# Supplementary material for: Coexpressed subunits of dual genetic origin define a conserved supercomplex mediating essential protein import into chloroplasts
Source: Proc Natl Acad Sci U S A. 2020 Dec 3;117(51):32739–49. doi: 10.1073/pnas.2014294117 (PMC7768757; doi:10.1073/pnas.2014294117)
Supplement: Supplementary File [file pnas.2014294117.sd04.xlsx]

## Sheet: Leged for PTMs
Propionamide / +71.037114 @ C | fixed
Oxidation / +15.994915 @ M | common2
Dioxidation / +31.989829 @ M | common1
Oxidation / +15.994915 @ H, W | common1
Dioxidation / +31.989829 @ W | common1
Trioxidation (-fixed mod) / -23.052370 @ C | common1
Deamidated / +0.984016 @ N, Q | common1
Gln->pyro-Glu / -17.026549 @ N-Term Q | rare1
Glu->pyro-Glu / -18.010565 @ N-Term E | rare1
Methyl / +14.01565 @ NTerm | rare1
Phospho / +79.966331 @ S, T, Y | common1
GlyGly / +114.042927 @ K | common1
Methyl / +14.01565 @ K, R | common1
Dimethyl / +28.0313 @ K | common1

## Sheet: Tic20 co-IP Protein List 
Protein Rank	Description	# of spectra	# of unique peptides	# of mod peptides	Coverage %	# AA's in protein	|Log Prob|	Best |Log Prob|	Best score	Total Intensity
1	>gi|28269781|tpg|DAA00959.1| TPA_inf: hypothetical protein (chloroplast) [Chlamydomonas reinhardtii]	543	296	181	54.74	1995	649.42	11.81	788.8	1.93114e+07
2	>Cre06.g300550.t1.2 pacid=30778929 transcript=Cre06.g300550.t1.2 locus=Cre06.g300550 ID=Cre06.g300550.t1.2.v5.5 annot-version=v5.5	335	148	96	57.91	955	475.11	14.43	906.5	1.02408e+07
3	>Cre03.g175200.t1.2 pacid=30786650 transcript=Cre03.g175200.t1.2 locus=Cre03.g175200 ID=Cre03.g175200.t1.2.v5.5 annot-version=v5.5	228	100	53	69.17	798	355.42	12.2	743.5	6.26706e+06
4	>gi|1373325|gb|AAB08064.1| Enhanced Green Fluorescent Protein [Cloning vector pEGFP-N3](Common contaminant protein)	169	34	22	45.61	239	101.55	14.77	815.3	5844704
5	>Cre17.g734300.t1.1 pacid=30782406 transcript=Cre17.g734300.t1.1 locus=Cre17.g734300 ID=Cre17.g734300.t1.1.v5.5 annot-version=v5.5	160	69	31	57.19	967	290.07	13.02	801.1	8.94659e+06
6	>Cre12.g532100.t1.2 pacid=30792744 transcript=Cre12.g532100.t1.2 locus=Cre12.g532100 ID=Cre12.g532100.t1.2.v5.5 annot-version=v5.5	127	50	26	57.02	477	191.49	14.22	804.8	3.54485e+06
7	>Cre17.g722750.t1.2 pacid=30782324 transcript=Cre17.g722750.t1.2 locus=Cre17.g722750 ID=Cre17.g722750.t1.2.v5.5 annot-version=v5.5	112	36	11	68.59	363	188.81	14.82	825.9	7.37074e+06
8	>Cre16.g696000.t1.2 pacid=30777161 transcript=Cre16.g696000.t1.2 locus=Cre16.g696000 ID=Cre16.g696000.t1.2.v5.5 annot-version=v5.5	88	68	21	54.25	1493	291.83	15.11	884.4	1.5932e+06
9	>Cre06.g252200.t1.2 pacid=30779515 transcript=Cre06.g252200.t1.2 locus=Cre06.g252200 ID=Cre06.g252200.t1.2.v5.5 annot-version=v5.5	68	33	16	63.98	397	97.24	11.81	728	1.83822e+06
10	>Cre03.g164700.t1.2 pacid=30787903 transcript=Cre03.g164700.t1.2 locus=Cre03.g164700 ID=Cre03.g164700.t1.2.v5.5 annot-version=v5.5	67	32	9	47.72	329	130.29	10.13	607.9	1.12164e+06
11	>Cre17.g727100.t1.2 pacid=30782566 transcript=Cre17.g727100.t1.2 locus=Cre17.g727100 ID=Cre17.g727100.t1.2.v5.5 annot-version=v5.5	50	26	12	59.43	244	89.46	10.49	626.3	1687552
12	>Cre16.g651750.t1.2 pacid=30777803 transcript=Cre16.g651750.t1.2 locus=Cre16.g651750 ID=Cre16.g651750.t1.2.v5.5 annot-version=v5.5	42	34	6	32.12	1177	89.43	7.06	530.8	577924
13	>Cre09.g387875.t1.1 pacid=30781201 transcript=Cre09.g387875.t1.1 locus=Cre09.g387875 ID=Cre09.g387875.t1.1.v5.5 annot-version=v5.5	40	22	9	58.85	192	66.99	10.81	613.1	748254
14	>Cre07.g352350.t1.2 pacid=30774541 transcript=Cre07.g352350.t1.2 locus=Cre07.g352350 ID=Cre07.g352350.t1.2.v5.5 annot-version=v5.5	39	30	11	32.61	1058	100.87	7.08	515.3	442404
15	>Cre09.g407850.t1.2 pacid=30780215 transcript=Cre09.g407850.t1.2 locus=Cre09.g407850 ID=Cre09.g407850.t1.2.v5.5 annot-version=v5.5	37	29	14	47.77	291	116.39	11.86	665.8	573417
16	>Cre04.g222700.t1.2 pacid=30791597 transcript=Cre04.g222700.t1.2 locus=Cre04.g222700 ID=Cre04.g222700.t1.2.v5.5 annot-version=v5.5	34	29	5	33.33	1053	107.63	10.11	638.9	492917
17	>Cre07.g325500.t1.1 pacid=30775304 transcript=Cre07.g325500.t1.1 locus=Cre07.g325500 ID=Cre07.g325500.t1.1.v5.5 annot-version=v5.5	34	29	6	27.81	1399	84.8	6.45	532.3	396037
18	>Cre12.g542250.t1.1 pacid=30793243 transcript=Cre12.g542250.t1.1 locus=Cre12.g542250 ID=Cre12.g542250.t1.1.v5.5 annot-version=v5.5	34	27	11	52.37	443	95.58	7.53	494.5	422337
19	>Cre03.g180750.t1.2 pacid=30787285 transcript=Cre03.g180750.t1.2 locus=Cre03.g180750 ID=Cre03.g180750.t1.2.v5.5 annot-version=v5.5	31	26	8	34.11	815	96.7	6.88	519.9	596260
20	>Cre09.g393700.t1.1 pacid=30780360 transcript=Cre09.g393700.t1.1 locus=Cre09.g393700 ID=Cre09.g393700.t1.1.v5.5 annot-version=v5.5	28	25	12	36.17	647	127.15	10.81	601.9	429324
21	>Cre13.g592500.t1.1 pacid=30784539 transcript=Cre13.g592500.t1.1 locus=Cre13.g592500 ID=Cre13.g592500.t1.1.v5.5 annot-version=v5.5	28	21	6	44.16	582	87.63	11.81	664.1	357658
22	>Cre08.g358580.t1.1 pacid=30774147 transcript=Cre08.g358580.t1.1 locus=Cre08.g358580 ID=Cre08.g358580.t1.1.v5.5 annot-version=v5.5	27	24	8	23.11	1177	55.2	7.04	468.7	350284
23	>Cre12.g516200.t1.2 pacid=30792542 transcript=Cre12.g516200.t1.2 locus=Cre12.g516200 ID=Cre12.g516200.t1.2.v5.5 annot-version=v5.5	27	18	6	20.36	845	50.52	10.2	613.1	326424
24	>Cre03.g190950.t1.2 pacid=30788226 transcript=Cre03.g190950.t1.2 locus=Cre03.g190950 ID=Cre03.g190950.t1.2.v5.5 annot-version=v5.5	25	21	10	47.45	451	49.2	6.76	545.7	299134
25	>Cre17.g720050.t1.2 pacid=30782442 transcript=Cre17.g720050.t1.2 locus=Cre17.g720050 ID=Cre17.g720050.t1.2.v5.5 annot-version=v5.5	25	21	10	26.85	689	72.77	7.35	444.1	248344
26	>Cre17.g720250.t1.2 pacid=30782643 transcript=Cre17.g720250.t1.2 locus=Cre17.g720250 ID=Cre17.g720250.t1.2.v5.5 annot-version=v5.5	25	17	8	50.71	280	43.9	5.49	370.5	287419
27	>Cre01.g044800.t1.2 pacid=30789628 transcript=Cre01.g044800.t1.2 locus=Cre01.g044800 ID=Cre01.g044800.t1.2.v5.5 annot-version=v5.5	24	23	6	31.08	830	63.19	8.87	608.4	299430
28	>Cre06.g263450.t1.2 pacid=30779125 transcript=Cre06.g263450.t1.2 locus=Cre06.g263450 ID=Cre06.g263450.t1.2.v5.5 annot-version=v5.5	24	21	6	44.71	463	85.42	7.78	500.1	375222
29	>Cre17.g718500.t1.1 pacid=30781664 transcript=Cre17.g718500.t1.1 locus=Cre17.g718500 ID=Cre17.g718500.t1.1.v5.5 annot-version=v5.5	24	20	6	30.43	677	103.69	11.81	679.2	263088
30	>Cre09.g386750.t1.2 pacid=30780775 transcript=Cre09.g386750.t1.2 locus=Cre09.g386750 ID=Cre09.g386750.t1.2.v5.5 annot-version=v5.5	24	19	4	25.67	705	57.89	6.92	558	332594
31	>Cre12.g485800.t1.2 pacid=30791981 transcript=Cre12.g485800.t1.2 locus=Cre12.g485800 ID=Cre12.g485800.t1.2.v5.5 annot-version=v5.5	23	18	5	32.19	727	64.81	7.73	566.1	258670
32	>Cre14.g633750.t1.1 pacid=30776542 transcript=Cre14.g633750.t1.1 locus=Cre14.g633750 ID=Cre14.g633750.t1.1.v5.5 annot-version=v5.5	22	20	6	28.61	1129	54.44	8.41	572.5	207487
33	>gi|28269769|tpg|DAA00947.1| TPA_inf: ribosomal protein S3 (chloroplast) [Chlamydomonas reinhardtii]	22	20	2	27.53	712	54.61	7.11	541.4	282971
34	>Cre06.g298650.t1.2 pacid=30780155 transcript=Cre06.g298650.t1.2 locus=Cre06.g298650 ID=Cre06.g298650.t1.2.v5.5 annot-version=v5.5	22	19	4	42.67	464	74.12	13.77	799.6	329567
35	>Cre16.g659950.t1.1 pacid=30778100 transcript=Cre16.g659950.t1.1 locus=Cre16.g659950 ID=Cre16.g659950.t1.1.v5.5 annot-version=v5.5	22	19	7	34.03	673	51.39	6.19	463.4	185881
36	>Cre09.g416800.t1.2 pacid=30780761 transcript=Cre09.g416800.t1.2 locus=Cre09.g416800 ID=Cre09.g416800.t1.2.v5.5 annot-version=v5.5	22	18	2	71.36	213	80.4	10.04	606.4	514904
37	>Cre03.g201100.t1.2 pacid=30787050 transcript=Cre03.g201100.t1.2 locus=Cre03.g201100 ID=Cre03.g201100.t1.2.v5.5 annot-version=v5.5	22	17	2	22.07	1178	60.73	7.95	632.7	234608
38	>gi|28269730|tpg|DAA00908.1| TPA_inf: elongation factor Tu (chloroplast) [Chlamydomonas reinhardtii]	22	16	7	45.22	418	71.13	10.08	629.9	381838
39	>Cre08.g372100.t1.2 pacid=30774022 transcript=Cre08.g372100.t1.2 locus=Cre08.g372100 ID=Cre08.g372100.t1.2.v5.5 annot-version=v5.5	21	17	4	29.95	651	64.56	6.97	526.5	250559
40	>gi|32880375|tpg|DAA00965.2| TPA_inf: hypothetical protein (chloroplast) [Chlamydomonas reinhardtii]	20	19	4	7.34	2971	18.87	5.22	311.7	253390
41	>Cre08.g358526.t1.1 pacid=30774039 transcript=Cre08.g358526.t1.1 locus=Cre08.g358526 ID=Cre08.g358526.t1.1.v5.5 annot-version=v5.5	20	15	8	17.5	577	57.94	8.13	561	302245
42	>Cre12.g548400.t1.2 pacid=30793460 transcript=Cre12.g548400.t1.2 locus=Cre12.g548400 ID=Cre12.g548400.t1.2.v5.5 annot-version=v5.5	20	11	5	54.62	249	43.67	7.58	563	258179
43	>Cre07.g346050.t1.2 pacid=30774526 transcript=Cre07.g346050.t1.2 locus=Cre07.g346050 ID=Cre07.g346050.t1.2.v5.5 annot-version=v5.5	19	16	3	36.12	407	68.59	8.52	555.3	202152
44	>Cre09.g397697.t1.1 pacid=30781440 transcript=Cre09.g397697.t1.1 locus=Cre09.g397697 ID=Cre09.g397697.t1.1.v5.5 annot-version=v5.5	19	15	4	39.76	410	57.46	6.65	433	209795
45	>Cre01.g049900.t1.1 pacid=30788726 transcript=Cre01.g049900.t1.1 locus=Cre01.g049900 ID=Cre01.g049900.t1.1.v5.5 annot-version=v5.5	19	13	5	33.71	445	39.03	5.93	418	237601
46	>Cre06.g251000.t1.2 pacid=30779658 transcript=Cre06.g251000.t1.2 locus=Cre06.g251000 ID=Cre06.g251000.t1.2.v5.5 annot-version=v5.5	19	12	7	38.17	317	50.56	7.55	559.4	218360
47	>Cre06.g278213.t1.1 pacid=30779171 transcript=Cre06.g278213.t1.1 locus=Cre06.g278213 ID=Cre06.g278213.t1.1.v5.5 annot-version=v5.5	19	11	4	52.92	257	32.87	6.16	336.7	211808
48	>Cre07.g340200.t1.1 pacid=30774383 transcript=Cre07.g340200.t1.1 locus=Cre07.g340200 ID=Cre07.g340200.t1.1.v5.5 annot-version=v5.5	18	14	7	33.33	333	56.96	6.42	441.4	249878
49	>Cre09.g410700.t1.2 pacid=30781064 transcript=Cre09.g410700.t1.2 locus=Cre09.g410700 ID=Cre09.g410700.t1.2.v5.5 annot-version=v5.5	18	11	4	26.75	415	41.53	7.28	431	183023
50	>Cre04.g229300.t1.1 pacid=30791545 transcript=Cre04.g229300.t1.1 locus=Cre04.g229300 ID=Cre04.g229300.t1.1.v5.5 annot-version=v5.5	17	14	6	42.89	408	42.97	6.69	483.6	143784
51	>Cre03.g204250.t1.2 pacid=30788072 transcript=Cre03.g204250.t1.2 locus=Cre03.g204250 ID=Cre03.g204250.t1.2.v5.5 annot-version=v5.5	17	14	5	33.33	483	40.47	7.95	566.4	201943
52	>Cre08.g379650.t1.2 pacid=30773453 transcript=Cre08.g379650.t1.2 locus=Cre08.g379650 ID=Cre08.g379650.t1.2.v5.5 annot-version=v5.5	17	12	8	20.85	259	31.85	6.29	491.4	356244
53	>Cre10.g463370.t1.2 pacid=30790535 transcript=Cre10.g463370.t1.2 locus=Cre10.g463370 ID=Cre10.g463370.t1.2.v5.5 annot-version=v5.5	17	8	5	20.26	380	18.7	5.33	311.6	189092
54	>Cre08.g359750.t1.2 pacid=30774125 transcript=Cre08.g359750.t1.2 locus=Cre08.g359750 ID=Cre08.g359750.t1.2.v5.5 annot-version=v5.5	16	15	3	55.26	190	39.29	7.77	469.3	313634
55	>Cre16.g673650.t1.1 pacid=30777655 transcript=Cre16.g673650.t1.1 locus=Cre16.g673650 ID=Cre16.g673650.t1.1.v5.5 annot-version=v5.5	16	13	6	53.29	289	51.94	13.16	753.2	194795
56	>Cre18.g749447.t1.1 pacid=30783852 transcript=Cre18.g749447.t1.1 locus=Cre18.g749447 ID=Cre18.g749447.t1.1.v5.5 annot-version=v5.5	16	13	5	17.01	923	50.47	8.99	607.2	165354
57	>Cre09.g415800.t1.2 pacid=30780240 transcript=Cre09.g415800.t1.2 locus=Cre09.g415800 ID=Cre09.g415800.t1.2.v5.5 annot-version=v5.5	15	13	7	24.08	760	33.66	6.31	416.1	150900
58	>Cre16.g672650.t1.2 pacid=30778052 transcript=Cre16.g672650.t1.2 locus=Cre16.g672650 ID=Cre16.g672650.t1.2.v5.5 annot-version=v5.5	15	10	3	35.64	275	41.01	7.53	457.5	163684
59	>Cre12.g508750.t1.2 pacid=30791684 transcript=Cre12.g508750.t1.2 locus=Cre12.g508750 ID=Cre12.g508750.t1.2.v5.5 annot-version=v5.5	15	9	3	29.67	246	29.13	7.03	480.4	171206
60	>Cre09.g386650.t1.2 pacid=30781165 transcript=Cre09.g386650.t1.2 locus=Cre09.g386650 ID=Cre09.g386650.t1.2.v5.5 annot-version=v5.5	14	14	7	33.77	308	52.53	7.8	543.2	358246
61	>Cre12.g517900.t1.1 pacid=30792082 transcript=Cre12.g517900.t1.1 locus=Cre12.g517900 ID=Cre12.g517900.t1.1.v5.5 annot-version=v5.5	14	12	2	18.08	1029	21.59	5.15	318	115352
62	>Cre17.g739752.t1.1 pacid=30782539 transcript=Cre17.g739752.t1.1 locus=Cre17.g739752 ID=Cre17.g739752.t1.1.v5.5 annot-version=v5.5	14	11	3	15.64	780	38.12	6.71	491.9	154736
63	>Cre12.g527550.t1.2 pacid=30792596 transcript=Cre12.g527550.t1.2 locus=Cre12.g527550 ID=Cre12.g527550.t1.2.v5.5 annot-version=v5.5	14	10	3	60.48	124	39.12	7.11	504.4	174402
64	>Cre14.g617450.t1.2 pacid=30776755 transcript=Cre14.g617450.t1.2 locus=Cre14.g617450 ID=Cre14.g617450.t1.2.v5.5 annot-version=v5.5	13	13	3	65.56	241	52.95	7.98	523.9	236119
65	>Cre01.g002500.t1.2 pacid=30788346 transcript=Cre01.g002500.t1.2 locus=Cre01.g002500 ID=Cre01.g002500.t1.2.v5.5 annot-version=v5.5	13	12	2	36.21	243	51.3	6.24	558	288964
66	>Cre06.g282000.t1.1 pacid=30779862 transcript=Cre06.g282000.t1.1 locus=Cre06.g282000 ID=Cre06.g282000.t1.1.v5.5 annot-version=v5.5	13	11	4	13.63	1255	19.21	6.27	453.3	169222
67	>Cre10.g425900.t1.2 pacid=30790196 transcript=Cre10.g425900.t1.2 locus=Cre10.g425900 ID=Cre10.g425900.t1.2.v5.5 annot-version=v5.5	13	10	4	27.63	257	51.14	9.05	561.7	139103
68	>Cre06.g272650.t1.2 pacid=30779881 transcript=Cre06.g272650.t1.2 locus=Cre06.g272650 ID=Cre06.g272650.t1.2.v5.5 annot-version=v5.5	13	9	3	44.44	243	55.51	12.3	701.4	269096
69	>Cre02.g120250.t1.1 pacid=30785280 transcript=Cre02.g120250.t1.1 locus=Cre02.g120250 ID=Cre02.g120250.t1.1.v5.5 annot-version=v5.5	13	8	1	12.6	754	19.59	6.86	555.9	151209
70	>Cre06.g269050.t1.2 pacid=30779340 transcript=Cre06.g269050.t1.2 locus=Cre06.g269050 ID=Cre06.g269050.t1.2.v5.5 annot-version=v5.5	12	12	1	21.49	898	34.02	7.1	547.1	154264
71	>Cre04.g231222.t1.1 pacid=30791114 transcript=Cre04.g231222.t1.1 locus=Cre04.g231222 ID=Cre04.g231222.t1.1.v5.5 annot-version=v5.5	12	12	3	19.28	1001	40.76	10.81	604.8	139659
72	>Cre01.g013700.t2.1 pacid=30789285 transcript=Cre01.g013700.t2.1 locus=Cre01.g013700 ID=Cre01.g013700.t2.1.v5.5 annot-version=v5.5	12	11	1	52.5	280	72.34	11	658.4	134787
73	>Cre06.g278185.t1.1 pacid=30779965 transcript=Cre06.g278185.t1.1 locus=Cre06.g278185 ID=Cre06.g278185.t1.1.v5.5 annot-version=v5.5	12	11	1	26.99	478	38.22	7.8	551.3	210093
74	>Cre16.g692200.t1.1 pacid=30777524 transcript=Cre16.g692200.t1.1 locus=Cre16.g692200 ID=Cre16.g692200.t1.1.v5.5 annot-version=v5.5	12	10	2	13.67	878	35.12	6.73	446.7	161537
75	>Cre04.g220200.t2.1 pacid=30791334 transcript=Cre04.g220200.t2.1 locus=Cre04.g220200 ID=Cre04.g220200.t2.1.v5.5 annot-version=v5.5	12	10	3	12.41	1064	24.59	5.13	295	106841
76	>Cre06.g257601.t1.2 pacid=30779174 transcript=Cre06.g257601.t1.2 locus=Cre06.g257601 ID=Cre06.g257601.t1.2.v5.5 annot-version=v5.5	12	9	2	41.28	235	42.13	10.49	624.9	233518
77	>gi|28269726|tpg|DAA00904.1| TPA_inf: cytochrome f (chloroplast) [Chlamydomonas reinhardtii]	12	9	1	28.71	317	39.11	7.77	394.2	127284
78	>Cre07.g339150.t1.1 pacid=30775388 transcript=Cre07.g339150.t1.1 locus=Cre07.g339150 ID=Cre07.g339150.t1.1.v5.5 annot-version=v5.5	12	9	1	25.65	577	45.8	7.92	571.5	114591
79	>Cre12.g520500.t1.1 pacid=30793097 transcript=Cre12.g520500.t1.1 locus=Cre12.g520500 ID=Cre12.g520500.t1.1.v5.5 annot-version=v5.5	12	8	1	34.06	320	39.44	7.3	529.7	112918
80	>Cre04.g217800.t1.1 pacid=30791260 transcript=Cre04.g217800.t1.1 locus=Cre04.g217800 ID=Cre04.g217800.t1.1.v5.5 annot-version=v5.5	12	8	1	30.94	446	28.53	7.44	508.3	123589
81	>Cre10.g452050.t1.2 pacid=30790835 transcript=Cre10.g452050.t1.2 locus=Cre10.g452050 ID=Cre10.g452050.t1.2.v5.5 annot-version=v5.5	11	10	4	43.18	264	29.58	8.34	544.6	138114
82	>Cre02.g080600.t1.2 pacid=30785719 transcript=Cre02.g080600.t1.2 locus=Cre02.g080600 ID=Cre02.g080600.t1.2.v5.5 annot-version=v5.5	11	10	1	16.47	686	32.29	7.69	591.1	128581
83	>Cre02.g080650.t1.2 pacid=30784948 transcript=Cre02.g080650.t1.2 locus=Cre02.g080650 ID=Cre02.g080650.t1.2.v5.5 annot-version=v5.5	11	10	0	16.12	819	37.92	6.67	530.9	104763
84	>Cre12.g512300.t1.2 pacid=30791835 transcript=Cre12.g512300.t1.2 locus=Cre12.g512300 ID=Cre12.g512300.t1.2.v5.5 annot-version=v5.5	11	9	2	13.88	1095	24.53	6.83	461.4	132192
85	>Cre02.g143200.t1.1 pacid=30784969 transcript=Cre02.g143200.t1.1 locus=Cre02.g143200 ID=Cre02.g143200.t1.1.v5.5 annot-version=v5.5	11	9	2	13.06	1164	35.07	10.11	630.9	90417.3
86	>Cre06.g278255.t1.1 pacid=30778742 transcript=Cre06.g278255.t1.1 locus=Cre06.g278255 ID=Cre06.g278255.t1.1.v5.5 annot-version=v5.5	11	9	2	9.87	1033	21.34	5.88	542.5	193345
87	>Cre16.g687900.t1.2 pacid=30778224 transcript=Cre16.g687900.t1.2 locus=Cre16.g687900 ID=Cre16.g687900.t1.2.v5.5 annot-version=v5.5	11	8	3	29.88	241	34.33	8.11	493	127053
88	>gi|28269743|tpg|DAA00921.1| TPA_inf: ribosomal protein S4 (chloroplast) [Chlamydomonas reinhardtii]	11	8	2	26.85	257	22.97	7.31	426.8	97903.2
89	>Cre14.g630847.t1.1 pacid=30776217 transcript=Cre14.g630847.t1.1 locus=Cre14.g630847 ID=Cre14.g630847.t1.1.v5.5 annot-version=v5.5	11	8	1	24.81	399	33.71	7.73	461.2	107465
90	>gi|32880374|tpg|DAA00949.2| TPA_inf: photosystem I P700 chlorophyll A apoprotein A2 (chloroplast) [Chlamydomonas reinhardtii]	11	8	2	11.7	735	32.26	6.77	546.7	151145
91	>gi|28269788|tpg|DAA00966.1| TPA_inf: photosystem II 44 kDa reaction center protein (chloroplast) [Chlamydomonas reinhardtii]	11	7	3	19.52	461	23.4	5.91	404.1	125809
92	>Cre04.g232104.t1.1 pacid=30791553 transcript=Cre04.g232104.t1.1 locus=Cre04.g232104 ID=Cre04.g232104.t1.1.v5.5 annot-version=v5.5	11	6	3	34.63	257	18.99	6.86	497.8	130708
93	>Cre05.g238332.t1.1 pacid=30782977 transcript=Cre05.g238332.t1.1 locus=Cre05.g238332 ID=Cre05.g238332.t1.1.v5.5 annot-version=v5.5	10	10	5	25	196	27.41	6.09	438.5	156070
94	>Cre06.g298350.t1.2 pacid=30778613 transcript=Cre06.g298350.t1.2 locus=Cre06.g298350 ID=Cre06.g298350.t1.2.v5.5 annot-version=v5.5	10	9	2	28	425	27.88	6.52	423.3	76139.4
95	>gi|28269755|tpg|DAA00933.1| TPA_inf: photosystem II P680 chlorophyll A apoprotein (chloroplast) [Chlamydomonas reinhardtii]	10	9	2	19.29	508	23.79	5.96	365.4	108383
96	>Cre06.g310750.t1.2 pacid=30779296 transcript=Cre06.g310750.t1.2 locus=Cre06.g310750 ID=Cre06.g310750.t1.2.v5.5 annot-version=v5.5	10	9	1	14.02	899	24.48	5.4	415.6	104588
97	>Cre01.g011000.t1.2 pacid=30788989 transcript=Cre01.g011000.t1.2 locus=Cre01.g011000 ID=Cre01.g011000.t1.2.v5.5 annot-version=v5.5	10	8	1	33.63	223	31.3	7.53	453.5	98191.5
98	>Cre01.g010900.t1.2 pacid=30788366 transcript=Cre01.g010900.t1.2 locus=Cre01.g010900 ID=Cre01.g010900.t1.2.v5.5 annot-version=v5.5	10	8	1	30.21	374	29.5	7.78	452.9	83017.7
99	>gi|28269779|tpg|DAA00957.1| TPA_inf: photosystem II reaction center protein D1 (chloroplast) [Chlamydomonas reinhardtii]	10	8	1	25.85	352	35.05	8.23	547.8	103404
100	>gi|28269780|tpg|DAA00958.1| TPA_inf: CF1 ATP synthase beta subunit (chloroplast) [Chlamydomonas reinhardtii]	10	8	1	20.98	491	29.91	6.86	426.6	113232
101	>Cre11.g467547.t1.1 pacid=30775820 transcript=Cre11.g467547.t1.1 locus=Cre11.g467547 ID=Cre11.g467547.t1.1.v5.5 annot-version=v5.5	10	8	3	15.07	763	10.93	3.22	264	96441.2
102	>Cre03.g199000.t1.2 pacid=30787133 transcript=Cre03.g199000.t1.2 locus=Cre03.g199000 ID=Cre03.g199000.t1.2.v5.5 annot-version=v5.5	10	8	0	14.69	749	25.98	6.96	445.2	120501
103	>Cre09.g387000.t1.2 pacid=30781462 transcript=Cre09.g387000.t1.2 locus=Cre09.g387000 ID=Cre09.g387000.t1.2.v5.5 annot-version=v5.5	10	8	4	10.81	620	18.91	5.8	435.3	199939
104	>Cre02.g102250.t1.2 pacid=30785015 transcript=Cre02.g102250.t1.2 locus=Cre02.g102250 ID=Cre02.g102250.t1.2.v5.5 annot-version=v5.5	10	7	2	36.36	187	15.16	5.96	365.5	113925
105	>Cre01.g066917.t1.1 pacid=30788321 transcript=Cre01.g066917.t1.1 locus=Cre01.g066917 ID=Cre01.g066917.t1.1.v5.5 annot-version=v5.5	10	7	3	29.69	256	21.27	6.96	436.1	194946
106	>Cre13.g565850.t1.1 pacid=30784724 transcript=Cre13.g565850.t1.1 locus=Cre13.g565850 ID=Cre13.g565850.t1.1.v5.5 annot-version=v5.5	10	7	1	6.51	1245	23.51	6.95	462.3	117318
107	>Cre09.g402100.t1.2 pacid=30781508 transcript=Cre09.g402100.t1.2 locus=Cre09.g402100 ID=Cre09.g402100.t1.2.v5.5 annot-version=v5.5	10	6	1	39.37	127	15.84	5.11	379.2	119655
108	>Cre13.g603700.t1.2 pacid=30784404 transcript=Cre13.g603700.t1.2 locus=Cre13.g603700 ID=Cre13.g603700.t1.2.v5.5 annot-version=v5.5	9	9	5	23.87	377	14.62	5.78	515.6	125765
109	>gi|32880376|tpg|DAA01471.1| TPA_inf: photosystem I P700 chlorophyll A apoprotein A1 (chloroplast) [Chlamydomonas reinhardtii]	9	9	3	10.52	751	25.61	7.05	553.3	276888
110	>Cre06.g308250.t1.2 pacid=30778562 transcript=Cre06.g308250.t1.2 locus=Cre06.g308250 ID=Cre06.g308250.t1.2.v5.5 annot-version=v5.5	9	8	3	36.4	261	19.54	5.94	377.2	81518
111	>Cre10.g427700.t1.2 pacid=30790252 transcript=Cre10.g427700.t1.2 locus=Cre10.g427700 ID=Cre10.g427700.t1.2.v5.5 annot-version=v5.5	9	8	1	18.27	646	23.11	7.11	481.6	120821
112	>Cre01.g045600.t1.1 pacid=30788940 transcript=Cre01.g045600.t1.1 locus=Cre01.g045600 ID=Cre01.g045600.t1.1.v5.5 annot-version=v5.5	9	8	1	14.44	665	24.41	5.94	383.9	102213
113	>Cre10.g444700.t1.1 pacid=30790834 transcript=Cre10.g444700.t1.1 locus=Cre10.g444700 ID=Cre10.g444700.t1.1.v5.5 annot-version=v5.5	9	8	1	11.75	868	28.29	6.76	455.6	116230
114	>Cre03.g177053.t1.1 pacid=30788301 transcript=Cre03.g177053.t1.1 locus=Cre03.g177053 ID=Cre03.g177053.t1.1.v5.5 annot-version=v5.5	9	8	0	8.56	1343	16	6.19	353.6	130341
115	>Cre03.g156900.t1.2 pacid=30787808 transcript=Cre03.g156900.t1.2 locus=Cre03.g156900 ID=Cre03.g156900.t1.2.v5.5 annot-version=v5.5	9	7	1	30.6	268	28.98	6.33	495.5	117841
116	>Cre01.g000350.t1.1 pacid=30788481 transcript=Cre01.g000350.t1.1 locus=Cre01.g000350 ID=Cre01.g000350.t1.1.v5.5 annot-version=v5.5	9	7	2	18.38	419	25.93	6.2	440.1	99708.6
117	>Cre06.g250100.t1.2 pacid=30778980 transcript=Cre06.g250100.t1.2 locus=Cre06.g250100 ID=Cre06.g250100.t1.2.v5.5 annot-version=v5.5	9	7	0	13.55	679	22.83	7.77	391.6	256620
118	>Cre09.g412100.t1.2 pacid=30780717 transcript=Cre09.g412100.t1.2 locus=Cre09.g412100 ID=Cre09.g412100.t1.2.v5.5 annot-version=v5.5	9	6	1	39.21	227	18.85	6.39	395.2	100855
119	>Cre07.g353450.t1.2 pacid=30774591 transcript=Cre07.g353450.t1.2 locus=Cre07.g353450 ID=Cre07.g353450.t1.2.v5.5 annot-version=v5.5	9	6	0	11.69	667	18.17	4.95	335.1	100193
120	>Cre09.g402775.t1.1 pacid=30780234 transcript=Cre09.g402775.t1.1 locus=Cre09.g402775 ID=Cre09.g402775.t1.1.v5.5 annot-version=v5.5	9	6	0	11.31	778	15.05	4.22	282.5	109828
121	>Cre01.g050950.t1.2 pacid=30789075 transcript=Cre01.g050950.t1.2 locus=Cre01.g050950 ID=Cre01.g050950.t1.2.v5.5 annot-version=v5.5	8	8	2	20.24	504	26.72	6.55	415.1	99100.6
122	>gi|28269758|tpg|DAA00936.1| TPA_inf: ribosomal protein S2 (chloroplast) [Chlamydomonas reinhardtii]	8	8	1	18.95	570	14.39	6	447.8	57974.6
123	>Cre08.g378750.t1.1 pacid=30773864 transcript=Cre08.g378750.t1.1 locus=Cre08.g378750 ID=Cre08.g378750.t1.1.v5.5 annot-version=v5.5	8	8	0	16.06	691	20.84	6.59	535.8	79879.7
124	>Cre01.g061077.t1.1 pacid=30788304 transcript=Cre01.g061077.t1.1 locus=Cre01.g061077 ID=Cre01.g061077.t1.1.v5.5 annot-version=v5.5	8	7	1	43.22	273	39.94	8.96	568.9	64146.9
125	>Cre06.g306300.t1.2 pacid=30778583 transcript=Cre06.g306300.t1.2 locus=Cre06.g306300 ID=Cre06.g306300.t1.2.v5.5 annot-version=v5.5	8	7	2	20.86	417	16.61	5.96	284.8	67659.2
126	>Cre10.g441400.t1.2 pacid=30790401 transcript=Cre10.g441400.t1.2 locus=Cre10.g441400 ID=Cre10.g441400.t1.2.v5.5 annot-version=v5.5	8	7	1	20.28	508	27.26	8.41	577.9	69953.3
127	>Cre11.g477300.t1.1 pacid=30776026 transcript=Cre11.g477300.t1.1 locus=Cre11.g477300 ID=Cre11.g477300.t1.1.v5.5 annot-version=v5.5	8	7	2	16.24	585	16.38	3.86	371.3	107359
128	>Cre03.g158000.t1.2 pacid=30786587 transcript=Cre03.g158000.t1.2 locus=Cre03.g158000 ID=Cre03.g158000.t1.2.v5.5 annot-version=v5.5	8	7	2	15.33	463	24.08	7.82	392	59623.6
129	>Cre13.g570350.t1.1 pacid=30784007 transcript=Cre13.g570350.t1.1 locus=Cre13.g570350 ID=Cre13.g570350.t1.1.v5.5 annot-version=v5.5	8	7	0	10.72	802	23.67	5.69	486.1	114812
130	>Cre09.g407700.t1.2 pacid=30781442 transcript=Cre09.g407700.t1.2 locus=Cre09.g407700 ID=Cre09.g407700.t1.2.v5.5 annot-version=v5.5	8	7	1	9.98	501	29.01	6.82	506.6	130898
131	>Cre09.g400650.t1.2 pacid=30780656 transcript=Cre09.g400650.t1.2 locus=Cre09.g400650 ID=Cre09.g400650.t1.2.v5.5 annot-version=v5.5	8	6	2	30.65	248	16.43	5.02	333.4	113808
132	>Cre12.g519180.t1.1 pacid=30791737 transcript=Cre12.g519180.t1.1 locus=Cre12.g519180 ID=Cre12.g519180.t1.1.v5.5 annot-version=v5.5	8	6	0	9.33	1093	13.48	5.31	437.4	68490.5
133	>Cre10.g452450.t1.2 pacid=30790862 transcript=Cre10.g452450.t1.2 locus=Cre10.g452450 ID=Cre10.g452450.t1.2.v5.5 annot-version=v5.5	8	6	0	7.07	1046	20.58	6.62	476.6	135093
134	>Cre02.g083950.t1.1 pacid=30785522 transcript=Cre02.g083950.t1.1 locus=Cre02.g083950 ID=Cre02.g083950.t1.1.v5.5 annot-version=v5.5	8	5	0	20.47	298	22.55	6.49	325.5	77357.4
135	>Cre03.g177250.t1.2 pacid=30787814 transcript=Cre03.g177250.t1.2 locus=Cre03.g177250 ID=Cre03.g177250.t1.2.v5.5 annot-version=v5.5	8	5	1	17.31	416	17.85	6.13	378.2	62459.9
136	>Cre06.g278162.t1.1 pacid=30778514 transcript=Cre06.g278162.t1.1 locus=Cre06.g278162 ID=Cre06.g278162.t1.1.v5.5 annot-version=v5.5	8	5	1	11.29	443	17.68	6.17	499.2	139450
137	>Cre12.g546550.t1.1 pacid=30792092 transcript=Cre12.g546550.t1.1 locus=Cre12.g546550 ID=Cre12.g546550.t1.1.v5.5 annot-version=v5.5	7	7	2	21.55	362	30.91	7.71	394.3	49687.8
138	>Cre10.g429100.t1.2 pacid=30790041 transcript=Cre10.g429100.t1.2 locus=Cre10.g429100 ID=Cre10.g429100.t1.2.v5.5 annot-version=v5.5	7	7	1	19.41	546	16.17	5.99	351.7	84866.7
139	>Cre13.g575000.t1.1 pacid=30783948 transcript=Cre13.g575000.t1.1 locus=Cre13.g575000 ID=Cre13.g575000.t1.1.v5.5 annot-version=v5.5	7	7	3	16.97	613	10.03	4.48	272.3	66202.9
140	>Cre01.g034000.t1.2 pacid=30789060 transcript=Cre01.g034000.t1.2 locus=Cre01.g034000 ID=Cre01.g034000.t1.2.v5.5 annot-version=v5.5	7	7	3	11.38	896	16.47	5.68	435.4	75935.4
141	>Cre07.g352800.t1.2 pacid=30775020 transcript=Cre07.g352800.t1.2 locus=Cre07.g352800 ID=Cre07.g352800.t1.2.v5.5 annot-version=v5.5	7	7	1	8.52	1396	17.37	5.27	260.3	51129.9
142	>Cre17.g707500.t1.2 pacid=30781741 transcript=Cre17.g707500.t1.2 locus=Cre17.g707500 ID=Cre17.g707500.t1.2.v5.5 annot-version=v5.5	7	7	1	7.96	1080	26.51	10.08	623.1	80699.3
143	>gi|28269737|tpg|DAA00915.1| TPA_inf: ribosomal protein L2 (chloroplast) [Chlamydomonas reinhardtii]	7	6	1	31.65	278	20.93	6.77	383.4	96597.8
144	>Cre06.g272800.t1.2 pacid=30780026 transcript=Cre06.g272800.t1.2 locus=Cre06.g272800 ID=Cre06.g272800.t1.2.v5.5 annot-version=v5.5	7	6	1	30.29	208	21.42	8.04	526.9	94596.9
145	>Cre09.g396213.t1.1 pacid=30780284 transcript=Cre09.g396213.t1.1 locus=Cre09.g396213 ID=Cre09.g396213.t1.1.v5.5 annot-version=v5.5	7	6	1	28.87	291	27.83	6.76	542.3	87452.3
146	>Cre14.g617400.t1.2 pacid=30776668 transcript=Cre14.g617400.t1.2 locus=Cre14.g617400 ID=Cre14.g617400.t1.2.v5.5 annot-version=v5.5	7	6	1	26.14	241	12.85	6.49	443.4	128580
147	>Cre07.g344950.t1.2 pacid=30774737 transcript=Cre07.g344950.t1.2 locus=Cre07.g344950 ID=Cre07.g344950.t1.2.v5.5 annot-version=v5.5	7	6	2	25.82	213	19.25	8.1	510.1	155413
148	>Cre01.g055453.t1.1 pacid=30789656 transcript=Cre01.g055453.t1.1 locus=Cre01.g055453 ID=Cre01.g055453.t1.1.v5.5 annot-version=v5.5	7	6	0	15.65	492	33.92	6.29	409.6	55560.3
149	>Cre06.g309100.t1.2 pacid=30779697 transcript=Cre06.g309100.t1.2 locus=Cre06.g309100 ID=Cre06.g309100.t1.2.v5.5 annot-version=v5.5	7	6	0	13.49	571	22.32	7.78	348.4	54810
150	>Cre06.g273300.t1.2 pacid=30780005 transcript=Cre06.g273300.t1.2 locus=Cre06.g273300 ID=Cre06.g273300.t1.2.v5.5 annot-version=v5.5	7	6	0	11.14	700	17.69	6.13	358	145843

## Sheet: Tic20 co-IP PSMs
Query #:z	Protein Rank	Peptide < ProteinMetrics Confidential >	Glycans NHFAGNa	Modification Type(s)	Observed m/z	z	Observed (M+H)	Calc. mass (M+H)	Off-by-x error	Mass error (ppm)	Starting position	Cleavage	Score	Delta	Delta Mod	|Log Prob|	# of unique peptides	Protein Name
03317:2	1	K.DYVEITHK.L			502.756	2	1004.5	1004.5	0	-0.8	15	Specific	221.37	33.69	33.69	1.89	296	>gi|28269781|tpg|DAA00959.1| TPA_inf: hypothetical protein (chloroplast) [Chlamydomonas reinhardtii]
02946:2	1	K.DYVEITHK.L			502.757	2	1004.51	1004.5	0	1.7	15	Specific	459.78	228.79	228.79	6.89	296	>gi|28269781|tpg|DAA00959.1| TPA_inf: hypothetical protein (chloroplast) [Chlamydomonas reinhardtii]
05185:2	1	K.DYVEITHK[+28.031].L		K[+28]	516.773	2	1032.54	1032.54	0	2.4	15	Specific	191.86	9.73	9.73	1.18	296	>gi|28269781|tpg|DAA00959.1| TPA_inf: hypothetical protein (chloroplast) [Chlamydomonas reinhardtii]
10164:2	1	K.YIWDSSK.E			449.719	2	898.431	898.431	0	1	192	Specific	279.83	55.11	55.11	3.87	296	>gi|28269781|tpg|DAA00959.1| TPA_inf: hypothetical protein (chloroplast) [Chlamydomonas reinhardtii]
07137:2	1	K.YIWDSSKER.R			592.291	2	1183.57	1183.57	0	0.2	192	Specific	258.89	72.79	72.79	2.43	296	>gi|28269781|tpg|DAA00959.1| TPA_inf: hypothetical protein (chloroplast) [Chlamydomonas reinhardtii]
06849:2	1	R.RMALEDLSK.W			531.785	2	1062.56	1062.56	0	2.1	201	Specific	170.7	6.6	6.6	0.79	296	>gi|28269781|tpg|DAA00959.1| TPA_inf: hypothetical protein (chloroplast) [Chlamydomonas reinhardtii]
09366:2	1	R.MALEDLSK.W			453.734	2	906.461	906.46	0	0.9	202	Specific	313.2	98.37	98.37	5.07	296	>gi|28269781|tpg|DAA00959.1| TPA_inf: hypothetical protein (chloroplast) [Chlamydomonas reinhardtii]
04167:2	1	R.M[+15.995]ALEDLSK.W		M[+16]	461.732	2	922.456	922.455	0	1.5	202	Specific	226.89	61.87	61.87	3.27	296	>gi|28269781|tpg|DAA00959.1| TPA_inf: hypothetical protein (chloroplast) [Chlamydomonas reinhardtii]
03439:2	1	K.ISTSSYYK.I			474.738	2	948.469	948.467	0	2	299	Specific	399.19	95.83	95.83	4.31	296	>gi|28269781|tpg|DAA00959.1| TPA_inf: hypothetical protein (chloroplast) [Chlamydomonas reinhardtii]
23247:3	1	K.KSQSDPDKLITETAFLNLNPTDK.N			859.114	3	2575.33	2575.32	0	1.2	350	Specific	3.58	3.58	3.58	0.36	296	>gi|28269781|tpg|DAA00959.1| TPA_inf: hypothetical protein (chloroplast) [Chlamydomonas reinhardtii]
24840:4	1	K.KSQSDPDKLITETAFLNLNPTDK.N			644.586	4	2575.32	2575.32	0	-0.7	350	Specific	35.05	20.87	20.87	1.48	296	>gi|28269781|tpg|DAA00959.1| TPA_inf: hypothetical protein (chloroplast) [Chlamydomonas reinhardtii]
23848:3	1	K.KSQSDPDKLITETAFLNLNPTDK.N			859.115	3	2575.33	2575.32	0	1.9	350	Specific	72.44	41.33	41.33	1.87	296	>gi|28269781|tpg|DAA00959.1| TPA_inf: hypothetical protein (chloroplast) [Chlamydomonas reinhardtii]
23968:4	1	K.KSQSDPDKLITETAFLNLNPTDK.N			644.588	4	2575.33	2575.32	0	1.8	350	Specific	169.08	102.29	102.29	3.25	296	>gi|28269781|tpg|DAA00959.1| TPA_inf: hypothetical protein (chloroplast) [Chlamydomonas reinhardtii]
23336:4	1	K.KSQSDPDKLITETAFLNLNPTDK.N			644.588	4	2575.33	2575.32	0	2.1	350	Specific	250.73	217.38	217.38	6.46	296	>gi|28269781|tpg|DAA00959.1| TPA_inf: hypothetical protein (chloroplast) [Chlamydomonas reinhardtii]
24155:3	1	K.KSQSDPDKLITETAFLN[+0.984]LNPTDK.N		N[+1]	859.444	3	2576.32	2576.31	0	3.3	350	Specific	106.18	33.05	33.05	1.36	296	>gi|28269781|tpg|DAA00959.1| TPA_inf: hypothetical protein (chloroplast) [Chlamydomonas reinhardtii]
24334:3	1	K.SQSDPDKLITETAFLNLNPTDK.N			816.418	3	2447.24	2447.23	0	3.3	351	Specific	58.36	35.44	35.44	1.93	296	>gi|28269781|tpg|DAA00959.1| TPA_inf: hypothetical protein (chloroplast) [Chlamydomonas reinhardtii]
28055:3	1	K.SQSDPDKLITETAFLNLNPTDK.N			816.416	3	2447.23	2447.23	0	1.3	351	Specific	92.54	91.33	91.33	2.94	296	>gi|28269781|tpg|DAA00959.1| TPA_inf: hypothetical protein (chloroplast) [Chlamydomonas reinhardtii]
24247:3	1	K.SQSDPDKLITETAFLNLNPTDK.N			816.418	3	2447.24	2447.23	0	3.9	351	Specific	150.05	90.5	90.5	2.44	296	>gi|28269781|tpg|DAA00959.1| TPA_inf: hypothetical protein (chloroplast) [Chlamydomonas reinhardtii]
26390:3	1	K.SQSDPDKLITETAFLNLNPTDK.N			816.417	3	2447.24	2447.23	0	2.9	351	Specific	184.56	74.54	74.54	3.12	296	>gi|28269781|tpg|DAA00959.1| TPA_inf: hypothetical protein (chloroplast) [Chlamydomonas reinhardtii]
27447:3	1	K.SQSDPDKLITETAFLNLNPTDK.N			816.416	3	2447.23	2447.23	0	1.9	351	Specific	281.56	209.58	209.58	6.45	296	>gi|28269781|tpg|DAA00959.1| TPA_inf: hypothetical protein (chloroplast) [Chlamydomonas reinhardtii]
27168:3	1	K.SQSDPDKLITETAFLNLNPTDK.N			816.417	3	2447.24	2447.23	0	2.6	351	Specific	318.96	280.58	280.58	7.05	296	>gi|28269781|tpg|DAA00959.1| TPA_inf: hypothetical protein (chloroplast) [Chlamydomonas reinhardtii]
27259:3	1	K.SQSDPDKLITETAFLNLNPTDK.N			816.417	3	2447.24	2447.23	0	2.4	351	Specific	446.39	353.12	353.12	7.85	296	>gi|28269781|tpg|DAA00959.1| TPA_inf: hypothetical protein (chloroplast) [Chlamydomonas reinhardtii]
26579:3	1	K.SQSDPDKLITETAFLNLNPTDK[+114.043].N		K[+114]	854.432	3	2561.28	2561.27	0	3.7	351	Specific	39.18	20.77	20.77	0.77	296	>gi|28269781|tpg|DAA00959.1| TPA_inf: hypothetical protein (chloroplast) [Chlamydomonas reinhardtii]
31840:3	1	K.SQSDPDK[+28.031]LITETAFLNLNPTDK.N		K[+28]	825.762	3	2475.27	2475.26	0	4.6	351	Specific	51.85	29.17	29.17	1.22	296	>gi|28269781|tpg|DAA00959.1| TPA_inf: hypothetical protein (chloroplast) [Chlamydomonas reinhardtii]
26558:3	1	K.SQSDPDKLITETAFLNLNPTDK[+114.043].N		K[+114]	854.432	3	2561.28	2561.27	0	3.1	351	Specific	53.71	49.27	49.27	1.96	296	>gi|28269781|tpg|DAA00959.1| TPA_inf: hypothetical protein (chloroplast) [Chlamydomonas reinhardtii]
24275:3	1	K.SQSDPDKLITETAFLN[+0.984]LNPTDK.N		N[+1]	816.75	3	2448.23	2448.21	0	8.4	351	Specific	104.32	25.97	25.88	0.67	296	>gi|28269781|tpg|DAA00959.1| TPA_inf: hypothetical protein (chloroplast) [Chlamydomonas reinhardtii]
27861:3	1	K.SQSDPDKLITETAFLN[+0.984]LNPTDK.N		N[+1]	816.745	3	2448.22	2448.21	0	2.7	351	Specific	114.83	50.5	50.5	2.1	296	>gi|28269781|tpg|DAA00959.1| TPA_inf: hypothetical protein (chloroplast) [Chlamydomonas reinhardtii]
28395:3	1	K.SQSDPDK[+28.031]LITETAFLNLNPTDK.N		K[+28]	825.749	3	2475.23	2475.26	0	-11.6	351	Specific	140.26	136.38	136.38	2.18	296	>gi|28269781|tpg|DAA00959.1| TPA_inf: hypothetical protein (chloroplast) [Chlamydomonas reinhardtii]
25511:3	1	K.SQSDPDKLITETAFLN[+0.984]LNPTDK.N		N[+1]	816.745	3	2448.22	2448.21	0	2.1	351	Specific	162.43	87.76	87.76	3.37	296	>gi|28269781|tpg|DAA00959.1| TPA_inf: hypothetical protein (chloroplast) [Chlamydomonas reinhardtii]
28482:3	1	K.SQSDPDKLITETAFLN[+0.984]LNPTDK.N		N[+1]	816.745	3	2448.22	2448.21	0	2.1	351	Specific	171.33	133.88	91.66	3.53	296	>gi|28269781|tpg|DAA00959.1| TPA_inf: hypothetical protein (chloroplast) [Chlamydomonas reinhardtii]
25479:3	1	K.SQSDPDKLITETAFLN[+0.984]LNPTDK.N		N[+1]	816.745	3	2448.22	2448.21	0	2.2	351	Specific	238.16	151.26	66.75	5.58	296	>gi|28269781|tpg|DAA00959.1| TPA_inf: hypothetical protein (chloroplast) [Chlamydomonas reinhardtii]
26615:3	1	K.SQSDPDK[+14.016]LITETAFLNLNPTDK.N		K[+14]	821.091	3	2461.26	2461.25	0	5.2	351	Specific	244.56	118.02	118.02	4.26	296	>gi|28269781|tpg|DAA00959.1| TPA_inf: hypothetical protein (chloroplast) [Chlamydomonas reinhardtii]
32580:2	1	K.SQSDPDK[+28.031]LITETAFLN[+0.984]LNPTDK.N		K[+28], N[+1]	1238.62	2	2476.24	2476.25	0	-4.1	351	Specific	115.07	62.67	45.02	1.12	296	>gi|28269781|tpg|DAA00959.1| TPA_inf: hypothetical protein (chloroplast) [Chlamydomonas reinhardtii]
24009:4	1	K.SQSDPDKLITETAFLNLNPTDKNSR.I			701.854	4	2804.39	2804.41	0	-3.9	351	Specific	249.41	122.81	122.81	3.82	296	>gi|28269781|tpg|DAA00959.1| TPA_inf: hypothetical protein (chloroplast) [Chlamydomonas reinhardtii]
23786:3	1	K.SQSDPDKLITETAFLNLNPTDKNSR.I			935.47	3	2804.39	2804.41	0	-4	351	Specific	493.85	297.99	297.99	4.54	296	>gi|28269781|tpg|DAA00959.1| TPA_inf: hypothetical protein (chloroplast) [Chlamydomonas reinhardtii]
24511:3	1	K.SQSDPDKLITETAFLN[+0.984]LNPTDKNSR.I		N[+1]	935.801	3	2805.39	2805.39	0	-0.1	351	Specific	146.82	146.82	15.61	2.33	296	>gi|28269781|tpg|DAA00959.1| TPA_inf: hypothetical protein (chloroplast) [Chlamydomonas reinhardtii]
24395:4	1	K.SQSDPDKLITETAFLNLNPTDKN[+0.984]SR.I		N[+1]	702.104	4	2805.39	2805.39	0	1.5	351	Specific	409.81	358.22	120.01	7.18	296	>gi|28269781|tpg|DAA00959.1| TPA_inf: hypothetical protein (chloroplast) [Chlamydomonas reinhardtii]
28459:3	1	K.SQSDPDK[+28.031]LITETAFLNLN[+0.984]PTDKNSR.I		K[+28], N[+1]	945.135	3	2833.39	2833.42	0	-11.5	351	Specific	144.07	46.09	30.76	0.03	296	>gi|28269781|tpg|DAA00959.1| TPA_inf: hypothetical protein (chloroplast) [Chlamydomonas reinhardtii]
25646:2	1	K.LITETAFLNLNPTDK.N			845.459	2	1689.91	1689.91	0	2.5	358	Specific	676.64	472.61	472.61	13.5	296	>gi|28269781|tpg|DAA00959.1| TPA_inf: hypothetical protein (chloroplast) [Chlamydomonas reinhardtii]
20612:3	1	K.LITETAFLNLNPTDKNSR.I			683.033	3	2047.09	2047.08	0	1.8	358	Specific	285.05	231.45	231.45	6.68	296	>gi|28269781|tpg|DAA00959.1| TPA_inf: hypothetical protein (chloroplast) [Chlamydomonas reinhardtii]
21209:3	1	K.LITETAFLNLNPTDKN[+0.984]SR.I		N[+1]	683.362	3	2048.07	2048.07	0	2.5	358	Specific	279.69	127.14	38.37	6.1	296	>gi|28269781|tpg|DAA00959.1| TPA_inf: hypothetical protein (chloroplast) [Chlamydomonas reinhardtii]
21778:3	1	K.LITETAFLNLNPTDKN[+0.984]SR.I		N[+1]	683.361	3	2048.07	2048.07	0	2	358	Specific	388.6	283.93	94.23	7.59	296	>gi|28269781|tpg|DAA00959.1| TPA_inf: hypothetical protein (chloroplast) [Chlamydomonas reinhardtii]
00407:2	1	R.IRDGVHAR.R			462.263	2	923.518	923.517	0	1.5	376	Specific	326.58	50.45	50.45	2.83	296	>gi|28269781|tpg|DAA00959.1| TPA_inf: hypothetical protein (chloroplast) [Chlamydomonas reinhardtii]
00451:2	1	R.IRDGVHAR.R			462.263	2	923.519	923.517	0	1.7	376	Specific	366.87	98.57	98.57	3.51	296	>gi|28269781|tpg|DAA00959.1| TPA_inf: hypothetical protein (chloroplast) [Chlamydomonas reinhardtii]
38495:3	1	K.YQAFDASTYDQGVYDFLTIEDLNYGFDR.F			1109.5	3	3326.49	3326.48	0	2.3	394	Specific	147.97	143.33	143.33	2.57	296	>gi|28269781|tpg|DAA00959.1| TPA_inf: hypothetical protein (chloroplast) [Chlamydomonas reinhardtii]
23433:2	1	R.LFPGPWMR.S			502.264	2	1003.52	1003.52	0	1.9	437	Specific	257.99	27.02	27.02	3.25	296	>gi|28269781|tpg|DAA00959.1| TPA_inf: hypothetical protein (chloroplast) [Chlamydomonas reinhardtii]
02354:3	1	K.KQLNNPANPSLETSTK.A			581.31	3	1741.91	1741.91	0	3.7	448	Specific	65.83	65.83	65.83	2.5	296	>gi|28269781|tpg|DAA00959.1| TPA_inf: hypothetical protein (chloroplast) [Chlamydomonas reinhardtii]
02362:2	1	K.KQLNNPANPSLETSTK.A			871.46	2	1741.91	1741.91	0	2.2	448	Specific	302.15	210.33	210.33	7.28	296	>gi|28269781|tpg|DAA00959.1| TPA_inf: hypothetical protein (chloroplast) [Chlamydomonas reinhardtii]
02924:3	1	K.KQLNNPAN[+0.984]PSLETSTK.A		N[+1]	581.636	3	1742.89	1742.89	0	0.9	448	Specific	148.35	107.24	16.61	3.62	296	>gi|28269781|tpg|DAA00959.1| TPA_inf: hypothetical protein (chloroplast) [Chlamydomonas reinhardtii]
02867:3	1	K.KQLN[+0.984]NPANPSLETSTK.A		N[+1]	581.636	3	1742.89	1742.89	0	1.7	448	Specific	206.07	125.04	15.75	4.25	296	>gi|28269781|tpg|DAA00959.1| TPA_inf: hypothetical protein (chloroplast) [Chlamydomonas reinhardtii]
02722:2	1	K.KQLN[+0.984]NPANPSLETSTK.A		N[+1]	871.953	2	1742.9	1742.89	0	3.6	448	Specific	365.31	248.82	36.93	6.97	296	>gi|28269781|tpg|DAA00959.1| TPA_inf: hypothetical protein (chloroplast) [Chlamydomonas reinhardtii]
09200:2	1	K.QLNNPANPSLETSTK.A			807.409	2	1613.81	1613.81	0	-0.9	449	Specific	179.73	34.08	34.08	2.38	296	>gi|28269781|tpg|DAA00959.1| TPA_inf: hypothetical protein (chloroplast) [Chlamydomonas reinhardtii]
05557:2	1	K.QLNNPANPSLETSTK.A			807.402	2	1613.8	1613.81	0	-9.7	449	Specific	213.23	154.29	154.29	3.36	296	>gi|28269781|tpg|DAA00959.1| TPA_inf: hypothetical protein (chloroplast) [Chlamydomonas reinhardtii]
05269:2	1	K.QLNNPANPSLETSTK.A			807.401	2	1613.79	1613.81	0	-11.2	449	Specific	274.56	248.45	248.45	5.79	296	>gi|28269781|tpg|DAA00959.1| TPA_inf: hypothetical protein (chloroplast) [Chlamydomonas reinhardtii]
04262:2	1	K.QLNNPANPSLETSTK.A			807.412	2	1613.82	1613.81	0	2.6	449	Specific	297.37	216.26	216.26	7.68	296	>gi|28269781|tpg|DAA00959.1| TPA_inf: hypothetical protein (chloroplast) [Chlamydomonas reinhardtii]
05069:2	1	K.QLNNPANPSLETSTK.A			807.412	2	1613.82	1613.81	0	2.1	449	Specific	375.91	257.63	257.63	8.26	296	>gi|28269781|tpg|DAA00959.1| TPA_inf: hypothetical protein (chloroplast) [Chlamydomonas reinhardtii]
04660:2	1	K.QLNNPANPSLETSTK.A			807.411	2	1613.82	1613.81	0	1.6	449	Specific	424.83	311.32	311.32	9.31	296	>gi|28269781|tpg|DAA00959.1| TPA_inf: hypothetical protein (chloroplast) [Chlamydomonas reinhardtii]
04646:2	1	K.QLNNPANPSLETSTK.A			807.412	2	1613.82	1613.81	0	2.6	449	Specific	446.37	349.7	349.7	8.71	296	>gi|28269781|tpg|DAA00959.1| TPA_inf: hypothetical protein (chloroplast) [Chlamydomonas reinhardtii]
09676:2	1	K.QLNNPANPSLETSTK.A			807.412	2	1613.82	1613.81	0	2.3	449	Specific	500.98	430.55	430.55	10.54	296	>gi|28269781|tpg|DAA00959.1| TPA_inf: hypothetical protein (chloroplast) [Chlamydomonas reinhardtii]
10482:2	1	K.Q[-17.027]LNNPANPSLETSTK.A		Q[-17]	798.898	2	1596.79	1596.79	0	1.8	449	Specific	66.93	12.7	12.7	2.17	296	>gi|28269781|tpg|DAA00959.1| TPA_inf: hypothetical protein (chloroplast) [Chlamydomonas reinhardtii]
14862:2	1	K.QLNNPANPSLETSTK[+28.031].A		K[+28]	821.428	2	1641.85	1641.84	0	2.2	449	Specific	112.7	27.99	27.99	2.23	296	>gi|28269781|tpg|DAA00959.1| TPA_inf: hypothetical protein (chloroplast) [Chlamydomonas reinhardtii]
10274:2	1	K.Q[-17.027]LNNPANPSLETSTK.A		Q[-17]	798.899	2	1596.79	1596.79	0	2.9	449	Specific	142.02	103.67	103.67	3.7	296	>gi|28269781|tpg|DAA00959.1| TPA_inf: hypothetical protein (chloroplast) [Chlamydomonas reinhardtii]
10332:2	1	K.QLN[+0.984]NPANPSLETSTK.A		N[+1]	807.906	2	1614.8	1614.8	0	4.5	449	Specific	154.83	125.84	0	3.98	296	>gi|28269781|tpg|DAA00959.1| TPA_inf: hypothetical protein (chloroplast) [Chlamydomonas reinhardtii]
14818:2	1	K.QLNNPANPSLETSTK[+28.031].A		K[+28]	821.426	2	1641.84	1641.84	0	0.4	449	Specific	190.9	93.96	93.96	4.18	296	>gi|28269781|tpg|DAA00959.1| TPA_inf: hypothetical protein (chloroplast) [Chlamydomonas reinhardtii]
08351:2	1	K.QLNNPANPSLETSTK[+28.031].A		K[+28]	821.428	2	1641.85	1641.84	0	3.1	449	Specific	202.13	114.27	114.27	5.01	296	>gi|28269781|tpg|DAA00959.1| TPA_inf: hypothetical protein (chloroplast) [Chlamydomonas reinhardtii]
05070:2	1	K.QLNN[+0.984]PANPSLETSTK.A		N[+1]	807.904	2	1614.8	1614.8	0	2.3	449	Specific	442.14	273.04	24.69	8.57	296	>gi|28269781|tpg|DAA00959.1| TPA_inf: hypothetical protein (chloroplast) [Chlamydomonas reinhardtii]
10483:2	1	K.Q[-17.027]LNN[+0.984]PANPSLETSTK.A		N[+1], Q[-17]	799.391	2	1597.77	1597.77	0	2.4	449	Specific	113.75	32.84	19.08	2.66	296	>gi|28269781|tpg|DAA00959.1| TPA_inf: hypothetical protein (chloroplast) [Chlamydomonas reinhardtii]
10330:2	1	K.Q[-17.027]LNNPAN[+0.984]PSLETSTK.A		N[+1], Q[-17]	799.389	2	1597.77	1597.77	0	0.6	449	Specific	115.84	76.14	30.87	3.35	296	>gi|28269781|tpg|DAA00959.1| TPA_inf: hypothetical protein (chloroplast) [Chlamydomonas reinhardtii]
10401:2	1	K.Q[-17.027]LNN[+0.984]PANPSLETSTK.A		N[+1], Q[-17]	799.389	2	1597.77	1597.77	0	-0.1	449	Specific	135.57	6.26	6.26	1.26	296	>gi|28269781|tpg|DAA00959.1| TPA_inf: hypothetical protein (chloroplast) [Chlamydomonas reinhardtii]
10817:2	1	K.Q[-17.027]LNN[+0.984]PANPSLETSTK.A		N[+1], Q[-17]	799.389	2	1597.77	1597.77	0	0.6	449	Specific	169.87	4.13	4.13	2.17	296	>gi|28269781|tpg|DAA00959.1| TPA_inf: hypothetical protein (chloroplast) [Chlamydomonas reinhardtii]
10954:2	1	K.Q[-17.027]LNN[+0.984]PANPSLETSTK.A		N[+1], Q[-17]	799.391	2	1597.78	1597.77	0	3	449	Specific	214.48	83.35	28.56	4.52	296	>gi|28269781|tpg|DAA00959.1| TPA_inf: hypothetical protein (chloroplast) [Chlamydomonas reinhardtii]
21271:4	1	R.ILFEQFYHPNFHDR.A			466.476	4	1862.88	1862.9	0	-8.8	475	Specific	55.08	55.08	55.08	1.34	296	>gi|28269781|tpg|DAA00959.1| TPA_inf: hypothetical protein (chloroplast) [Chlamydomonas reinhardtii]
01582:2	1	R.AAMQTNPAEAR.N			580.28	2	1159.55	1159.55	0	1.2	489	Specific	323.02	122.36	122.36	6.28	296	>gi|28269781|tpg|DAA00959.1| TPA_inf: hypothetical protein (chloroplast) [Chlamydomonas reinhardtii]
01298:2	1	R.AAMQTNPAEAR.N			580.281	2	1159.55	1159.55	0	1.5	489	Specific	338.69	130.58	130.58	6.5	296	>gi|28269781|tpg|DAA00959.1| TPA_inf: hypothetical protein (chloroplast) [Chlamydomonas reinhardtii]
01738:2	1	R.AAMQTN[+0.984]PAEAR.N		N[+1]	580.772	2	1160.54	1160.54	0	0.7	489	Specific	292.74	87.82	87.82	5.12	296	>gi|28269781|tpg|DAA00959.1| TPA_inf: hypothetical protein (chloroplast) [Chlamydomonas reinhardtii]
00646:2	1	R.AAM[+15.995]QTNPAEAR.N		M[+16]	588.279	2	1175.55	1175.55	0	2	489	Specific	602.33	324.69	324.69	10.05	296	>gi|28269781|tpg|DAA00959.1| TPA_inf: hypothetical protein (chloroplast) [Chlamydomonas reinhardtii]
08534:2	1	R.N[+0.984]KFISTSPLASTESK.K		N[+1]	805.918	2	1610.83	1610.83	0	1.5	500	Specific	318.97	205.2	205.2	6.45	296	>gi|28269781|tpg|DAA00959.1| TPA_inf: hypothetical protein (chloroplast) [Chlamydomonas reinhardtii]
14076:2	1	K.FISTSPLASTESK.K			684.355	2	1367.7	1367.71	0	-2	502	Specific	123.01	39.78	39.78	0.67	296	>gi|28269781|tpg|DAA00959.1| TPA_inf: hypothetical protein (chloroplast) [Chlamydomonas reinhardtii]
11698:2	1	K.FISTSPLASTESK.K			684.356	2	1367.7	1367.71	0	-0.3	502	Specific	176.6	42.58	42.58	1.94	296	>gi|28269781|tpg|DAA00959.1| TPA_inf: hypothetical protein (chloroplast) [Chlamydomonas reinhardtii]
11222:2	1	K.FISTSPLASTESK.K			684.358	2	1367.71	1367.71	0	2	502	Specific	238.39	90.29	90.29	5.35	296	>gi|28269781|tpg|DAA00959.1| TPA_inf: hypothetical protein (chloroplast) [Chlamydomonas reinhardtii]
10311:2	1	K.FISTSPLASTESK.K			684.358	2	1367.71	1367.71	0	2.9	502	Specific	280.94	189.35	189.35	7.18	296	>gi|28269781|tpg|DAA00959.1| TPA_inf: hypothetical protein (chloroplast) [Chlamydomonas reinhardtii]
11391:2	1	K.FISTSPLASTESK.K			684.358	2	1367.71	1367.71	0	2.2	502	Specific	294.63	125	125	6.43	296	>gi|28269781|tpg|DAA00959.1| TPA_inf: hypothetical protein (chloroplast) [Chlamydomonas reinhardtii]
11213:2	1	K.FISTSPLASTESK.K			684.356	2	1367.71	1367.71	0	0.3	502	Specific	318.57	176.31	176.31	6.44	296	>gi|28269781|tpg|DAA00959.1| TPA_inf: hypothetical protein (chloroplast) [Chlamydomonas reinhardtii]
09288:2	1	K.FISTSPLASTESK.K			684.357	2	1367.71	1367.71	0	1.9	502	Specific	471.11	263.24	263.24	7.79	296	>gi|28269781|tpg|DAA00959.1| TPA_inf: hypothetical protein (chloroplast) [Chlamydomonas reinhardtii]
08891:2	1	K.FISTSPLASTESK.K			684.358	2	1367.71	1367.71	0	2.2	502	Specific	607.45	399.41	399.41	12.11	296	>gi|28269781|tpg|DAA00959.1| TPA_inf: hypothetical protein (chloroplast) [Chlamydomonas reinhardtii]
13991:2	1	K.FISTSPLASTESK[+28.031].K		K[+28]	698.374	2	1395.74	1395.74	0	2.6	502	Specific	283.65	19.35	19.35	4.02	296	>gi|28269781|tpg|DAA00959.1| TPA_inf: hypothetical protein (chloroplast) [Chlamydomonas reinhardtii]
08560:3	1	K.RTIKPGLIYTNSALR.K			568.337	3	1703	1703	0	0.9	554	Specific	75.4	75.4	75.4	2.51	296	>gi|28269781|tpg|DAA00959.1| TPA_inf: hypothetical protein (chloroplast) [Chlamydomonas reinhardtii]
08569:3	1	K.RTIKPGLIYTNSALR.K			568.337	3	1703	1703	0	0.4	554	Specific	131.32	85	85	2.84	296	>gi|28269781|tpg|DAA00959.1| TPA_inf: hypothetical protein (chloroplast) [Chlamydomonas reinhardtii]
10061:3	1	K.RTIKPGLIYTNSALR.K			568.337	3	1703	1703	0	0.2	554	Specific	176.83	98.1	98.1	3.11	296	>gi|28269781|tpg|DAA00959.1| TPA_inf: hypothetical protein (chloroplast) [Chlamydomonas reinhardtii]
08488:3	1	K.RTIKPGLIYTNSALR.K			568.339	3	1703	1703	0	3.4	554	Specific	197.7	9.16	9.16	1.94	296	>gi|28269781|tpg|DAA00959.1| TPA_inf: hypothetical protein (chloroplast) [Chlamydomonas reinhardtii]
09085:3	1	K.RTIKPGLIYTNSALR.K			568.338	3	1703	1703	0	1.6	554	Specific	269.31	161.28	161.28	6.64	296	>gi|28269781|tpg|DAA00959.1| TPA_inf: hypothetical protein (chloroplast) [Chlamydomonas reinhardtii]
09865:3	1	K.RTIKPGLIYTN[+0.984]SALR.K		N[+1]	568.665	3	1703.98	1703.98	0	0.5	554	Specific	295.85	206.27	206.27	6.86	296	>gi|28269781|tpg|DAA00959.1| TPA_inf: hypothetical protein (chloroplast) [Chlamydomonas reinhardtii]
09110:3	1	K.RTIKPGLIYTN[+0.984]SALR.K		N[+1]	568.664	3	1703.98	1703.98	0	-1.6	554	Specific	357.61	257.4	257.4	5.98	296	>gi|28269781|tpg|DAA00959.1| TPA_inf: hypothetical protein (chloroplast) [Chlamydomonas reinhardtii]
13295:3	1	R.TIKPGLIYTNSALR.K			516.304	3	1546.9	1546.9	0	0.9	555	Specific	123.77	48.41	48.41	2.23	296	>gi|28269781|tpg|DAA00959.1| TPA_inf: hypothetical protein (chloroplast) [Chlamydomonas reinhardtii]
12476:3	1	R.TIKPGLIYTNSALR.K			516.304	3	1546.9	1546.9	0	1.8	555	Specific	220.54	135.73	135.73	5.54	296	>gi|28269781|tpg|DAA00959.1| TPA_inf: hypothetical protein (chloroplast) [Chlamydomonas reinhardtii]
12727:3	1	R.TIKPGLIYTNSALR.K			516.304	3	1546.9	1546.9	0	1.9	555	Specific	233.96	187.5	187.5	6.11	296	>gi|28269781|tpg|DAA00959.1| TPA_inf: hypothetical protein (chloroplast) [Chlamydomonas reinhardtii]
12084:3	1	R.TIKPGLIYTNSALR.K			516.304	3	1546.9	1546.9	0	1.5	555	Specific	339.38	228.53	228.53	7.33	296	>gi|28269781|tpg|DAA00959.1| TPA_inf: hypothetical protein (chloroplast) [Chlamydomonas reinhardtii]
12728:3	1	R.TIKPGLIYTN[+0.984]SALR.K		N[+1]	516.632	3	1547.88	1547.88	0	0.8	555	Specific	373.32	183.39	183.39	7.53	296	>gi|28269781|tpg|DAA00959.1| TPA_inf: hypothetical protein (chloroplast) [Chlamydomonas reinhardtii]
12477:3	1	R.TIKPGLIYTN[+0.984]SALR.K		N[+1]	516.632	3	1547.88	1547.88	0	2.2	555	Specific	386.09	216.64	216.64	7.74	296	>gi|28269781|tpg|DAA00959.1| TPA_inf: hypothetical protein (chloroplast) [Chlamydomonas reinhardtii]
08348:4	1	R.TIKPGLIYTNSALRK.F			419.504	4	1674.99	1674.99	0	1.5	555	Specific	76.49	18.22	18.22	1.53	296	>gi|28269781|tpg|DAA00959.1| TPA_inf: hypothetical protein (chloroplast) [Chlamydomonas reinhardtii]
08193:4	1	R.TIKPGLIYTNSALRK.F			419.503	4	1674.99	1674.99	0	-0.4	555	Specific	140.25	91.02	91.02	2.59	296	>gi|28269781|tpg|DAA00959.1| TPA_inf: hypothetical protein (chloroplast) [Chlamydomonas reinhardtii]
08628:4	1	R.TIKPGLIYTNSALRK.F			419.503	4	1674.99	1674.99	0	1.3	555	Specific	150.02	133.72	133.72	3.21	296	>gi|28269781|tpg|DAA00959.1| TPA_inf: hypothetical protein (chloroplast) [Chlamydomonas reinhardtii]
08201:4	1	R.TIKPGLIYTNSALRK.F			419.503	4	1674.99	1674.99	0	0.2	555	Specific	161.3	59.42	59.42	2.19	296	>gi|28269781|tpg|DAA00959.1| TPA_inf: hypothetical protein (chloroplast) [Chlamydomonas reinhardtii]
08741:3	1	R.TIKPGLIYTNSALRK.F			559.003	3	1674.99	1674.99	0	1.7	555	Specific	193.74	82.25	82.25	2.65	296	>gi|28269781|tpg|DAA00959.1| TPA_inf: hypothetical protein (chloroplast) [Chlamydomonas reinhardtii]
09388:3	1	R.TIKPGLIYTN[+0.984]SALRK.F		N[+1]	559.331	3	1675.98	1675.97	0	2.9	555	Specific	204.06	100.22	100.22	3.34	296	>gi|28269781|tpg|DAA00959.1| TPA_inf: hypothetical protein (chloroplast) [Chlamydomonas reinhardtii]
08349:4	1	R.TIKPGLIYTN[+0.984]SALRK.F		N[+1]	419.75	4	1675.98	1675.97	0	2.1	555	Specific	288.55	281.47	281.47	6.95	296	>gi|28269781|tpg|DAA00959.1| TPA_inf: hypothetical protein (chloroplast) [Chlamydomonas reinhardtii]
08414:3	1	R.TIKPGLIYTN[+0.984]SALRK.F		N[+1]	559.33	3	1675.97	1675.97	0	0.3	555	Specific	481.13	406.73	406.73	8.11	296	>gi|28269781|tpg|DAA00959.1| TPA_inf: hypothetical protein (chloroplast) [Chlamydomonas reinhardtii]
12380:2	1	K.PGLIYTNSALR.K			602.839	2	1204.67	1204.67	0	1.9	558	Specific	405.88	203.04	203.04	8.08	296	>gi|28269781|tpg|DAA00959.1| TPA_inf: hypothetical protein (chloroplast) [Chlamydomonas reinhardtii]
12943:2	1	K.PGLIYTN[+0.984]SALR.K		N[+1]	603.331	2	1205.66	1205.65	0	2.5	558	Specific	376.94	209.95	209.95	8	296	>gi|28269781|tpg|DAA00959.1| TPA_inf: hypothetical protein (chloroplast) [Chlamydomonas reinhardtii]
07443:3	1	K.PGLIYTNSALRK.F			444.927	3	1332.77	1332.76	0	1.3	558	Specific	530.41	318.2	318.2	8.27	296	>gi|28269781|tpg|DAA00959.1| TPA_inf: hypothetical protein (chloroplast) [Chlamydomonas reinhardtii]
07899:3	1	K.PGLIYTN[+0.984]SALRK.F		N[+1]	445.255	3	1333.75	1333.75	0	1.5	558	Specific	189.1	23.5	23.5	2.28	296	>gi|28269781|tpg|DAA00959.1| TPA_inf: hypothetical protein (chloroplast) [Chlamydomonas reinhardtii]
03469:2	1	K.LLN[+0.984]SKETNLTTK.Y		N[+1]	681.879	2	1362.75	1362.75	0	2.7	582	Specific	151.34	53.05	53.05	2.15	296	>gi|28269781|tpg|DAA00959.1| TPA_inf: hypothetical protein (chloroplast) [Chlamydomonas reinhardtii]
03412:2	1	K.LLN[+0.984]SKETNLTTK.Y		N[+1]	681.879	2	1362.75	1362.75	0	2.2	582	Specific	174.32	84.64	84.64	3.08	296	>gi|28269781|tpg|DAA00959.1| TPA_inf: hypothetical protein (chloroplast) [Chlamydomonas reinhardtii]
00513:2	1	K.ETNLTTK.Y			403.717	2	806.426	806.425	0	1.1	587	Specific	283.99	72.83	72.83	3.6	296	>gi|28269781|tpg|DAA00959.1| TPA_inf: hypothetical protein (chloroplast) [Chlamydomonas reinhardtii]
00714:2	1	K.ETNLTTK.Y			403.717	2	806.426	806.425	0	0.7	587	Specific	318.39	94.2	94.2	5.07	296	>gi|28269781|tpg|DAA00959.1| TPA_inf: hypothetical protein (chloroplast) [Chlamydomonas reinhardtii]
00653:2	1	K.ETNLTTK.Y			403.717	2	806.427	806.425	0	1.6	587	Specific	396.64	141.65	141.65	6.49	296	>gi|28269781|tpg|DAA00959.1| TPA_inf: hypothetical protein (chloroplast) [Chlamydomonas reinhardtii]
00603:2	1	K.ETNLTTK.Y			403.717	2	806.426	806.425	0	0.8	587	Specific	409.96	101.73	101.73	6.28	296	>gi|28269781|tpg|DAA00959.1| TPA_inf: hypothetical protein (chloroplast) [Chlamydomonas reinhardtii]
04717:2	1	K.YKSQFIYSK.R			582.31	2	1163.61	1163.61	0	2.1	594	Specific	209.54	39.77	39.77	1.09	296	>gi|28269781|tpg|DAA00959.1| TPA_inf: hypothetical protein (chloroplast) [Chlamydomonas reinhardtii]
05151:2	1	K.SQFIYSK.R			436.73	2	872.452	872.451	0	1.3	596	Specific	284.09	16.4	16.4	3.12	296	>gi|28269781|tpg|DAA00959.1| TPA_inf: hypothetical protein (chloroplast) [Chlamydomonas reinhardtii]
04730:2	1	K.SQFIYSK.R			436.73	2	872.452	872.451	0	1.4	596	Specific	328.15	71.54	71.54	5.71	296	>gi|28269781|tpg|DAA00959.1| TPA_inf: hypothetical protein (chloroplast) [Chlamydomonas reinhardtii]
02751:2	1	K.SQFIYSKR.W			514.78	2	1028.55	1028.55	0	1	596	Specific	382.69	67.95	67.95	4.72	296	>gi|28269781|tpg|DAA00959.1| TPA_inf: hypothetical protein (chloroplast) [Chlamydomonas reinhardtii]
04634:1	1	K.SIFSK.I			581.33	1	581.33	581.329	0	1.9	606	Specific	186.35	12.96	12.96	1.93	296	>gi|28269781|tpg|DAA00959.1| TPA_inf: hypothetical protein (chloroplast) [Chlamydomonas reinhardtii]
04395:1	1	K.SIFSK.I			581.331	1	581.331	581.329	0	2.4	606	Specific	280.53	18.7	18.7	2.64	296	>gi|28269781|tpg|DAA00959.1| TPA_inf: hypothetical protein (chloroplast) [Chlamydomonas reinhardtii]
02880:2	1	K.IQPLQN[+0.984]GTTR.K		N[+1]	564.805	2	1128.6	1128.6	0	1.6	611	Specific	406.75	138.7	138.7	7.4	296	>gi|28269781|tpg|DAA00959.1| TPA_inf: hypothetical protein (chloroplast) [Chlamydomonas reinhardtii]
01216:2	1	K.IQPLQNGTTRK.S			628.361	2	1255.71	1255.71	0	2	611	Specific	264.91	11.45	11.45	2.96	296	>gi|28269781|tpg|DAA00959.1| TPA_inf: hypothetical protein (chloroplast) [Chlamydomonas reinhardtii]
01586:2	1	K.IQPLQN[+0.984]GTTRK.S		N[+1]	628.852	2	1256.7	1256.7	0	1.7	611	Specific	138.64	6.95	6.95	0.69	296	>gi|28269781|tpg|DAA00959.1| TPA_inf: hypothetical protein (chloroplast) [Chlamydomonas reinhardtii]
12265:2	1	K.SYQLFR.N			407.217	2	813.427	813.425	0	1.5	622	Specific	239.08	41.91	41.91	3.11	296	>gi|28269781|tpg|DAA00959.1| TPA_inf: hypothetical protein (chloroplast) [Chlamydomonas reinhardtii]
12680:2	1	K.SYQLFR.N			407.216	2	813.426	813.425	0	0.5	622	Specific	244.39	29.44	29.44	2.46	296	>gi|28269781|tpg|DAA00959.1| TPA_inf: hypothetical protein (chloroplast) [Chlamydomonas reinhardtii]
11378:2	1	K.SYQLFR.N			407.217	2	813.426	813.425	0	0.9	622	Specific	300.3	57.87	57.87	3.49	296	>gi|28269781|tpg|DAA00959.1| TPA_inf: hypothetical protein (chloroplast) [Chlamydomonas reinhardtii]
11772:2	1	K.SYQLFR.N			407.217	2	813.427	813.425	0	1.6	622	Specific	321.03	88.03	88.03	4.3	296	>gi|28269781|tpg|DAA00959.1| TPA_inf: hypothetical protein (chloroplast) [Chlamydomonas reinhardtii]
09643:2	1	K.SYQLFRNVAK.Q			613.34	2	1225.67	1225.67	0	2.7	622	Specific	129	29.03	29.03	1.8	296	>gi|28269781|tpg|DAA00959.1| TPA_inf: hypothetical protein (chloroplast) [Chlamydomonas reinhardtii]
06053:2	1	K.QILVTPDAK.S			492.791	2	984.574	984.572	0	1.5	632	Specific	307.34	79.39	79.39	4.97	296	>gi|28269781|tpg|DAA00959.1| TPA_inf: hypothetical protein (chloroplast) [Chlamydomonas reinhardtii]
06122:2	1	K.QILVTPDAK.S			492.791	2	984.574	984.572	0	1.8	632	Specific	333.88	46.78	46.78	5.31	296	>gi|28269781|tpg|DAA00959.1| TPA_inf: hypothetical protein (chloroplast) [Chlamydomonas reinhardtii]
06293:2	1	K.QILVTPDAK.S			492.791	2	984.574	984.572	0	1.6	632	Specific	358.83	114.7	114.7	6.91	296	>gi|28269781|tpg|DAA00959.1| TPA_inf: hypothetical protein (chloroplast) [Chlamydomonas reinhardtii]
05664:2	1	K.QILVTPDAK.S			492.791	2	984.574	984.572	0	2	632	Specific	392.51	90.2	90.2	6.89	296	>gi|28269781|tpg|DAA00959.1| TPA_inf: hypothetical protein (chloroplast) [Chlamydomonas reinhardtii]
09981:2	1	K.SLKLITINQK.L			579.367	2	1157.73	1157.73	0	1.6	641	Specific	360	197.6	197.6	6.33	296	>gi|28269781|tpg|DAA00959.1| TPA_inf: hypothetical protein (chloroplast) [Chlamydomonas reinhardtii]
09919:2	1	K.SLKLITINQK.L			579.367	2	1157.73	1157.73	0	1.7	641	Specific	387.08	200.23	200.23	6.45	296	>gi|28269781|tpg|DAA00959.1| TPA_inf: hypothetical protein (chloroplast) [Chlamydomonas reinhardtii]
04477:2	1	K.LITINQK.L			415.261	2	829.515	829.514	0	1.2	644	Specific	255.22	42.3	42.3	3.21	296	>gi|28269781|tpg|DAA00959.1| TPA_inf: hypothetical protein (chloroplast) [Chlamydomonas reinhardtii]
04038:1	1	K.LITINQK.L			829.516	1	829.516	829.514	0	2.4	644	Specific	283.56	50.02	50.02	3.5	296	>gi|28269781|tpg|DAA00959.1| TPA_inf: hypothetical protein (chloroplast) [Chlamydomonas reinhardtii]
04886:2	1	K.LITIN[+0.984]QK.L		N[+1]	415.753	2	830.499	830.498	0	1.1	644	Specific	344.58	31.67	31.67	3.99	296	>gi|28269781|tpg|DAA00959.1| TPA_inf: hypothetical protein (chloroplast) [Chlamydomonas reinhardtii]
19018:2	1	R.TQYNNNSTLTTTAPLTLVR.P			1054.56	2	2108.1	2108.1	0	2.6	663	Specific	268.91	241.43	241.43	7.68	296	>gi|28269781|tpg|DAA00959.1| TPA_inf: hypothetical protein (chloroplast) [Chlamydomonas reinhardtii]
19444:2	1	R.TQYNNN[+0.984]STLTTTAPLTLVR.P		N[+1]	1055.05	2	2109.09	2109.08	0	1.7	663	Specific	42.3	42.3	14.05	2.61	296	>gi|28269781|tpg|DAA00959.1| TPA_inf: hypothetical protein (chloroplast) [Chlamydomonas reinhardtii]
19455:2	1	R.TQYNNN[+0.984]STLTTTAPLTLVR.P		N[+1]	1055.05	2	2109.09	2109.08	0	4.5	663	Specific	313.16	293.77	10.56	7.16	296	>gi|28269781|tpg|DAA00959.1| TPA_inf: hypothetical protein (chloroplast) [Chlamydomonas reinhardtii]
20049:2	1	R.TQYNN[+0.984]NSTLTTTAPLTLVR.P		N[+1]	1055.05	2	2109.09	2109.08	0	1.8	663	Specific	379.08	219.88	2.84	9.32	296	>gi|28269781|tpg|DAA00959.1| TPA_inf: hypothetical protein (chloroplast) [Chlamydomonas reinhardtii]
26636:3	1	R.TQYN[+0.984]NNSTLTTTAPLTLVRPLNVYLQK.E		N[+1]	1022.22	3	3064.63	3064.63	0	1	663	Specific	33.86	17.64	17.64	1.65	296	>gi|28269781|tpg|DAA00959.1| TPA_inf: hypothetical protein (chloroplast) [Chlamydomonas reinhardtii]
26650:3	1	R.TQYNNNSTLTTTAPLTLVRPLN[+0.984]VYLQK.E		N[+1]	1022.22	3	3064.64	3064.63	0	2.9	663	Specific	184.8	184.8	184.8	4.51	296	>gi|28269781|tpg|DAA00959.1| TPA_inf: hypothetical protein (chloroplast) [Chlamydomonas reinhardtii]
30303:3	1	R.TQYNNNSTLTTTAPLTLVRPLNVYLQK[+28.031].E		K[+28]	1031.22	3	3091.65	3091.68	0	-10.5	663	Specific	312.55	191.51	191.51	5.77	296	>gi|28269781|tpg|DAA00959.1| TPA_inf: hypothetical protein (chloroplast) [Chlamydomonas reinhardtii]
30149:3	1	R.TQYN[+0.984]NNSTLTTTAPLTLVRPLNVYLQK.E		N[+1]	1022.22	3	3064.64	3064.63	0	3	663	Specific	483.43	438.4	2.53	9.53	296	>gi|28269781|tpg|DAA00959.1| TPA_inf: hypothetical protein (chloroplast) [Chlamydomonas reinhardtii]
26642:3	1	R.TQYNNNSTLTTTAPLTLVRPLN[+0.984]VYLQK.E		N[+1]	1022.22	3	3064.64	3064.63	0	1.4	663	Specific	610.42	424.14	424.14	12.29	296	>gi|28269781|tpg|DAA00959.1| TPA_inf: hypothetical protein (chloroplast) [Chlamydomonas reinhardtii]
30713:3	1	R.TQYNN[+0.984]NSTLTTTAPLTLVRPLNVYLQK.E		N[+1]	1022.22	3	3064.64	3064.63	0	1.6	663	Specific	744.39	690.12	15.96	14.29	296	>gi|28269781|tpg|DAA00959.1| TPA_inf: hypothetical protein (chloroplast) [Chlamydomonas reinhardtii]
31949:4	1	R.TQYNNNSTLTTTAPLTLVRPLN[+0.984]VYLQKEEAFK.R		N[+1]	917.986	4	3668.92	3668.92	0	1.1	663	Specific	177.48	139.85	139.85	3.74	296	>gi|28269781|tpg|DAA00959.1| TPA_inf: hypothetical protein (chloroplast) [Chlamydomonas reinhardtii]
31406:4	1	R.TQYNN[+0.984]NSTLTTTAPLTLVRPLNVYLQKEEAFK.R		N[+1]	917.987	4	3668.93	3668.92	0	2.2	663	Specific	237.27	119.11	4.95	4.95	296	>gi|28269781|tpg|DAA00959.1| TPA_inf: hypothetical protein (chloroplast) [Chlamydomonas reinhardtii]
09711:2	1	R.PLNVYLQK.E			487.788	2	974.568	974.567	0	1.5	682	Specific	372.25	169.69	169.69	7.36	296	>gi|28269781|tpg|DAA00959.1| TPA_inf: hypothetical protein (chloroplast) [Chlamydomonas reinhardtii]
13794:3	1	R.PLNVYLQKEEAFK.R			526.957	3	1578.86	1578.85	0	1.7	682	Specific	303.52	232.12	232.12	6.85	296	>gi|28269781|tpg|DAA00959.1| TPA_inf: hypothetical protein (chloroplast) [Chlamydomonas reinhardtii]
10842:4	1	R.PLNVYLQKEEAFKR.K			434.495	4	1734.96	1734.95	0	1.7	682	Specific	105.25	63.79	63.79	1.95	296	>gi|28269781|tpg|DAA00959.1| TPA_inf: hypothetical protein (chloroplast) [Chlamydomonas reinhardtii]
10667:4	1	R.PLNVYLQKEEAFKR.K			434.494	4	1734.96	1734.95	0	0.9	682	Specific	219.32	109.54	109.54	3.21	296	>gi|28269781|tpg|DAA00959.1| TPA_inf: hypothetical protein (chloroplast) [Chlamydomonas reinhardtii]
00881:1	1	K.EEAFK.R			623.305	1	623.305	623.303	0	1.7	690	Specific	350.75	66.55	66.55	3.85	296	>gi|28269781|tpg|DAA00959.1| TPA_inf: hypothetical protein (chloroplast) [Chlamydomonas reinhardtii]
08229:2	1	K.LRYYGTMPMR.K			644.322	2	1287.64	1287.63	0	1.7	697	Specific	285.41	48.44	48.44	3.24	296	>gi|28269781|tpg|DAA00959.1| TPA_inf: hypothetical protein (chloroplast) [Chlamydomonas reinhardtii]
05315:3	1	K.LRYYGTMPM[+15.995]R.K		M[+16]	435.215	3	1303.63	1303.63	0	1.2	697	Specific	164.94	4.65	4.65	0.78	296	>gi|28269781|tpg|DAA00959.1| TPA_inf: hypothetical protein (chloroplast) [Chlamydomonas reinhardtii]
05317:3	1	K.LRYYGTMPM[+15.995]R.K		M[+16]	435.215	3	1303.63	1303.63	0	1.1	697	Specific	176.24	9.65	9.65	0.69	296	>gi|28269781|tpg|DAA00959.1| TPA_inf: hypothetical protein (chloroplast) [Chlamydomonas reinhardtii]
07191:2	1	R.YYGTMPMR.K			509.728	2	1018.45	1018.45	0	1.3	699	Specific	331.58	136.39	136.39	6.04	296	>gi|28269781|tpg|DAA00959.1| TPA_inf: hypothetical protein (chloroplast) [Chlamydomonas reinhardtii]
06851:2	1	R.YYGTMPMR.K			509.728	2	1018.45	1018.45	0	1.3	699	Specific	389.38	167.72	167.72	7.38	296	>gi|28269781|tpg|DAA00959.1| TPA_inf: hypothetical protein (chloroplast) [Chlamydomonas reinhardtii]
03536:2	1	R.YYGTMPM[+15.995]R.K		M[+16]	517.727	2	1034.45	1034.44	0	2.4	699	Specific	277.9	116.61	63.89	5.04	296	>gi|28269781|tpg|DAA00959.1| TPA_inf: hypothetical protein (chloroplast) [Chlamydomonas reinhardtii]
02888:2	1	R.YYGTM[+15.995]PMR.K		M[+16]	517.726	2	1034.45	1034.44	0	1.7	699	Specific	368.76	157.02	92.79	7.03	296	>gi|28269781|tpg|DAA00959.1| TPA_inf: hypothetical protein (chloroplast) [Chlamydomonas reinhardtii]
03493:2	1	R.YYGTMPMRK.L			573.776	2	1146.55	1146.54	0	1.7	699	Specific	505.12	228.61	228.61	6.63	296	>gi|28269781|tpg|DAA00959.1| TPA_inf: hypothetical protein (chloroplast) [Chlamydomonas reinhardtii]
01522:2	1	R.YYGTM[+15.995]PMRK.L		M[+16]	581.774	2	1162.54	1162.54	0	1.7	699	Specific	354.71	92	92	5.11	296	>gi|28269781|tpg|DAA00959.1| TPA_inf: hypothetical protein (chloroplast) [Chlamydomonas reinhardtii]
01893:2	1	R.YYGTMPM[+15.995]RK.L		M[+16]	581.774	2	1162.54	1162.54	0	2.1	699	Specific	419.92	173.95	94.57	6.44	296	>gi|28269781|tpg|DAA00959.1| TPA_inf: hypothetical protein (chloroplast) [Chlamydomonas reinhardtii]
08996:3	1	R.KLTVGNQAPYFK.A			455.923	3	1365.75	1365.75	0	1.2	707	Specific	303.57	148.22	148.22	6.97	296	>gi|28269781|tpg|DAA00959.1| TPA_inf: hypothetical protein (chloroplast) [Chlamydomonas reinhardtii]
08570:2	1	R.KLTVGNQAPYFK.A			683.381	2	1365.76	1365.75	0	2.3	707	Specific	316.68	157.3	157.3	6.57	296	>gi|28269781|tpg|DAA00959.1| TPA_inf: hypothetical protein (chloroplast) [Chlamydomonas reinhardtii]
08890:2	1	R.KLTVGNQAPYFK.A			683.381	2	1365.76	1365.75	0	2.1	707	Specific	404.72	244.66	244.66	7.26	296	>gi|28269781|tpg|DAA00959.1| TPA_inf: hypothetical protein (chloroplast) [Chlamydomonas reinhardtii]
09847:2	1	R.KLTVGN[+0.984]QAPYFK.A		N[+1]	683.872	2	1366.74	1366.74	0	0.9	707	Specific	277.24	135.48	135.48	5.82	296	>gi|28269781|tpg|DAA00959.1| TPA_inf: hypothetical protein (chloroplast) [Chlamydomonas reinhardtii]
10160:2	1	R.KLTVGN[+0.984]QAPYFK.A		N[+1]	683.873	2	1366.74	1366.74	0	1.7	707	Specific	469.96	275.69	275.69	7.1	296	>gi|28269781|tpg|DAA00959.1| TPA_inf: hypothetical protein (chloroplast) [Chlamydomonas reinhardtii]
11892:3	1	R.KLTVGNQAPYFKALM[+15.995]K.R		M[+16]	609.007	3	1825.01	1825	0	1.8	707	Specific	149.34	74.8	74.8	2.57	296	>gi|28269781|tpg|DAA00959.1| TPA_inf: hypothetical protein (chloroplast) [Chlamydomonas reinhardtii]
11659:2	1	K.LTVGNQAPYFK.A			619.333	2	1237.66	1237.66	0	1.8	708	Specific	239.44	133.67	133.67	5.54	296	>gi|28269781|tpg|DAA00959.1| TPA_inf: hypothetical protein (chloroplast) [Chlamydomonas reinhardtii]
12682:2	1	K.LTVGNQAPYFK.A			619.334	2	1237.66	1237.66	0	2.5	708	Specific	426.31	212.53	212.53	8.12	296	>gi|28269781|tpg|DAA00959.1| TPA_inf: hypothetical protein (chloroplast) [Chlamydomonas reinhardtii]
12067:2	1	K.LTVGNQAPYFK.A			619.334	2	1237.66	1237.66	0	2.4	708	Specific	658.42	397.2	397.2	13.11	296	>gi|28269781|tpg|DAA00959.1| TPA_inf: hypothetical protein (chloroplast) [Chlamydomonas reinhardtii]
13693:2	1	K.LTVGN[+0.984]QAPYFK.A		N[+1]	619.825	2	1238.64	1238.64	0	0.4	708	Specific	331.74	147.03	147.03	6.64	296	>gi|28269781|tpg|DAA00959.1| TPA_inf: hypothetical protein (chloroplast) [Chlamydomonas reinhardtii]
13166:2	1	K.LTVGN[+0.984]QAPYFK.A		N[+1]	619.825	2	1238.64	1238.64	0	1.4	708	Specific	366.3	193.52	193.52	7.59	296	>gi|28269781|tpg|DAA00959.1| TPA_inf: hypothetical protein (chloroplast) [Chlamydomonas reinhardtii]
12683:2	1	K.LTVGN[+0.984]QAPYFK.A		N[+1]	619.825	2	1238.64	1238.64	0	0.4	708	Specific	445.64	257.16	257.16	7.86	296	>gi|28269781|tpg|DAA00959.1| TPA_inf: hypothetical protein (chloroplast) [Chlamydomonas reinhardtii]
12949:2	1	K.LTVGN[+0.984]QAPYFK.A		N[+1]	619.825	2	1238.64	1238.64	0	1	708	Specific	516.35	289.59	289.59	7.98	296	>gi|28269781|tpg|DAA00959.1| TPA_inf: hypothetical protein (chloroplast) [Chlamydomonas reinhardtii]
19808:3	1	K.LTVGNQAPYFKALMK.R			560.977	3	1680.92	1680.91	0	1.6	708	Specific	75.67	25.8	25.8	1.95	296	>gi|28269781|tpg|DAA00959.1| TPA_inf: hypothetical protein (chloroplast) [Chlamydomonas reinhardtii]
19716:3	1	K.LTVGNQAPYFKALMK.R			560.977	3	1680.92	1680.91	0	1.6	708	Specific	96.63	30.32	30.32	1.89	296	>gi|28269781|tpg|DAA00959.1| TPA_inf: hypothetical protein (chloroplast) [Chlamydomonas reinhardtii]
00826:1	1	K.ALMK.R			462.276	1	462.276	462.274	0	2.5	719	Specific	216.68	20.29	20.29	0.89	296	>gi|28269781|tpg|DAA00959.1| TPA_inf: hypothetical protein (chloroplast) [Chlamydomonas reinhardtii]
12714:2	1	R.GFYYYKPTLR.W			654.343	2	1307.68	1307.68	0	0.6	724	Specific	182.87	81.89	81.89	2.94	296	>gi|28269781|tpg|DAA00959.1| TPA_inf: hypothetical protein (chloroplast) [Chlamydomonas reinhardtii]
12249:2	1	R.GFYYYKPTLR.W			654.344	2	1307.68	1307.68	0	2.5	724	Specific	294.68	161.49	161.49	6.31	296	>gi|28269781|tpg|DAA00959.1| TPA_inf: hypothetical protein (chloroplast) [Chlamydomonas reinhardtii]
12039:2	1	R.GFYYYKPTLR.W			654.344	2	1307.68	1307.68	0	2	724	Specific	372.61	201.25	201.25	7.06	296	>gi|28269781|tpg|DAA00959.1| TPA_inf: hypothetical protein (chloroplast) [Chlamydomonas reinhardtii]
11819:2	1	R.GFYYYKPTLR.W			654.344	2	1307.68	1307.68	0	1.9	724	Specific	511.2	317.41	317.41	7.35	296	>gi|28269781|tpg|DAA00959.1| TPA_inf: hypothetical protein (chloroplast) [Chlamydomonas reinhardtii]
06619:2	1	R.KTLYVASLR.R			525.82	2	1050.63	1050.63	0	2	736	Specific	260.38	31.55	31.55	3.16	296	>gi|28269781|tpg|DAA00959.1| TPA_inf: hypothetical protein (chloroplast) [Chlamydomonas reinhardtii]
03944:3	1	R.KTLYVASLRR.G			402.916	3	1206.73	1206.73	0	0.8	736	Specific	243.54	122.24	122.24	4.46	296	>gi|28269781|tpg|DAA00959.1| TPA_inf: hypothetical protein (chloroplast) [Chlamydomonas reinhardtii]
12056:2	1	K.TLYVASLR.R			461.772	2	922.537	922.536	0	1	737	Specific	173.43	16.51	16.51	1.82	296	>gi|28269781|tpg|DAA00959.1| TPA_inf: hypothetical protein (chloroplast) [Chlamydomonas reinhardtii]
11649:2	1	K.TLYVASLR.R			461.772	2	922.537	922.536	0	1.1	737	Specific	329.08	151.01	151.01	6.74	296	>gi|28269781|tpg|DAA00959.1| TPA_inf: hypothetical protein (chloroplast) [Chlamydomonas reinhardtii]
11238:2	1	K.TLYVASLR.R			461.772	2	922.537	922.536	0	1.2	737	Specific	455.21	187.47	187.47	7.6	296	>gi|28269781|tpg|DAA00959.1| TPA_inf: hypothetical protein (chloroplast) [Chlamydomonas reinhardtii]
07302:2	1	K.TLYVASLRR.G			539.823	2	1078.64	1078.64	0	1.7	737	Specific	229.95	99.51	99.51	3.7	296	>gi|28269781|tpg|DAA00959.1| TPA_inf: hypothetical protein (chloroplast) [Chlamydomonas reinhardtii]
07186:2	1	K.TLYVASLRR.G			539.823	2	1078.64	1078.64	0	1.3	737	Specific	236.64	21.37	21.37	2.1	296	>gi|28269781|tpg|DAA00959.1| TPA_inf: hypothetical protein (chloroplast) [Chlamydomonas reinhardtii]
06925:2	1	K.TLYVASLRR.G			539.823	2	1078.64	1078.64	0	1.3	737	Specific	418.29	173.24	173.24	6.21	296	>gi|28269781|tpg|DAA00959.1| TPA_inf: hypothetical protein (chloroplast) [Chlamydomonas reinhardtii]
16437:2	1	R.ILVMPSNQQNFNNTLDNTK.T			1096.04	2	2191.08	2191.08	0	-1.9	756	Specific	125.96	125.96	125.96	3.76	296	>gi|28269781|tpg|DAA00959.1| TPA_inf: hypothetical protein (chloroplast) [Chlamydomonas reinhardtii]
15116:2	1	R.ILVMPSNQQNFNNTLDNTK.T			1096.05	2	2191.08	2191.08	0	0.8	756	Specific	301.8	282.07	282.07	7.75	296	>gi|28269781|tpg|DAA00959.1| TPA_inf: hypothetical protein (chloroplast) [Chlamydomonas reinhardtii]
15103:2	1	R.ILVMPSNQQNFNNTLDNTK.T			1096.04	2	2191.08	2191.08	0	-2.7	756	Specific	424.82	226.17	226.17	7.82	296	>gi|28269781|tpg|DAA00959.1| TPA_inf: hypothetical protein (chloroplast) [Chlamydomonas reinhardtii]
15862:2	1	R.ILVMPSNQQNFNNTLDNTK.T			1096.04	2	2191.08	2191.08	0	-0.2	756	Specific	476.37	333.82	333.82	8.53	296	>gi|28269781|tpg|DAA00959.1| TPA_inf: hypothetical protein (chloroplast) [Chlamydomonas reinhardtii]
10775:2	1	R.ILVM[+15.995]PSNQQNFNNTLDNTK.T		M[+16]	1104.04	2	2207.08	2207.08	0	1.6	756	Specific	110.41	107.28	107.28	4.34	296	>gi|28269781|tpg|DAA00959.1| TPA_inf: hypothetical protein (chloroplast) [Chlamydomonas reinhardtii]
15418:2	1	R.ILVMPSNQQNFNNTLDN[+0.984]TK.T		N[+1]	1096.54	2	2192.07	2192.07	0	1.7	756	Specific	110.57	110.57	9.76	4.34	296	>gi|28269781|tpg|DAA00959.1| TPA_inf: hypothetical protein (chloroplast) [Chlamydomonas reinhardtii]
14889:2	1	R.ILVMPSNQQN[+0.984]FNNTLDNTK.T		N[+1]	1096.54	2	2192.07	2192.07	0	1.2	756	Specific	172.43	101.26	1.53	4.34	296	>gi|28269781|tpg|DAA00959.1| TPA_inf: hypothetical protein (chloroplast) [Chlamydomonas reinhardtii]
18408:2	1	R.ILVMPSN[+0.984]QQNFNNTLDNTK.T		N[+1]	1096.54	2	2192.07	2192.07	0	-0.1	756	Specific	209.8	178.1	49.02	4.93	296	>gi|28269781|tpg|DAA00959.1| TPA_inf: hypothetical protein (chloroplast) [Chlamydomonas reinhardtii]
17239:2	1	R.ILVMPSNQQNFN[+0.984]NTLDNTK.T		N[+1]	1096.53	2	2192.06	2192.07	0	-2.2	756	Specific	352.97	242.04	7.87	6.68	296	>gi|28269781|tpg|DAA00959.1| TPA_inf: hypothetical protein (chloroplast) [Chlamydomonas reinhardtii]
18583:2	1	R.ILVMPSN[+0.984]QQNFNNTLDNTK.T		N[+1]	1096.54	2	2192.07	2192.07	0	1.3	756	Specific	430.42	291.56	109.69	9.22	296	>gi|28269781|tpg|DAA00959.1| TPA_inf: hypothetical protein (chloroplast) [Chlamydomonas reinhardtii]
18396:2	1	R.ILVMPSNQQN[+0.984]FNNTLDNTK.T		N[+1]	1096.53	2	2192.06	2192.07	0	-2.8	756	Specific	474.57	338.67	16.53	7.61	296	>gi|28269781|tpg|DAA00959.1| TPA_inf: hypothetical protein (chloroplast) [Chlamydomonas reinhardtii]
16972:2	1	R.ILVMPSN[+0.984]QQNFNNTLDNTK.T		N[+1]	1096.54	2	2192.07	2192.07	0	1.5	756	Specific	568.41	382.21	107.67	10.59	296	>gi|28269781|tpg|DAA00959.1| TPA_inf: hypothetical protein (chloroplast) [Chlamydomonas reinhardtii]
11985:2	1	R.ILVM[+15.995]PSNQQNFNNTLDNTK.T		M[+16]	1104.04	2	2207.08	2207.08	0	0.5	756	Specific	622.9	477.15	477.15	12.38	296	>gi|28269781|tpg|DAA00959.1| TPA_inf: hypothetical protein (chloroplast) [Chlamydomonas reinhardtii]
17437:2	1	R.ILVMPSNQQN[+0.984]FNNTLDNTK.T		N[+1]	1096.54	2	2192.07	2192.07	0	1.7	756	Specific	628.19	517.12	19.17	12.38	296	>gi|28269781|tpg|DAA00959.1| TPA_inf: hypothetical protein (chloroplast) [Chlamydomonas reinhardtii]
11770:2	1	R.ILVM[+15.995]PSNQQNFNNTLDNTK.T		M[+16]	1104.04	2	2207.08	2207.08	0	2.1	756	Specific	656.4	550.34	550.34	13.5	296	>gi|28269781|tpg|DAA00959.1| TPA_inf: hypothetical protein (chloroplast) [Chlamydomonas reinhardtii]
18194:2	1	R.ILVMPSNQQNFNNTLDN[+0.984]TK[+28.031].T		K[+28], N[+1]	1110.54	2	2220.08	2220.1	0	-8.6	756	Specific	23.66	23.66	23.66	1.94	296	>gi|28269781|tpg|DAA00959.1| TPA_inf: hypothetical protein (chloroplast) [Chlamydomonas reinhardtii]
12069:2	1	R.ILVM[+15.995]PSNQQNFN[+0.984]NTLDNTK.T		M[+16], N[+1]	1104.53	2	2208.06	2208.06	0	-1.1	756	Specific	168.2	97.63	25.69	3.47	296	>gi|28269781|tpg|DAA00959.1| TPA_inf: hypothetical protein (chloroplast) [Chlamydomonas reinhardtii]
13360:2	1	R.ILVM[+15.995]PSN[+0.984]QQNFNNTLDNTK.T		M[+16], N[+1]	1104.54	2	2208.06	2208.06	0	1.5	756	Specific	236.11	128.86	26.49	6.72	296	>gi|28269781|tpg|DAA00959.1| TPA_inf: hypothetical protein (chloroplast) [Chlamydomonas reinhardtii]
10921:2	1	R.ILVM[+15.995]PSNQQNFNNTLDN[+0.984]TK.T		M[+16], N[+1]	1104.53	2	2208.06	2208.06	0	1	756	Specific	252.39	187.23	1.51	7.12	296	>gi|28269781|tpg|DAA00959.1| TPA_inf: hypothetical protein (chloroplast) [Chlamydomonas reinhardtii]
10500:2	1	R.ILVM[+15.995]PSNQQNFNN[+0.984]TLDNTK.T		M[+16], N[+1]	1104.54	2	2208.06	2208.06	0	1.3	756	Specific	268.94	201.99	23.18	7.34	296	>gi|28269781|tpg|DAA00959.1| TPA_inf: hypothetical protein (chloroplast) [Chlamydomonas reinhardtii]
10260:2	1	R.ILVM[+15.995]PSNQQNFNN[+0.984]TLDNTK.T		M[+16], N[+1]	1104.54	2	2208.07	2208.06	0	2.2	756	Specific	323.74	191.54	46.41	7.86	296	>gi|28269781|tpg|DAA00959.1| TPA_inf: hypothetical protein (chloroplast) [Chlamydomonas reinhardtii]
13264:2	1	R.ILVM[+15.995]PSN[+0.984]QQNFNNTLDNTK.T		M[+16], N[+1]	1104.54	2	2208.07	2208.06	0	3.2	756	Specific	380.83	318.03	141.08	8.4	296	>gi|28269781|tpg|DAA00959.1| TPA_inf: hypothetical protein (chloroplast) [Chlamydomonas reinhardtii]
12401:2	1	R.ILVM[+15.995]PSN[+0.984]QQNFNNTLDNTK.T		M[+16], N[+1]	1104.54	2	2208.06	2208.06	0	1.6	756	Specific	473.61	371.77	47.6	9.49	296	>gi|28269781|tpg|DAA00959.1| TPA_inf: hypothetical protein (chloroplast) [Chlamydomonas reinhardtii]
12823:2	1	R.ILVM[+15.995]PSNQQN[+0.984]FNNTLDNTK.T		M[+16], N[+1]	1104.54	2	2208.06	2208.06	0	2	756	Specific	490.95	377.79	72.13	9.63	296	>gi|28269781|tpg|DAA00959.1| TPA_inf: hypothetical protein (chloroplast) [Chlamydomonas reinhardtii]
11375:2	1	R.ILVM[+15.995]PSNQQNFN[+0.984]NTLDNTK.T		M[+16], N[+1]	1104.54	2	2208.07	2208.06	0	2.5	756	Specific	515.41	350.89	29.11	9.64	296	>gi|28269781|tpg|DAA00959.1| TPA_inf: hypothetical protein (chloroplast) [Chlamydomonas reinhardtii]
11188:2	1	R.ILVM[+15.995]PSNQQNFN[+0.984]NTLDNTK.T		M[+16], N[+1]	1104.54	2	2208.06	2208.06	0	1.7	756	Specific	582.37	477.8	37.74	11.38	296	>gi|28269781|tpg|DAA00959.1| TPA_inf: hypothetical protein (chloroplast) [Chlamydomonas reinhardtii]
13692:2	1	R.ILVM[+15.995]PSNQQN[+0.984]FNNTLDNTK[+28.031].T		K[+28], M[+16], N[+1]	1118.54	2	2236.07	2236.09	0	-9.7	756	Specific	116.23	34.82	24.56	1.23	296	>gi|28269781|tpg|DAA00959.1| TPA_inf: hypothetical protein (chloroplast) [Chlamydomonas reinhardtii]
20101:4	1	K.TNINQNNLANPLGGNEVPMYGADGENSLITKPTHSYTVLGK.R			1086.03	4	4341.11	4342.14	-1	-6.5	775	Specific	237.39	20.95	20.95	1.96	296	>gi|28269781|tpg|DAA00959.1| TPA_inf: hypothetical protein (chloroplast) [Chlamydomonas reinhardtii]
23043:4	1	K.TNINQNNLANPLGGNEVPMYGADGENSLITKPTHSYTVLGK.R			1086.54	4	4343.12	4342.14	1	-5.8	775	Specific	333.82	244.77	12.76	6	296	>gi|28269781|tpg|DAA00959.1| TPA_inf: hypothetical protein (chloroplast) [Chlamydomonas reinhardtii]
21836:4	1	K.TNINQNNLANPLGGNEVPMYGADGENSLITKPTHSYTVLGK.R			1086.29	4	4342.14	4342.14	0	0.4	775	Specific	435.39	234.22	32.37	8.24	296	>gi|28269781|tpg|DAA00959.1| TPA_inf: hypothetical protein (chloroplast) [Chlamydomonas reinhardtii]
22339:4	1	K.TNINQNNLANPLGGNEVPMYGADGENSLITKPTHSYTVLGK.R			1086.54	4	4343.13	4342.14	1	-2.3	775	Specific	456.18	329.65	10.34	6.78	296	>gi|28269781|tpg|DAA00959.1| TPA_inf: hypothetical protein (chloroplast) [Chlamydomonas reinhardtii]
21045:4	1	K.TNINQNNLANPLGGNEVPMYGADGEN[+0.984]SLITKPTHSYTVLGK.R		N[+1]	1086.54	4	4343.14	4343.12	0	4.1	775	Specific	28.41	28.41	28.41	1.86	296	>gi|28269781|tpg|DAA00959.1| TPA_inf: hypothetical protein (chloroplast) [Chlamydomonas reinhardtii]
23268:4	1	K.TNINQNN[+0.984]LANPLGGNEVPMYGADGENSLITKPTHSYTVLGK.R		N[+1]	1086.78	4	4344.12	4343.12	1	-2.9	775	Specific	100.28	100.28	21.84	2.57	296	>gi|28269781|tpg|DAA00959.1| TPA_inf: hypothetical protein (chloroplast) [Chlamydomonas reinhardtii]
22395:4	1	K.TNINQNNLANPLGGNEVPMYGADGENSLITKPTHSYTVLGK[+28.031].R		K[+28]	1093.04	4	4369.14	4370.17	-1	-6.9	775	Specific	292.9	150.64	68.7	5.08	296	>gi|28269781|tpg|DAA00959.1| TPA_inf: hypothetical protein (chloroplast) [Chlamydomonas reinhardtii]
23023:4	1	K.TNINQNNLANPLGGN[+0.984]EVPMYGADGENSLITKPTHSYTVLGK.R		N[+1]	1086.53	4	4343.12	4343.12	0	-1.9	775	Specific	439.38	193.85	51.75	6.67	296	>gi|28269781|tpg|DAA00959.1| TPA_inf: hypothetical protein (chloroplast) [Chlamydomonas reinhardtii]
20929:4	1	K.TNINQN[+0.984]NLANPLGGNEVPM[+15.995]YGADGENSLITKPTHSYTVLGK.R		M[+16], N[+1]	1090.54	4	4359.13	4359.12	0	2	775	Specific	38.52	18.17	2.33	1.89	296	>gi|28269781|tpg|DAA00959.1| TPA_inf: hypothetical protein (chloroplast) [Chlamydomonas reinhardtii]
22805:4	1	K.TNINQNNLAN[+0.984]PLGGNEVPMYGADGENSLITKPTHSYTVLGK[+28.031].R		K[+28], N[+1]	1093.29	4	4370.15	4371.16	-1	-1.2	775	Specific	73.81	50.34	50.34	1.94	296	>gi|28269781|tpg|DAA00959.1| TPA_inf: hypothetical protein (chloroplast) [Chlamydomonas reinhardtii]
25633:4	1	K.TNINQNNLAN[+0.984]PLGGNEVPMYGADGENSLITKPTHSYTVLGK[+28.031].R		K[+28], N[+1]	1093.3	4	4370.18	4371.16	-1	5.1	775	Specific	145.27	71.36	4.72	2.11	296	>gi|28269781|tpg|DAA00959.1| TPA_inf: hypothetical protein (chloroplast) [Chlamydomonas reinhardtii]
20512:4	1	K.TNINQNN[+0.984]LANPLGGNEVPM[+15.995]YGADGENSLITKPTHSYTVLGK.R		M[+16], N[+1]	1090.53	4	4359.11	4359.12	0	-2.3	775	Specific	216.27	88.37	9.97	3.12	296	>gi|28269781|tpg|DAA00959.1| TPA_inf: hypothetical protein (chloroplast) [Chlamydomonas reinhardtii]
23156:4	1	K.TNINQNNLANPLGGNEVPM[+15.995]YGADGENSLITK[+28.031]PTHSYTVLGK.R		K[+28], M[+16]	1097.3	4	4386.18	4386.17	0	1.9	775	Specific	261.78	155.45	16.93	7.19	296	>gi|28269781|tpg|DAA00959.1| TPA_inf: hypothetical protein (chloroplast) [Chlamydomonas reinhardtii]
19494:4	1	K.TNINQNNLANPLGGNEVPM[+15.995]YGADGEN[+0.984]SLITKPTHSYTVLGK.R		M[+16], N[+1]	1090.54	4	4359.13	4359.12	0	3	775	Specific	308.41	182.22	48.71	7.59	296	>gi|28269781|tpg|DAA00959.1| TPA_inf: hypothetical protein (chloroplast) [Chlamydomonas reinhardtii]
20250:4	1	K.TNINQNNLANPLGGNEVPM[+15.995]YGADGENSLITK[+28.031]PTHSYTVLGK.R		K[+28], M[+16]	1097.29	4	4386.14	4386.17	0	-6.7	775	Specific	376.23	184.27	23.69	6.26	296	>gi|28269781|tpg|DAA00959.1| TPA_inf: hypothetical protein (chloroplast) [Chlamydomonas reinhardtii]
26083:4	1	K.TNINQNNLAN[+0.984]PLGGNEVPMYGADGENSLITK[+28.031]PTHSYTVLGK.R		K[+28], N[+1]	1093.55	4	4371.16	4371.16	0	0.4	775	Specific	415.28	153.51	0.48	7.44	296	>gi|28269781|tpg|DAA00959.1| TPA_inf: hypothetical protein (chloroplast) [Chlamydomonas reinhardtii]
19621:4	1	K.TNINQNNLANPLGGN[+0.984]EVPM[+15.995]YGADGENSLITKPTHSYTVLGK.R		M[+16], N[+1]	1090.29	4	4358.14	4359.12	-1	4.9	775	Specific	531.02	339.51	14.52	6.84	296	>gi|28269781|tpg|DAA00959.1| TPA_inf: hypothetical protein (chloroplast) [Chlamydomonas reinhardtii]
20097:4	1	K.TNINQNNLAN[+0.984]PLGGNEVPM[+15.995]YGADGENSLITKPTHSYTVLGK.R		M[+16], N[+1]	1090.54	4	4359.13	4359.12	0	2	775	Specific	574.82	412.84	6.84	10.73	296	>gi|28269781|tpg|DAA00959.1| TPA_inf: hypothetical protein (chloroplast) [Chlamydomonas reinhardtii]
22170:4	1	K.TN[+0.984]INQNNLANPLGGNEVPM[+15.995]YGADGENSLITK[+28.031]PTHSYTVLGK.R		K[+28], M[+16], N[+1]	1097.3	4	4386.16	4387.15	-1	3.9	775	Specific	93.68	84.63	0	2.53	296	>gi|28269781|tpg|DAA00959.1| TPA_inf: hypothetical protein (chloroplast) [Chlamydomonas reinhardtii]
20345:4	1	K.TNINQNNLANPLGGNEVPM[+15.995]YGADGEN[+0.984]SLITK[+14.016]PTHSYTVLGK.R		K[+14], M[+16], N[+1]	1094.29	4	4374.14	4373.14	1	1.1	775	Specific	150.3	10.09	10.09	1.94	296	>gi|28269781|tpg|DAA00959.1| TPA_inf: hypothetical protein (chloroplast) [Chlamydomonas reinhardtii]
20338:4	1	K.TNINQNNLANPLGGNEVPM[+15.995]YGADGEN[+0.984]SLITK[+14.016]PTHSYTVLGK.R		K[+14], M[+16], N[+1]	1094.29	4	4374.14	4373.14	1	-0.2	775	Specific	172.29	61.41	50.21	2.44	296	>gi|28269781|tpg|DAA00959.1| TPA_inf: hypothetical protein (chloroplast) [Chlamydomonas reinhardtii]
20954:4	1	K.TNINQNNLANPLGGN[+0.984]EVPM[+15.995]YGADGENSLITKPTHSYTVLGK[+28.031].R		K[+28], M[+16], N[+1]	1097.54	4	4387.13	4387.15	0	-4.9	775	Specific	270.66	71.3	21.27	3.18	296	>gi|28269781|tpg|DAA00959.1| TPA_inf: hypothetical protein (chloroplast) [Chlamydomonas reinhardtii]
23625:3	1	K.DVLQHWYYTPFNR.L			580.284	3	1738.84	1738.83	0	1.9	827	Specific	188.54	173.1	173.1	4.22	296	>gi|28269781|tpg|DAA00959.1| TPA_inf: hypothetical protein (chloroplast) [Chlamydomonas reinhardtii]
24737:2	1	K.DVLQHWYYTPFN[+0.984]R.L		N[+1]	870.413	2	1739.82	1739.82	0	1	827	Specific	70.03	50.51	50.51	1.9	296	>gi|28269781|tpg|DAA00959.1| TPA_inf: hypothetical protein (chloroplast) [Chlamydomonas reinhardtii]
23705:3	1	R.LLM[+15.995]KFDVDAFINR.Q		M[+16]	533.286	3	1597.84	1597.84	0	1.4	840	Specific	136.37	77.35	77.35	2.16	296	>gi|28269781|tpg|DAA00959.1| TPA_inf: hypothetical protein (chloroplast) [Chlamydomonas reinhardtii]
23549:2	1	K.FDVDAFINR.Q			548.775	2	1096.54	1096.54	0	1.4	844	Specific	194.78	12.39	12.39	1.94	296	>gi|28269781|tpg|DAA00959.1| TPA_inf: hypothetical protein (chloroplast) [Chlamydomonas reinhardtii]
23776:2	1	K.FDVDAFINR.Q			548.776	2	1096.55	1096.54	0	2.6	844	Specific	218.61	84.28	84.28	3.67	296	>gi|28269781|tpg|DAA00959.1| TPA_inf: hypothetical protein (chloroplast) [Chlamydomonas reinhardtii]
22766:2	1	K.FDVDAFINR.Q			548.775	2	1096.54	1096.54	0	0	844	Specific	328.18	155.48	155.48	6.11	296	>gi|28269781|tpg|DAA00959.1| TPA_inf: hypothetical protein (chloroplast) [Chlamydomonas reinhardtii]
24614:2	1	K.FDVDAFIN[+0.984]R.Q		N[+1]	549.268	2	1097.53	1097.53	0	1.6	844	Specific	364.1	159.53	159.53	6.69	296	>gi|28269781|tpg|DAA00959.1| TPA_inf: hypothetical protein (chloroplast) [Chlamydomonas reinhardtii]
19073:3	1	K.FDVDAFINRQPK.S			483.921	3	1449.75	1449.75	0	1	844	Specific	60.44	17.27	17.27	0.69	296	>gi|28269781|tpg|DAA00959.1| TPA_inf: hypothetical protein (chloroplast) [Chlamydomonas reinhardtii]
17425:3	1	K.FDVDAFINRQPK.S			483.922	3	1449.75	1449.75	0	1.5	844	Specific	229.76	150.67	150.67	5.09	296	>gi|28269781|tpg|DAA00959.1| TPA_inf: hypothetical protein (chloroplast) [Chlamydomonas reinhardtii]
18804:3	1	K.FDVDAFINRQPK.S			483.922	3	1449.75	1449.75	0	1.5	844	Specific	267.69	136.81	136.81	5.59	296	>gi|28269781|tpg|DAA00959.1| TPA_inf: hypothetical protein (chloroplast) [Chlamydomonas reinhardtii]
17702:3	1	K.FDVDAFIN[+0.984]RQPK.S		N[+1]	484.248	3	1450.73	1450.73	0	-1.7	844	Specific	111.58	34.65	34.65	0.21	296	>gi|28269781|tpg|DAA00959.1| TPA_inf: hypothetical protein (chloroplast) [Chlamydomonas reinhardtii]
19633:2	1	K.FDVDAFIN[+0.984]RQPK.S		N[+1]	725.872	2	1450.74	1450.73	0	2.9	844	Specific	232.54	116.82	116.82	4.22	296	>gi|28269781|tpg|DAA00959.1| TPA_inf: hypothetical protein (chloroplast) [Chlamydomonas reinhardtii]
19074:3	1	K.FDVDAFIN[+0.984]RQPK.S		N[+1]	484.249	3	1450.73	1450.73	0	-0.7	844	Specific	250.27	117.37	117.37	4.21	296	>gi|28269781|tpg|DAA00959.1| TPA_inf: hypothetical protein (chloroplast) [Chlamydomonas reinhardtii]
00994:2	1	K.SHFLTKNEER.A			630.822	2	1260.64	1260.63	0	2.7	856	Specific	488.09	240.17	240.17	6.29	296	>gi|28269781|tpg|DAA00959.1| TPA_inf: hypothetical protein (chloroplast) [Chlamydomonas reinhardtii]
01283:2	1	K.SHFLTKN[+0.984]EER.A		N[+1]	631.314	2	1261.62	1261.62	0	2.3	856	Specific	307.9	82.6	82.6	4.16	296	>gi|28269781|tpg|DAA00959.1| TPA_inf: hypothetical protein (chloroplast) [Chlamydomonas reinhardtii]
11667:3	1	R.RFLLSEHYDTLR.W			517.276	3	1549.81	1549.81	0	0.6	871	Specific	237.9	90.33	90.33	4.32	296	>gi|28269781|tpg|DAA00959.1| TPA_inf: hypothetical protein (chloroplast) [Chlamydomonas reinhardtii]
15199:2	1	R.FLLSEHYDTLR.W			697.36	2	1393.71	1393.71	0	1.8	872	Specific	94.24	36.52	36.52	1.83	296	>gi|28269781|tpg|DAA00959.1| TPA_inf: hypothetical protein (chloroplast) [Chlamydomonas reinhardtii]
14362:3	1	R.FLLSEHYDTLR.W			465.243	3	1393.71	1393.71	0	1.3	872	Specific	226.02	85.74	85.74	4.26	296	>gi|28269781|tpg|DAA00959.1| TPA_inf: hypothetical protein (chloroplast) [Chlamydomonas reinhardtii]
14797:3	1	R.FLLSEHYDTLR.W			465.243	3	1393.71	1393.71	0	1.4	872	Specific	323.2	188.54	188.54	7.07	296	>gi|28269781|tpg|DAA00959.1| TPA_inf: hypothetical protein (chloroplast) [Chlamydomonas reinhardtii]
14468:2	1	R.FLLSEHYDTLR.W			697.361	2	1393.71	1393.71	0	2.2	872	Specific	709.49	460.61	460.61	13.41	296	>gi|28269781|tpg|DAA00959.1| TPA_inf: hypothetical protein (chloroplast) [Chlamydomonas reinhardtii]
06271:2	1	R.WYTYM[+15.995]QHYK.T		M[+16]	668.296	2	1335.59	1335.58	0	2	883	Specific	225.09	102.76	102.76	3.91	296	>gi|28269781|tpg|DAA00959.1| TPA_inf: hypothetical protein (chloroplast) [Chlamydomonas reinhardtii]
08965:2	1	R.AYNQQFQGTFK.K			666.324	2	1331.64	1331.64	0	2.3	907	Specific	293.18	154.96	154.96	6.57	296	>gi|28269781|tpg|DAA00959.1| TPA_inf: hypothetical protein (chloroplast) [Chlamydomonas reinhardtii]
08322:2	1	R.AYNQQFQGTFK.K			666.323	2	1331.64	1331.64	0	1.4	907	Specific	454.21	267.84	267.84	7.8	296	>gi|28269781|tpg|DAA00959.1| TPA_inf: hypothetical protein (chloroplast) [Chlamydomonas reinhardtii]
07917:2	1	R.AYNQQFQGTFK.K			666.324	2	1331.64	1331.64	0	1.6	907	Specific	481.5	292.36	292.36	7.73	296	>gi|28269781|tpg|DAA00959.1| TPA_inf: hypothetical protein (chloroplast) [Chlamydomonas reinhardtii]
08166:2	1	R.AYNQQFQGTFK.K			666.324	2	1331.64	1331.64	0	1.6	907	Specific	575.49	403.88	403.88	10.2	296	>gi|28269781|tpg|DAA00959.1| TPA_inf: hypothetical protein (chloroplast) [Chlamydomonas reinhardtii]
09713:2	1	R.AYN[+0.984]QQFQGTFK.K		N[+1]	666.815	2	1332.62	1332.62	0	0.4	907	Specific	222.36	64.16	64.16	3.22	296	>gi|28269781|tpg|DAA00959.1| TPA_inf: hypothetical protein (chloroplast) [Chlamydomonas reinhardtii]
09517:2	1	R.AYN[+0.984]QQFQGTFK.K		N[+1]	666.815	2	1332.62	1332.62	0	0.8	907	Specific	278.12	136.44	136.44	6.52	296	>gi|28269781|tpg|DAA00959.1| TPA_inf: hypothetical protein (chloroplast) [Chlamydomonas reinhardtii]
08450:2	1	R.AYN[+0.984]QQFQGTFK.K		N[+1]	666.813	2	1332.62	1332.62	0	-1.6	907	Specific	437.95	248.55	248.55	6.52	296	>gi|28269781|tpg|DAA00959.1| TPA_inf: hypothetical protein (chloroplast) [Chlamydomonas reinhardtii]
08987:2	1	R.AYN[+0.984]QQFQGTFK.K		N[+1]	666.816	2	1332.62	1332.62	0	1.8	907	Specific	501.03	290.91	290.91	7.83	296	>gi|28269781|tpg|DAA00959.1| TPA_inf: hypothetical protein (chloroplast) [Chlamydomonas reinhardtii]
05479:3	1	R.AYNQQFQGTFKK.I			487.249	3	1459.73	1459.73	0	0.5	907	Specific	79.54	2.46	2.46	0.14	296	>gi|28269781|tpg|DAA00959.1| TPA_inf: hypothetical protein (chloroplast) [Chlamydomonas reinhardtii]
04533:3	1	R.AYNQQFQGTFKK.I			487.25	3	1459.74	1459.73	0	1.9	907	Specific	218.49	33.42	33.42	2.2	296	>gi|28269781|tpg|DAA00959.1| TPA_inf: hypothetical protein (chloroplast) [Chlamydomonas reinhardtii]
08497:2	1	R.HLFAITPK.Q			463.777	2	926.547	926.546	0	1.2	921	Specific	393.38	160.8	160.8	6.68	296	>gi|28269781|tpg|DAA00959.1| TPA_inf: hypothetical protein (chloroplast) [Chlamydomonas reinhardtii]
08055:2	1	R.HLFAITPK.Q			463.777	2	926.547	926.546	0	1.6	921	Specific	451.79	223.38	223.38	6.86	296	>gi|28269781|tpg|DAA00959.1| TPA_inf: hypothetical protein (chloroplast) [Chlamydomonas reinhardtii]
07651:2	1	R.HLFAITPK.Q			463.777	2	926.547	926.546	0	1.3	921	Specific	483.9	232.88	232.88	6.8	296	>gi|28269781|tpg|DAA00959.1| TPA_inf: hypothetical protein (chloroplast) [Chlamydomonas reinhardtii]
09351:2	1	K.QGDFYTLK.F			486.246	2	971.484	971.483	0	1.2	929	Specific	325.47	114.28	114.28	5.23	296	>gi|28269781|tpg|DAA00959.1| TPA_inf: hypothetical protein (chloroplast) [Chlamydomonas reinhardtii]
16913:1	1	K.Q[-17.027]GDFYTLK.F		Q[-17]	954.458	1	954.458	954.457	0	1.7	929	Specific	187.65	120.33	120.33	3.62	296	>gi|28269781|tpg|DAA00959.1| TPA_inf: hypothetical protein (chloroplast) [Chlamydomonas reinhardtii]
26170:2	1	K.Q[-17.027]GDFYTLKFDQPLYNDNK.L		Q[-17]	1095.01	2	2189.02	2189.02	0	-1.5	929	Specific	150.12	150.12	150.12	2.87	296	>gi|28269781|tpg|DAA00959.1| TPA_inf: hypothetical protein (chloroplast) [Chlamydomonas reinhardtii]
26143:2	1	K.Q[-17.027]GDFYTLKFDQPLYNDN[+0.984]K.L		N[+1], Q[-17]	1095.51	2	2190.02	2190	0	7.6	929	Specific	136.48	23.41	14.08	0.12	296	>gi|28269781|tpg|DAA00959.1| TPA_inf: hypothetical protein (chloroplast) [Chlamydomonas reinhardtii]
07523:2	1	K.FDQPLYNDNK.L			627.295	2	1253.58	1253.58	0	3.1	937	Specific	320.81	93.78	93.78	6.1	296	>gi|28269781|tpg|DAA00959.1| TPA_inf: hypothetical protein (chloroplast) [Chlamydomonas reinhardtii]
06861:2	1	K.FDQPLYNDNK.L			627.295	2	1253.58	1253.58	0	2.2	937	Specific	341.53	205.51	205.51	7.77	296	>gi|28269781|tpg|DAA00959.1| TPA_inf: hypothetical protein (chloroplast) [Chlamydomonas reinhardtii]
05944:2	1	K.FDQPLYNDNK.L			627.295	2	1253.58	1253.58	0	2.5	937	Specific	383.99	146.19	146.19	7.58	296	>gi|28269781|tpg|DAA00959.1| TPA_inf: hypothetical protein (chloroplast) [Chlamydomonas reinhardtii]
06342:2	1	K.FDQPLYNDNK.L			627.294	2	1253.58	1253.58	0	1.5	937	Specific	421.52	212.03	212.03	7.73	296	>gi|28269781|tpg|DAA00959.1| TPA_inf: hypothetical protein (chloroplast) [Chlamydomonas reinhardtii]
06383:2	1	K.FDQPLYNDNK.L			627.294	2	1253.58	1253.58	0	0.9	937	Specific	432.7	218.54	218.54	7.77	296	>gi|28269781|tpg|DAA00959.1| TPA_inf: hypothetical protein (chloroplast) [Chlamydomonas reinhardtii]
05956:2	1	K.FDQPLYNDNK.L			627.295	2	1253.58	1253.58	0	3.1	937	Specific	463.17	229.91	229.91	7.84	296	>gi|28269781|tpg|DAA00959.1| TPA_inf: hypothetical protein (chloroplast) [Chlamydomonas reinhardtii]
05964:2	1	K.FDQPLYNDNK.L			627.295	2	1253.58	1253.58	0	3.3	937	Specific	534.2	259.6	259.6	7.96	296	>gi|28269781|tpg|DAA00959.1| TPA_inf: hypothetical protein (chloroplast) [Chlamydomonas reinhardtii]
07524:2	1	K.FDQPLYN[+0.984]DNK.L		N[+1]	627.787	2	1254.57	1254.56	0	2.2	937	Specific	207.12	47.85	25.26	2.56	296	>gi|28269781|tpg|DAA00959.1| TPA_inf: hypothetical protein (chloroplast) [Chlamydomonas reinhardtii]
06384:2	1	K.FDQPLYN[+0.984]DNK.L		N[+1]	627.785	2	1254.56	1254.56	0	-0.7	937	Specific	459.83	227.29	54.66	6.87	296	>gi|28269781|tpg|DAA00959.1| TPA_inf: hypothetical protein (chloroplast) [Chlamydomonas reinhardtii]
06810:2	1	K.FDQPLYN[+0.984]DNK.L		N[+1]	627.787	2	1254.57	1254.56	0	1.6	937	Specific	508.69	269.83	86.91	7.93	296	>gi|28269781|tpg|DAA00959.1| TPA_inf: hypothetical protein (chloroplast) [Chlamydomonas reinhardtii]
07077:3	1	K.FDQPLYNDNKLK.D			498.925	3	1494.76	1494.76	0	2.1	937	Specific	383.47	233.46	233.46	7.25	296	>gi|28269781|tpg|DAA00959.1| TPA_inf: hypothetical protein (chloroplast) [Chlamydomonas reinhardtii]
08085:3	1	K.FDQPLYNDN[+0.984]KLK.D		N[+1]	499.253	3	1495.74	1495.74	0	1.1	937	Specific	276.72	131.58	18.93	6.1	296	>gi|28269781|tpg|DAA00959.1| TPA_inf: hypothetical protein (chloroplast) [Chlamydomonas reinhardtii]
07027:3	1	K.FDQPLYN[+0.984]DNKLK.D		N[+1]	499.253	3	1495.74	1495.74	0	1	937	Specific	296.25	158.09	1.06	5.86	296	>gi|28269781|tpg|DAA00959.1| TPA_inf: hypothetical protein (chloroplast) [Chlamydomonas reinhardtii]
35139:3	1	R.TTQLPVPSSSFDIVNQSSTLIGLTTM[+15.995]QNALR.K		M[+16]	1112.58	3	3335.72	3335.72	0	2.3	990	Specific	324.71	153.19	153.19	5.62	296	>gi|28269781|tpg|DAA00959.1| TPA_inf: hypothetical protein (chloroplast) [Chlamydomonas reinhardtii]
19285:3	1	R.KNVVESTLTSLNSDGEAATSQPK.L			792.728	3	2376.17	2376.19	0	-7.9	1021	Specific	121.77	48.15	48.15	1.81	296	>gi|28269781|tpg|DAA00959.1| TPA_inf: hypothetical protein (chloroplast) [Chlamydomonas reinhardtii]
14643:3	1	R.KNVVESTLTSLNSDGEAATSQPK.L			792.736	3	2376.2	2376.19	0	2.6	1021	Specific	201.56	150.7	150.7	4.49	296	>gi|28269781|tpg|DAA00959.1| TPA_inf: hypothetical protein (chloroplast) [Chlamydomonas reinhardtii]
17303:3	1	R.KNVVESTLTSLNSDGEAATSQPK.L			792.738	3	2376.2	2376.19	0	4.4	1021	Specific	353.64	158.59	158.59	7.14	296	>gi|28269781|tpg|DAA00959.1| TPA_inf: hypothetical protein (chloroplast) [Chlamydomonas reinhardtii]
17450:3	1	R.KNVVESTLTSLN[+0.984]SDGEAATSQPK.L		N[+1]	793.067	3	2377.19	2377.17	0	6.3	1021	Specific	124.42	61.85	61.85	2.14	296	>gi|28269781|tpg|DAA00959.1| TPA_inf: hypothetical protein (chloroplast) [Chlamydomonas reinhardtii]
15803:3	1	R.KN[+0.984]VVESTLTSLNSDGEAATSQPK.L		N[+1]	793.068	3	2377.19	2377.17	0	7.4	1021	Specific	196.31	117.67	117.03	3.07	296	>gi|28269781|tpg|DAA00959.1| TPA_inf: hypothetical protein (chloroplast) [Chlamydomonas reinhardtii]
14202:3	1	R.KNVVESTLTSLN[+0.984]SDGEAATSQPK.L		N[+1]	793.064	3	2377.18	2377.17	0	2.6	1021	Specific	257.77	244.15	223.46	7.06	296	>gi|28269781|tpg|DAA00959.1| TPA_inf: hypothetical protein (chloroplast) [Chlamydomonas reinhardtii]
24550:2	1	R.K[+28.031]N[+0.984]VVESTLTSLNSDGEAATSQPK.L		K[+28], N[+1]	1203.1	2	2405.19	2405.2	0	-5.6	1021	Specific	111.47	26.35	22.4	0.22	296	>gi|28269781|tpg|DAA00959.1| TPA_inf: hypothetical protein (chloroplast) [Chlamydomonas reinhardtii]
16960:2	1	K.NVVESTLTSLNSDGEAATSQPK.L			1124.55	2	2248.1	2248.09	0	2.6	1022	Specific	191.25	130.76	130.76	5.53	296	>gi|28269781|tpg|DAA00959.1| TPA_inf: hypothetical protein (chloroplast) [Chlamydomonas reinhardtii]
16945:2	1	K.NVVESTLTSLNSDGEAATSQPK.L			1124.55	2	2248.1	2248.09	0	2.2	1022	Specific	192.09	192.09	192.09	5.86	296	>gi|28269781|tpg|DAA00959.1| TPA_inf: hypothetical protein (chloroplast) [Chlamydomonas reinhardtii]
19830:2	1	K.NVVESTLTSLNSDGEAATSQPK.L			1124.55	2	2248.1	2248.09	0	2.4	1022	Specific	292.01	217.64	217.64	7.66	296	>gi|28269781|tpg|DAA00959.1| TPA_inf: hypothetical protein (chloroplast) [Chlamydomonas reinhardtii]
23014:2	1	K.NVVESTLTSLNSDGEAATSQPK[+28.031].L		K[+28]	1138.56	2	2276.12	2276.13	0	-2	1022	Specific	102.13	33.19	33.19	1.35	296	>gi|28269781|tpg|DAA00959.1| TPA_inf: hypothetical protein (chloroplast) [Chlamydomonas reinhardtii]
22431:2	1	K.NVVESTLTSLN[+0.984]SDGEAATSQPK.L		N[+1]	1125.05	2	2249.09	2249.08	0	4.3	1022	Specific	155.96	106.9	47.02	3.81	296	>gi|28269781|tpg|DAA00959.1| TPA_inf: hypothetical protein (chloroplast) [Chlamydomonas reinhardtii]
20267:2	1	K.N[+0.984]VVESTLTSLNSDGEAATSQPK.L		N[+1]	1125.05	2	2249.09	2249.08	0	5.9	1022	Specific	165.2	120.75	58.6	3.51	296	>gi|28269781|tpg|DAA00959.1| TPA_inf: hypothetical protein (chloroplast) [Chlamydomonas reinhardtii]
22314:2	1	K.NVVESTLTSLN[+0.984]SDGEAATSQPK.L		N[+1]	1125.05	2	2249.08	2249.08	0	3	1022	Specific	194.56	189.22	59.24	5.77	296	>gi|28269781|tpg|DAA00959.1| TPA_inf: hypothetical protein (chloroplast) [Chlamydomonas reinhardtii]
20386:2	1	K.NVVESTLTSLN[+0.984]SDGEAATSQPK.L		N[+1]	1125.05	2	2249.09	2249.08	0	3.5	1022	Specific	218.23	107.87	40.04	3.81	296	>gi|28269781|tpg|DAA00959.1| TPA_inf: hypothetical protein (chloroplast) [Chlamydomonas reinhardtii]
27195:2	1	K.N[+0.984]VVESTLTSLNSDGEAATSQPK.L		N[+1]	1125.04	2	2249.08	2249.08	0	0.9	1022	Specific	290.15	214.54	128.23	7.53	296	>gi|28269781|tpg|DAA00959.1| TPA_inf: hypothetical protein (chloroplast) [Chlamydomonas reinhardtii]
16588:2	1	K.NVVESTLTSLN[+0.984]SDGEAATSQPK.L		N[+1]	1125.04	2	2249.08	2249.08	0	1.5	1022	Specific	294.74	189.1	88.84	7.52	296	>gi|28269781|tpg|DAA00959.1| TPA_inf: hypothetical protein (chloroplast) [Chlamydomonas reinhardtii]
20344:2	1	K.NVVESTLTSLN[+0.984]SDGEAATSQPK.L		N[+1]	1125.05	2	2249.09	2249.08	0	6.2	1022	Specific	306.16	230.36	0.75	6.24	296	>gi|28269781|tpg|DAA00959.1| TPA_inf: hypothetical protein (chloroplast) [Chlamydomonas reinhardtii]
16376:2	1	K.NVVESTLTSLN[+0.984]SDGEAATSQPK.L		N[+1]	1125.04	2	2249.08	2249.08	0	1.2	1022	Specific	389.78	295.78	225.43	9.09	296	>gi|28269781|tpg|DAA00959.1| TPA_inf: hypothetical protein (chloroplast) [Chlamydomonas reinhardtii]
30972:2	1	K.LNFVYSELFVK.L			679.873	2	1358.74	1358.74	0	2.5	1044	Specific	248.02	50.22	50.22	5.2	296	>gi|28269781|tpg|DAA00959.1| TPA_inf: hypothetical protein (chloroplast) [Chlamydomonas reinhardtii]
31349:2	1	K.LNFVYSELFVK.L			679.872	2	1358.74	1358.74	0	1.6	1044	Specific	252.06	186.46	186.46	6.81	296	>gi|28269781|tpg|DAA00959.1| TPA_inf: hypothetical protein (chloroplast) [Chlamydomonas reinhardtii]
31350:2	1	K.LN[+0.984]FVYSELFVK.L		N[+1]	680.362	2	1359.72	1359.72	0	-1.3	1044	Specific	358.49	185.33	185.33	6.17	296	>gi|28269781|tpg|DAA00959.1| TPA_inf: hypothetical protein (chloroplast) [Chlamydomonas reinhardtii]
04149:2	1	R.IHDQTFLK.N			501.275	2	1001.54	1001.54	0	1.9	1063	Specific	277.11	68.92	68.92	4.08	296	>gi|28269781|tpg|DAA00959.1| TPA_inf: hypothetical protein (chloroplast) [Chlamydomonas reinhardtii]
00856:2	1	K.NYITHR.I			402.212	2	803.417	803.416	0	0.8	1071	Specific	305.54	74.96	74.96	2.93	296	>gi|28269781|tpg|DAA00959.1| TPA_inf: hypothetical protein (chloroplast) [Chlamydomonas reinhardtii]
01523:2	1	R.EQLNQEQTKELNK.R			801.412	2	1601.82	1601.81	0	2.4	1081	Specific	467.1	253.22	253.22	7.74	296	>gi|28269781|tpg|DAA00959.1| TPA_inf: hypothetical protein (chloroplast) [Chlamydomonas reinhardtii]
03232:2	1	R.E[-18.011]QLNQEQTKELNK.R		E[-18]	792.409	2	1583.81	1583.8	0	5.6	1081	Specific	27.97	18.68	18.68	0.03	296	>gi|28269781|tpg|DAA00959.1| TPA_inf: hypothetical protein (chloroplast) [Chlamydomonas reinhardtii]
02356:2	1	R.EQLN[+0.984]QEQTKELNK.R		N[+1]	801.904	2	1602.8	1602.8	0	2	1081	Specific	85.72	31.14	31.14	1.29	296	>gi|28269781|tpg|DAA00959.1| TPA_inf: hypothetical protein (chloroplast) [Chlamydomonas reinhardtii]
05341:2	1	K.VWLNSDK.G			431.227	2	861.446	861.447	0	-0.1	1100	Specific	217.44	27.56	27.56	1.86	296	>gi|28269781|tpg|DAA00959.1| TPA_inf: hypothetical protein (chloroplast) [Chlamydomonas reinhardtii]
05095:2	1	K.VWLNSDK.G			431.227	2	861.447	861.447	0	1.2	1100	Specific	262.33	42.78	42.78	3.31	296	>gi|28269781|tpg|DAA00959.1| TPA_inf: hypothetical protein (chloroplast) [Chlamydomonas reinhardtii]
06192:2	1	K.VWLN[+0.984]SDK.G		N[+1]	431.719	2	862.431	862.431	0	0.7	1100	Specific	200.15	4.94	4.94	1.19	296	>gi|28269781|tpg|DAA00959.1| TPA_inf: hypothetical protein (chloroplast) [Chlamydomonas reinhardtii]
06556:2	1	K.VWLN[+0.984]SDK.G		N[+1]	431.719	2	862.431	862.431	0	0.3	1100	Specific	206.93	8.96	8.96	1.19	296	>gi|28269781|tpg|DAA00959.1| TPA_inf: hypothetical protein (chloroplast) [Chlamydomonas reinhardtii]
05039:2	1	K.VWLNSDKGSISK.L			667.361	2	1333.71	1333.71	0	3	1100	Specific	240.46	59.77	59.77	3.14	296	>gi|28269781|tpg|DAA00959.1| TPA_inf: hypothetical protein (chloroplast) [Chlamydomonas reinhardtii]
05642:2	1	K.LQNTPVQDPNISSPDK.V			876.945	2	1752.88	1752.88	0	3.6	1112	Specific	358.75	256.96	256.96	7.71	296	>gi|28269781|tpg|DAA00959.1| TPA_inf: hypothetical protein (chloroplast) [Chlamydomonas reinhardtii]
05280:2	1	K.LQNTPVQDPNISSPDK.V			876.943	2	1752.88	1752.88	0	1.7	1112	Specific	417.47	270.98	270.98	8.35	296	>gi|28269781|tpg|DAA00959.1| TPA_inf: hypothetical protein (chloroplast) [Chlamydomonas reinhardtii]
06676:2	1	K.LQNTPVQDPNISSPDK[+14.016].V		K[+14]	883.952	2	1766.9	1766.89	0	2.6	1112	Specific	76.42	14.11	14.11	1.89	296	>gi|28269781|tpg|DAA00959.1| TPA_inf: hypothetical protein (chloroplast) [Chlamydomonas reinhardtii]
06121:2	1	K.LQN[+0.984]TPVQDPNISSPDK.V		N[+1]	877.436	2	1753.86	1753.86	0	2	1112	Specific	474.53	345.13	119.46	8.71	296	>gi|28269781|tpg|DAA00959.1| TPA_inf: hypothetical protein (chloroplast) [Chlamydomonas reinhardtii]
12860:3	1	K.LQNTPVQDPNISSPDKVLTTAM[+15.995]QK.A		M[+16]	881.121	3	2641.35	2641.35	0	-0.8	1112	Specific	132.08	132.08	132.08	3.18	296	>gi|28269781|tpg|DAA00959.1| TPA_inf: hypothetical protein (chloroplast) [Chlamydomonas reinhardtii]
18097:3	1	K.LQN[+0.984]TPVQDPNISSPDKVLTTAMQK.A		N[+1]	876.123	3	2626.36	2626.34	0	6.3	1112	Specific	146.85	111.68	22.33	2.16	296	>gi|28269781|tpg|DAA00959.1| TPA_inf: hypothetical protein (chloroplast) [Chlamydomonas reinhardtii]
18287:3	1	K.LQNTPVQDPN[+0.984]ISSPDKVLTTAMQK.A		N[+1]	876.12	3	2626.35	2626.34	0	2.3	1112	Specific	357.91	216.31	216.31	7.66	296	>gi|28269781|tpg|DAA00959.1| TPA_inf: hypothetical protein (chloroplast) [Chlamydomonas reinhardtii]
12792:3	1	K.LQNTPVQDPNISSPDKVLTTAM[+15.995]QK.A		M[+16]	881.123	3	2641.35	2641.35	0	1.7	1112	Specific	536.68	342.58	342.58	8.77	296	>gi|28269781|tpg|DAA00959.1| TPA_inf: hypothetical protein (chloroplast) [Chlamydomonas reinhardtii]
12364:3	1	K.LQNTPVQDPNISSPDKVLTTAM[+15.995]QK.A		M[+16]	881.123	3	2641.36	2641.35	0	2.1	1112	Specific	547.09	416.38	416.38	9.94	296	>gi|28269781|tpg|DAA00959.1| TPA_inf: hypothetical protein (chloroplast) [Chlamydomonas reinhardtii]
02382:2	1	K.VLTTAMQK.A			446.253	2	891.499	891.497	0	1.9	1128	Specific	314	27.71	27.71	3.27	296	>gi|28269781|tpg|DAA00959.1| TPA_inf: hypothetical protein (chloroplast) [Chlamydomonas reinhardtii]
02275:2	1	K.VLTTAMQK.A			446.253	2	891.498	891.497	0	1.2	1128	Specific	435.98	184.49	184.49	6.91	296	>gi|28269781|tpg|DAA00959.1| TPA_inf: hypothetical protein (chloroplast) [Chlamydomonas reinhardtii]
20448:2	1	K.AVNESISLSGIMPSDK.I			824.418	2	1647.83	1647.83	0	1.2	1136	Specific	186.85	95.45	95.45	4.4	296	>gi|28269781|tpg|DAA00959.1| TPA_inf: hypothetical protein (chloroplast) [Chlamydomonas reinhardtii]
20281:2	1	K.AVNESISLSGIMPSDK.I			824.419	2	1647.83	1647.83	0	2.8	1136	Specific	210.05	112.51	112.51	5.25	296	>gi|28269781|tpg|DAA00959.1| TPA_inf: hypothetical protein (chloroplast) [Chlamydomonas reinhardtii]
19915:2	1	K.AVNESISLSGIMPSDK.I			824.418	2	1647.83	1647.83	0	1.6	1136	Specific	391.34	283.65	283.65	8.06	296	>gi|28269781|tpg|DAA00959.1| TPA_inf: hypothetical protein (chloroplast) [Chlamydomonas reinhardtii]
14112:2	1	K.AVNESISLSGIM[+15.995]PSDK.I		M[+16]	832.416	2	1663.83	1663.82	0	3	1136	Specific	33.5	15.42	15.42	1.89	296	>gi|28269781|tpg|DAA00959.1| TPA_inf: hypothetical protein (chloroplast) [Chlamydomonas reinhardtii]
13828:2	1	K.AVNESISLSGIM[+15.995]PSDK.I		M[+16]	832.416	2	1663.82	1663.82	0	2.4	1136	Specific	106.74	38.31	38.31	2.48	296	>gi|28269781|tpg|DAA00959.1| TPA_inf: hypothetical protein (chloroplast) [Chlamydomonas reinhardtii]
13464:2	1	K.AVNESISLSGIM[+15.995]PSDK.I		M[+16]	832.416	2	1663.83	1663.82	0	2.8	1136	Specific	212.37	136.58	136.58	5.56	296	>gi|28269781|tpg|DAA00959.1| TPA_inf: hypothetical protein (chloroplast) [Chlamydomonas reinhardtii]
13924:2	1	K.AVNESISLSGIM[+15.995]PSDK.I		M[+16]	832.416	2	1663.83	1663.82	0	2.9	1136	Specific	351.62	227.11	227.11	8.27	296	>gi|28269781|tpg|DAA00959.1| TPA_inf: hypothetical protein (chloroplast) [Chlamydomonas reinhardtii]
13079:2	1	K.TTYGNLTNAYTIK.T			730.375	2	1459.74	1459.74	0	0.7	1154	Specific	396.94	230.12	230.12	7.75	296	>gi|28269781|tpg|DAA00959.1| TPA_inf: hypothetical protein (chloroplast) [Chlamydomonas reinhardtii]
14260:2	1	K.TTYGN[+0.984]LTNAYTIK.T		N[+1]	730.867	2	1460.73	1460.73	0	0.1	1154	Specific	328.54	185.83	134	6.44	296	>gi|28269781|tpg|DAA00959.1| TPA_inf: hypothetical protein (chloroplast) [Chlamydomonas reinhardtii]
11537:2	1	K.TTYGNLTN[+0.984]AYTIK.T		N[+1]	730.869	2	1460.73	1460.73	0	2.3	1154	Specific	538.3	375.42	155.2	9.19	296	>gi|28269781|tpg|DAA00959.1| TPA_inf: hypothetical protein (chloroplast) [Chlamydomonas reinhardtii]
02628:2	1	K.TENAILTK.L			445.255	2	889.503	889.499	0	4.6	1167	Specific	451.73	154.26	154.26	6.64	296	>gi|28269781|tpg|DAA00959.1| TPA_inf: hypothetical protein (chloroplast) [Chlamydomonas reinhardtii]
16981:2	1	K.LNVINQLTNNETTTQK.N			915.983	2	1830.96	1830.96	0	2	1175	Specific	199.44	187.03	187.03	5.85	296	>gi|28269781|tpg|DAA00959.1| TPA_inf: hypothetical protein (chloroplast) [Chlamydomonas reinhardtii]
14701:2	1	K.LNVINQLTNNETTTQK.N			915.983	2	1830.96	1830.96	0	2.2	1175	Specific	221.78	184.65	184.65	7.02	296	>gi|28269781|tpg|DAA00959.1| TPA_inf: hypothetical protein (chloroplast) [Chlamydomonas reinhardtii]
15308:2	1	K.LNVINQLTNNETTTQK.N			915.984	2	1830.96	1830.96	0	2.4	1175	Specific	426.7	335.8	335.8	9.49	296	>gi|28269781|tpg|DAA00959.1| TPA_inf: hypothetical protein (chloroplast) [Chlamydomonas reinhardtii]
15164:2	1	K.LNVINQLTNNETTTQK.N			915.983	2	1830.96	1830.96	0	1.3	1175	Specific	440.92	330.01	330.01	9.34	296	>gi|28269781|tpg|DAA00959.1| TPA_inf: hypothetical protein (chloroplast) [Chlamydomonas reinhardtii]
10204:2	1	K.LNVIN[+0.984]QLTNNETTTQK.N		N[+1]	916.475	2	1831.94	1831.94	0	2.1	1175	Specific	179.75	167.26	49.53	5.86	296	>gi|28269781|tpg|DAA00959.1| TPA_inf: hypothetical protein (chloroplast) [Chlamydomonas reinhardtii]
17761:2	1	K.LNVIN[+0.984]QLTNNETTTQK.N		N[+1]	916.475	2	1831.94	1831.94	0	2	1175	Specific	283.2	236.09	39.95	7.78	296	>gi|28269781|tpg|DAA00959.1| TPA_inf: hypothetical protein (chloroplast) [Chlamydomonas reinhardtii]
13413:2	1	K.LNVINQLTN[+0.984]NETTTQK.N		N[+1]	916.475	2	1831.94	1831.94	0	1.2	1175	Specific	340.66	258.67	29.14	8.18	296	>gi|28269781|tpg|DAA00959.1| TPA_inf: hypothetical protein (chloroplast) [Chlamydomonas reinhardtii]
16408:2	1	K.LNVINQLTNN[+0.984]ETTTQK.N		N[+1]	916.475	2	1831.94	1831.94	0	1.5	1175	Specific	357.56	264.56	12.36	8.29	296	>gi|28269781|tpg|DAA00959.1| TPA_inf: hypothetical protein (chloroplast) [Chlamydomonas reinhardtii]
14432:2	1	K.LNVINQLTNN[+0.984]ETTTQK.N		N[+1]	916.472	2	1831.94	1831.94	0	-1.7	1175	Specific	513.02	385.37	40.35	8.93	296	>gi|28269781|tpg|DAA00959.1| TPA_inf: hypothetical protein (chloroplast) [Chlamydomonas reinhardtii]
15350:2	1	K.LN[+0.984]VINQLTNNETTTQK.N		N[+1]	916.476	2	1831.94	1831.94	0	2.8	1175	Specific	526.62	398.76	62.92	10.4	296	>gi|28269781|tpg|DAA00959.1| TPA_inf: hypothetical protein (chloroplast) [Chlamydomonas reinhardtii]
15966:2	1	K.LN[+0.984]VINQLTNNETTTQK[+28.031].N		K[+28], N[+1]	930.484	2	1859.96	1859.97	0	-6.1	1175	Specific	118.28	108.14	15.57	2.75	296	>gi|28269781|tpg|DAA00959.1| TPA_inf: hypothetical protein (chloroplast) [Chlamydomonas reinhardtii]
16836:2	1	K.LNVINQLTN[+0.984]NETTTQK[+28.031].N		K[+28], N[+1]	930.492	2	1859.98	1859.97	0	3.3	1175	Specific	164.88	18.38	18.38	2.98	296	>gi|28269781|tpg|DAA00959.1| TPA_inf: hypothetical protein (chloroplast) [Chlamydomonas reinhardtii]
37974:2	1	K.IQTVLQTIITNFK.S			759.95	2	1518.89	1518.89	0	2.4	1202	Specific	120.36	59.75	59.75	2.84	296	>gi|28269781|tpg|DAA00959.1| TPA_inf: hypothetical protein (chloroplast) [Chlamydomonas reinhardtii]
37645:2	1	K.IQTVLQTIITNFK.S			759.95	2	1518.89	1518.89	0	2.1	1202	Specific	448.26	266.32	266.32	9	296	>gi|28269781|tpg|DAA00959.1| TPA_inf: hypothetical protein (chloroplast) [Chlamydomonas reinhardtii]
32291:2	1	K.IQTVLQTIITN[+0.984]FK.S		N[+1]	760.442	2	1519.88	1519.87	0	2.5	1202	Specific	81.02	35.09	35.09	2.24	296	>gi|28269781|tpg|DAA00959.1| TPA_inf: hypothetical protein (chloroplast) [Chlamydomonas reinhardtii]
38383:2	1	K.IQTVLQTIITN[+0.984]FK.S		N[+1]	760.442	2	1519.88	1519.87	0	2.1	1202	Specific	343.09	91.64	91.64	6.94	296	>gi|28269781|tpg|DAA00959.1| TPA_inf: hypothetical protein (chloroplast) [Chlamydomonas reinhardtii]
12787:2	1	K.SSLYNQTQLLR.V			661.858	2	1322.71	1322.71	0	1.4	1215	Specific	391.12	176.23	176.23	7.65	296	>gi|28269781|tpg|DAA00959.1| TPA_inf: hypothetical protein (chloroplast) [Chlamydomonas reinhardtii]
13798:2	1	K.SSLYN[+0.984]QTQLLR.V		N[+1]	662.351	2	1323.69	1323.69	0	2.5	1215	Specific	97.97	24.45	24.45	1.95	296	>gi|28269781|tpg|DAA00959.1| TPA_inf: hypothetical protein (chloroplast) [Chlamydomonas reinhardtii]
14597:2	1	K.SSLYN[+0.984]QTQLLR.V		N[+1]	662.35	2	1323.69	1323.69	0	1.9	1215	Specific	384.51	189.64	189.64	7.73	296	>gi|28269781|tpg|DAA00959.1| TPA_inf: hypothetical protein (chloroplast) [Chlamydomonas reinhardtii]
14499:3	1	K.TDKDLQWWR.T			416.544	3	1247.62	1247.62	0	0.6	1228	Specific	220.33	124.33	124.33	4.26	296	>gi|28269781|tpg|DAA00959.1| TPA_inf: hypothetical protein (chloroplast) [Chlamydomonas reinhardtii]
14100:3	1	K.TDKDLQWWR.T			416.544	3	1247.62	1247.62	0	0.9	1228	Specific	225.55	51.92	51.92	3.04	296	>gi|28269781|tpg|DAA00959.1| TPA_inf: hypothetical protein (chloroplast) [Chlamydomonas reinhardtii]
00493:2	1	K.KQIAVVNKK.L			514.335	2	1027.66	1027.66	0	1.2	1256	Specific	227.97	31.51	31.51	2.15	296	>gi|28269781|tpg|DAA00959.1| TPA_inf: hypothetical protein (chloroplast) [Chlamydomonas reinhardtii]
00769:2	1	K.QIAVVNKK.L			450.288	2	899.568	899.567	0	0.7	1257	Specific	234.96	5.99	5.99	1.79	296	>gi|28269781|tpg|DAA00959.1| TPA_inf: hypothetical protein (chloroplast) [Chlamydomonas reinhardtii]
03442:2	1	K.Q[-17.027]IAVVNKK.L		Q[-17]	441.775	2	882.542	882.541	0	1.7	1257	Specific	279.63	77.38	77.38	3.93	296	>gi|28269781|tpg|DAA00959.1| TPA_inf: hypothetical protein (chloroplast) [Chlamydomonas reinhardtii]
04190:2	1	K.Q[-17.027]IAVVN[+0.984]KK.L		N[+1], Q[-17]	442.266	2	883.524	883.525	0	-0.6	1257	Specific	190.05	11.9	11.9	0.03	296	>gi|28269781|tpg|DAA00959.1| TPA_inf: hypothetical protein (chloroplast) [Chlamydomonas reinhardtii]
04580:2	1	K.Q[-17.027]IAVVN[+0.984]KK.L		N[+1], Q[-17]	442.267	2	883.526	883.525	0	1.3	1257	Specific	279.4	67.37	67.37	3.23	296	>gi|28269781|tpg|DAA00959.1| TPA_inf: hypothetical protein (chloroplast) [Chlamydomonas reinhardtii]
35251:2	1	K.SNLYQTLYGNYEISDYLLR.N			1163.07	2	2325.14	2325.14	0	1.2	1277	Specific	410.19	332.54	332.54	8.52	296	>gi|28269781|tpg|DAA00959.1| TPA_inf: hypothetical protein (chloroplast) [Chlamydomonas reinhardtii]
37141:2	1	K.SNLYQTLYGN[+0.984]YEISDYLLR.N		N[+1]	1163.57	2	2326.13	2326.12	0	2.4	1277	Specific	57.45	57.45	35.05	2.72	296	>gi|28269781|tpg|DAA00959.1| TPA_inf: hypothetical protein (chloroplast) [Chlamydomonas reinhardtii]
37126:2	1	K.SNLYQTLYGN[+0.984]YEISDYLLR.N		N[+1]	1163.56	2	2326.12	2326.12	0	-1.5	1277	Specific	66.12	66.12	66.12	2.13	296	>gi|28269781|tpg|DAA00959.1| TPA_inf: hypothetical protein (chloroplast) [Chlamydomonas reinhardtii]
34284:2	1	K.SNLYQTLYGN[+0.984]YEISDYLLR.N		N[+1]	1163.57	2	2326.13	2326.12	0	2.7	1277	Specific	163.52	163.52	42.68	5.62	296	>gi|28269781|tpg|DAA00959.1| TPA_inf: hypothetical protein (chloroplast) [Chlamydomonas reinhardtii]
35562:2	1	K.SN[+0.984]LYQTLYGNYEISDYLLR.N		N[+1]	1163.58	2	2326.15	2326.12	0	11.4	1277	Specific	167.64	73.42	32.21	2.27	296	>gi|28269781|tpg|DAA00959.1| TPA_inf: hypothetical protein (chloroplast) [Chlamydomonas reinhardtii]
15539:2	1	R.NVPTGSSAVIDSTVLR.K			808.438	2	1615.87	1615.87	0	2.2	1296	Specific	104.5	40.48	40.48	3.1	296	>gi|28269781|tpg|DAA00959.1| TPA_inf: hypothetical protein (chloroplast) [Chlamydomonas reinhardtii]
15141:2	1	R.NVPTGSSAVIDSTVLR.K			808.437	2	1615.87	1615.87	0	1.4	1296	Specific	139.37	102.55	102.55	3.89	296	>gi|28269781|tpg|DAA00959.1| TPA_inf: hypothetical protein (chloroplast) [Chlamydomonas reinhardtii]
15297:2	1	R.NVPTGSSAVIDSTVLR.K			808.438	2	1615.87	1615.87	0	2.5	1296	Specific	696.23	450.87	450.87	13.5	296	>gi|28269781|tpg|DAA00959.1| TPA_inf: hypothetical protein (chloroplast) [Chlamydomonas reinhardtii]
11323:2	1	R.NVPTGSSAVIDSTVLRK.K			872.486	2	1743.96	1743.96	0	2.5	1296	Specific	65.42	35.4	35.4	1.94	296	>gi|28269781|tpg|DAA00959.1| TPA_inf: hypothetical protein (chloroplast) [Chlamydomonas reinhardtii]
02509:2	1	K.KQDNQAYLPK.E			602.821	2	1204.64	1204.63	0	2.7	1313	Specific	338.78	113.88	113.88	5.56	296	>gi|28269781|tpg|DAA00959.1| TPA_inf: hypothetical protein (chloroplast) [Chlamydomonas reinhardtii]
02289:2	1	K.KQDNQAYLPK.E			602.821	2	1204.63	1204.63	0	2	1313	Specific	343.85	32.18	32.18	4.32	296	>gi|28269781|tpg|DAA00959.1| TPA_inf: hypothetical protein (chloroplast) [Chlamydomonas reinhardtii]
03247:2	1	K.KQDN[+0.984]QAYLPK.E		N[+1]	603.313	2	1205.62	1205.62	0	2.3	1313	Specific	262.27	74.85	74.85	3.61	296	>gi|28269781|tpg|DAA00959.1| TPA_inf: hypothetical protein (chloroplast) [Chlamydomonas reinhardtii]
02952:2	1	K.KQDN[+0.984]QAYLPK.E		N[+1]	603.312	2	1205.62	1205.62	0	0.4	1313	Specific	263.77	41.73	41.73	3.09	296	>gi|28269781|tpg|DAA00959.1| TPA_inf: hypothetical protein (chloroplast) [Chlamydomonas reinhardtii]
02625:2	1	K.KQDN[+0.984]QAYLPK.E		N[+1]	603.313	2	1205.62	1205.62	0	1.8	1313	Specific	302.23	100.1	100.1	4.3	296	>gi|28269781|tpg|DAA00959.1| TPA_inf: hypothetical protein (chloroplast) [Chlamydomonas reinhardtii]
04072:2	1	K.QDNQAYLPK.E			538.773	2	1076.54	1076.54	0	1.5	1314	Specific	326.17	42.04	42.04	4.18	296	>gi|28269781|tpg|DAA00959.1| TPA_inf: hypothetical protein (chloroplast) [Chlamydomonas reinhardtii]
07666:1	1	K.Q[-17.027]DNQAYLPK.E		Q[-17]	1059.51	1	1059.51	1059.51	0	2.6	1314	Specific	425	261.48	261.48	7.16	296	>gi|28269781|tpg|DAA00959.1| TPA_inf: hypothetical protein (chloroplast) [Chlamydomonas reinhardtii]
36195:2	1	K.ETNNVQFNSFVDSNNNVWQTFFAK.K			1425.66	2	2850.32	2850.31	0	2	1323	Specific	174.14	169.95	169.95	5.77	296	>gi|28269781|tpg|DAA00959.1| TPA_inf: hypothetical protein (chloroplast) [Chlamydomonas reinhardtii]
38564:2	1	K.E[-18.011]TNNVQFNSFVDSNNNVWQTFFAK.K		E[-18]	1416.66	2	2832.3	2832.3	0	0.6	1323	Specific	10.98	10.98	10.98	1.96	296	>gi|28269781|tpg|DAA00959.1| TPA_inf: hypothetical protein (chloroplast) [Chlamydomonas reinhardtii]
35563:2	1	K.ETNNVQFN[+0.984]SFVDSNNNVWQTFFAK.K		N[+1]	1426.15	2	2851.3	2851.3	0	1.7	1323	Specific	15.59	3.65	3.65	1.92	296	>gi|28269781|tpg|DAA00959.1| TPA_inf: hypothetical protein (chloroplast) [Chlamydomonas reinhardtii]
35564:2	1	K.ETNNVQFN[+0.984]SFVDSNNNVWQTFFAK.K		N[+1]	1426.15	2	2851.3	2851.3	0	2	1323	Specific	29.01	29.01	0.81	3.2	296	>gi|28269781|tpg|DAA00959.1| TPA_inf: hypothetical protein (chloroplast) [Chlamydomonas reinhardtii]
36833:2	1	K.ETN[+0.984]NVQFNSFVDSNNNVWQTFFAK.K		N[+1]	1426.15	2	2851.3	2851.3	0	2.2	1323	Specific	50.24	50.24	0	3.24	296	>gi|28269781|tpg|DAA00959.1| TPA_inf: hypothetical protein (chloroplast) [Chlamydomonas reinhardtii]
36036:2	1	K.ETNNVQFNSFVDSN[+0.984]NNVWQTFFAK.K		N[+1]	1426.15	2	2851.3	2851.3	0	2	1323	Specific	127.5	127.5	0	5.01	296	>gi|28269781|tpg|DAA00959.1| TPA_inf: hypothetical protein (chloroplast) [Chlamydomonas reinhardtii]
38574:2	1	K.E[-18.011]TNNVQFNSFVDSNNNVWQTFFAK.K		E[-18]	1416.66	2	2832.31	2832.3	0	2.7	1323	Specific	176.14	107.59	107.59	4.65	296	>gi|28269781|tpg|DAA00959.1| TPA_inf: hypothetical protein (chloroplast) [Chlamydomonas reinhardtii]
36489:2	1	K.ETNNVQFNSFVDSN[+0.984]NNVWQTFFAK.K		N[+1]	1426.16	2	2851.31	2851.3	0	4.1	1323	Specific	347.6	201.76	11.88	7.45	296	>gi|28269781|tpg|DAA00959.1| TPA_inf: hypothetical protein (chloroplast) [Chlamydomonas reinhardtii]
10519:2	1	R.LVGLDNLTK.I			486.791	2	972.574	972.572	0	1.9	1376	Specific	245.43	19.52	19.52	3.16	296	>gi|28269781|tpg|DAA00959.1| TPA_inf: hypothetical protein (chloroplast) [Chlamydomonas reinhardtii]
13358:2	1	R.LVGLDNLTK.I			486.79	2	972.573	972.572	0	0.9	1376	Specific	320.4	53.52	53.52	4.85	296	>gi|28269781|tpg|DAA00959.1| TPA_inf: hypothetical protein (chloroplast) [Chlamydomonas reinhardtii]
15474:2	1	R.LVGLDN[+0.984]LTK.I		N[+1]	487.283	2	973.558	973.556	0	1.4	1376	Specific	312.39	52.57	52.57	3.87	296	>gi|28269781|tpg|DAA00959.1| TPA_inf: hypothetical protein (chloroplast) [Chlamydomonas reinhardtii]
22502:2	1	K.IDNITTLQGAFITK.E			767.929	2	1534.85	1534.85	0	2.5	1385	Specific	40.73	15.45	15.45	1.85	296	>gi|28269781|tpg|DAA00959.1| TPA_inf: hypothetical protein (chloroplast) [Chlamydomonas reinhardtii]
21915:2	1	K.IDNITTLQGAFITK.E			767.929	2	1534.85	1534.85	0	2.7	1385	Specific	306.71	183.06	183.06	7.42	296	>gi|28269781|tpg|DAA00959.1| TPA_inf: hypothetical protein (chloroplast) [Chlamydomonas reinhardtii]
22547:2	1	K.IDNITTLQGAFITK.E			767.929	2	1534.85	1534.85	0	2	1385	Specific	379.27	266.37	266.37	7.82	296	>gi|28269781|tpg|DAA00959.1| TPA_inf: hypothetical protein (chloroplast) [Chlamydomonas reinhardtii]
26194:2	1	K.IDN[+0.984]ITTLQGAFITK.E		N[+1]	768.418	2	1535.83	1535.83	0	-1.2	1385	Specific	214.99	109.54	109.54	3.33	296	>gi|28269781|tpg|DAA00959.1| TPA_inf: hypothetical protein (chloroplast) [Chlamydomonas reinhardtii]
23445:2	1	K.IDN[+0.984]ITTLQGAFITK.E		N[+1]	768.418	2	1535.83	1535.83	0	-1.7	1385	Specific	313.59	194.83	194.83	5.84	296	>gi|28269781|tpg|DAA00959.1| TPA_inf: hypothetical protein (chloroplast) [Chlamydomonas reinhardtii]
23476:2	1	K.IDN[+0.984]ITTLQGAFITK.E		N[+1]	768.42	2	1535.83	1535.83	0	1.5	1385	Specific	344.91	198.57	198.57	8	296	>gi|28269781|tpg|DAA00959.1| TPA_inf: hypothetical protein (chloroplast) [Chlamydomonas reinhardtii]
18467:3	1	K.IDNITTLQGAFITKEEK.Q			641.015	3	1921.03	1921.03	0	1.1	1385	Specific	129.76	103.87	103.87	3.26	296	>gi|28269781|tpg|DAA00959.1| TPA_inf: hypothetical protein (chloroplast) [Chlamydomonas reinhardtii]
17739:3	1	K.IDNITTLQGAFITKEEK.Q			641.015	3	1921.03	1921.03	0	1.2	1385	Specific	229.06	141.2	141.2	5.7	296	>gi|28269781|tpg|DAA00959.1| TPA_inf: hypothetical protein (chloroplast) [Chlamydomonas reinhardtii]
07967:3	1	K.EEKQDSLNLTIQR.K			525.278	3	1573.82	1573.82	0	0.6	1399	Specific	160.9	70.97	70.97	2.33	296	>gi|28269781|tpg|DAA00959.1| TPA_inf: hypothetical protein (chloroplast) [Chlamydomonas reinhardtii]
21606:2	1	K.E[-18.011]EKQDSLNLTIQR.K		E[-18]	778.405	2	1555.8	1555.81	0	-2.4	1399	Specific	141.78	35.8	35.8	0.48	296	>gi|28269781|tpg|DAA00959.1| TPA_inf: hypothetical protein (chloroplast) [Chlamydomonas reinhardtii]
10992:2	1	K.QDSLNLTIQR.K			594.324	2	1187.64	1187.64	0	2.7	1402	Specific	454.21	199.23	199.23	7.81	296	>gi|28269781|tpg|DAA00959.1| TPA_inf: hypothetical protein (chloroplast) [Chlamydomonas reinhardtii]
15847:2	1	K.Q[-17.027]DSLNLTIQR.K		Q[-17]	585.81	2	1170.61	1170.61	0	1.6	1402	Specific	340.57	83.17	83.17	6.82	296	>gi|28269781|tpg|DAA00959.1| TPA_inf: hypothetical protein (chloroplast) [Chlamydomonas reinhardtii]
10936:2	1	K.Q[-17.027]DSLNLTIQRK.Q		Q[-17]	649.858	2	1298.71	1298.71	0	2.2	1402	Specific	233.1	124.94	124.94	4.58	296	>gi|28269781|tpg|DAA00959.1| TPA_inf: hypothetical protein (chloroplast) [Chlamydomonas reinhardtii]
00922:2	1	R.KQELTNSLKK.S			594.852	2	1188.7	1188.69	0	2.2	1412	Specific	397.94	141.19	141.19	5.74	296	>gi|28269781|tpg|DAA00959.1| TPA_inf: hypothetical protein (chloroplast) [Chlamydomonas reinhardtii]
01473:2	1	R.KQELTN[+0.984]SLKK.S		N[+1]	595.345	2	1189.68	1189.68	0	2.9	1412	Specific	210.99	68.04	68.04	2.15	296	>gi|28269781|tpg|DAA00959.1| TPA_inf: hypothetical protein (chloroplast) [Chlamydomonas reinhardtii]
01167:2	1	R.KQELTNS[+79.966]LKK.S		S[+80]	634.837	2	1268.67	1268.66	0	3.8	1412	Specific	329.9	110.71	29.38	4.06	296	>gi|28269781|tpg|DAA00959.1| TPA_inf: hypothetical protein (chloroplast) [Chlamydomonas reinhardtii]
00795:2	1	R.KQELTN[+0.984]SLKK.S		N[+1]	595.344	2	1189.68	1189.68	0	2.4	1412	Specific	431.47	173.81	173.81	5.95	296	>gi|28269781|tpg|DAA00959.1| TPA_inf: hypothetical protein (chloroplast) [Chlamydomonas reinhardtii]
01532:2	1	K.QELTNSLKK.S			530.804	2	1060.6	1060.6	0	0.2	1413	Specific	219.65	10.03	10.03	0.05	296	>gi|28269781|tpg|DAA00959.1| TPA_inf: hypothetical protein (chloroplast) [Chlamydomonas reinhardtii]
04530:2	1	K.Q[-17.027]ELTNSLKK.S		Q[-17]	522.291	2	1043.57	1043.57	0	1.5	1413	Specific	392.05	166.38	166.38	6.24	296	>gi|28269781|tpg|DAA00959.1| TPA_inf: hypothetical protein (chloroplast) [Chlamydomonas reinhardtii]
12299:2	1	R.YLSNLQVNN[+0.984]STLTNK.N		N[+1]	855.44	2	1709.87	1709.87	0	1.3	1486	Specific	397.71	237.41	21.33	8.37	296	>gi|28269781|tpg|DAA00959.1| TPA_inf: hypothetical protein (chloroplast) [Chlamydomonas reinhardtii]
11674:2	1	R.YLSNLQVN[+0.984]NSTLTNK.N		N[+1]	855.44	2	1709.87	1709.87	0	1.5	1486	Specific	528.98	281.84	26.02	9.16	296	>gi|28269781|tpg|DAA00959.1| TPA_inf: hypothetical protein (chloroplast) [Chlamydomonas reinhardtii]
12100:3	1	K.NVSFKPLSNTNSVPSTNMASPTTSR.N			879.771	3	2637.3	2637.29	0	1.8	1501	Specific	104.48	21.41	21.41	2.35	296	>gi|28269781|tpg|DAA00959.1| TPA_inf: hypothetical protein (chloroplast) [Chlamydomonas reinhardtii]
12363:3	1	K.NVSFKPLSNTNSVPSTNMASPTTSR.N			879.77	3	2637.3	2637.29	0	1.2	1501	Specific	126.06	80.48	80.48	3.44	296	>gi|28269781|tpg|DAA00959.1| TPA_inf: hypothetical protein (chloroplast) [Chlamydomonas reinhardtii]
12973:3	1	K.NVSFKPLSNTNSVPSTNMASPTTSR.N			879.764	3	2637.28	2637.29	0	-6.4	1501	Specific	298.82	225.55	225.55	5.15	296	>gi|28269781|tpg|DAA00959.1| TPA_inf: hypothetical protein (chloroplast) [Chlamydomonas reinhardtii]
12920:3	1	K.NVSFKPLSNTNSVPSTN[+0.984]MASPTTSR.N		N[+1]	880.101	3	2638.29	2638.28	0	3.8	1501	Specific	52.02	43.25	28.87	1.95	296	>gi|28269781|tpg|DAA00959.1| TPA_inf: hypothetical protein (chloroplast) [Chlamydomonas reinhardtii]
12791:3	1	K.NVSFKPLSNTN[+0.984]SVPSTNMASPTTSR.N		N[+1]	880.101	3	2638.29	2638.28	0	3.5	1501	Specific	174.09	51.69	8.34	2.59	296	>gi|28269781|tpg|DAA00959.1| TPA_inf: hypothetical protein (chloroplast) [Chlamydomonas reinhardtii]
12837:3	1	K.NVSFKPLSNTN[+0.984]SVPSTNMASPTTSR.N		N[+1]	880.1	3	2638.29	2638.28	0	3.4	1501	Specific	241.7	241.7	38.01	5.81	296	>gi|28269781|tpg|DAA00959.1| TPA_inf: hypothetical protein (chloroplast) [Chlamydomonas reinhardtii]
09476:3	1	K.NVSFKPLSNTNSVPSTNM[+15.995]ASPTTSR.N		M[+16]	885.097	3	2653.28	2653.29	0	-4.3	1501	Specific	349.67	210.62	210.62	5.97	296	>gi|28269781|tpg|DAA00959.1| TPA_inf: hypothetical protein (chloroplast) [Chlamydomonas reinhardtii]
09055:3	1	K.NVSFKPLSNTNSVPSTNM[+15.995]ASPTTSR.N		M[+16]	885.101	3	2653.29	2653.29	0	0.4	1501	Specific	386.84	239.6	239.6	7.94	296	>gi|28269781|tpg|DAA00959.1| TPA_inf: hypothetical protein (chloroplast) [Chlamydomonas reinhardtii]
12974:3	1	K.NVSFKPLSN[+0.984]TNSVPSTNMASPTTSR.N		N[+1]	880.101	3	2638.29	2638.28	0	3.7	1501	Specific	426.44	309.3	8.44	7.45	296	>gi|28269781|tpg|DAA00959.1| TPA_inf: hypothetical protein (chloroplast) [Chlamydomonas reinhardtii]
12549:3	1	K.NVSFK[+28.031]PLSNTNSVPSTN[+0.984]MASPTTSR.N		K[+28], N[+1]	889.436	3	2666.29	2666.31	0	-5.9	1501	Specific	35.2	35.2	35.2	1.1	296	>gi|28269781|tpg|DAA00959.1| TPA_inf: hypothetical protein (chloroplast) [Chlamydomonas reinhardtii]
09520:3	1	K.NVSFK[+28.031]PLSNTNSVPSTNM[+15.995]ASPTTSR.N		K[+28], M[+16]	894.438	3	2681.3	2681.32	0	-7.2	1501	Specific	60.22	60.22	60.22	1.96	296	>gi|28269781|tpg|DAA00959.1| TPA_inf: hypothetical protein (chloroplast) [Chlamydomonas reinhardtii]
10555:3	1	K.NVSFK[+28.031]PLSNTNSVPSTNM[+15.995]ASPTTSR.N		K[+28], M[+16]	894.434	3	2681.29	2681.32	0	-11.6	1501	Specific	69.4	63.78	63.78	1.61	296	>gi|28269781|tpg|DAA00959.1| TPA_inf: hypothetical protein (chloroplast) [Chlamydomonas reinhardtii]
09551:3	1	K.NVSFK[+28.031]PLSNTNSVPSTNM[+15.995]ASPTTSR.N		K[+28], M[+16]	894.435	3	2681.29	2681.32	0	-11.4	1501	Specific	81.49	81.49	81.49	1.97	296	>gi|28269781|tpg|DAA00959.1| TPA_inf: hypothetical protein (chloroplast) [Chlamydomonas reinhardtii]
10509:3	1	K.N[+0.984]VSFKPLSNTNSVPSTNM[+15.995]ASPTTSR.N		M[+16], N[+1]	885.428	3	2654.27	2654.27	0	-1.2	1501	Specific	92.64	92.64	19.12	2.46	296	>gi|28269781|tpg|DAA00959.1| TPA_inf: hypothetical protein (chloroplast) [Chlamydomonas reinhardtii]
12977:3	1	K.N[+0.984]VSFK[+28.031]PLSNTNSVPSTNMASPTTSR.N		K[+28], N[+1]	889.438	3	2666.3	2666.31	0	-3.9	1501	Specific	121.61	11.28	11.28	0.07	296	>gi|28269781|tpg|DAA00959.1| TPA_inf: hypothetical protein (chloroplast) [Chlamydomonas reinhardtii]
10675:3	1	K.N[+0.984]VSFKPLSNTNSVPSTNM[+15.995]ASPTTSR.N		M[+16], N[+1]	885.431	3	2654.28	2654.27	0	1.6	1501	Specific	183.31	179.49	21.89	4.1	296	>gi|28269781|tpg|DAA00959.1| TPA_inf: hypothetical protein (chloroplast) [Chlamydomonas reinhardtii]
13169:3	1	K.NVSFK[+28.031]PLSNTNSVPSTN[+0.984]MASPTTSR.N		K[+28], N[+1]	889.433	3	2666.29	2666.31	0	-8.7	1501	Specific	235.59	115.93	3.18	3.08	296	>gi|28269781|tpg|DAA00959.1| TPA_inf: hypothetical protein (chloroplast) [Chlamydomonas reinhardtii]
09044:3	1	K.N[+0.984]VSFKPLSNTNSVPSTNM[+15.995]ASPTTSR.N		M[+16], N[+1]	885.436	3	2654.29	2654.27	0	8.2	1501	Specific	241.48	159.17	14.09	4.62	296	>gi|28269781|tpg|DAA00959.1| TPA_inf: hypothetical protein (chloroplast) [Chlamydomonas reinhardtii]
10374:3	1	K.NVSFKPLSNTNSVPSTN[+0.984]M[+15.995]ASPTTSR.N		M[+16], N[+1]	885.425	3	2654.26	2654.27	0	-4.6	1501	Specific	292.46	185.12	48.62	5.44	296	>gi|28269781|tpg|DAA00959.1| TPA_inf: hypothetical protein (chloroplast) [Chlamydomonas reinhardtii]
10006:3	1	K.NVSFKPLSNTN[+0.984]SVPSTNM[+15.995]ASPTTSR.N		M[+16], N[+1]	885.43	3	2654.28	2654.27	0	0.9	1501	Specific	408.49	291.63	21.39	8.05	296	>gi|28269781|tpg|DAA00959.1| TPA_inf: hypothetical protein (chloroplast) [Chlamydomonas reinhardtii]
09538:3	1	K.NVSFK[+28.031]PLSNTN[+0.984]SVPSTNM[+15.995]ASPTTSR.N		K[+28], M[+16], N[+1]	894.769	3	2682.29	2682.3	0	-4.8	1501	Specific	5.02	5.02	5.02	0.11	296	>gi|28269781|tpg|DAA00959.1| TPA_inf: hypothetical protein (chloroplast) [Chlamydomonas reinhardtii]
10324:3	1	K.NVSFK[+28.031]PLSNTN[+0.984]SVPSTNM[+15.995]ASPTTSR.N		K[+28], M[+16], N[+1]	894.765	3	2682.28	2682.3	0	-8.9	1501	Specific	144.05	55.23	12.09	1.74	296	>gi|28269781|tpg|DAA00959.1| TPA_inf: hypothetical protein (chloroplast) [Chlamydomonas reinhardtii]
09619:2	1	K.VETNQVYLPEGEK.S			753.379	2	1505.75	1505.75	0	2.1	1554	Specific	93.99	1.59	1.59	1.61	296	>gi|28269781|tpg|DAA00959.1| TPA_inf: hypothetical protein (chloroplast) [Chlamydomonas reinhardtii]
09095:2	1	K.VETNQVYLPEGEK.S			753.378	2	1505.75	1505.75	0	0.5	1554	Specific	159.4	88.42	88.42	3.45	296	>gi|28269781|tpg|DAA00959.1| TPA_inf: hypothetical protein (chloroplast) [Chlamydomonas reinhardtii]
08705:2	1	K.VETNQVYLPEGEK.S			753.377	2	1505.75	1505.75	0	-1.1	1554	Specific	253.32	140.24	140.24	5.31	296	>gi|28269781|tpg|DAA00959.1| TPA_inf: hypothetical protein (chloroplast) [Chlamydomonas reinhardtii]
07951:2	1	K.VETNQVYLPEGEK.S			753.379	2	1505.75	1505.75	0	2.1	1554	Specific	487.71	339.95	339.95	8.25	296	>gi|28269781|tpg|DAA00959.1| TPA_inf: hypothetical protein (chloroplast) [Chlamydomonas reinhardtii]
08131:2	1	K.VETNQVYLPEGEK.S			753.38	2	1505.75	1505.75	0	2.4	1554	Specific	553.01	323.18	323.18	9.19	296	>gi|28269781|tpg|DAA00959.1| TPA_inf: hypothetical protein (chloroplast) [Chlamydomonas reinhardtii]
07716:2	1	K.VETNQVYLPEGEK.S			753.38	2	1505.75	1505.75	0	2.4	1554	Specific	557.48	320.28	320.28	9.19	296	>gi|28269781|tpg|DAA00959.1| TPA_inf: hypothetical protein (chloroplast) [Chlamydomonas reinhardtii]
13912:2	1	K.VETNQVYLPEGEK[+28.031].S		K[+28]	767.395	2	1533.78	1533.78	0	2.5	1554	Specific	131.73	62.34	62.34	3.08	296	>gi|28269781|tpg|DAA00959.1| TPA_inf: hypothetical protein (chloroplast) [Chlamydomonas reinhardtii]
13800:2	1	K.VETNQVYLPEGEK[+28.031].S		K[+28]	767.395	2	1533.78	1533.78	0	1.7	1554	Specific	211.32	116.57	116.57	4.5	296	>gi|28269781|tpg|DAA00959.1| TPA_inf: hypothetical protein (chloroplast) [Chlamydomonas reinhardtii]
09096:2	1	K.VETN[+0.984]QVYLPEGEK.S		N[+1]	753.872	2	1506.74	1506.73	0	3.1	1554	Specific	244.47	92.6	92.6	5.57	296	>gi|28269781|tpg|DAA00959.1| TPA_inf: hypothetical protein (chloroplast) [Chlamydomonas reinhardtii]
13039:2	1	K.VETNQVYLPEGEK[+28.031].S		K[+28]	767.396	2	1533.78	1533.78	0	3.1	1554	Specific	298.09	148.12	148.12	7.15	296	>gi|28269781|tpg|DAA00959.1| TPA_inf: hypothetical protein (chloroplast) [Chlamydomonas reinhardtii]
13870:2	1	K.VETNQVYLPEGEK[+28.031].S		K[+28]	767.395	2	1533.78	1533.78	0	1.7	1554	Specific	321.74	172.33	172.33	7.35	296	>gi|28269781|tpg|DAA00959.1| TPA_inf: hypothetical protein (chloroplast) [Chlamydomonas reinhardtii]
30282:4	1	K.VETNQVYLPEGEKSFDITSM[+15.995]TTTLPFYAGWDESLK[+28.031]K.F		K[+28], M[+16]	1043.01	4	4169.02	4169.03	0	-3.9	1554	Specific	117.83	117.83	0	1.67	296	>gi|28269781|tpg|DAA00959.1| TPA_inf: hypothetical protein (chloroplast) [Chlamydomonas reinhardtii]
37595:2	1	K.SFDITSMTTTLPFYAGWDESLK[+28.031].K		K[+28]	1269.6	2	2538.19	2538.21	0	-6.6	1567	Specific	285.38	220.73	220.73	5.79	296	>gi|28269781|tpg|DAA00959.1| TPA_inf: hypothetical protein (chloroplast) [Chlamydomonas reinhardtii]
34813:2	1	K.SFDITSM[+15.995]TTTLPFYAGWDESLK[+28.031].K		K[+28], M[+16]	1277.59	2	2554.18	2554.21	0	-9.1	1567	Specific	77.02	15.71	15.71	0.71	296	>gi|28269781|tpg|DAA00959.1| TPA_inf: hypothetical protein (chloroplast) [Chlamydomonas reinhardtii]
34479:2	1	K.SFDITSM[+15.995]TTTLPFYAGWDESLK[+28.031].K		K[+28], M[+16]	1277.6	2	2554.19	2554.21	0	-7.6	1567	Specific	214.82	214.82	214.82	4.02	296	>gi|28269781|tpg|DAA00959.1| TPA_inf: hypothetical protein (chloroplast) [Chlamydomonas reinhardtii]
35406:3	1	K.SFDITSMTTTLPFYAGWDESLK[+28.031]K.F		K[+28]	889.434	3	2666.29	2666.31	0	-7	1567	Specific	788.79	735.78	7.98	13.07	296	>gi|28269781|tpg|DAA00959.1| TPA_inf: hypothetical protein (chloroplast) [Chlamydomonas reinhardtii]
36112:3	1	K.SFDITSMTTTLPFYAGWDESLK[+14.016]K[+43.006].F		K[+14][+43]	899.099	3	2695.28	2695.3	0	-5.1	1567	Specific	103.06	103.06	0	2.22	296	>gi|28269781|tpg|DAA00959.1| TPA_inf: hypothetical protein (chloroplast) [Chlamydomonas reinhardtii]
31134:3	1	K.SFDITSM[+15.995]TTTLPFYAGWDESLK[+28.031]K.F		K[+28], M[+16]	894.764	3	2682.28	2682.3	0	-8.5	1567	Specific	186.85	170.16	0	2.81	296	>gi|28269781|tpg|DAA00959.1| TPA_inf: hypothetical protein (chloroplast) [Chlamydomonas reinhardtii]
31139:3	1	K.SFDITSM[+15.995]TTTLPFYAGWDESLKK[+28.031].F		K[+28], M[+16]	894.765	3	2682.28	2682.3	0	-7.2	1567	Specific	281.24	185.76	0	4.63	296	>gi|28269781|tpg|DAA00959.1| TPA_inf: hypothetical protein (chloroplast) [Chlamydomonas reinhardtii]
30712:3	1	K.SFDITSM[+15.995]TTTLPFYAGWDESLK[+28.031]K.F		K[+28], M[+16]	894.766	3	2682.28	2682.3	0	-6.8	1567	Specific	309.06	274.8	0	5.37	296	>gi|28269781|tpg|DAA00959.1| TPA_inf: hypothetical protein (chloroplast) [Chlamydomonas reinhardtii]
30655:3	1	K.SFDITSM[+15.995]TTTLPFYAGWDESLK[+28.031]K.F		K[+28], M[+16]	894.766	3	2682.28	2682.3	0	-6.9	1567	Specific	504.74	401.69	0	7.18	296	>gi|28269781|tpg|DAA00959.1| TPA_inf: hypothetical protein (chloroplast) [Chlamydomonas reinhardtii]
01613:2	1	K.KFVVTNR.L			432.259	2	863.51	863.51	0	0.9	1589	Specific	276.3	56.48	56.48	2.58	296	>gi|28269781|tpg|DAA00959.1| TPA_inf: hypothetical protein (chloroplast) [Chlamydomonas reinhardtii]
22990:1	1	K.TWVNNTK.A			862.449	1	862.449	862.442	0	8.3	1670	Specific	57.44	27.19	27.19	0.05	296	>gi|28269781|tpg|DAA00959.1| TPA_inf: hypothetical protein (chloroplast) [Chlamydomonas reinhardtii]
02092:2	1	K.TWVNNTK.A			431.725	2	862.443	862.442	0	1.4	1670	Specific	223.97	4.54	4.54	2.14	296	>gi|28269781|tpg|DAA00959.1| TPA_inf: hypothetical protein (chloroplast) [Chlamydomonas reinhardtii]
01909:2	1	K.TWVNNTK.A			431.725	2	862.443	862.442	0	1.4	1670	Specific	292.09	54.33	54.33	3.68	296	>gi|28269781|tpg|DAA00959.1| TPA_inf: hypothetical protein (chloroplast) [Chlamydomonas reinhardtii]
02329:2	1	K.TWVN[+0.984]NTK.A		N[+1]	432.217	2	863.428	863.426	0	2	1670	Specific	297.82	20.36	20.36	3.41	296	>gi|28269781|tpg|DAA00959.1| TPA_inf: hypothetical protein (chloroplast) [Chlamydomonas reinhardtii]
10087:2	1	K.KTLIISLK.N			458.316	2	915.625	915.624	0	1.5	1685	Specific	273.27	70.28	70.28	3.36	296	>gi|28269781|tpg|DAA00959.1| TPA_inf: hypothetical protein (chloroplast) [Chlamydomonas reinhardtii]
37039:3	1	K.QMPNQLMYSPTGPLLTEVLPSHYISVFDQQYR.L			1251.62	3	3752.85	3752.85	0	0.8	1726	Specific	311.93	219.31	219.31	7.28	296	>gi|28269781|tpg|DAA00959.1| TPA_inf: hypothetical protein (chloroplast) [Chlamydomonas reinhardtii]
38664:3	1	K.Q[-17.027]MPNQLMYSPTGPLLTEVLPSHYISVFDQQYR.L		Q[-17]	1245.94	3	3735.82	3735.82	0	-0.2	1726	Specific	168.61	168.61	168.61	3.77	296	>gi|28269781|tpg|DAA00959.1| TPA_inf: hypothetical protein (chloroplast) [Chlamydomonas reinhardtii]
38661:3	1	K.Q[-17.027]MPNQLMYSPTGPLLTEVLPSHYISVFDQQYR.L		Q[-17]	1245.94	3	3735.82	3735.82	0	-0.5	1726	Specific	355.31	320.21	320.21	6.91	296	>gi|28269781|tpg|DAA00959.1| TPA_inf: hypothetical protein (chloroplast) [Chlamydomonas reinhardtii]
37025:3	1	K.QMPN[+0.984]QLMYSPTGPLLTEVLPSHYISVFDQQYR.L		N[+1]	1251.96	3	3753.86	3753.83	0	8	1726	Specific	377.89	244.17	244.17	6.07	296	>gi|28269781|tpg|DAA00959.1| TPA_inf: hypothetical protein (chloroplast) [Chlamydomonas reinhardtii]
36470:3	1	K.QM[+15.995]PNQLMYSPTGPLLTEVLPSHYISVFDQQYR.L		M[+16]	1256.95	3	3768.85	3768.84	0	2.5	1726	Specific	515.31	463.79	91.4	10.17	296	>gi|28269781|tpg|DAA00959.1| TPA_inf: hypothetical protein (chloroplast) [Chlamydomonas reinhardtii]
38063:3	1	K.Q[-17.027]MPNQLM[+15.995]YSPTGPLLTEVLPSHYISVFDQQYR.L		M[+16], Q[-17]	1251.28	3	3751.82	3751.81	0	1.9	1726	Specific	22.26	22.26	22.26	2.56	296	>gi|28269781|tpg|DAA00959.1| TPA_inf: hypothetical protein (chloroplast) [Chlamydomonas reinhardtii]
36003:3	1	K.QMPN[+0.984]QLM[+15.995]YSPTGPLLTEVLPSHYISVFDQQYR.L		M[+16], N[+1]	1257.29	3	3769.85	3769.82	0	6.8	1726	Specific	39.29	39.29	39.29	1.75	296	>gi|28269781|tpg|DAA00959.1| TPA_inf: hypothetical protein (chloroplast) [Chlamydomonas reinhardtii]
38073:3	1	K.Q[-17.027]MPNQLM[+15.995]YSPTGPLLTEVLPSHYISVFDQQYR.L		M[+16], Q[-17]	1251.28	3	3751.81	3751.81	0	0	1726	Specific	306.09	212.45	32.88	6.48	296	>gi|28269781|tpg|DAA00959.1| TPA_inf: hypothetical protein (chloroplast) [Chlamydomonas reinhardtii]
17510:3	1	K.KTTLLALMDSSK.Q			436.58	3	1307.73	1307.72	0	0.9	1774	Specific	172.41	99.42	99.42	3.78	296	>gi|28269781|tpg|DAA00959.1| TPA_inf: hypothetical protein (chloroplast) [Chlamydomonas reinhardtii]
07427:2	1	K.KTTLLALM[+15.995]DSSK.Q		M[+16]	662.365	2	1323.72	1323.72	0	2.5	1774	Specific	105.97	40.68	40.68	1.97	296	>gi|28269781|tpg|DAA00959.1| TPA_inf: hypothetical protein (chloroplast) [Chlamydomonas reinhardtii]
07817:2	1	K.KTTLLALM[+15.995]DSSK.Q		M[+16]	662.365	2	1323.72	1323.72	0	3.3	1774	Specific	165.73	76.13	76.13	2.77	296	>gi|28269781|tpg|DAA00959.1| TPA_inf: hypothetical protein (chloroplast) [Chlamydomonas reinhardtii]
26674:2	1	K.TTLLALMDSSK.Q			590.319	2	1179.63	1179.63	0	1.4	1775	Specific	310.91	192.93	192.93	7.45	296	>gi|28269781|tpg|DAA00959.1| TPA_inf: hypothetical protein (chloroplast) [Chlamydomonas reinhardtii]
24414:2	1	K.TTLLALMDSSK.Q			590.319	2	1179.63	1179.63	0	2.1	1775	Specific	370.31	192.69	192.69	7.84	296	>gi|28269781|tpg|DAA00959.1| TPA_inf: hypothetical protein (chloroplast) [Chlamydomonas reinhardtii]
25088:2	1	K.TTLLALMDSSK.Q			590.32	2	1179.63	1179.63	0	2.9	1775	Specific	414.39	246.68	246.68	7.96	296	>gi|28269781|tpg|DAA00959.1| TPA_inf: hypothetical protein (chloroplast) [Chlamydomonas reinhardtii]
11276:2	1	K.TTLLALM[+15.995]DSSK.Q		M[+16]	598.316	2	1195.62	1195.62	0	-0.1	1775	Specific	259.84	73.04	73.04	3.52	296	>gi|28269781|tpg|DAA00959.1| TPA_inf: hypothetical protein (chloroplast) [Chlamydomonas reinhardtii]
11996:2	1	K.TTLLALM[+15.995]DSSK.Q		M[+16]	598.317	2	1195.63	1195.62	0	2	1775	Specific	582.08	359.95	359.95	9.39	296	>gi|28269781|tpg|DAA00959.1| TPA_inf: hypothetical protein (chloroplast) [Chlamydomonas reinhardtii]
11575:2	1	K.TTLLALM[+15.995]DSSK.Q		M[+16]	598.317	2	1195.63	1195.62	0	1.9	1775	Specific	596.08	352.89	352.89	9.39	296	>gi|28269781|tpg|DAA00959.1| TPA_inf: hypothetical protein (chloroplast) [Chlamydomonas reinhardtii]
12743:2	1	K.Q[-17.027]TNGVNKEFT[+79.966]LR.K		Q[-17], T[+80]	735.344	2	1469.68	1469.68	0	1.6	1786	Specific	293.56	90.7	90.7	4.49	296	>gi|28269781|tpg|DAA00959.1| TPA_inf: hypothetical protein (chloroplast) [Chlamydomonas reinhardtii]
13158:2	1	K.Q[-17.027]TN[+0.984]GVNKEFT[+79.966]LR.K		N[+1], Q[-17], T[+80]	735.837	2	1470.67	1470.66	0	2.4	1786	Specific	135.81	57.1	57.1	1.85	296	>gi|28269781|tpg|DAA00959.1| TPA_inf: hypothetical protein (chloroplast) [Chlamydomonas reinhardtii]
13659:2	1	K.Q[-17.027]TN[+0.984]GVNKEFT[+79.966]LR.K		N[+1], Q[-17], T[+80]	735.836	2	1470.66	1470.66	0	1.7	1786	Specific	367.62	186.26	133.21	6.3	296	>gi|28269781|tpg|DAA00959.1| TPA_inf: hypothetical protein (chloroplast) [Chlamydomonas reinhardtii]
13235:2	1	K.Q[-17.027]TN[+0.984]GVNKEFT[+79.966]LR.K		N[+1], Q[-17], T[+80]	735.837	2	1470.67	1470.66	0	2.5	1786	Specific	391.77	256.01	124.55	6.46	296	>gi|28269781|tpg|DAA00959.1| TPA_inf: hypothetical protein (chloroplast) [Chlamydomonas reinhardtii]
13152:2	1	K.Q[-17.027]TN[+0.984]GVNKEFT[+79.966]LR.K		N[+1], Q[-17], T[+80]	735.837	2	1470.67	1470.66	0	2.4	1786	Specific	489.52	262.33	147.35	7.72	296	>gi|28269781|tpg|DAA00959.1| TPA_inf: hypothetical protein (chloroplast) [Chlamydomonas reinhardtii]
08492:2	1	K.Q[-17.027]TN[+0.984]GVNKEFT[+79.966]LRK.R		N[+1], Q[-17], T[+80]	799.884	2	1598.76	1598.76	0	2.5	1786	Specific	198.08	61.5	49.62	1.89	296	>gi|28269781|tpg|DAA00959.1| TPA_inf: hypothetical protein (chloroplast) [Chlamydomonas reinhardtii]
09201:2	1	K.KDGLIFPR.R			473.28	2	945.553	945.552	0	1.6	1814	Specific	426.67	161.18	161.18	6	296	>gi|28269781|tpg|DAA00959.1| TPA_inf: hypothetical protein (chloroplast) [Chlamydomonas reinhardtii]
14900:2	1	K.DGLIFPR.R			409.233	2	817.458	817.457	0	1.3	1815	Specific	275.16	3.91	3.91	3.43	296	>gi|28269781|tpg|DAA00959.1| TPA_inf: hypothetical protein (chloroplast) [Chlamydomonas reinhardtii]
16697:2	1	K.DGLIFPR.R			409.232	2	817.457	817.457	0	0.8	1815	Specific	279.86	41.65	41.65	3.31	296	>gi|28269781|tpg|DAA00959.1| TPA_inf: hypothetical protein (chloroplast) [Chlamydomonas reinhardtii]
27105:2	1	K.FNTNTTLTGNALITNNVNSIEEDDLR.W			1440.2	2	2879.4	2879.4	0	-1.8	1825	Specific	368.33	228.72	228.72	6.67	296	>gi|28269781|tpg|DAA00959.1| TPA_inf: hypothetical protein (chloroplast) [Chlamydomonas reinhardtii]
26541:2	1	K.FNTNTTLTGNALITNNVNSIEEDDLR.W			1440.21	2	2879.41	2879.4	0	1.8	1825	Specific	466.79	309.89	309.89	9.31	296	>gi|28269781|tpg|DAA00959.1| TPA_inf: hypothetical protein (chloroplast) [Chlamydomonas reinhardtii]
24784:2	1	K.FNTNTTLTGNALITN[+0.984]NVNSIEEDDLR.W		N[+1]	1440.7	2	2880.4	2880.39	0	3.4	1825	Specific	109.32	109.32	13.67	3.58	296	>gi|28269781|tpg|DAA00959.1| TPA_inf: hypothetical protein (chloroplast) [Chlamydomonas reinhardtii]
23486:2	1	K.FNTNTTLTGNALITN[+0.984]NVNSIEEDDLR.W		N[+1]	1440.7	2	2880.39	2880.39	0	0.1	1825	Specific	110.57	53.58	0	2.96	296	>gi|28269781|tpg|DAA00959.1| TPA_inf: hypothetical protein (chloroplast) [Chlamydomonas reinhardtii]
27137:2	1	K.FN[+0.984]TNTTLTGNALITNNVNSIEEDDLR.W		N[+1]	1440.7	2	2880.4	2880.39	0	4.7	1825	Specific	153.76	137.07	14.48	3.52	296	>gi|28269781|tpg|DAA00959.1| TPA_inf: hypothetical protein (chloroplast) [Chlamydomonas reinhardtii]
27616:2	1	K.FNTNTTLTGNALITNNVN[+0.984]SIEEDDLR.W		N[+1]	1440.7	2	2880.4	2880.39	0	4	1825	Specific	186.03	160.86	29.01	4.35	296	>gi|28269781|tpg|DAA00959.1| TPA_inf: hypothetical protein (chloroplast) [Chlamydomonas reinhardtii]
28279:2	1	K.FNTNTTLTGNALITNNVN[+0.984]SIEEDDLR.W		N[+1]	1440.7	2	2880.4	2880.39	0	4.4	1825	Specific	242.97	146.4	29.53	6.04	296	>gi|28269781|tpg|DAA00959.1| TPA_inf: hypothetical protein (chloroplast) [Chlamydomonas reinhardtii]
23199:2	1	K.FNTNTTLTGNALITN[+0.984]NVNSIEEDDLR.W		N[+1]	1440.7	2	2880.39	2880.39	0	0.4	1825	Specific	323.15	232.99	23.76	7.72	296	>gi|28269781|tpg|DAA00959.1| TPA_inf: hypothetical protein (chloroplast) [Chlamydomonas reinhardtii]
22130:2	1	K.FNTNTTLTGNALITNNVN[+0.984]SIEEDDLR.W		N[+1]	1440.7	2	2880.39	2880.39	0	2.6	1825	Specific	399.89	291	126.34	9.14	296	>gi|28269781|tpg|DAA00959.1| TPA_inf: hypothetical protein (chloroplast) [Chlamydomonas reinhardtii]
25343:2	1	K.FNTNTTLTGN[+0.984]ALITNNVNSIEEDDLR.W		N[+1]	1440.7	2	2880.39	2880.39	0	1.3	1825	Specific	453.23	295.58	44.72	9.1	296	>gi|28269781|tpg|DAA00959.1| TPA_inf: hypothetical protein (chloroplast) [Chlamydomonas reinhardtii]
08254:3	1	R.REFQQVLKPLQR.Y			514.636	3	1541.89	1541.89	0	1.8	1892	Specific	262.11	80.14	80.14	4.74	296	>gi|28269781|tpg|DAA00959.1| TPA_inf: hypothetical protein (chloroplast) [Chlamydomonas reinhardtii]
10913:3	1	R.EFQQVLKPLQR.Y			462.602	3	1385.79	1385.79	0	0.9	1893	Specific	298.19	183.55	183.55	7.26	296	>gi|28269781|tpg|DAA00959.1| TPA_inf: hypothetical protein (chloroplast) [Chlamydomonas reinhardtii]
22476:2	1	R.E[-18.011]FQQVLKPLQR.Y		E[-18]	684.395	2	1367.78	1367.78	0	2.9	1893	Specific	144.4	83.94	83.94	3.76	296	>gi|28269781|tpg|DAA00959.1| TPA_inf: hypothetical protein (chloroplast) [Chlamydomonas reinhardtii]
22140:2	1	R.E[-18.011]FQQVLKPLQR.Y		E[-18]	684.395	2	1367.78	1367.78	0	2.7	1893	Specific	294.08	145.69	145.69	6.45	296	>gi|28269781|tpg|DAA00959.1| TPA_inf: hypothetical protein (chloroplast) [Chlamydomonas reinhardtii]
28381:2	1	R.YIPQNGGFTWPGDYLR.L			942.461	2	1883.92	1883.91	0	4.1	1904	Specific	110.16	110.16	110.16	3.34	296	>gi|28269781|tpg|DAA00959.1| TPA_inf: hypothetical protein (chloroplast) [Chlamydomonas reinhardtii]
28558:2	1	R.YIPQNGGFTWPGDYLR.L			942.459	2	1883.91	1883.91	0	1.6	1904	Specific	203.36	135.33	135.33	4.7	296	>gi|28269781|tpg|DAA00959.1| TPA_inf: hypothetical protein (chloroplast) [Chlamydomonas reinhardtii]
29906:2	1	R.YIPQN[+0.984]GGFTWPGDYLR.L		N[+1]	942.952	2	1884.9	1884.89	0	2.5	1904	Specific	304.94	215.88	215.88	7.83	296	>gi|28269781|tpg|DAA00959.1| TPA_inf: hypothetical protein (chloroplast) [Chlamydomonas reinhardtii]
29033:2	1	R.YIPQN[+0.984]GGFTWPGDYLR.L		N[+1]	942.952	2	1884.9	1884.89	0	2.4	1904	Specific	351.55	235.36	235.36	8.09	296	>gi|28269781|tpg|DAA00959.1| TPA_inf: hypothetical protein (chloroplast) [Chlamydomonas reinhardtii]
29588:2	1	R.YIPQN[+0.984]GGFTWPGDYLR.L		N[+1]	942.951	2	1884.9	1884.89	0	2.1	1904	Specific	551.25	398.76	398.76	10.56	296	>gi|28269781|tpg|DAA00959.1| TPA_inf: hypothetical protein (chloroplast) [Chlamydomonas reinhardtii]
14010:2	1	R.LEIVEMPK.L			479.767	2	958.528	958.528	0	-0.1	1920	Specific	282.43	67.07	67.07	3.59	296	>gi|28269781|tpg|DAA00959.1| TPA_inf: hypothetical protein (chloroplast) [Chlamydomonas reinhardtii]
13555:2	1	R.LEIVEMPK.L			479.768	2	958.528	958.528	0	0.4	1920	Specific	297.79	7.15	7.15	3.12	296	>gi|28269781|tpg|DAA00959.1| TPA_inf: hypothetical protein (chloroplast) [Chlamydomonas reinhardtii]
18188:2	1	R.LEIVEMPK[+28.031].L		K[+28]	493.783	2	986.559	986.559	0	0.4	1920	Specific	230.98	13.69	13.69	2.66	296	>gi|28269781|tpg|DAA00959.1| TPA_inf: hypothetical protein (chloroplast) [Chlamydomonas reinhardtii]
05922:2	1	R.LEIVEM[+15.995]PK.L		M[+16]	487.766	2	974.524	974.523	0	1.5	1920	Specific	241.32	41.9	41.9	3.46	296	>gi|28269781|tpg|DAA00959.1| TPA_inf: hypothetical protein (chloroplast) [Chlamydomonas reinhardtii]
06402:2	1	R.LEIVEM[+15.995]PK.L		M[+16]	487.765	2	974.522	974.523	0	-0.3	1920	Specific	282.42	54.35	54.35	3.65	296	>gi|28269781|tpg|DAA00959.1| TPA_inf: hypothetical protein (chloroplast) [Chlamydomonas reinhardtii]
05985:2	1	R.LEIVEM[+15.995]PK.L		M[+16]	487.766	2	974.524	974.523	0	1.6	1920	Specific	369.34	137.8	137.8	6.54	296	>gi|28269781|tpg|DAA00959.1| TPA_inf: hypothetical protein (chloroplast) [Chlamydomonas reinhardtii]
08057:3	1	R.LEIVEM[+15.995]PKLK.S		M[+16]	405.906	3	1215.7	1215.7	0	2.7	1920	Specific	147.24	19.48	19.48	1.57	296	>gi|28269781|tpg|DAA00959.1| TPA_inf: hypothetical protein (chloroplast) [Chlamydomonas reinhardtii]
14370:2	1	K.INVQPVGIMPR.K			612.351	2	1223.7	1223.69	0	2.2	1942	Specific	139.69	28.12	28.12	2.24	296	>gi|28269781|tpg|DAA00959.1| TPA_inf: hypothetical protein (chloroplast) [Chlamydomonas reinhardtii]
15358:2	1	K.INVQPVGIMPR.K			612.352	2	1223.7	1223.69	0	3.2	1942	Specific	279.62	93.54	93.54	6.36	296	>gi|28269781|tpg|DAA00959.1| TPA_inf: hypothetical protein (chloroplast) [Chlamydomonas reinhardtii]
14380:2	1	K.INVQPVGIMPR.K			612.351	2	1223.7	1223.69	0	1.9	1942	Specific	571.3	316.3	316.3	9.29	296	>gi|28269781|tpg|DAA00959.1| TPA_inf: hypothetical protein (chloroplast) [Chlamydomonas reinhardtii]
08970:2	1	K.INVQPVGIM[+15.995]PR.K		M[+16]	620.349	2	1239.69	1239.69	0	2.1	1942	Specific	141.21	5.41	5.41	1.94	296	>gi|28269781|tpg|DAA00959.1| TPA_inf: hypothetical protein (chloroplast) [Chlamydomonas reinhardtii]
15985:2	1	K.IN[+0.984]VQPVGIMPR.K		N[+1]	612.842	2	1224.68	1224.68	0	0.5	1942	Specific	163.41	7.64	7.64	2.19	296	>gi|28269781|tpg|DAA00959.1| TPA_inf: hypothetical protein (chloroplast) [Chlamydomonas reinhardtii]
09409:2	1	K.INVQPVGIM[+15.995]PR.K		M[+16]	620.348	2	1239.69	1239.69	0	0.8	1942	Specific	216.71	15.47	15.47	2.19	296	>gi|28269781|tpg|DAA00959.1| TPA_inf: hypothetical protein (chloroplast) [Chlamydomonas reinhardtii]
15359:2	1	K.IN[+0.984]VQPVGIMPR.K		N[+1]	612.843	2	1224.68	1224.68	0	1.4	1942	Specific	332.67	69.48	69.48	6.16	296	>gi|28269781|tpg|DAA00959.1| TPA_inf: hypothetical protein (chloroplast) [Chlamydomonas reinhardtii]
09239:2	1	K.INVQPVGIM[+15.995]PR.K		M[+16]	620.349	2	1239.69	1239.69	0	1.7	1942	Specific	352.66	98.33	98.33	7.02	296	>gi|28269781|tpg|DAA00959.1| TPA_inf: hypothetical protein (chloroplast) [Chlamydomonas reinhardtii]
08841:2	1	K.INVQPVGIM[+15.995]PR.K		M[+16]	620.349	2	1239.69	1239.69	0	1.7	1942	Specific	476.99	163.01	163.01	7.81	296	>gi|28269781|tpg|DAA00959.1| TPA_inf: hypothetical protein (chloroplast) [Chlamydomonas reinhardtii]
10411:2	1	K.IN[+0.984]VQPVGIM[+15.995]PR.K		M[+16], N[+1]	620.841	2	1240.67	1240.67	0	1.5	1942	Specific	319.91	79.24	79.24	6.03	296	>gi|28269781|tpg|DAA00959.1| TPA_inf: hypothetical protein (chloroplast) [Chlamydomonas reinhardtii]
05840:2	1	R.KYLIEK[+28.031].H		K[+28]	411.261	2	821.514	821.513	0	0.9	1953	Specific	142.11	17.43	17.43	0.07	296	>gi|28269781|tpg|DAA00959.1| TPA_inf: hypothetical protein (chloroplast) [Chlamydomonas reinhardtii]
04564:2	1	K.LSQAYSTQQLTK.V			684.364	2	1367.72	1367.72	0	2.4	1968	Specific	261.76	128.34	128.34	6.64	296	>gi|28269781|tpg|DAA00959.1| TPA_inf: hypothetical protein (chloroplast) [Chlamydomonas reinhardtii]
04968:2	1	K.LSQAYSTQQLTK.V			684.363	2	1367.72	1367.72	0	1.8	1968	Specific	382.46	209.59	209.59	7.62	296	>gi|28269781|tpg|DAA00959.1| TPA_inf: hypothetical protein (chloroplast) [Chlamydomonas reinhardtii]
04819:2	1	K.LSQAYSTQQLTK.V			684.364	2	1367.72	1367.72	0	3	1968	Specific	736.32	547.02	547.02	14.11	296	>gi|28269781|tpg|DAA00959.1| TPA_inf: hypothetical protein (chloroplast) [Chlamydomonas reinhardtii]
19297:2	1	K.VVQEYKN[+0.984]LIQNSPPAI.-		N[+1]	907.489	2	1813.97	1813.97	0	0.8	1980	CRagged	125.07	65.03	65.03	2.57	296	>gi|28269781|tpg|DAA00959.1| TPA_inf: hypothetical protein (chloroplast) [Chlamydomonas reinhardtii]
16150:2	1	K.NLIQNSPPAI.-			533.799	2	1066.59	1066.59	0	1.9	1986	CRagged	314.88	71.64	71.64	3.62	296	>gi|28269781|tpg|DAA00959.1| TPA_inf: hypothetical protein (chloroplast) [Chlamydomonas reinhardtii]
19626:1	1	K.N[+0.984]LIQNSPPAI.-		N[+1]	1067.57	1	1067.57	1067.57	0	1	1986	CRagged	125.87	47	47	2.99	296	>gi|28269781|tpg|DAA00959.1| TPA_inf: hypothetical protein (chloroplast) [Chlamydomonas reinhardtii]
17151:2	1	K.NLIQN[+0.984]SPPAI.-		N[+1]	534.291	2	1067.57	1067.57	0	1.1	1986	CRagged	155.63	5.31	5.31	0.05	296	>gi|28269781|tpg|DAA00959.1| TPA_inf: hypothetical protein (chloroplast) [Chlamydomonas reinhardtii]
14239:4	2	K.KGTDAPAALTDPLKEDPTVIR.D			552.803	4	2208.19	2208.19	0	1.2	5	Specific	234.61	126.91	126.91	6.05	148	>Cre06.g300550.t1.2 pacid=30778929 transcript=Cre06.g300550.t1.2 locus=Cre06.g300550 ID=Cre06.g300550.t1.2.v5.5 annot-version=v5.5
12723:2	2	K.GTDAPAALTDPLK.E			635.339	2	1269.67	1269.67	0	1.2	6	Specific	547.8	288	288	8.92	148	>Cre06.g300550.t1.2 pacid=30778929 transcript=Cre06.g300550.t1.2 locus=Cre06.g300550 ID=Cre06.g300550.t1.2.v5.5 annot-version=v5.5
17135:2	2	K.GTDAPAALTDPLKEDPTVIR.D			1040.55	2	2080.1	2080.09	0	1.6	6	Specific	49.45	49.45	49.45	1.93	148	>Cre06.g300550.t1.2 pacid=30778929 transcript=Cre06.g300550.t1.2 locus=Cre06.g300550 ID=Cre06.g300550.t1.2.v5.5 annot-version=v5.5
17168:3	2	K.GTDAPAALTDPLKEDPTVIR.D			694.037	3	2080.1	2080.09	0	2	6	Specific	389.71	351.95	351.95	7.77	148	>Cre06.g300550.t1.2 pacid=30778929 transcript=Cre06.g300550.t1.2 locus=Cre06.g300550 ID=Cre06.g300550.t1.2.v5.5 annot-version=v5.5
28753:4	2	K.GTDAPAALTDPLKEDPTVIRDEAQFPEPSLYFK.V			908.709	4	3631.81	3631.82	0	-0.6	6	Specific	109.98	109.98	109.98	2.47	148	>Cre06.g300550.t1.2 pacid=30778929 transcript=Cre06.g300550.t1.2 locus=Cre06.g300550 ID=Cre06.g300550.t1.2.v5.5 annot-version=v5.5
28795:3	2	K.GTDAPAALTDPLKEDPTVIRDEAQFPEPSLYFK.V			1211.28	3	3631.83	3631.82	0	3.3	6	Specific	267.97	206.19	206.19	5.34	148	>Cre06.g300550.t1.2 pacid=30778929 transcript=Cre06.g300550.t1.2 locus=Cre06.g300550 ID=Cre06.g300550.t1.2.v5.5 annot-version=v5.5
31793:3	2	K.GTDAPAALTDPLK[+28.031]EDPTVIRDEAQFPEPSLYFK.V		K[+28]	1220.62	3	3659.85	3659.85	0	-0.5	6	Specific	95.89	95.89	95.89	1.95	148	>Cre06.g300550.t1.2 pacid=30778929 transcript=Cre06.g300550.t1.2 locus=Cre06.g300550 ID=Cre06.g300550.t1.2.v5.5 annot-version=v5.5
24374:3	2	K.EDPTVIRDEAQFPEPSLYFK.V			794.395	3	2381.17	2381.17	0	2.4	19	Specific	299.83	256.2	256.2	6.98	148	>Cre06.g300550.t1.2 pacid=30778929 transcript=Cre06.g300550.t1.2 locus=Cre06.g300550 ID=Cre06.g300550.t1.2.v5.5 annot-version=v5.5
24848:3	2	K.EDPTVIRDEAQFPEPSLYFK.V			794.395	3	2381.17	2381.17	0	1.7	19	Specific	351.19	246.51	246.51	7.43	148	>Cre06.g300550.t1.2 pacid=30778929 transcript=Cre06.g300550.t1.2 locus=Cre06.g300550 ID=Cre06.g300550.t1.2.v5.5 annot-version=v5.5
29034:2	2	K.E[-18.011]DPTVIRDEAQFPEPSLYFK.V		E[-18]	1182.08	2	2363.16	2363.16	0	1.3	19	Specific	171.06	171.06	171.06	4.36	148	>Cre06.g300550.t1.2 pacid=30778929 transcript=Cre06.g300550.t1.2 locus=Cre06.g300550 ID=Cre06.g300550.t1.2.v5.5 annot-version=v5.5
24885:2	2	R.DEAQFPEPSLYFK.V			785.877	2	1570.75	1570.74	0	3.2	26	Specific	30.41	25.63	25.63	1.92	148	>Cre06.g300550.t1.2 pacid=30778929 transcript=Cre06.g300550.t1.2 locus=Cre06.g300550 ID=Cre06.g300550.t1.2.v5.5 annot-version=v5.5
26410:2	2	R.DEAQFPEPSLYFK.V			785.878	2	1570.75	1570.74	0	4.4	26	Specific	185.89	171.68	171.68	4.62	148	>Cre06.g300550.t1.2 pacid=30778929 transcript=Cre06.g300550.t1.2 locus=Cre06.g300550 ID=Cre06.g300550.t1.2.v5.5 annot-version=v5.5
25514:2	2	R.DEAQFPEPSLYFK.V			785.88	2	1570.75	1570.74	0	6.4	26	Specific	197.53	92.59	92.59	2.41	148	>Cre06.g300550.t1.2 pacid=30778929 transcript=Cre06.g300550.t1.2 locus=Cre06.g300550 ID=Cre06.g300550.t1.2.v5.5 annot-version=v5.5
24418:2	2	R.DEAQFPEPSLYFK.V			785.878	2	1570.75	1570.74	0	3.5	26	Specific	225.65	182.06	182.06	5.61	148	>Cre06.g300550.t1.2 pacid=30778929 transcript=Cre06.g300550.t1.2 locus=Cre06.g300550 ID=Cre06.g300550.t1.2.v5.5 annot-version=v5.5
24775:2	2	R.DEAQFPEPSLYFK.V			785.876	2	1570.75	1570.74	0	2	26	Specific	325.25	208.05	208.05	7.48	148	>Cre06.g300550.t1.2 pacid=30778929 transcript=Cre06.g300550.t1.2 locus=Cre06.g300550 ID=Cre06.g300550.t1.2.v5.5 annot-version=v5.5
24626:2	2	R.DEAQFPEPSLYFK.V			785.876	2	1570.75	1570.74	0	2.2	26	Specific	571.98	385.94	385.94	10.32	148	>Cre06.g300550.t1.2 pacid=30778929 transcript=Cre06.g300550.t1.2 locus=Cre06.g300550 ID=Cre06.g300550.t1.2.v5.5 annot-version=v5.5
30431:2	2	R.DEAQFPEPSLYFK[+28.031].V		K[+28]	799.892	2	1598.78	1598.77	0	2.3	26	Specific	158.48	158.48	158.48	4.79	148	>Cre06.g300550.t1.2 pacid=30778929 transcript=Cre06.g300550.t1.2 locus=Cre06.g300550 ID=Cre06.g300550.t1.2.v5.5 annot-version=v5.5
02765:2	2	K.VFESEAGEPEAK.I			646.806	2	1292.6	1292.6	0	2.6	39	Specific	366.16	208.65	208.65	7.73	148	>Cre06.g300550.t1.2 pacid=30778929 transcript=Cre06.g300550.t1.2 locus=Cre06.g300550 ID=Cre06.g300550.t1.2.v5.5 annot-version=v5.5
05591:2	2	K.VFES[+79.966]EAGEPEAK.I		S[+80]	686.788	2	1372.57	1372.57	0	1.9	39	Specific	47.68	8.04	8.04	1.61	148	>Cre06.g300550.t1.2 pacid=30778929 transcript=Cre06.g300550.t1.2 locus=Cre06.g300550 ID=Cre06.g300550.t1.2.v5.5 annot-version=v5.5
06591:2	2	K.VFES[+79.966]EAGEPEAK.I		S[+80]	686.788	2	1372.57	1372.57	0	2.1	39	Specific	124.26	18.95	18.95	1.61	148	>Cre06.g300550.t1.2 pacid=30778929 transcript=Cre06.g300550.t1.2 locus=Cre06.g300550 ID=Cre06.g300550.t1.2.v5.5 annot-version=v5.5
04638:2	2	K.VFES[+79.966]EAGEPEAK.I		S[+80]	686.788	2	1372.57	1372.57	0	1	39	Specific	124.32	29	29	2.01	148	>Cre06.g300550.t1.2 pacid=30778929 transcript=Cre06.g300550.t1.2 locus=Cre06.g300550 ID=Cre06.g300550.t1.2.v5.5 annot-version=v5.5
04119:2	2	K.VFES[+79.966]EAGEPEAK.I		S[+80]	686.789	2	1372.57	1372.57	0	2.7	39	Specific	155.99	47.58	47.58	2.17	148	>Cre06.g300550.t1.2 pacid=30778929 transcript=Cre06.g300550.t1.2 locus=Cre06.g300550 ID=Cre06.g300550.t1.2.v5.5 annot-version=v5.5
04271:2	2	K.VFES[+79.966]EAGEPEAK.I		S[+80]	686.789	2	1372.57	1372.57	0	2.4	39	Specific	212.92	77.13	77.13	3.08	148	>Cre06.g300550.t1.2 pacid=30778929 transcript=Cre06.g300550.t1.2 locus=Cre06.g300550 ID=Cre06.g300550.t1.2.v5.5 annot-version=v5.5
04568:2	2	K.VFES[+79.966]EAGEPEAK.I		S[+80]	686.789	2	1372.57	1372.57	0	2.5	39	Specific	261.5	162.65	162.65	7.12	148	>Cre06.g300550.t1.2 pacid=30778929 transcript=Cre06.g300550.t1.2 locus=Cre06.g300550 ID=Cre06.g300550.t1.2.v5.5 annot-version=v5.5
04583:2	2	K.VFES[+79.966]EAGEPEAK.I		S[+80]	686.789	2	1372.57	1372.57	0	2.5	39	Specific	280.82	140.99	140.99	7.09	148	>Cre06.g300550.t1.2 pacid=30778929 transcript=Cre06.g300550.t1.2 locus=Cre06.g300550 ID=Cre06.g300550.t1.2.v5.5 annot-version=v5.5
04485:2	2	K.VFES[+79.966]EAGEPEAK.I		S[+80]	686.788	2	1372.57	1372.57	0	1.5	39	Specific	435.88	201.25	201.25	8	148	>Cre06.g300550.t1.2 pacid=30778929 transcript=Cre06.g300550.t1.2 locus=Cre06.g300550 ID=Cre06.g300550.t1.2.v5.5 annot-version=v5.5
08381:2	2	K.VFES[+79.966]EAGEPEAK[+28.031].I		K[+28], S[+80]	700.804	2	1400.6	1400.6	0	1.6	39	Specific	148.56	54.33	54.33	2.14	148	>Cre06.g300550.t1.2 pacid=30778929 transcript=Cre06.g300550.t1.2 locus=Cre06.g300550 ID=Cre06.g300550.t1.2.v5.5 annot-version=v5.5
08257:2	2	K.VFES[+79.966]EAGEPEAK[+28.031].I		K[+28], S[+80]	700.804	2	1400.6	1400.6	0	2.1	39	Specific	471.98	288.9	288.9	8.92	148	>Cre06.g300550.t1.2 pacid=30778929 transcript=Cre06.g300550.t1.2 locus=Cre06.g300550 ID=Cre06.g300550.t1.2.v5.5 annot-version=v5.5
00488:2	2	K.IRADVNK.L			408.241	2	815.474	815.473	0	1.1	51	Specific	241.55	8.1	8.1	1.21	148	>Cre06.g300550.t1.2 pacid=30778929 transcript=Cre06.g300550.t1.2 locus=Cre06.g300550 ID=Cre06.g300550.t1.2.v5.5 annot-version=v5.5
00511:2	2	K.IRADVNK.L			408.241	2	815.475	815.473	0	1.4	51	Specific	319.2	51.79	51.79	2.64	148	>Cre06.g300550.t1.2 pacid=30778929 transcript=Cre06.g300550.t1.2 locus=Cre06.g300550 ID=Cre06.g300550.t1.2.v5.5 annot-version=v5.5
04129:3	2	K.IRADVNKLYDR.W			454.922	3	1362.75	1362.75	0	1.1	51	Specific	151.61	44.06	44.06	1.22	148	>Cre06.g300550.t1.2 pacid=30778929 transcript=Cre06.g300550.t1.2 locus=Cre06.g300550 ID=Cre06.g300550.t1.2.v5.5 annot-version=v5.5
05012:3	2	K.IRADVN[+0.984]KLYDR.W		N[+1]	455.25	3	1363.74	1363.73	0	1.7	51	Specific	293.53	104.08	104.08	4.18	148	>Cre06.g300550.t1.2 pacid=30778929 transcript=Cre06.g300550.t1.2 locus=Cre06.g300550 ID=Cre06.g300550.t1.2.v5.5 annot-version=v5.5
02757:2	2	R.ADVNKLYDR.W			547.287	2	1093.57	1093.56	0	2.1	53	Specific	473.19	232.83	232.83	6.31	148	>Cre06.g300550.t1.2 pacid=30778929 transcript=Cre06.g300550.t1.2 locus=Cre06.g300550 ID=Cre06.g300550.t1.2.v5.5 annot-version=v5.5
02307:2	2	R.ADVN[+0.984]KLYDR.W		N[+1]	547.778	2	1094.55	1094.55	0	1.8	53	Specific	300.7	30.25	30.25	3.18	148	>Cre06.g300550.t1.2 pacid=30778929 transcript=Cre06.g300550.t1.2 locus=Cre06.g300550 ID=Cre06.g300550.t1.2.v5.5 annot-version=v5.5
08540:2	2	K.LYDRWIEK.Y			561.802	2	1122.6	1122.59	0	2.3	58	Specific	205.51	12.9	12.9	0.13	148	>Cre06.g300550.t1.2 pacid=30778929 transcript=Cre06.g300550.t1.2 locus=Cre06.g300550 ID=Cre06.g300550.t1.2.v5.5 annot-version=v5.5
01979:1	2	R.WIEK.Y			575.32	1	575.32	575.319	0	1.5	62	Specific	168.87	18.32	18.32	0.33	148	>Cre06.g300550.t1.2 pacid=30778929 transcript=Cre06.g300550.t1.2 locus=Cre06.g300550 ID=Cre06.g300550.t1.2.v5.5 annot-version=v5.5
24254:3	2	R.RWPEDGINT[+79.966]EDM[+15.995]VWLAEEANK.R		M[+16], T[+80]	867.044	3	2599.12	2599.12	0	0.6	69	Specific	101.32	39.49	39.49	2.07	148	>Cre06.g300550.t1.2 pacid=30778929 transcript=Cre06.g300550.t1.2 locus=Cre06.g300550 ID=Cre06.g300550.t1.2.v5.5 annot-version=v5.5
24879:3	2	R.RWPEDGINT[+79.966]EDM[+15.995]VWLAEEANK.R		M[+16], T[+80]	867.046	3	2599.12	2599.12	0	2.1	69	Specific	364.94	39.62	39.62	5.86	148	>Cre06.g300550.t1.2 pacid=30778929 transcript=Cre06.g300550.t1.2 locus=Cre06.g300550 ID=Cre06.g300550.t1.2.v5.5 annot-version=v5.5
30027:4	2	R.RWPEDGINT[+79.966]EDMVWLAEEANKR.K		T[+80]	685.563	4	2739.23	2739.22	0	2	69	Specific	92.76	92.76	92.76	3.23	148	>Cre06.g300550.t1.2 pacid=30778929 transcript=Cre06.g300550.t1.2 locus=Cre06.g300550 ID=Cre06.g300550.t1.2.v5.5 annot-version=v5.5
29285:3	2	R.RWPEDGINT[+79.966]EDMVWLAEEANKR.K		T[+80]	913.747	3	2739.23	2739.22	0	1.3	69	Specific	104.95	77.49	77.49	1.97	148	>Cre06.g300550.t1.2 pacid=30778929 transcript=Cre06.g300550.t1.2 locus=Cre06.g300550 ID=Cre06.g300550.t1.2.v5.5 annot-version=v5.5
30731:3	2	R.RWPEDGINT[+79.966]EDMVWLAEEANKR.K		T[+80]	913.747	3	2739.23	2739.22	0	1.3	69	Specific	399.36	341.28	341.28	6.97	148	>Cre06.g300550.t1.2 pacid=30778929 transcript=Cre06.g300550.t1.2 locus=Cre06.g300550 ID=Cre06.g300550.t1.2.v5.5 annot-version=v5.5
29317:3	2	R.RWPEDGINT[+79.966]EDMVWLAEEANKR.K		T[+80]	913.748	3	2739.23	2739.22	0	2	69	Specific	602.11	484.25	484.25	11.18	148	>Cre06.g300550.t1.2 pacid=30778929 transcript=Cre06.g300550.t1.2 locus=Cre06.g300550 ID=Cre06.g300550.t1.2.v5.5 annot-version=v5.5
29831:3	2	R.RWPEDGINT[+79.966]EDMVWLAEEANKR.K		T[+80]	913.748	3	2739.23	2739.22	0	1.9	69	Specific	906.53	807.11	807.11	17.18	148	>Cre06.g300550.t1.2 pacid=30778929 transcript=Cre06.g300550.t1.2 locus=Cre06.g300550 ID=Cre06.g300550.t1.2.v5.5 annot-version=v5.5
27774:3	2	R.RWPEDGINT[+79.966]EDMVWLAEEAN[+0.984]KR.K		N[+1], T[+80]	914.075	3	2740.21	2740.21	0	1.6	69	Specific	46.28	46.28	46.28	1.56	148	>Cre06.g300550.t1.2 pacid=30778929 transcript=Cre06.g300550.t1.2 locus=Cre06.g300550 ID=Cre06.g300550.t1.2.v5.5 annot-version=v5.5
21601:3	2	R.RWPEDGINT[+79.966]EDM[+15.995]VWLAEEANKR.K		M[+16], T[+80]	919.079	3	2755.22	2755.22	0	1.5	69	Specific	103.83	17.01	17.01	0.36	148	>Cre06.g300550.t1.2 pacid=30778929 transcript=Cre06.g300550.t1.2 locus=Cre06.g300550 ID=Cre06.g300550.t1.2.v5.5 annot-version=v5.5
22481:3	2	R.RWPEDGINT[+79.966]EDM[+15.995]VWLAEEANKR.K		M[+16], T[+80]	919.079	3	2755.22	2755.22	0	1.4	69	Specific	122.86	47.37	47.37	1.93	148	>Cre06.g300550.t1.2 pacid=30778929 transcript=Cre06.g300550.t1.2 locus=Cre06.g300550 ID=Cre06.g300550.t1.2.v5.5 annot-version=v5.5
31432:3	2	R.RWPEDGINT[+79.966]EDMVWLAEEANK[+28.031]R.K		K[+28], T[+80]	923.093	3	2767.26	2767.25	0	3.4	69	Specific	436.58	268.8	268.8	6.22	148	>Cre06.g300550.t1.2 pacid=30778929 transcript=Cre06.g300550.t1.2 locus=Cre06.g300550 ID=Cre06.g300550.t1.2.v5.5 annot-version=v5.5
22168:3	2	R.RWPEDGINT[+79.966]EDM[+15.995]VWLAEEANKR.K		M[+16], T[+80]	919.08	3	2755.22	2755.22	0	2.4	69	Specific	694.48	581.51	581.51	12.18	148	>Cre06.g300550.t1.2 pacid=30778929 transcript=Cre06.g300550.t1.2 locus=Cre06.g300550 ID=Cre06.g300550.t1.2.v5.5 annot-version=v5.5
35299:2	2	R.WPEDGINT[+79.966]EDMVWLAEEANK.R		T[+80]	1214.02	2	2427.03	2427.02	0	2.1	70	Specific	26.1	24.27	24.27	1.86	148	>Cre06.g300550.t1.2 pacid=30778929 transcript=Cre06.g300550.t1.2 locus=Cre06.g300550 ID=Cre06.g300550.t1.2.v5.5 annot-version=v5.5
35609:2	2	R.WPEDGINT[+79.966]EDMVWLAEEANK.R		T[+80]	1214.02	2	2427.03	2427.02	0	2.9	70	Specific	389.41	302.41	302.41	9.3	148	>Cre06.g300550.t1.2 pacid=30778929 transcript=Cre06.g300550.t1.2 locus=Cre06.g300550 ID=Cre06.g300550.t1.2.v5.5 annot-version=v5.5
35604:2	2	R.WPEDGIN[+0.984]T[+79.966]EDMVWLAEEANK.R		N[+1], T[+80]	1214.52	2	2428.03	2428.01	0	9.2	70	Specific	125.6	70.68	70.68	2.24	148	>Cre06.g300550.t1.2 pacid=30778929 transcript=Cre06.g300550.t1.2 locus=Cre06.g300550 ID=Cre06.g300550.t1.2.v5.5 annot-version=v5.5
32307:3	2	R.WPEDGINT[+79.966]EDMVWLAEEANKR.K		T[+80]	861.715	3	2583.13	2583.12	0	2.7	70	Specific	363.17	111.61	111.61	6.83	148	>Cre06.g300550.t1.2 pacid=30778929 transcript=Cre06.g300550.t1.2 locus=Cre06.g300550 ID=Cre06.g300550.t1.2.v5.5 annot-version=v5.5
17840:3	2	R.GTVAAEKTEYEDEFMPDPTVGAPVSAADAAK.A			1056.5	3	3167.47	3167.47	0	-0.1	99	Specific	341.46	341.46	341.46	6.43	148	>Cre06.g300550.t1.2 pacid=30778929 transcript=Cre06.g300550.t1.2 locus=Cre06.g300550 ID=Cre06.g300550.t1.2.v5.5 annot-version=v5.5
14453:3	2	R.GTVAAEKTEYEDEFM[+15.995]PDPTVGAPVSAADAAK.A		M[+16]	1061.83	3	3183.48	3183.47	0	2.5	99	Specific	180.95	131.36	131.36	3.5	148	>Cre06.g300550.t1.2 pacid=30778929 transcript=Cre06.g300550.t1.2 locus=Cre06.g300550 ID=Cre06.g300550.t1.2.v5.5 annot-version=v5.5
19654:3	2	R.GTVAAEKTEY[+79.966]EDEFMPDPTVGAPVSAADAAK.A		Y[+80]	1083.15	3	3247.45	3247.44	0	3.3	99	Specific	184.1	184.1	7.46	4.1	148	>Cre06.g300550.t1.2 pacid=30778929 transcript=Cre06.g300550.t1.2 locus=Cre06.g300550 ID=Cre06.g300550.t1.2.v5.5 annot-version=v5.5
20827:3	2	R.GTVAAEKTEY[+79.966]EDEFMPDPTVGAPVSAADAAK.A		Y[+80]	1083.16	3	3247.45	3247.44	0	3.7	99	Specific	186.04	186.04	12.71	3.18	148	>Cre06.g300550.t1.2 pacid=30778929 transcript=Cre06.g300550.t1.2 locus=Cre06.g300550 ID=Cre06.g300550.t1.2.v5.5 annot-version=v5.5
14298:3	2	R.GTVAAEKTEYEDEFM[+15.995]PDPTVGAPVSAADAAK.A		M[+16]	1061.83	3	3183.48	3183.47	0	3.5	99	Specific	203.6	203.6	203.6	3.4	148	>Cre06.g300550.t1.2 pacid=30778929 transcript=Cre06.g300550.t1.2 locus=Cre06.g300550 ID=Cre06.g300550.t1.2.v5.5 annot-version=v5.5
20974:3	2	R.GTVAAEKTEY[+79.966]EDEFMPDPTVGAPVSAADAAK.A		Y[+80]	1083.15	3	3247.44	3247.44	0	1.4	99	Specific	213.41	213.41	38.36	3.59	148	>Cre06.g300550.t1.2 pacid=30778929 transcript=Cre06.g300550.t1.2 locus=Cre06.g300550 ID=Cre06.g300550.t1.2.v5.5 annot-version=v5.5
17575:3	2	R.GTVAAEKTEY[+79.966]EDEFMPDPTVGAPVSAADAAK.A		Y[+80]	1083.16	3	3247.45	3247.44	0	4.9	99	Specific	238.5	190.19	41.61	4.04	148	>Cre06.g300550.t1.2 pacid=30778929 transcript=Cre06.g300550.t1.2 locus=Cre06.g300550 ID=Cre06.g300550.t1.2.v5.5 annot-version=v5.5
20769:3	2	R.GT[+79.966]VAAEKTEYEDEFMPDPTVGAPVSAADAAK.A		T[+80]	1083.15	3	3247.44	3247.44	0	1.5	99	Specific	285.1	247.53	19.72	6	148	>Cre06.g300550.t1.2 pacid=30778929 transcript=Cre06.g300550.t1.2 locus=Cre06.g300550 ID=Cre06.g300550.t1.2.v5.5 annot-version=v5.5
17426:3	2	R.GT[+79.966]VAAEKTEYEDEFMPDPTVGAPVSAADAAK.A		T[+80]	1083.15	3	3247.45	3247.44	0	2.3	99	Specific	293.15	246.14	68.07	6.12	148	>Cre06.g300550.t1.2 pacid=30778929 transcript=Cre06.g300550.t1.2 locus=Cre06.g300550 ID=Cre06.g300550.t1.2.v5.5 annot-version=v5.5
17403:3	2	R.GT[+79.966]VAAEKTEYEDEFMPDPTVGAPVSAADAAK.A		T[+80]	1083.15	3	3247.45	3247.44	0	2	99	Specific	425.75	232.53	38.16	7.21	148	>Cre06.g300550.t1.2 pacid=30778929 transcript=Cre06.g300550.t1.2 locus=Cre06.g300550 ID=Cre06.g300550.t1.2.v5.5 annot-version=v5.5
20235:3	2	R.GTVAAEKT[+79.966]EYEDEFMPDPTVGAPVSAADAAK.A		T[+80]	1083.15	3	3247.45	3247.44	0	2.1	99	Specific	694.98	670.22	40.14	12.54	148	>Cre06.g300550.t1.2 pacid=30778929 transcript=Cre06.g300550.t1.2 locus=Cre06.g300550 ID=Cre06.g300550.t1.2.v5.5 annot-version=v5.5
23458:3	2	R.GT[+79.966]VAAEK[+28.031]TEYEDEFMPDPTVGAPVSAADAAK.A		K[+28], T[+80]	1092.5	3	3275.47	3275.47	0	0.7	99	Specific	3.07	3.07	2.79	0.71	148	>Cre06.g300550.t1.2 pacid=30778929 transcript=Cre06.g300550.t1.2 locus=Cre06.g300550 ID=Cre06.g300550.t1.2.v5.5 annot-version=v5.5
20516:3	2	R.GT[+79.966]VAAEK[+28.031]TEYEDEFMPDPTVGAPVSAADAAK.A		K[+28], T[+80]	1092.48	3	3275.44	3275.47	0	-9.5	99	Specific	69.77	69.77	10.34	0.77	148	>Cre06.g300550.t1.2 pacid=30778929 transcript=Cre06.g300550.t1.2 locus=Cre06.g300550 ID=Cre06.g300550.t1.2.v5.5 annot-version=v5.5
22394:3	2	R.GT[+79.966]VAAEK[+28.031]TEYEDEFMPDPTVGAPVSAADAAK.A		K[+28], T[+80]	1092.5	3	3275.48	3275.47	0	1.7	99	Specific	71.18	16.58	16.58	0.71	148	>Cre06.g300550.t1.2 pacid=30778929 transcript=Cre06.g300550.t1.2 locus=Cre06.g300550 ID=Cre06.g300550.t1.2.v5.5 annot-version=v5.5
21537:3	2	R.GTVAAEK[+28.031]TEY[+79.966]EDEFMPDPTVGAPVSAADAAK.A		K[+28], Y[+80]	1092.48	3	3275.44	3275.47	0	-9.8	99	Specific	86.35	33.99	19.36	0.05	148	>Cre06.g300550.t1.2 pacid=30778929 transcript=Cre06.g300550.t1.2 locus=Cre06.g300550 ID=Cre06.g300550.t1.2.v5.5 annot-version=v5.5
23447:3	2	R.GTVAAEKTEY[+79.966]EDEFMPDPTVGAPVSAADAAK[+28.031].A		K[+28], Y[+80]	1092.5	3	3275.47	3275.47	0	1	99	Specific	111.61	111.61	42.11	2.53	148	>Cre06.g300550.t1.2 pacid=30778929 transcript=Cre06.g300550.t1.2 locus=Cre06.g300550 ID=Cre06.g300550.t1.2.v5.5 annot-version=v5.5
13502:3	2	R.GTVAAEKTEY[+79.966]EDEFM[+15.995]PDPTVGAPVSAADAAK.A		M[+16], Y[+80]	1088.49	3	3263.44	3263.43	0	2.6	99	Specific	123.14	110	41.68	3.14	148	>Cre06.g300550.t1.2 pacid=30778929 transcript=Cre06.g300550.t1.2 locus=Cre06.g300550 ID=Cre06.g300550.t1.2.v5.5 annot-version=v5.5
16633:3	2	R.GTVAAEKTEY[+79.966]EDEFM[+15.995]PDPTVGAPVSAADAAK.A		M[+16], Y[+80]	1088.48	3	3263.44	3263.43	0	0.7	99	Specific	185.54	171.78	8.36	3.37	148	>Cre06.g300550.t1.2 pacid=30778929 transcript=Cre06.g300550.t1.2 locus=Cre06.g300550 ID=Cre06.g300550.t1.2.v5.5 annot-version=v5.5
20531:3	2	R.GT[+79.966]VAAEK[+28.031]TEYEDEFMPDPTVGAPVSAADAAK.A		K[+28], T[+80]	1092.49	3	3275.44	3275.47	0	-8.4	99	Specific	215.55	215.55	12.55	2.57	148	>Cre06.g300550.t1.2 pacid=30778929 transcript=Cre06.g300550.t1.2 locus=Cre06.g300550 ID=Cre06.g300550.t1.2.v5.5 annot-version=v5.5
24699:3	2	R.GTVAAEK[+28.031]TEY[+79.966]EDEFMPDPTVGAPVSAADAAK.A		K[+28], Y[+80]	1092.5	3	3275.48	3275.47	0	1.9	99	Specific	236.67	232.74	22.82	4.88	148	>Cre06.g300550.t1.2 pacid=30778929 transcript=Cre06.g300550.t1.2 locus=Cre06.g300550 ID=Cre06.g300550.t1.2.v5.5 annot-version=v5.5
21107:3	2	R.GTVAAEKTEY[+79.966]EDEFMPDPTVGAPVSAADAAK[+28.031].A		K[+28], Y[+80]	1092.49	3	3275.44	3275.47	0	-8.6	99	Specific	264.8	243.48	44.8	4.24	148	>Cre06.g300550.t1.2 pacid=30778929 transcript=Cre06.g300550.t1.2 locus=Cre06.g300550 ID=Cre06.g300550.t1.2.v5.5 annot-version=v5.5
22229:3	2	R.GTVAAEK[+28.031]TEY[+79.966]EDEFMPDPTVGAPVSAADAAK.A		K[+28], Y[+80]	1092.5	3	3275.48	3275.47	0	2.6	99	Specific	278.89	231.08	46.35	5.75	148	>Cre06.g300550.t1.2 pacid=30778929 transcript=Cre06.g300550.t1.2 locus=Cre06.g300550 ID=Cre06.g300550.t1.2.v5.5 annot-version=v5.5
16515:3	2	R.GTVAAEKTEY[+79.966]EDEFM[+15.995]PDPTVGAPVSAADAAK.A		M[+16], Y[+80]	1088.48	3	3263.43	3263.43	0	0.4	99	Specific	286.44	286.44	1.31	5.89	148	>Cre06.g300550.t1.2 pacid=30778929 transcript=Cre06.g300550.t1.2 locus=Cre06.g300550 ID=Cre06.g300550.t1.2.v5.5 annot-version=v5.5
20552:3	2	R.GT[+79.966]VAAEK[+28.031]TEYEDEFMPDPTVGAPVSAADAAK.A		K[+28], T[+80]	1092.49	3	3275.44	3275.47	0	-8	99	Specific	291.21	256.47	88.03	4.7	148	>Cre06.g300550.t1.2 pacid=30778929 transcript=Cre06.g300550.t1.2 locus=Cre06.g300550 ID=Cre06.g300550.t1.2.v5.5 annot-version=v5.5
15877:3	2	R.GTVAAEKTEY[+79.966]EDEFM[+15.995]PDPTVGAPVSAADAAK.A		M[+16], Y[+80]	1088.48	3	3263.44	3263.43	0	1.6	99	Specific	410.77	330.29	6.71	7.33	148	>Cre06.g300550.t1.2 pacid=30778929 transcript=Cre06.g300550.t1.2 locus=Cre06.g300550 ID=Cre06.g300550.t1.2.v5.5 annot-version=v5.5
16375:3	2	R.GT[+79.966]VAAEKTEYEDEFM[+15.995]PDPTVGAPVSAADAAK.A		M[+16], T[+80]	1088.49	3	3263.44	3263.43	0	2.2	99	Specific	530.33	429.61	50.12	8.36	148	>Cre06.g300550.t1.2 pacid=30778929 transcript=Cre06.g300550.t1.2 locus=Cre06.g300550 ID=Cre06.g300550.t1.2.v5.5 annot-version=v5.5
18150:3	2	R.GTVAAEK[+28.031]TEY[+79.966]EDEFM[+15.995]PDPTVGAPVSAADAAK.A		K[+28], M[+16], Y[+80]	1097.83	3	3291.47	3291.47	0	1.3	99	Specific	144.17	96.74	17.64	2.58	148	>Cre06.g300550.t1.2 pacid=30778929 transcript=Cre06.g300550.t1.2 locus=Cre06.g300550 ID=Cre06.g300550.t1.2.v5.5 annot-version=v5.5
20724:3	2	R.GTVAAEK[+28.031]TEY[+79.966]EDEFM[+15.995]PDPTVGAPVSAADAAK.A		K[+28], M[+16], Y[+80]	1097.83	3	3291.47	3291.47	0	2.2	99	Specific	278.95	194.26	29.39	5.97	148	>Cre06.g300550.t1.2 pacid=30778929 transcript=Cre06.g300550.t1.2 locus=Cre06.g300550 ID=Cre06.g300550.t1.2.v5.5 annot-version=v5.5
17997:3	2	R.GT[+79.966]VAAEK[+28.031]TEYEDEFM[+15.995]PDPTVGAPVSAADAAK.A		K[+28], M[+16], T[+80]	1097.83	3	3291.47	3291.47	0	2.4	99	Specific	417.55	285.2	12.99	7.19	148	>Cre06.g300550.t1.2 pacid=30778929 transcript=Cre06.g300550.t1.2 locus=Cre06.g300550 ID=Cre06.g300550.t1.2.v5.5 annot-version=v5.5
16313:3	2	R.GTVAAEK[+28.031]T[+79.966]EYEDEFM[+15.995]PDPTVGAPVSAADAAK.A		K[+28], M[+16], T[+80]	1097.82	3	3291.43	3291.47	0	-9.2	99	Specific	453.16	320.84	15.18	5.55	148	>Cre06.g300550.t1.2 pacid=30778929 transcript=Cre06.g300550.t1.2 locus=Cre06.g300550 ID=Cre06.g300550.t1.2.v5.5 annot-version=v5.5
19876:2	2	K.TEYEDEFMPDPTVGAPVSAADAAK.A			1256.07	2	2511.13	2511.12	0	1.7	106	Specific	324.26	243.95	243.95	7.82	148	>Cre06.g300550.t1.2 pacid=30778929 transcript=Cre06.g300550.t1.2 locus=Cre06.g300550 ID=Cre06.g300550.t1.2.v5.5 annot-version=v5.5
15366:2	2	K.TEYEDEFM[+15.995]PDPTVGAPVSAADAAK.A		M[+16]	1264.06	2	2527.12	2527.12	0	0.9	106	Specific	407.26	331.68	331.68	8.49	148	>Cre06.g300550.t1.2 pacid=30778929 transcript=Cre06.g300550.t1.2 locus=Cre06.g300550 ID=Cre06.g300550.t1.2.v5.5 annot-version=v5.5
00473:2	2	K.KAAGGAEQPAGPR.T			605.322	2	1209.64	1209.63	0	1.9	142	Specific	573.01	268.93	268.93	8.46	148	>Cre06.g300550.t1.2 pacid=30778929 transcript=Cre06.g300550.t1.2 locus=Cre06.g300550 ID=Cre06.g300550.t1.2.v5.5 annot-version=v5.5
00573:2	2	K.AAGGAEQPAGPR.T			541.274	2	1081.54	1081.54	0	1.8	143	Specific	454.69	190.73	190.73	8.06	148	>Cre06.g300550.t1.2 pacid=30778929 transcript=Cre06.g300550.t1.2 locus=Cre06.g300550 ID=Cre06.g300550.t1.2.v5.5 annot-version=v5.5
00577:2	2	K.AAGGAEQPAGPR.T			541.274	2	1081.54	1081.54	0	2.4	143	Specific	468.49	250.87	250.87	8.1	148	>Cre06.g300550.t1.2 pacid=30778929 transcript=Cre06.g300550.t1.2 locus=Cre06.g300550 ID=Cre06.g300550.t1.2.v5.5 annot-version=v5.5
00661:2	2	K.AAGGAEQPAGPR.T			541.274	2	1081.54	1081.54	0	1.6	143	Specific	631.02	336.2	336.2	11.01	148	>Cre06.g300550.t1.2 pacid=30778929 transcript=Cre06.g300550.t1.2 locus=Cre06.g300550 ID=Cre06.g300550.t1.2.v5.5 annot-version=v5.5
30351:2	2	K.LWDMYLWDR.E			649.306	2	1297.61	1297.6	0	1.3	184	Specific	235.4	77.93	77.93	3.55	148	>Cre06.g300550.t1.2 pacid=30778929 transcript=Cre06.g300550.t1.2 locus=Cre06.g300550 ID=Cre06.g300550.t1.2.v5.5 annot-version=v5.5
31172:2	2	K.LWDMYLWDR.E			649.307	2	1297.61	1297.6	0	2.8	184	Specific	297.87	179.59	179.59	6.22	148	>Cre06.g300550.t1.2 pacid=30778929 transcript=Cre06.g300550.t1.2 locus=Cre06.g300550 ID=Cre06.g300550.t1.2.v5.5 annot-version=v5.5
31686:2	2	K.LWDMYLWDR.E			649.306	2	1297.61	1297.6	0	1.6	184	Specific	331.31	199.49	199.49	7.07	148	>Cre06.g300550.t1.2 pacid=30778929 transcript=Cre06.g300550.t1.2 locus=Cre06.g300550 ID=Cre06.g300550.t1.2.v5.5 annot-version=v5.5
27425:2	2	K.LWDM[+15.995]YLWDR.E		M[+16]	657.305	2	1313.6	1313.6	0	3.3	184	Specific	136.29	34.61	34.61	1.92	148	>Cre06.g300550.t1.2 pacid=30778929 transcript=Cre06.g300550.t1.2 locus=Cre06.g300550 ID=Cre06.g300550.t1.2.v5.5 annot-version=v5.5
28404:2	2	K.LWDM[+15.995]YLWDR.E		M[+16]	657.304	2	1313.6	1313.6	0	2.1	184	Specific	155.8	30.56	30.56	1.96	148	>Cre06.g300550.t1.2 pacid=30778929 transcript=Cre06.g300550.t1.2 locus=Cre06.g300550 ID=Cre06.g300550.t1.2.v5.5 annot-version=v5.5
25821:2	2	K.LWDM[+15.995]YLWDR.E		M[+16]	657.303	2	1313.6	1313.6	0	0.5	184	Specific	209.54	71.3	71.3	2.29	148	>Cre06.g300550.t1.2 pacid=30778929 transcript=Cre06.g300550.t1.2 locus=Cre06.g300550 ID=Cre06.g300550.t1.2.v5.5 annot-version=v5.5
27153:2	2	K.LWDM[+15.995]YLWDR.E		M[+16]	657.304	2	1313.6	1313.6	0	2	184	Specific	218.57	89.65	89.65	2.59	148	>Cre06.g300550.t1.2 pacid=30778929 transcript=Cre06.g300550.t1.2 locus=Cre06.g300550 ID=Cre06.g300550.t1.2.v5.5 annot-version=v5.5
27083:2	2	K.LWDM[+15.995]YLWDR.E		M[+16]	657.302	2	1313.6	1313.6	0	-0.8	184	Specific	269.99	91.28	91.28	3.15	148	>Cre06.g300550.t1.2 pacid=30778929 transcript=Cre06.g300550.t1.2 locus=Cre06.g300550 ID=Cre06.g300550.t1.2.v5.5 annot-version=v5.5
26542:2	2	K.LWDM[+15.995]YLWDR.E		M[+16]	657.304	2	1313.6	1313.6	0	2.1	184	Specific	359.66	209.12	209.12	7.47	148	>Cre06.g300550.t1.2 pacid=30778929 transcript=Cre06.g300550.t1.2 locus=Cre06.g300550 ID=Cre06.g300550.t1.2.v5.5 annot-version=v5.5
18915:4	2	R.EGKPTM[+15.995]MPDTPAAQQEGEESEDFDDFYTAYRPR.D		M[+16]	956.914	4	3824.64	3824.63	0	0.8	193	Specific	265.21	265.21	14.44	6.95	148	>Cre06.g300550.t1.2 pacid=30778929 transcript=Cre06.g300550.t1.2 locus=Cre06.g300550 ID=Cre06.g300550.t1.2.v5.5 annot-version=v5.5
22338:4	2	R.EGKPTMMPDTPAAQQEGEES[+79.966]EDFDDFYTAYRPR.D		S[+80]	972.909	4	3888.61	3888.6	0	2.3	193	Specific	830.4	770.96	182.1	16.14	148	>Cre06.g300550.t1.2 pacid=30778929 transcript=Cre06.g300550.t1.2 locus=Cre06.g300550 ID=Cre06.g300550.t1.2.v5.5 annot-version=v5.5
25651:3	2	R.EGK[+28.031]PTMMPDTPAAQQEGEES[+79.966]EDFDDFYTAYRPR.D		K[+28], S[+80]	1306.21	3	3916.6	3916.64	0	-8.6	193	Specific	75.2	75.2	12.11	1.88	148	>Cre06.g300550.t1.2 pacid=30778929 transcript=Cre06.g300550.t1.2 locus=Cre06.g300550 ID=Cre06.g300550.t1.2.v5.5 annot-version=v5.5
21286:4	2	R.EGKPTM[+15.995]MPDTPAAQQEGEES[+79.966]EDFDDFYTAYRPR.D		M[+16], S[+80]	976.904	4	3904.59	3904.6	0	-1.7	193	Specific	114.63	114.63	3.98	2.1	148	>Cre06.g300550.t1.2 pacid=30778929 transcript=Cre06.g300550.t1.2 locus=Cre06.g300550 ID=Cre06.g300550.t1.2.v5.5 annot-version=v5.5
25554:3	2	R.EGK[+28.031]PTMMPDTPAAQQEGEES[+79.966]EDFDDFYTAYRPR.D		K[+28], S[+80]	1306.21	3	3916.61	3916.64	0	-7.5	193	Specific	373.08	373.08	164.91	5.62	148	>Cre06.g300550.t1.2 pacid=30778929 transcript=Cre06.g300550.t1.2 locus=Cre06.g300550 ID=Cre06.g300550.t1.2.v5.5 annot-version=v5.5
20350:4	2	R.EGKPTMM[+15.995]PDTPAAQQEGEES[+79.966]EDFDDFYTAYRPR.D		M[+16], S[+80]	976.907	4	3904.61	3904.6	0	1.7	193	Specific	765.77	765.77	15.4	15.01	148	>Cre06.g300550.t1.2 pacid=30778929 transcript=Cre06.g300550.t1.2 locus=Cre06.g300550 ID=Cre06.g300550.t1.2.v5.5 annot-version=v5.5
22930:3	2	R.EGK[+28.031]PT[+79.966]M[+15.995]MPDTPAAQQEGEESEDFDDFYTAYRPR.D		K[+28], M[+16], T[+80]	1311.54	3	3932.61	3932.63	0	-4	193	Specific	32.54	32.54	0	0.89	148	>Cre06.g300550.t1.2 pacid=30778929 transcript=Cre06.g300550.t1.2 locus=Cre06.g300550 ID=Cre06.g300550.t1.2.v5.5 annot-version=v5.5
21871:4	2	R.EGKPT[+79.966]M[+15.995]MPDTPAAQQEGEES[+79.966]EDFDDFYTAYRPR.D		M[+16], S[+80], T[+80]	996.899	4	3984.57	3984.57	0	1.8	193	Specific	201.58	196.87	9.31	3.94	148	>Cre06.g300550.t1.2 pacid=30778929 transcript=Cre06.g300550.t1.2 locus=Cre06.g300550 ID=Cre06.g300550.t1.2.v5.5 annot-version=v5.5
09872:4	2	R.HSNHPLAPFPGEPLK.W			410.97	4	1640.86	1640.85	0	2.4	278	Specific	95.82	12.28	12.28	1.89	148	>Cre06.g300550.t1.2 pacid=30778929 transcript=Cre06.g300550.t1.2 locus=Cre06.g300550 ID=Cre06.g300550.t1.2.v5.5 annot-version=v5.5
10864:3	2	R.HSNHPLAPFPGEPLK.W			547.624	3	1640.86	1640.85	0	1.8	278	Specific	97.15	42.02	42.02	1.97	148	>Cre06.g300550.t1.2 pacid=30778929 transcript=Cre06.g300550.t1.2 locus=Cre06.g300550 ID=Cre06.g300550.t1.2.v5.5 annot-version=v5.5
09897:4	2	R.HSNHPLAPFPGEPLK.W			410.97	4	1640.86	1640.85	0	1.4	278	Specific	110.75	59.89	59.89	2.46	148	>Cre06.g300550.t1.2 pacid=30778929 transcript=Cre06.g300550.t1.2 locus=Cre06.g300550 ID=Cre06.g300550.t1.2.v5.5 annot-version=v5.5
11278:3	2	R.HSNHPLAPFPGEPLK.W			547.623	3	1640.85	1640.85	0	0.2	278	Specific	199.25	48.98	48.98	2.16	148	>Cre06.g300550.t1.2 pacid=30778929 transcript=Cre06.g300550.t1.2 locus=Cre06.g300550 ID=Cre06.g300550.t1.2.v5.5 annot-version=v5.5
10661:3	2	R.HSNHPLAPFPGEPLK.W			547.623	3	1640.86	1640.85	0	0.4	278	Specific	244.67	176.35	176.35	6.43	148	>Cre06.g300550.t1.2 pacid=30778929 transcript=Cre06.g300550.t1.2 locus=Cre06.g300550 ID=Cre06.g300550.t1.2.v5.5 annot-version=v5.5
10599:3	2	R.HSNHPLAPFPGEPLK.W			547.624	3	1640.86	1640.85	0	2.1	278	Specific	295.19	159.75	159.75	6.84	148	>Cre06.g300550.t1.2 pacid=30778929 transcript=Cre06.g300550.t1.2 locus=Cre06.g300550 ID=Cre06.g300550.t1.2.v5.5 annot-version=v5.5
11269:3	2	R.HSNHPLAPFPGEPLK.W			547.624	3	1640.86	1640.85	0	1.8	278	Specific	331.6	149.07	149.07	6.91	148	>Cre06.g300550.t1.2 pacid=30778929 transcript=Cre06.g300550.t1.2 locus=Cre06.g300550 ID=Cre06.g300550.t1.2.v5.5 annot-version=v5.5
08847:3	2	R.HSNHPLAPFPGEPLK.W			547.624	3	1640.86	1640.85	0	1.8	278	Specific	363.27	118.27	118.27	6.84	148	>Cre06.g300550.t1.2 pacid=30778929 transcript=Cre06.g300550.t1.2 locus=Cre06.g300550 ID=Cre06.g300550.t1.2.v5.5 annot-version=v5.5
10244:3	2	R.HSNHPLAPFPGEPLK.W			547.624	3	1640.86	1640.85	0	1.4	278	Specific	378.22	108.72	108.72	6.81	148	>Cre06.g300550.t1.2 pacid=30778929 transcript=Cre06.g300550.t1.2 locus=Cre06.g300550 ID=Cre06.g300550.t1.2.v5.5 annot-version=v5.5
09787:3	2	R.HSNHPLAPFPGEPLK.W			547.624	3	1640.86	1640.85	0	2.2	278	Specific	401.62	152.86	152.86	7.54	148	>Cre06.g300550.t1.2 pacid=30778929 transcript=Cre06.g300550.t1.2 locus=Cre06.g300550 ID=Cre06.g300550.t1.2.v5.5 annot-version=v5.5
10064:3	2	R.HSNHPLAPFPGEPLK.W			547.624	3	1640.86	1640.85	0	1.7	278	Specific	486.26	187.38	187.38	8.6	148	>Cre06.g300550.t1.2 pacid=30778929 transcript=Cre06.g300550.t1.2 locus=Cre06.g300550 ID=Cre06.g300550.t1.2.v5.5 annot-version=v5.5
09252:3	2	R.HSNHPLAPFPGEPLK.W			547.624	3	1640.86	1640.85	0	2.1	278	Specific	539.72	274.26	274.26	8.67	148	>Cre06.g300550.t1.2 pacid=30778929 transcript=Cre06.g300550.t1.2 locus=Cre06.g300550 ID=Cre06.g300550.t1.2.v5.5 annot-version=v5.5
11004:3	2	R.HSN[+0.984]HPLAPFPGEPLK.W		N[+1]	547.957	3	1641.86	1641.84	0	11.4	278	Specific	202.6	67.29	67.29	1.96	148	>Cre06.g300550.t1.2 pacid=30778929 transcript=Cre06.g300550.t1.2 locus=Cre06.g300550 ID=Cre06.g300550.t1.2.v5.5 annot-version=v5.5
29614:2	2	K.WASYVYPDFTTFEGLSK.Q			1005.98	2	2010.95	2010.95	0	2.7	293	Specific	61.62	59.21	59.21	2.56	148	>Cre06.g300550.t1.2 pacid=30778929 transcript=Cre06.g300550.t1.2 locus=Cre06.g300550 ID=Cre06.g300550.t1.2.v5.5 annot-version=v5.5
31777:2	2	K.WASYVYPDFTTFEGLSK.Q			1005.98	2	2010.96	2010.95	0	4.2	293	Specific	86.31	86.31	86.31	3.13	148	>Cre06.g300550.t1.2 pacid=30778929 transcript=Cre06.g300550.t1.2 locus=Cre06.g300550 ID=Cre06.g300550.t1.2.v5.5 annot-version=v5.5
32332:2	2	K.WASYVYPDFTTFEGLSK.Q			1005.98	2	2010.95	2010.95	0	2.6	293	Specific	305.48	249.96	249.96	7.99	148	>Cre06.g300550.t1.2 pacid=30778929 transcript=Cre06.g300550.t1.2 locus=Cre06.g300550 ID=Cre06.g300550.t1.2.v5.5 annot-version=v5.5
36249:2	2	K.WASYVYPDFTTFEGLSK[+28.031].Q		K[+28]	1020	2	2038.98	2038.98	0	2.3	293	Specific	73.65	25.85	25.85	2.23	148	>Cre06.g300550.t1.2 pacid=30778929 transcript=Cre06.g300550.t1.2 locus=Cre06.g300550 ID=Cre06.g300550.t1.2.v5.5 annot-version=v5.5
36204:2	2	K.WASYVYPDFTTFEGLSK[+28.031].Q		K[+28]	1020	2	2038.98	2038.98	0	2	293	Specific	206.63	127.24	127.24	5.04	148	>Cre06.g300550.t1.2 pacid=30778929 transcript=Cre06.g300550.t1.2 locus=Cre06.g300550 ID=Cre06.g300550.t1.2.v5.5 annot-version=v5.5
23260:3	2	K.QSIPHGMGVMTFGTGTGAGFAMSQTR.Y			876.411	3	2627.22	2627.22	0	1.2	310	Specific	3.01	3.01	3.01	1.19	148	>Cre06.g300550.t1.2 pacid=30778929 transcript=Cre06.g300550.t1.2 locus=Cre06.g300550 ID=Cre06.g300550.t1.2.v5.5 annot-version=v5.5
23126:3	2	K.QSIPHGMGVMTFGTGTGAGFAMSQTR.Y			876.414	3	2627.23	2627.22	0	4.1	310	Specific	75.66	61.56	61.56	1.96	148	>Cre06.g300550.t1.2 pacid=30778929 transcript=Cre06.g300550.t1.2 locus=Cre06.g300550 ID=Cre06.g300550.t1.2.v5.5 annot-version=v5.5
23736:3	2	K.QSIPHGMGVMTFGTGTGAGFAMSQTR.Y			876.414	3	2627.23	2627.22	0	3.8	310	Specific	88.69	88.69	88.69	2.33	148	>Cre06.g300550.t1.2 pacid=30778929 transcript=Cre06.g300550.t1.2 locus=Cre06.g300550 ID=Cre06.g300550.t1.2.v5.5 annot-version=v5.5
23028:3	2	K.QSIPHGMGVMTFGTGTGAGFAMSQTR.Y			876.41	3	2627.22	2627.22	0	-0.1	310	Specific	114.49	79.73	79.73	2.18	148	>Cre06.g300550.t1.2 pacid=30778929 transcript=Cre06.g300550.t1.2 locus=Cre06.g300550 ID=Cre06.g300550.t1.2.v5.5 annot-version=v5.5
27793:3	2	K.QSIPHGMGVMTFGTGTGAGFAMSQTR.Y			876.412	3	2627.22	2627.22	0	1.9	310	Specific	219.68	170.37	170.37	4.52	148	>Cre06.g300550.t1.2 pacid=30778929 transcript=Cre06.g300550.t1.2 locus=Cre06.g300550 ID=Cre06.g300550.t1.2.v5.5 annot-version=v5.5
21771:3	2	K.QSIPHGMGVMTFGTGTGAGFAMSQTR.Y			876.412	3	2627.22	2627.22	0	1.9	310	Specific	349.35	279.25	279.25	7.98	148	>Cre06.g300550.t1.2 pacid=30778929 transcript=Cre06.g300550.t1.2 locus=Cre06.g300550 ID=Cre06.g300550.t1.2.v5.5 annot-version=v5.5
22698:3	2	K.QSIPHGMGVMTFGTGTGAGFAMSQTR.Y			876.407	3	2627.21	2627.22	0	-3.8	310	Specific	367.11	297.45	297.45	6.02	148	>Cre06.g300550.t1.2 pacid=30778929 transcript=Cre06.g300550.t1.2 locus=Cre06.g300550 ID=Cre06.g300550.t1.2.v5.5 annot-version=v5.5
22384:3	2	K.QSIPHGMGVMTFGTGTGAGFAMSQTR.Y			876.411	3	2627.22	2627.22	0	0.8	310	Specific	492.12	302.3	302.3	8.15	148	>Cre06.g300550.t1.2 pacid=30778929 transcript=Cre06.g300550.t1.2 locus=Cre06.g300550 ID=Cre06.g300550.t1.2.v5.5 annot-version=v5.5
24694:3	2	K.QSIPHGMGVMTFGTGTGAGFAM[+15.995]SQTR.Y		M[+16]	881.745	3	2643.22	2643.21	0	3.2	310	Specific	41.92	41.92	41.92	2.19	148	>Cre06.g300550.t1.2 pacid=30778929 transcript=Cre06.g300550.t1.2 locus=Cre06.g300550 ID=Cre06.g300550.t1.2.v5.5 annot-version=v5.5
16865:3	2	K.QSIPHGM[+15.995]GVMTFGTGTGAGFAMSQTR.Y		M[+16]	881.744	3	2643.22	2643.21	0	2.1	310	Specific	98.74	95.42	40.76	2.83	148	>Cre06.g300550.t1.2 pacid=30778929 transcript=Cre06.g300550.t1.2 locus=Cre06.g300550 ID=Cre06.g300550.t1.2.v5.5 annot-version=v5.5
28380:2	2	K.Q[-17.027]SIPHGMGVMTFGTGTGAGFAMSQTR.Y		Q[-17]	1305.6	2	2610.19	2610.19	0	-0.7	310	Specific	215.52	215.26	215.26	4.08	148	>Cre06.g300550.t1.2 pacid=30778929 transcript=Cre06.g300550.t1.2 locus=Cre06.g300550 ID=Cre06.g300550.t1.2.v5.5 annot-version=v5.5
18485:3	2	K.QSIPHGMGVMTFGTGTGAGFAM[+15.995]SQTR.Y		M[+16]	881.744	3	2643.22	2643.21	0	2.1	310	Specific	259.57	199.07	157.08	6.41	148	>Cre06.g300550.t1.2 pacid=30778929 transcript=Cre06.g300550.t1.2 locus=Cre06.g300550 ID=Cre06.g300550.t1.2.v5.5 annot-version=v5.5
28278:2	2	K.Q[-17.027]SIPHGMGVMTFGTGTGAGFAMSQTR.Y		Q[-17]	1305.6	2	2610.19	2610.19	0	0.6	310	Specific	303.72	232.81	232.81	6.84	148	>Cre06.g300550.t1.2 pacid=30778929 transcript=Cre06.g300550.t1.2 locus=Cre06.g300550 ID=Cre06.g300550.t1.2.v5.5 annot-version=v5.5
17870:3	2	K.QSIPHGM[+15.995]GVMTFGTGTGAGFAMSQTR.Y		M[+16]	881.744	3	2643.22	2643.21	0	2.3	310	Specific	357.78	277.64	60.37	7.98	148	>Cre06.g300550.t1.2 pacid=30778929 transcript=Cre06.g300550.t1.2 locus=Cre06.g300550 ID=Cre06.g300550.t1.2.v5.5 annot-version=v5.5
17086:3	2	K.QSIPHGMGVM[+15.995]TFGTGTGAGFAMSQTR.Y		M[+16]	881.744	3	2643.22	2643.21	0	2.3	310	Specific	528.47	418.69	17.82	9.38	148	>Cre06.g300550.t1.2 pacid=30778929 transcript=Cre06.g300550.t1.2 locus=Cre06.g300550 ID=Cre06.g300550.t1.2.v5.5 annot-version=v5.5
18831:3	2	K.QSIPHGMGVMTFGTGTGAGFAM[+15.995]SQTR.Y		M[+16]	881.744	3	2643.22	2643.21	0	2.5	310	Specific	549.68	429.45	429.45	9.54	148	>Cre06.g300550.t1.2 pacid=30778929 transcript=Cre06.g300550.t1.2 locus=Cre06.g300550 ID=Cre06.g300550.t1.2.v5.5 annot-version=v5.5
22145:2	2	K.Q[-17.027]SIPHGMGVM[+15.995]TFGTGTGAGFAMSQTR.Y		M[+16], Q[-17]	1313.6	2	2626.19	2626.18	0	1.9	310	Specific	2.4	2.4	2.4	1.94	148	>Cre06.g300550.t1.2 pacid=30778929 transcript=Cre06.g300550.t1.2 locus=Cre06.g300550 ID=Cre06.g300550.t1.2.v5.5 annot-version=v5.5
24572:2	2	K.Q[-17.027]SIPHGMGVMTFGTGTGAGFAM[+15.995]SQTR.Y		M[+16], Q[-17]	1313.6	2	2626.19	2626.18	0	0.6	310	Specific	451.75	308.65	280.54	8.49	148	>Cre06.g300550.t1.2 pacid=30778929 transcript=Cre06.g300550.t1.2 locus=Cre06.g300550 ID=Cre06.g300550.t1.2.v5.5 annot-version=v5.5
05597:2	2	R.HGC[+71.037]GMTLDMK.P		C[+71]	582.255	2	1163.5	1163.5	0	2.4	374	Specific	193.42	90.87	90.87	2.58	148	>Cre06.g300550.t1.2 pacid=30778929 transcript=Cre06.g300550.t1.2 locus=Cre06.g300550 ID=Cre06.g300550.t1.2.v5.5 annot-version=v5.5
23193:3	2	R.HGC[+71.037]GMTLDM[+15.995]KPYFYLLER.G		C[+71], M[+16]	754.358	3	2261.06	2261.06	0	1.9	374	Specific	17.42	17.42	17.42	1.12	148	>Cre06.g300550.t1.2 pacid=30778929 transcript=Cre06.g300550.t1.2 locus=Cre06.g300550 ID=Cre06.g300550.t1.2.v5.5 annot-version=v5.5
25226:2	2	K.PYFYLLER.G			550.793	2	1100.58	1100.58	0	1	384	Specific	135.89	25.24	25.24	1.77	148	>Cre06.g300550.t1.2 pacid=30778929 transcript=Cre06.g300550.t1.2 locus=Cre06.g300550 ID=Cre06.g300550.t1.2.v5.5 annot-version=v5.5
06454:2	2	R.GVDPVEAYR.R			503.254	2	1005.5	1005.5	0	0.5	392	Specific	323.96	89.31	89.31	5.52	148	>Cre06.g300550.t1.2 pacid=30778929 transcript=Cre06.g300550.t1.2 locus=Cre06.g300550 ID=Cre06.g300550.t1.2.v5.5 annot-version=v5.5
06145:2	2	R.GVDPVEAYR.R			503.254	2	1005.5	1005.5	0	1.2	392	Specific	375.81	115.91	115.91	6.52	148	>Cre06.g300550.t1.2 pacid=30778929 transcript=Cre06.g300550.t1.2 locus=Cre06.g300550 ID=Cre06.g300550.t1.2.v5.5 annot-version=v5.5
01126:1	2	R.TAGAIMK.N			691.382	1	691.382	691.381	0	2.1	402	Specific	237.69	23.22	23.22	2.41	148	>Cre06.g300550.t1.2 pacid=30778929 transcript=Cre06.g300550.t1.2 locus=Cre06.g300550 ID=Cre06.g300550.t1.2.v5.5 annot-version=v5.5
16448:3	2	K.LGDAKEDEVVEINVLK.D			590.989	3	1770.95	1770.95	0	2	421	Specific	93.44	70.23	70.23	2.39	148	>Cre06.g300550.t1.2 pacid=30778929 transcript=Cre06.g300550.t1.2 locus=Cre06.g300550 ID=Cre06.g300550.t1.2.v5.5 annot-version=v5.5
16420:2	2	K.LGDAKEDEVVEINVLK.D			885.98	2	1770.95	1770.95	0	2.5	421	Specific	279.05	81.29	81.29	5.49	148	>Cre06.g300550.t1.2 pacid=30778929 transcript=Cre06.g300550.t1.2 locus=Cre06.g300550 ID=Cre06.g300550.t1.2.v5.5 annot-version=v5.5
32880:4	2	K.LGDAKEDEVVEINVLKDELDDPFEIALR.N			796.912	4	3184.63	3184.63	0	-0.1	421	Specific	12.59	12.59	12.59	0.24	148	>Cre06.g300550.t1.2 pacid=30778929 transcript=Cre06.g300550.t1.2 locus=Cre06.g300550 ID=Cre06.g300550.t1.2.v5.5 annot-version=v5.5
37137:4	2	K.LGDAKEDEVVEINVLKDELDDPFEIALR.N			796.914	4	3184.64	3184.63	0	2.9	421	Specific	18.86	18.86	18.86	1.34	148	>Cre06.g300550.t1.2 pacid=30778929 transcript=Cre06.g300550.t1.2 locus=Cre06.g300550 ID=Cre06.g300550.t1.2.v5.5 annot-version=v5.5
36859:4	2	K.LGDAKEDEVVEINVLKDELDDPFEIALR.N			796.913	4	3184.63	3184.63	0	0.8	421	Specific	33.63	33.63	33.63	1.94	148	>Cre06.g300550.t1.2 pacid=30778929 transcript=Cre06.g300550.t1.2 locus=Cre06.g300550 ID=Cre06.g300550.t1.2.v5.5 annot-version=v5.5
36497:4	2	K.LGDAKEDEVVEINVLKDELDDPFEIALR.N			796.914	4	3184.63	3184.63	0	2.3	421	Specific	402.39	355.65	355.65	7.46	148	>Cre06.g300550.t1.2 pacid=30778929 transcript=Cre06.g300550.t1.2 locus=Cre06.g300550 ID=Cre06.g300550.t1.2.v5.5 annot-version=v5.5
36558:4	2	K.LGDAKEDEVVEINVLKDELDDPFEIALR.N			796.914	4	3184.63	3184.63	0	2.2	421	Specific	446.52	377.67	377.67	7.39	148	>Cre06.g300550.t1.2 pacid=30778929 transcript=Cre06.g300550.t1.2 locus=Cre06.g300550 ID=Cre06.g300550.t1.2.v5.5 annot-version=v5.5
33457:4	2	K.LGDAKEDEVVEIN[+0.984]VLKDELDDPFEIALR.N		N[+1]	797.16	4	3185.62	3185.61	0	2.2	421	Specific	215.39	215.39	215.39	4.71	148	>Cre06.g300550.t1.2 pacid=30778929 transcript=Cre06.g300550.t1.2 locus=Cre06.g300550 ID=Cre06.g300550.t1.2.v5.5 annot-version=v5.5
38258:3	2	K.LGDAK[+28.031]EDEVVEINVLKDELDDPFEIALR.N		K[+28]	1071.55	3	3212.62	3212.66	0	-10.5	421	Specific	556.72	458.08	458.08	6.81	148	>Cre06.g300550.t1.2 pacid=30778929 transcript=Cre06.g300550.t1.2 locus=Cre06.g300550 ID=Cre06.g300550.t1.2.v5.5 annot-version=v5.5
17251:2	2	K.EDEVVEINVLK.D			643.847	2	1286.69	1286.68	0	2.2	426	Specific	624.49	354.57	354.57	11.21	148	>Cre06.g300550.t1.2 pacid=30778929 transcript=Cre06.g300550.t1.2 locus=Cre06.g300550 ID=Cre06.g300550.t1.2.v5.5 annot-version=v5.5
39231:3	2	K.EDEVVEINVLKDELDDPFEIALR.N			900.793	3	2700.36	2700.36	0	0.6	426	Specific	36.15	36.15	36.15	1.89	148	>Cre06.g300550.t1.2 pacid=30778929 transcript=Cre06.g300550.t1.2 locus=Cre06.g300550 ID=Cre06.g300550.t1.2.v5.5 annot-version=v5.5
34578:3	2	K.EDEVVEINVLKDELDDPFEIALR.N			900.793	3	2700.36	2700.36	0	1	426	Specific	135.67	135.67	135.67	3.65	148	>Cre06.g300550.t1.2 pacid=30778929 transcript=Cre06.g300550.t1.2 locus=Cre06.g300550 ID=Cre06.g300550.t1.2.v5.5 annot-version=v5.5
37840:3	2	K.EDEVVEINVLKDELDDPFEIALR.N			900.794	3	2700.37	2700.36	0	2.8	426	Specific	353.28	349.89	349.89	7.66	148	>Cre06.g300550.t1.2 pacid=30778929 transcript=Cre06.g300550.t1.2 locus=Cre06.g300550 ID=Cre06.g300550.t1.2.v5.5 annot-version=v5.5
38619:3	2	K.EDEVVEINVLKDELDDPFEIALR.N			900.793	3	2700.37	2700.36	0	1.7	426	Specific	359.81	194.76	194.76	7.44	148	>Cre06.g300550.t1.2 pacid=30778929 transcript=Cre06.g300550.t1.2 locus=Cre06.g300550 ID=Cre06.g300550.t1.2.v5.5 annot-version=v5.5
37548:3	2	K.EDEVVEINVLKDELDDPFEIALR.N			900.794	3	2700.37	2700.36	0	2.1	426	Specific	382.51	291.52	291.52	7.53	148	>Cre06.g300550.t1.2 pacid=30778929 transcript=Cre06.g300550.t1.2 locus=Cre06.g300550 ID=Cre06.g300550.t1.2.v5.5 annot-version=v5.5
37997:3	2	K.EDEVVEINVLKDELDDPFEIALR.N			900.795	3	2700.37	2700.36	0	3.2	426	Specific	431.72	349.47	349.47	7.88	148	>Cre06.g300550.t1.2 pacid=30778929 transcript=Cre06.g300550.t1.2 locus=Cre06.g300550 ID=Cre06.g300550.t1.2.v5.5 annot-version=v5.5
38217:3	2	K.EDEVVEINVLKDELDDPFEIALR.N			900.792	3	2700.36	2700.36	0	0.5	426	Specific	462.65	325.83	325.83	7.65	148	>Cre06.g300550.t1.2 pacid=30778929 transcript=Cre06.g300550.t1.2 locus=Cre06.g300550 ID=Cre06.g300550.t1.2.v5.5 annot-version=v5.5
38345:3	2	K.EDEVVEINVLKDELDDPFEIALR.N			900.794	3	2700.37	2700.36	0	2.5	426	Specific	493.07	318.55	318.55	7.75	148	>Cre06.g300550.t1.2 pacid=30778929 transcript=Cre06.g300550.t1.2 locus=Cre06.g300550 ID=Cre06.g300550.t1.2.v5.5 annot-version=v5.5
37018:3	2	K.EDEVVEINVLKDELDDPFEIALR.N			900.794	3	2700.37	2700.36	0	2.4	426	Specific	579.41	424.59	424.59	10.1	148	>Cre06.g300550.t1.2 pacid=30778929 transcript=Cre06.g300550.t1.2 locus=Cre06.g300550 ID=Cre06.g300550.t1.2.v5.5 annot-version=v5.5
37296:3	2	K.EDEVVEINVLKDELDDPFEIALR.N			900.794	3	2700.37	2700.36	0	2.5	426	Specific	803.24	672.11	672.11	15.88	148	>Cre06.g300550.t1.2 pacid=30778929 transcript=Cre06.g300550.t1.2 locus=Cre06.g300550 ID=Cre06.g300550.t1.2.v5.5 annot-version=v5.5
35499:3	2	K.E[-18.011]DEVVEINVLKDELDDPFEIALR.N		E[-18]	894.79	3	2682.35	2682.35	0	1.5	426	Specific	32.95	32.95	32.95	1.79	148	>Cre06.g300550.t1.2 pacid=30778929 transcript=Cre06.g300550.t1.2 locus=Cre06.g300550 ID=Cre06.g300550.t1.2.v5.5 annot-version=v5.5
38476:3	2	K.EDEVVEINVLK[+28.031]DELDDPFEIALR.N		K[+28]	910.135	3	2728.39	2728.39	0	-0.7	426	Specific	34.88	29.06	29.06	1.14	148	>Cre06.g300550.t1.2 pacid=30778929 transcript=Cre06.g300550.t1.2 locus=Cre06.g300550 ID=Cre06.g300550.t1.2.v5.5 annot-version=v5.5
38912:2	2	K.EDEVVEINVLK[+28.031]DELDDPFEIALR.N		K[+28]	1364.69	2	2728.37	2728.39	0	-9.9	426	Specific	88.21	45.6	45.6	1.71	148	>Cre06.g300550.t1.2 pacid=30778929 transcript=Cre06.g300550.t1.2 locus=Cre06.g300550 ID=Cre06.g300550.t1.2.v5.5 annot-version=v5.5
35488:3	2	K.E[-18.011]DEVVEINVLKDELDDPFEIALR.N		E[-18]	894.789	3	2682.35	2682.35	0	1.1	426	Specific	153.32	110.69	110.69	3.25	148	>Cre06.g300550.t1.2 pacid=30778929 transcript=Cre06.g300550.t1.2 locus=Cre06.g300550 ID=Cre06.g300550.t1.2.v5.5 annot-version=v5.5
38184:3	2	K.EDEVVEIN[+0.984]VLKDELDDPFEIALR.N		N[+1]	901.128	3	2701.37	2701.35	0	9.2	426	Specific	203.41	154.56	154.56	2.75	148	>Cre06.g300550.t1.2 pacid=30778929 transcript=Cre06.g300550.t1.2 locus=Cre06.g300550 ID=Cre06.g300550.t1.2.v5.5 annot-version=v5.5
37212:3	2	K.E[-18.011]DEVVEINVLKDELDDPFEIALR.N		E[-18]	894.79	3	2682.35	2682.35	0	1.5	426	Specific	241.95	241.95	241.95	6.01	148	>Cre06.g300550.t1.2 pacid=30778929 transcript=Cre06.g300550.t1.2 locus=Cre06.g300550 ID=Cre06.g300550.t1.2.v5.5 annot-version=v5.5
39172:3	2	K.EDEVVEIN[+0.984]VLKDELDDPFEIALR.N		N[+1]	901.128	3	2701.37	2701.35	0	8.6	426	Specific	261.28	87.58	87.58	3.65	148	>Cre06.g300550.t1.2 pacid=30778929 transcript=Cre06.g300550.t1.2 locus=Cre06.g300550 ID=Cre06.g300550.t1.2.v5.5 annot-version=v5.5
37233:3	2	K.E[-18.011]DEVVEINVLKDELDDPFEIALR.N		E[-18]	894.791	3	2682.36	2682.35	0	2.7	426	Specific	289.06	289.06	289.06	6.69	148	>Cre06.g300550.t1.2 pacid=30778929 transcript=Cre06.g300550.t1.2 locus=Cre06.g300550 ID=Cre06.g300550.t1.2.v5.5 annot-version=v5.5
38863:2	2	K.E[-18.011]DEVVEINVLKDELDDPFEIALR.N		E[-18]	1341.68	2	2682.36	2682.35	0	1.7	426	Specific	406.56	316.17	316.17	7.04	148	>Cre06.g300550.t1.2 pacid=30778929 transcript=Cre06.g300550.t1.2 locus=Cre06.g300550 ID=Cre06.g300550.t1.2.v5.5 annot-version=v5.5
35352:3	2	K.EDEVVEIN[+0.984]VLKDELDDPFEIALR.N		N[+1]	901.121	3	2701.35	2701.35	0	1.4	426	Specific	496.61	384.91	384.91	8.78	148	>Cre06.g300550.t1.2 pacid=30778929 transcript=Cre06.g300550.t1.2 locus=Cre06.g300550 ID=Cre06.g300550.t1.2.v5.5 annot-version=v5.5
34037:4	2	K.EDEVVEINVLKDELDDPFEIALRN[+0.984]SLHDAK.L		N[+1]	867.439	4	3466.73	3466.72	0	2.9	426	Specific	92.16	92.16	92.16	2.52	148	>Cre06.g300550.t1.2 pacid=30778929 transcript=Cre06.g300550.t1.2 locus=Cre06.g300550 ID=Cre06.g300550.t1.2.v5.5 annot-version=v5.5
30790:2	2	K.DELDDPFEIALR.N			716.854	2	1432.7	1432.7	0	3.1	437	Specific	230.39	103.6	103.6	6.03	148	>Cre06.g300550.t1.2 pacid=30778929 transcript=Cre06.g300550.t1.2 locus=Cre06.g300550 ID=Cre06.g300550.t1.2.v5.5 annot-version=v5.5
30834:2	2	K.DELDDPFEIALR.N			716.852	2	1432.7	1432.7	0	0.8	437	Specific	232.34	95.69	95.69	5.01	148	>Cre06.g300550.t1.2 pacid=30778929 transcript=Cre06.g300550.t1.2 locus=Cre06.g300550 ID=Cre06.g300550.t1.2.v5.5 annot-version=v5.5
30326:2	2	K.DELDDPFEIALR.N			716.854	2	1432.7	1432.7	0	2.9	437	Specific	441.65	217.8	217.8	8.2	148	>Cre06.g300550.t1.2 pacid=30778929 transcript=Cre06.g300550.t1.2 locus=Cre06.g300550 ID=Cre06.g300550.t1.2.v5.5 annot-version=v5.5
32527:2	2	K.DELDDPFEIALR.N			716.853	2	1432.7	1432.7	0	2	437	Specific	553.31	304.19	304.19	9.14	148	>Cre06.g300550.t1.2 pacid=30778929 transcript=Cre06.g300550.t1.2 locus=Cre06.g300550 ID=Cre06.g300550.t1.2.v5.5 annot-version=v5.5
16620:3	2	K.AMDRIVSIIER.V			434.912	3	1302.72	1302.72	0	2	468	Specific	225.84	19.83	19.83	2.57	148	>Cre06.g300550.t1.2 pacid=30778929 transcript=Cre06.g300550.t1.2 locus=Cre06.g300550 ID=Cre06.g300550.t1.2.v5.5 annot-version=v5.5
09378:2	2	R.IVSIIER.V			415.261	2	829.514	829.514	0	0.1	472	Specific	233.67	27.72	27.72	2.14	148	>Cre06.g300550.t1.2 pacid=30778929 transcript=Cre06.g300550.t1.2 locus=Cre06.g300550 ID=Cre06.g300550.t1.2.v5.5 annot-version=v5.5
08105:2	2	R.IVSIIER.V			415.261	2	829.515	829.514	0	0.7	472	Specific	307.61	89.87	89.87	4.29	148	>Cre06.g300550.t1.2 pacid=30778929 transcript=Cre06.g300550.t1.2 locus=Cre06.g300550 ID=Cre06.g300550.t1.2.v5.5 annot-version=v5.5
08975:2	2	R.IVSIIER.V			415.261	2	829.515	829.514	0	0.6	472	Specific	323.26	46.42	46.42	4.18	148	>Cre06.g300550.t1.2 pacid=30778929 transcript=Cre06.g300550.t1.2 locus=Cre06.g300550 ID=Cre06.g300550.t1.2.v5.5 annot-version=v5.5
08527:2	2	R.IVSIIER.V			415.261	2	829.515	829.514	0	1.6	472	Specific	361.87	91.62	91.62	5.81	148	>Cre06.g300550.t1.2 pacid=30778929 transcript=Cre06.g300550.t1.2 locus=Cre06.g300550 ID=Cre06.g300550.t1.2.v5.5 annot-version=v5.5
08610:2	2	R.IVSIIER.V			415.261	2	829.515	829.514	0	1.5	472	Specific	381.7	104.63	104.63	5.54	148	>Cre06.g300550.t1.2 pacid=30778929 transcript=Cre06.g300550.t1.2 locus=Cre06.g300550 ID=Cre06.g300550.t1.2.v5.5 annot-version=v5.5
04013:2	2	R.FGAYYREDEK.G			639.295	2	1277.58	1277.58	0	2.4	487	Specific	118.17	1.59	1.59	0.12	148	>Cre06.g300550.t1.2 pacid=30778929 transcript=Cre06.g300550.t1.2 locus=Cre06.g300550 ID=Cre06.g300550.t1.2.v5.5 annot-version=v5.5
03724:2	2	R.FGAYYREDEK.G			639.294	2	1277.58	1277.58	0	1.4	487	Specific	172.9	37.25	37.25	0.58	148	>Cre06.g300550.t1.2 pacid=30778929 transcript=Cre06.g300550.t1.2 locus=Cre06.g300550 ID=Cre06.g300550.t1.2.v5.5 annot-version=v5.5
03741:2	2	R.FGAYYREDEK.G			639.295	2	1277.58	1277.58	0	2.3	487	Specific	197.67	26.4	26.4	0.72	148	>Cre06.g300550.t1.2 pacid=30778929 transcript=Cre06.g300550.t1.2 locus=Cre06.g300550 ID=Cre06.g300550.t1.2.v5.5 annot-version=v5.5
03483:3	2	R.FGAYYREDEK.G			426.532	3	1277.58	1277.58	0	1.2	487	Specific	340.88	170.34	170.34	6.47	148	>Cre06.g300550.t1.2 pacid=30778929 transcript=Cre06.g300550.t1.2 locus=Cre06.g300550 ID=Cre06.g300550.t1.2.v5.5 annot-version=v5.5
06497:2	2	R.FGAYYREDEK[+28.031].G		K[+28]	653.31	2	1305.61	1305.61	0	1.6	487	Specific	162.17	22.08	22.08	0.8	148	>Cre06.g300550.t1.2 pacid=30778929 transcript=Cre06.g300550.t1.2 locus=Cre06.g300550 ID=Cre06.g300550.t1.2.v5.5 annot-version=v5.5
02452:2	2	R.FGAYYREDEKGR.V			745.857	2	1490.71	1490.7	0	2.4	487	Specific	345.09	66.04	66.04	4	148	>Cre06.g300550.t1.2 pacid=30778929 transcript=Cre06.g300550.t1.2 locus=Cre06.g300550 ID=Cre06.g300550.t1.2.v5.5 annot-version=v5.5
07378:3	2	R.IRELMAAEGMDDK.L			493.572	3	1478.7	1478.7	0	1.9	546	Specific	136.75	38.26	38.26	1.79	148	>Cre06.g300550.t1.2 pacid=30778929 transcript=Cre06.g300550.t1.2 locus=Cre06.g300550 ID=Cre06.g300550.t1.2.v5.5 annot-version=v5.5
07396:3	2	R.IRELMAAEGMDDK.L			493.572	3	1478.7	1478.7	0	1.4	546	Specific	150.85	85.1	85.1	2.23	148	>Cre06.g300550.t1.2 pacid=30778929 transcript=Cre06.g300550.t1.2 locus=Cre06.g300550 ID=Cre06.g300550.t1.2.v5.5 annot-version=v5.5
04558:2	2	R.IRELM[+15.995]AAEGMDDK.L		M[+16]	747.852	2	1494.7	1494.69	0	2.1	546	Specific	41.68	41.68	41.68	1.85	148	>Cre06.g300550.t1.2 pacid=30778929 transcript=Cre06.g300550.t1.2 locus=Cre06.g300550 ID=Cre06.g300550.t1.2.v5.5 annot-version=v5.5
04093:2	2	R.IRELMAAEGM[+15.995]DDK.L		M[+16]	747.852	2	1494.7	1494.69	0	2.8	546	Specific	181.51	54.81	54.81	1.95	148	>Cre06.g300550.t1.2 pacid=30778929 transcript=Cre06.g300550.t1.2 locus=Cre06.g300550 ID=Cre06.g300550.t1.2.v5.5 annot-version=v5.5
06305:2	2	R.ELMAAEGMDDK.L			605.26	2	1209.51	1209.51	0	-0.2	548	Specific	599.59	386.81	386.81	10.18	148	>Cre06.g300550.t1.2 pacid=30778929 transcript=Cre06.g300550.t1.2 locus=Cre06.g300550 ID=Cre06.g300550.t1.2.v5.5 annot-version=v5.5
30728:4	2	R.ELMAAEGM[+15.995]DDKLEDEGFKDTVLGSAIINPYTGLDMK.T		M[+16]	983.97	4	3932.86	3932.85	0	2.4	548	Specific	283.42	177.41	38.41	5.33	148	>Cre06.g300550.t1.2 pacid=30778929 transcript=Cre06.g300550.t1.2 locus=Cre06.g300550 ID=Cre06.g300550.t1.2.v5.5 annot-version=v5.5
35902:3	2	R.E[-18.011]LMAAEGMDDKLEDEGFKDTVLGSAIINPYTGLDMK.T		E[-18]	1300.29	3	3898.85	3898.84	0	2.7	548	Specific	510.91	322.15	322.15	6.3	148	>Cre06.g300550.t1.2 pacid=30778929 transcript=Cre06.g300550.t1.2 locus=Cre06.g300550 ID=Cre06.g300550.t1.2.v5.5 annot-version=v5.5
34835:3	2	R.E[-18.011]LMAAEGM[+15.995]DDKLEDEGFKDTVLGSAIINPYTGLDMK.T		E[-18], M[+16]	1305.62	3	3914.85	3914.84	0	2.4	548	Specific	336.95	277.32	37.04	5.6	148	>Cre06.g300550.t1.2 pacid=30778929 transcript=Cre06.g300550.t1.2 locus=Cre06.g300550 ID=Cre06.g300550.t1.2.v5.5 annot-version=v5.5
30650:3	2	K.LEDEGFKDTVLGSAIINPYTGLDMK.T			909.46	3	2726.36	2726.36	0	1.7	559	Specific	250.08	43.11	43.11	3.41	148	>Cre06.g300550.t1.2 pacid=30778929 transcript=Cre06.g300550.t1.2 locus=Cre06.g300550 ID=Cre06.g300550.t1.2.v5.5 annot-version=v5.5
30656:3	2	K.LEDEGFKDTVLGSAIINPYTGLDMK.T			909.459	3	2726.36	2726.36	0	1.6	559	Specific	485.93	307.8	307.8	7.54	148	>Cre06.g300550.t1.2 pacid=30778929 transcript=Cre06.g300550.t1.2 locus=Cre06.g300550 ID=Cre06.g300550.t1.2.v5.5 annot-version=v5.5
32324:3	2	K.LEDEGFK[+28.031]DTVLGSAIINPYTGLDMK.T		K[+28]	918.804	3	2754.4	2754.39	0	2.7	559	Specific	76.88	48.16	48.16	1.95	148	>Cre06.g300550.t1.2 pacid=30778929 transcript=Cre06.g300550.t1.2 locus=Cre06.g300550 ID=Cre06.g300550.t1.2.v5.5 annot-version=v5.5
32361:3	2	K.LEDEGFK[+28.031]DTVLGSAIINPYTGLDMK.T		K[+28]	918.804	3	2754.4	2754.39	0	2.7	559	Specific	174.18	105.19	105.19	3.27	148	>Cre06.g300550.t1.2 pacid=30778929 transcript=Cre06.g300550.t1.2 locus=Cre06.g300550 ID=Cre06.g300550.t1.2.v5.5 annot-version=v5.5
28228:3	2	K.LEDEGFKDTVLGSAIINPYTGLDM[+15.995]K.T		M[+16]	914.792	3	2742.36	2742.35	0	2.4	559	Specific	561.26	391.93	391.93	10.03	148	>Cre06.g300550.t1.2 pacid=30778929 transcript=Cre06.g300550.t1.2 locus=Cre06.g300550 ID=Cre06.g300550.t1.2.v5.5 annot-version=v5.5
30199:3	2	K.LEDEGFK[+28.031]DTVLGSAIINPYTGLDM[+15.995]K.T		K[+28], M[+16]	924.134	3	2770.39	2770.39	0	0.6	559	Specific	32.17	32.17	32.17	1.87	148	>Cre06.g300550.t1.2 pacid=30778929 transcript=Cre06.g300550.t1.2 locus=Cre06.g300550 ID=Cre06.g300550.t1.2.v5.5 annot-version=v5.5
25379:2	2	K.DTVLGSAIINPYTGLDM[+15.995]K.T		M[+16]	962.492	2	1923.98	1923.97	0	2	566	Specific	252.77	164.92	164.92	7.25	148	>Cre06.g300550.t1.2 pacid=30778929 transcript=Cre06.g300550.t1.2 locus=Cre06.g300550 ID=Cre06.g300550.t1.2.v5.5 annot-version=v5.5
01924:1	2	K.TYLDGK.E			696.36	1	696.36	696.356	0	5.3	584	Specific	237.74	28.8	28.8	1.95	148	>Cre06.g300550.t1.2 pacid=30778929 transcript=Cre06.g300550.t1.2 locus=Cre06.g300550 ID=Cre06.g300550.t1.2.v5.5 annot-version=v5.5
01027:2	2	K.TYLDGKER.H			491.255	2	981.502	981.5	0	1.8	584	Specific	294.2	24.39	24.39	2.32	148	>Cre06.g300550.t1.2 pacid=30778929 transcript=Cre06.g300550.t1.2 locus=Cre06.g300550 ID=Cre06.g300550.t1.2.v5.5 annot-version=v5.5
01403:2	2	K.TYLDGKER.H			491.254	2	981.501	981.5	0	1.6	584	Specific	297.19	51.02	51.02	3.33	148	>Cre06.g300550.t1.2 pacid=30778929 transcript=Cre06.g300550.t1.2 locus=Cre06.g300550 ID=Cre06.g300550.t1.2.v5.5 annot-version=v5.5
04916:3	2	K.ERHQAELVSVYK.A			486.929	3	1458.77	1458.77	0	1.3	590	Specific	123.23	34.22	34.22	1.66	148	>Cre06.g300550.t1.2 pacid=30778929 transcript=Cre06.g300550.t1.2 locus=Cre06.g300550 ID=Cre06.g300550.t1.2.v5.5 annot-version=v5.5
04898:3	2	K.ERHQAELVSVYK.A			486.929	3	1458.77	1458.77	0	1.4	590	Specific	127.56	13.93	13.93	0.2	148	>Cre06.g300550.t1.2 pacid=30778929 transcript=Cre06.g300550.t1.2 locus=Cre06.g300550 ID=Cre06.g300550.t1.2.v5.5 annot-version=v5.5
04372:3	2	K.ERHQAELVSVYK.A			486.928	3	1458.77	1458.77	0	0.8	590	Specific	166.34	35.26	35.26	1.18	148	>Cre06.g300550.t1.2 pacid=30778929 transcript=Cre06.g300550.t1.2 locus=Cre06.g300550 ID=Cre06.g300550.t1.2.v5.5 annot-version=v5.5
04133:3	2	K.ERHQAELVSVYK.A			486.929	3	1458.77	1458.77	0	1.4	590	Specific	189.1	79.93	79.93	2.37	148	>Cre06.g300550.t1.2 pacid=30778929 transcript=Cre06.g300550.t1.2 locus=Cre06.g300550 ID=Cre06.g300550.t1.2.v5.5 annot-version=v5.5
04085:3	2	K.ERHQAELVSVYK.A			486.929	3	1458.77	1458.77	0	1.1	590	Specific	259.16	118.09	118.09	4.83	148	>Cre06.g300550.t1.2 pacid=30778929 transcript=Cre06.g300550.t1.2 locus=Cre06.g300550 ID=Cre06.g300550.t1.2.v5.5 annot-version=v5.5
06298:2	2	R.HQAELVSVYK.A			587.317	2	1173.63	1173.63	0	0.3	592	Specific	234.03	52.85	52.85	3.65	148	>Cre06.g300550.t1.2 pacid=30778929 transcript=Cre06.g300550.t1.2 locus=Cre06.g300550 ID=Cre06.g300550.t1.2.v5.5 annot-version=v5.5
05804:2	2	R.HQAELVSVYK.A			587.318	2	1173.63	1173.63	0	2.2	592	Specific	337.02	163.67	163.67	6.74	148	>Cre06.g300550.t1.2 pacid=30778929 transcript=Cre06.g300550.t1.2 locus=Cre06.g300550 ID=Cre06.g300550.t1.2.v5.5 annot-version=v5.5
05920:2	2	R.HQAELVSVYK.A			587.318	2	1173.63	1173.63	0	1.7	592	Specific	394.19	227.51	227.51	6.94	148	>Cre06.g300550.t1.2 pacid=30778929 transcript=Cre06.g300550.t1.2 locus=Cre06.g300550 ID=Cre06.g300550.t1.2.v5.5 annot-version=v5.5
05624:2	2	R.HQAELVSVYK.A			587.318	2	1173.63	1173.63	0	2.6	592	Specific	435.46	246.53	246.53	7.28	148	>Cre06.g300550.t1.2 pacid=30778929 transcript=Cre06.g300550.t1.2 locus=Cre06.g300550 ID=Cre06.g300550.t1.2.v5.5 annot-version=v5.5
05153:2	2	R.HQAELVSVYK.A			587.318	2	1173.63	1173.63	0	2.3	592	Specific	461.84	280.82	280.82	7.14	148	>Cre06.g300550.t1.2 pacid=30778929 transcript=Cre06.g300550.t1.2 locus=Cre06.g300550 ID=Cre06.g300550.t1.2.v5.5 annot-version=v5.5
08596:2	2	R.HQAELVSVYK[+28.031].A		K[+28]	601.334	2	1201.66	1201.66	0	2.8	592	Specific	182.64	36.08	36.08	1.87	148	>Cre06.g300550.t1.2 pacid=30778929 transcript=Cre06.g300550.t1.2 locus=Cre06.g300550 ID=Cre06.g300550.t1.2.v5.5 annot-version=v5.5
08388:4	2	K.DKGGAAKDDESSYVEDDAASGHPGALLSR.E			730.342	4	2918.35	2918.34	0	2.4	616	Specific	188.02	168.23	168.23	3	148	>Cre06.g300550.t1.2 pacid=30778929 transcript=Cre06.g300550.t1.2 locus=Cre06.g300550 ID=Cre06.g300550.t1.2.v5.5 annot-version=v5.5
09709:4	2	K.DKGGAAK[+28.031]DDESSYVEDDAASGHPGALLSR.E		K[+28]	737.341	4	2946.34	2946.37	0	-9.1	616	Specific	78.67	66.29	7.22	0.06	148	>Cre06.g300550.t1.2 pacid=30778929 transcript=Cre06.g300550.t1.2 locus=Cre06.g300550 ID=Cre06.g300550.t1.2.v5.5 annot-version=v5.5
09468:4	2	K.DKGGAAKDDESS[+79.966]YVEDDAASGHPGALLSR.E		S[+80]	750.333	4	2998.31	2998.31	0	2	616	Specific	190.27	97.27	6.62	2.99	148	>Cre06.g300550.t1.2 pacid=30778929 transcript=Cre06.g300550.t1.2 locus=Cre06.g300550 ID=Cre06.g300550.t1.2.v5.5 annot-version=v5.5
09474:4	2	K.DKGGAAKDDESSY[+79.966]VEDDAASGHPGALLSR.E		Y[+80]	750.332	4	2998.31	2998.31	0	0.6	616	Specific	361.43	213.04	25.27	6.15	148	>Cre06.g300550.t1.2 pacid=30778929 transcript=Cre06.g300550.t1.2 locus=Cre06.g300550 ID=Cre06.g300550.t1.2.v5.5 annot-version=v5.5
11946:3	2	K.DKGGAAKDDES[+79.966]S[+79.966]YVEDDAASGHPGALLSR.E		S[+80]*2	1026.76	3	3078.28	3078.27	0	1.9	616	Specific	109.52	109.52	16.07	2.22	148	>Cre06.g300550.t1.2 pacid=30778929 transcript=Cre06.g300550.t1.2 locus=Cre06.g300550 ID=Cre06.g300550.t1.2.v5.5 annot-version=v5.5
11577:3	2	K.DKGGAAKDDES[+79.966]S[+79.966]YVEDDAASGHPGALLSR.E		S[+80]*2	1026.77	3	3078.28	3078.27	0	3.1	616	Specific	121.43	121.43	13.01	2.41	148	>Cre06.g300550.t1.2 pacid=30778929 transcript=Cre06.g300550.t1.2 locus=Cre06.g300550 ID=Cre06.g300550.t1.2.v5.5 annot-version=v5.5
12461:3	2	K.DKGGAAKDDES[+79.966]S[+79.966]YVEDDAASGHPGALLSR.E		S[+80]*2	1026.77	3	3078.28	3078.27	0	3.3	616	Specific	179.78	132.79	53.99	2.57	148	>Cre06.g300550.t1.2 pacid=30778929 transcript=Cre06.g300550.t1.2 locus=Cre06.g300550 ID=Cre06.g300550.t1.2.v5.5 annot-version=v5.5
10995:3	2	K.DKGGAAK[+28.031]DDESS[+79.966]YVEDDAASGHPGALLSR.E		K[+28], S[+80]	1009.44	3	3026.31	3026.34	0	-10.1	616	Specific	208.11	141.07	14.15	1.91	148	>Cre06.g300550.t1.2 pacid=30778929 transcript=Cre06.g300550.t1.2 locus=Cre06.g300550 ID=Cre06.g300550.t1.2.v5.5 annot-version=v5.5
09935:3	2	K.DKGGAAKDDES[+79.966]S[+79.966]YVEDDAASGHPGALLSR.E		S[+80]*2	1026.76	3	3078.28	3078.27	0	2.4	616	Specific	213.59	130.2	58.08	2.57	148	>Cre06.g300550.t1.2 pacid=30778929 transcript=Cre06.g300550.t1.2 locus=Cre06.g300550 ID=Cre06.g300550.t1.2.v5.5 annot-version=v5.5
11629:3	2	K.DKGGAAKDDES[+79.966]S[+79.966]YVEDDAASGHPGALLSR.E		S[+80]*2	1026.77	3	3078.28	3078.27	0	2.8	616	Specific	217.68	217.68	63.04	3.33	148	>Cre06.g300550.t1.2 pacid=30778929 transcript=Cre06.g300550.t1.2 locus=Cre06.g300550 ID=Cre06.g300550.t1.2.v5.5 annot-version=v5.5
11417:4	2	K.DKGGAAKDDES[+79.966]S[+79.966]YVEDDAASGHPGALLSR.E		S[+80]*2	770.325	4	3078.28	3078.27	0	2	616	Specific	239.63	30.25	28.65	2.86	148	>Cre06.g300550.t1.2 pacid=30778929 transcript=Cre06.g300550.t1.2 locus=Cre06.g300550 ID=Cre06.g300550.t1.2.v5.5 annot-version=v5.5
11180:3	2	K.DKGGAAKDDES[+79.966]S[+79.966]YVEDDAASGHPGALLSR.E		S[+80]*2	1026.76	3	3078.28	3078.27	0	1.7	616	Specific	300.68	231.71	87.95	5.14	148	>Cre06.g300550.t1.2 pacid=30778929 transcript=Cre06.g300550.t1.2 locus=Cre06.g300550 ID=Cre06.g300550.t1.2.v5.5 annot-version=v5.5
10756:3	2	K.DKGGAAKDDES[+79.966]S[+79.966]YVEDDAASGHPGALLSR.E		S[+80]*2	1026.76	3	3078.28	3078.27	0	1.8	616	Specific	345.93	282.72	77.44	5.44	148	>Cre06.g300550.t1.2 pacid=30778929 transcript=Cre06.g300550.t1.2 locus=Cre06.g300550 ID=Cre06.g300550.t1.2.v5.5 annot-version=v5.5
11051:4	2	K.DK[+28.031]GGAAKDDESS[+79.966]YVEDDAASGHPGALLSR.E		K[+28], S[+80]	757.332	4	3026.31	3026.34	0	-10.3	616	Specific	371.98	239.43	2.43	4.5	148	>Cre06.g300550.t1.2 pacid=30778929 transcript=Cre06.g300550.t1.2 locus=Cre06.g300550 ID=Cre06.g300550.t1.2.v5.5 annot-version=v5.5
09819:3	2	K.DKGGAAKDDES[+79.966]S[+79.966]YVEDDAASGHPGALLSR.E		S[+80]*2	1026.76	3	3078.28	3078.27	0	1.7	616	Specific	506.03	329.08	5.24	6.13	148	>Cre06.g300550.t1.2 pacid=30778929 transcript=Cre06.g300550.t1.2 locus=Cre06.g300550 ID=Cre06.g300550.t1.2.v5.5 annot-version=v5.5
11421:3	2	K.DKGGAAK[+28.031]DDES[+79.966]S[+79.966]YVEDDAASGHPGALLSR.E		K[+28], S[+80]*2	1036.1	3	3106.27	3106.3	0	-10	616	Specific	122.91	120.5	41.95	1.61	148	>Cre06.g300550.t1.2 pacid=30778929 transcript=Cre06.g300550.t1.2 locus=Cre06.g300550 ID=Cre06.g300550.t1.2.v5.5 annot-version=v5.5
11071:3	2	K.GGAAKDDES[+79.966]SYVEDDAASGHPGALLSR.E		S[+80]	919.067	3	2755.19	2755.18	0	1.3	618	Specific	378.19	341.32	22.42	6.77	148	>Cre06.g300550.t1.2 pacid=30778929 transcript=Cre06.g300550.t1.2 locus=Cre06.g300550 ID=Cre06.g300550.t1.2.v5.5 annot-version=v5.5
10639:3	2	K.GGAAKDDES[+79.966]SYVEDDAASGHPGALLSR.E		S[+80]	919.068	3	2755.19	2755.18	0	1.9	618	Specific	490.55	411.72	29.65	7.98	148	>Cre06.g300550.t1.2 pacid=30778929 transcript=Cre06.g300550.t1.2 locus=Cre06.g300550 ID=Cre06.g300550.t1.2.v5.5 annot-version=v5.5
11016:3	2	K.GGAAKDDES[+79.966]SYVEDDAASGHPGALLSR.E		S[+80]	919.069	3	2755.19	2755.18	0	2.7	618	Specific	551.22	390.06	9.08	9.17	148	>Cre06.g300550.t1.2 pacid=30778929 transcript=Cre06.g300550.t1.2 locus=Cre06.g300550 ID=Cre06.g300550.t1.2.v5.5 annot-version=v5.5
12684:3	2	K.GGAAKDDES[+79.966]S[+79.966]YVEDDAASGHPGALLSR.E		S[+80]*2	945.723	3	2835.16	2835.15	0	1.8	618	Specific	15.25	15.25	15.25	0.69	148	>Cre06.g300550.t1.2 pacid=30778929 transcript=Cre06.g300550.t1.2 locus=Cre06.g300550 ID=Cre06.g300550.t1.2.v5.5 annot-version=v5.5
12623:3	2	K.GGAAKDDES[+79.966]SY[+79.966]VEDDAASGHPGALLSR.E		S[+80], Y[+80]	945.723	3	2835.16	2835.15	0	1.9	618	Specific	119.66	119.66	7.72	2.93	148	>Cre06.g300550.t1.2 pacid=30778929 transcript=Cre06.g300550.t1.2 locus=Cre06.g300550 ID=Cre06.g300550.t1.2.v5.5 annot-version=v5.5
11795:3	2	K.GGAAKDDES[+79.966]S[+79.966]YVEDDAASGHPGALLSR.E		S[+80]*2	945.723	3	2835.16	2835.15	0	1.6	618	Specific	210.29	210.29	47.4	3.78	148	>Cre06.g300550.t1.2 pacid=30778929 transcript=Cre06.g300550.t1.2 locus=Cre06.g300550 ID=Cre06.g300550.t1.2.v5.5 annot-version=v5.5
10721:3	2	K.GGAAKDDES[+79.966]S[+79.966]YVEDDAASGHPGALLSR.E		S[+80]*2	945.723	3	2835.16	2835.15	0	1.7	618	Specific	211	159.09	63.97	3.53	148	>Cre06.g300550.t1.2 pacid=30778929 transcript=Cre06.g300550.t1.2 locus=Cre06.g300550 ID=Cre06.g300550.t1.2.v5.5 annot-version=v5.5
13123:3	2	K.GGAAK[+28.031]DDES[+79.966]SYVEDDAASGHPGALLSR.E		K[+28], S[+80]	928.4	3	2783.19	2783.22	0	-10.8	618	Specific	250.14	153.34	13.45	3.33	148	>Cre06.g300550.t1.2 pacid=30778929 transcript=Cre06.g300550.t1.2 locus=Cre06.g300550 ID=Cre06.g300550.t1.2.v5.5 annot-version=v5.5
11394:3	2	K.GGAAKDDES[+79.966]S[+79.966]YVEDDAASGHPGALLSR.E		S[+80]*2	945.722	3	2835.15	2835.15	0	0.8	618	Specific	354.84	354.84	42.48	6.81	148	>Cre06.g300550.t1.2 pacid=30778929 transcript=Cre06.g300550.t1.2 locus=Cre06.g300550 ID=Cre06.g300550.t1.2.v5.5 annot-version=v5.5
13086:3	2	K.GGAAKDDES[+79.966]S[+79.966]YVEDDAASGHPGALLSR.E		S[+80]*2	945.725	3	2835.16	2835.15	0	3.6	618	Specific	361.11	200	21.09	5.92	148	>Cre06.g300550.t1.2 pacid=30778929 transcript=Cre06.g300550.t1.2 locus=Cre06.g300550 ID=Cre06.g300550.t1.2.v5.5 annot-version=v5.5
12220:3	2	K.GGAAKDDES[+79.966]S[+79.966]YVEDDAASGHPGALLSR.E		S[+80]*2	945.723	3	2835.16	2835.15	0	1.9	618	Specific	398.99	391.91	12.9	7.92	148	>Cre06.g300550.t1.2 pacid=30778929 transcript=Cre06.g300550.t1.2 locus=Cre06.g300550 ID=Cre06.g300550.t1.2.v5.5 annot-version=v5.5
11002:3	2	K.GGAAKDDES[+79.966]S[+79.966]YVEDDAASGHPGALLSR.E		S[+80]*2	945.722	3	2835.15	2835.15	0	0.2	618	Specific	542.03	428.18	9.76	8.24	148	>Cre06.g300550.t1.2 pacid=30778929 transcript=Cre06.g300550.t1.2 locus=Cre06.g300550 ID=Cre06.g300550.t1.2.v5.5 annot-version=v5.5
13136:3	2	K.GGAAK[+28.031]DDESS[+79.966]YVEDDAASGHPGALLSR.E		K[+28], S[+80]	928.4	3	2783.19	2783.22	0	-10.7	618	Specific	569.59	452.95	10.96	7.43	148	>Cre06.g300550.t1.2 pacid=30778929 transcript=Cre06.g300550.t1.2 locus=Cre06.g300550 ID=Cre06.g300550.t1.2.v5.5 annot-version=v5.5
11519:3	2	K.GGAAKDDES[+79.966]S[+79.966]YVEDDAASGHPGALLSR.E		S[+80]*2	945.725	3	2835.16	2835.15	0	3.9	618	Specific	583.16	485.23	51.72	9.28	148	>Cre06.g300550.t1.2 pacid=30778929 transcript=Cre06.g300550.t1.2 locus=Cre06.g300550 ID=Cre06.g300550.t1.2.v5.5 annot-version=v5.5
12045:3	2	K.DDESSYVEDDAASGHPGALLSR.E			764.343	3	2291.01	2291.01	0	3.5	623	Specific	559.28	460.11	460.11	9.7	148	>Cre06.g300550.t1.2 pacid=30778929 transcript=Cre06.g300550.t1.2 locus=Cre06.g300550 ID=Cre06.g300550.t1.2.v5.5 annot-version=v5.5
13984:2	2	K.DDES[+79.966]SYVEDDAASGHPGALLSR.E		S[+80]	1185.99	2	2370.98	2370.97	0	2.2	623	Specific	110.31	95.1	15.66	3.79	148	>Cre06.g300550.t1.2 pacid=30778929 transcript=Cre06.g300550.t1.2 locus=Cre06.g300550 ID=Cre06.g300550.t1.2.v5.5 annot-version=v5.5
13731:3	2	K.DDES[+79.966]SYVEDDAASGHPGALLSR.E		S[+80]	790.998	3	2370.98	2370.97	0	3.1	623	Specific	405.05	362.09	16.42	8.51	148	>Cre06.g300550.t1.2 pacid=30778929 transcript=Cre06.g300550.t1.2 locus=Cre06.g300550 ID=Cre06.g300550.t1.2.v5.5 annot-version=v5.5
14375:2	2	K.DDES[+79.966]S[+79.966]YVEDDAASGHPGALLSR.E		S[+80]*2	1225.98	2	2450.94	2450.94	0	2.1	623	Specific	28.63	28.63	12.24	1.89	148	>Cre06.g300550.t1.2 pacid=30778929 transcript=Cre06.g300550.t1.2 locus=Cre06.g300550 ID=Cre06.g300550.t1.2.v5.5 annot-version=v5.5
13906:2	2	K.DDES[+79.966]S[+79.966]YVEDDAASGHPGALLSR.E		S[+80]*2	1225.97	2	2450.94	2450.94	0	1.2	623	Specific	222.11	192.36	15.52	6.23	148	>Cre06.g300550.t1.2 pacid=30778929 transcript=Cre06.g300550.t1.2 locus=Cre06.g300550 ID=Cre06.g300550.t1.2.v5.5 annot-version=v5.5
13417:2	2	K.DDES[+79.966]S[+79.966]YVEDDAASGHPGALLSR.E		S[+80]*2	1225.98	2	2450.94	2450.94	0	2.2	623	Specific	408.15	300.66	58.51	8.68	148	>Cre06.g300550.t1.2 pacid=30778929 transcript=Cre06.g300550.t1.2 locus=Cre06.g300550 ID=Cre06.g300550.t1.2.v5.5 annot-version=v5.5
00873:2	2	R.EAEDDRLAR.L			537.764	2	1074.52	1074.52	0	2.6	645	Specific	369.81	116.9	116.9	4.35	148	>Cre06.g300550.t1.2 pacid=30778929 transcript=Cre06.g300550.t1.2 locus=Cre06.g300550 ID=Cre06.g300550.t1.2.v5.5 annot-version=v5.5
00920:2	2	R.E[-18.011]AEDDRLAR.L		E[-18]	528.758	2	1056.51	1056.51	0	1.7	645	Specific	246.4	15.79	15.79	1.88	148	>Cre06.g300550.t1.2 pacid=30778929 transcript=Cre06.g300550.t1.2 locus=Cre06.g300550 ID=Cre06.g300550.t1.2.v5.5 annot-version=v5.5
01934:2	2	R.E[-18.011]AEDDRLAR.L		E[-18]	528.758	2	1056.51	1056.51	0	1.7	645	Specific	317.2	41.43	41.43	3.06	148	>Cre06.g300550.t1.2 pacid=30778929 transcript=Cre06.g300550.t1.2 locus=Cre06.g300550 ID=Cre06.g300550.t1.2.v5.5 annot-version=v5.5
01646:2	2	R.LYEQAGVSK.E			497.765	2	994.522	994.52	0	1.5	654	Specific	539.73	263.29	263.29	7.56	148	>Cre06.g300550.t1.2 pacid=30778929 transcript=Cre06.g300550.t1.2 locus=Cre06.g300550 ID=Cre06.g300550.t1.2.v5.5 annot-version=v5.5
01578:2	2	R.LYEQAGVSKEDER.R			762.372	2	1523.74	1523.73	0	2.1	654	Specific	282.51	137.41	137.41	5.14	148	>Cre06.g300550.t1.2 pacid=30778929 transcript=Cre06.g300550.t1.2 locus=Cre06.g300550 ID=Cre06.g300550.t1.2.v5.5 annot-version=v5.5
01841:2	2	R.LYEQAGVSKEDER.R			762.372	2	1523.74	1523.73	0	2.2	654	Specific	394.9	199.48	199.48	6.59	148	>Cre06.g300550.t1.2 pacid=30778929 transcript=Cre06.g300550.t1.2 locus=Cre06.g300550 ID=Cre06.g300550.t1.2.v5.5 annot-version=v5.5
01275:3	2	R.LYEQAGVSKEDERR.V			560.617	3	1679.84	1679.83	0	1.5	654	Specific	367.14	278.83	278.83	5.86	148	>Cre06.g300550.t1.2 pacid=30778929 transcript=Cre06.g300550.t1.2 locus=Cre06.g300550 ID=Cre06.g300550.t1.2.v5.5 annot-version=v5.5
01031:2	2	R.RVEGLAAR.W			436.26	2	871.512	871.511	0	1.1	667	Specific	398.14	102.4	102.4	5.84	148	>Cre06.g300550.t1.2 pacid=30778929 transcript=Cre06.g300550.t1.2 locus=Cre06.g300550 ID=Cre06.g300550.t1.2.v5.5 annot-version=v5.5
25905:3	2	R.RLLAADEEEVLGGAVGAFR.R			658.354	3	1973.05	1973.05	0	0.9	677	Specific	154.29	104.61	104.61	3.89	148	>Cre06.g300550.t1.2 pacid=30778929 transcript=Cre06.g300550.t1.2 locus=Cre06.g300550 ID=Cre06.g300550.t1.2.v5.5 annot-version=v5.5
26442:3	2	R.RLLAADEEEVLGGAVGAFR.R			658.355	3	1973.05	1973.05	0	2.2	677	Specific	217.65	137.23	137.23	5.04	148	>Cre06.g300550.t1.2 pacid=30778929 transcript=Cre06.g300550.t1.2 locus=Cre06.g300550 ID=Cre06.g300550.t1.2.v5.5 annot-version=v5.5
36157:2	2	R.LLAADEEEVLGGAVGAFR.R			908.978	2	1816.95	1816.94	0	3	678	Specific	63.51	12.88	12.88	2.04	148	>Cre06.g300550.t1.2 pacid=30778929 transcript=Cre06.g300550.t1.2 locus=Cre06.g300550 ID=Cre06.g300550.t1.2.v5.5 annot-version=v5.5
32931:2	2	R.LLAADEEEVLGGAVGAFR.R			908.98	2	1816.95	1816.94	0	4.3	678	Specific	77.81	30.2	30.2	2.25	148	>Cre06.g300550.t1.2 pacid=30778929 transcript=Cre06.g300550.t1.2 locus=Cre06.g300550 ID=Cre06.g300550.t1.2.v5.5 annot-version=v5.5
31680:2	2	R.LLAADEEEVLGGAVGAFR.R			908.977	2	1816.95	1816.94	0	1.5	678	Specific	139.81	71.9	71.9	3.85	148	>Cre06.g300550.t1.2 pacid=30778929 transcript=Cre06.g300550.t1.2 locus=Cre06.g300550 ID=Cre06.g300550.t1.2.v5.5 annot-version=v5.5
35182:2	2	R.LLAADEEEVLGGAVGAFR.R			908.978	2	1816.95	1816.94	0	3	678	Specific	150.55	127.67	127.67	5.04	148	>Cre06.g300550.t1.2 pacid=30778929 transcript=Cre06.g300550.t1.2 locus=Cre06.g300550 ID=Cre06.g300550.t1.2.v5.5 annot-version=v5.5
27064:2	2	R.LLAADEEEVLGGAVGAFR.R			908.978	2	1816.95	1816.94	0	3.1	678	Specific	184.76	181.31	181.31	5.79	148	>Cre06.g300550.t1.2 pacid=30778929 transcript=Cre06.g300550.t1.2 locus=Cre06.g300550 ID=Cre06.g300550.t1.2.v5.5 annot-version=v5.5
32301:2	2	R.LLAADEEEVLGGAVGAFR.R			908.977	2	1816.95	1816.94	0	2.2	678	Specific	255.69	125.5	125.5	7.01	148	>Cre06.g300550.t1.2 pacid=30778929 transcript=Cre06.g300550.t1.2 locus=Cre06.g300550 ID=Cre06.g300550.t1.2.v5.5 annot-version=v5.5
31180:2	2	R.LLAADEEEVLGGAVGAFR.R			908.979	2	1816.95	1816.94	0	4.1	678	Specific	285.74	173.69	173.69	6.95	148	>Cre06.g300550.t1.2 pacid=30778929 transcript=Cre06.g300550.t1.2 locus=Cre06.g300550 ID=Cre06.g300550.t1.2.v5.5 annot-version=v5.5
34278:2	2	R.LLAADEEEVLGGAVGAFR.R			908.977	2	1816.95	1816.94	0	2.2	678	Specific	286.09	177.2	177.2	7.79	148	>Cre06.g300550.t1.2 pacid=30778929 transcript=Cre06.g300550.t1.2 locus=Cre06.g300550 ID=Cre06.g300550.t1.2.v5.5 annot-version=v5.5
35084:2	2	R.LLAADEEEVLGGAVGAFR.R			908.977	2	1816.95	1816.94	0	1.1	678	Specific	289.29	176.96	176.96	7.64	148	>Cre06.g300550.t1.2 pacid=30778929 transcript=Cre06.g300550.t1.2 locus=Cre06.g300550 ID=Cre06.g300550.t1.2.v5.5 annot-version=v5.5
30640:2	2	R.LLAADEEEVLGGAVGAFR.R			908.978	2	1816.95	1816.94	0	2.4	678	Specific	320.87	159.74	159.74	8.11	148	>Cre06.g300550.t1.2 pacid=30778929 transcript=Cre06.g300550.t1.2 locus=Cre06.g300550 ID=Cre06.g300550.t1.2.v5.5 annot-version=v5.5
30452:2	2	R.LLAADEEEVLGGAVGAFR.R			908.979	2	1816.95	1816.94	0	3.8	678	Specific	473.35	330.96	330.96	8.62	148	>Cre06.g300550.t1.2 pacid=30778929 transcript=Cre06.g300550.t1.2 locus=Cre06.g300550 ID=Cre06.g300550.t1.2.v5.5 annot-version=v5.5
29872:2	2	R.LLAADEEEVLGGAVGAFR.R			908.977	2	1816.95	1816.94	0	2	678	Specific	496.65	342.69	342.69	9.55	148	>Cre06.g300550.t1.2 pacid=30778929 transcript=Cre06.g300550.t1.2 locus=Cre06.g300550 ID=Cre06.g300550.t1.2.v5.5 annot-version=v5.5
29365:2	2	R.LLAADEEEVLGGAVGAFR.R			908.978	2	1816.95	1816.94	0	2.8	678	Specific	663.51	492.19	492.19	13.5	148	>Cre06.g300550.t1.2 pacid=30778929 transcript=Cre06.g300550.t1.2 locus=Cre06.g300550 ID=Cre06.g300550.t1.2.v5.5 annot-version=v5.5
03440:1	2	R.Q[-17.027]IVER.A		Q[-17]	627.348	1	627.348	627.346	0	2.7	734	Specific	176.68	2.34	2.34	0.79	148	>Cre06.g300550.t1.2 pacid=30778929 transcript=Cre06.g300550.t1.2 locus=Cre06.g300550 ID=Cre06.g300550.t1.2.v5.5 annot-version=v5.5
08334:2	2	R.FKPYGEVGLR.M			583.322	2	1165.64	1165.64	0	1.1	744	Specific	179.93	10.23	10.23	1.28	148	>Cre06.g300550.t1.2 pacid=30778929 transcript=Cre06.g300550.t1.2 locus=Cre06.g300550 ID=Cre06.g300550.t1.2.v5.5 annot-version=v5.5
07767:2	2	R.FKPYGEVGLR.M			583.323	2	1165.64	1165.64	0	2.4	744	Specific	230.48	89.06	89.06	3.68	148	>Cre06.g300550.t1.2 pacid=30778929 transcript=Cre06.g300550.t1.2 locus=Cre06.g300550 ID=Cre06.g300550.t1.2.v5.5 annot-version=v5.5
08643:4	2	R.MAQDANGSPVSLM[+15.995]QEPLHYPHGTK.F		M[+16]	656.813	4	2624.23	2624.22	0	2	754	Specific	145.5	90.65	90.65	3.29	148	>Cre06.g300550.t1.2 pacid=30778929 transcript=Cre06.g300550.t1.2 locus=Cre06.g300550 ID=Cre06.g300550.t1.2.v5.5 annot-version=v5.5
15709:3	2	R.MAQDAN[+0.984]GSPVSLMQEPLHYPHGTK.F		N[+1]	870.41	3	2609.22	2609.21	0	1.6	754	Specific	369.53	265.25	265.25	7.25	148	>Cre06.g300550.t1.2 pacid=30778929 transcript=Cre06.g300550.t1.2 locus=Cre06.g300550 ID=Cre06.g300550.t1.2.v5.5 annot-version=v5.5
15351:3	2	R.MAQDAN[+0.984]GSPVSLMQEPLHYPHGTK.F		N[+1]	870.409	3	2609.21	2609.21	0	0.4	754	Specific	422.27	359.02	359.02	7.67	148	>Cre06.g300550.t1.2 pacid=30778929 transcript=Cre06.g300550.t1.2 locus=Cre06.g300550 ID=Cre06.g300550.t1.2.v5.5 annot-version=v5.5
15838:4	2	R.MAQDAN[+0.984]GSPVSLMQEPLHYPHGTK.F		N[+1]	653.059	4	2609.22	2609.21	0	1.6	754	Specific	432.47	372.19	372.19	8.67	148	>Cre06.g300550.t1.2 pacid=30778929 transcript=Cre06.g300550.t1.2 locus=Cre06.g300550 ID=Cre06.g300550.t1.2.v5.5 annot-version=v5.5
19441:4	2	R.MAQDAN[+0.984]GSPVSLMQEPLHYPHGTK[+28.031].F		K[+28], N[+1]	660.067	4	2637.25	2637.24	0	0.7	754	Specific	7.14	7.14	7.14	1.92	148	>Cre06.g300550.t1.2 pacid=30778929 transcript=Cre06.g300550.t1.2 locus=Cre06.g300550 ID=Cre06.g300550.t1.2.v5.5 annot-version=v5.5
14436:4	2	R.M[+15.995]AQDAN[+0.984]GSPVSLMQEPLHYPHGTK.F		M[+16], N[+1]	657.062	4	2625.23	2625.21	0	7.4	754	Specific	87.12	48.32	48.32	1.71	148	>Cre06.g300550.t1.2 pacid=30778929 transcript=Cre06.g300550.t1.2 locus=Cre06.g300550 ID=Cre06.g300550.t1.2.v5.5 annot-version=v5.5
14893:4	2	R.M[+15.995]AQDAN[+0.984]GSPVSLMQEPLHYPHGTK.F		M[+16], N[+1]	657.058	4	2625.21	2625.21	0	1.4	754	Specific	291.94	216.52	216.52	7.44	148	>Cre06.g300550.t1.2 pacid=30778929 transcript=Cre06.g300550.t1.2 locus=Cre06.g300550 ID=Cre06.g300550.t1.2.v5.5 annot-version=v5.5
09045:4	2	R.MAQDAN[+0.984]GSPVSLM[+15.995]QEPLHYPHGTK.F		M[+16], N[+1]	657.059	4	2625.21	2625.21	0	2.3	754	Specific	505.53	496.91	496.91	9.59	148	>Cre06.g300550.t1.2 pacid=30778929 transcript=Cre06.g300550.t1.2 locus=Cre06.g300550 ID=Cre06.g300550.t1.2.v5.5 annot-version=v5.5
13354:4	2	R.MAQDAN[+0.984]GSPVSLM[+15.995]QEPLHYPHGTK[+28.031].F		K[+28], M[+16], N[+1]	664.067	4	2653.25	2653.24	0	2.5	754	Specific	135.55	80.1	80.1	2.63	148	>Cre06.g300550.t1.2 pacid=30778929 transcript=Cre06.g300550.t1.2 locus=Cre06.g300550 ID=Cre06.g300550.t1.2.v5.5 annot-version=v5.5
20997:3	2	K.FMAPGPLGLC[+71.037]HAVPDDPSLR.Q		C[+71]	722.026	3	2164.06	2164.07	0	-2.2	778	Specific	171.76	160.16	160.16	2.75	148	>Cre06.g300550.t1.2 pacid=30778929 transcript=Cre06.g300550.t1.2 locus=Cre06.g300550 ID=Cre06.g300550.t1.2.v5.5 annot-version=v5.5
19029:3	2	K.FM[+15.995]APGPLGLC[+71.037]HAVPDDPSLR.Q		C[+71], M[+16]	727.361	3	2180.07	2180.06	0	2.1	778	Specific	190.75	122.35	122.35	4.35	148	>Cre06.g300550.t1.2 pacid=30778929 transcript=Cre06.g300550.t1.2 locus=Cre06.g300550 ID=Cre06.g300550.t1.2.v5.5 annot-version=v5.5
19811:4	2	K.FMAPGPLGLC[+71.037]HAVPDDPSLRQEMAK.V		C[+71]	688.592	4	2751.35	2751.34	0	1.9	778	Specific	10.33	10.33	10.33	1.56	148	>Cre06.g300550.t1.2 pacid=30778929 transcript=Cre06.g300550.t1.2 locus=Cre06.g300550 ID=Cre06.g300550.t1.2.v5.5 annot-version=v5.5
19774:4	2	K.FMAPGPLGLC[+71.037]HAVPDDPSLRQEMAK.V		C[+71]	688.593	4	2751.35	2751.34	0	3.3	778	Specific	115.39	71.09	71.09	2.57	148	>Cre06.g300550.t1.2 pacid=30778929 transcript=Cre06.g300550.t1.2 locus=Cre06.g300550 ID=Cre06.g300550.t1.2.v5.5 annot-version=v5.5
17269:4	2	K.FMAPGPLGLC[+71.037]HAVPDDPSLRQEM[+15.995]AK.V		C[+71], M[+16]	692.591	4	2767.34	2767.34	0	1.8	778	Specific	14.39	14.39	14.39	1.15	148	>Cre06.g300550.t1.2 pacid=30778929 transcript=Cre06.g300550.t1.2 locus=Cre06.g300550 ID=Cre06.g300550.t1.2.v5.5 annot-version=v5.5
18440:4	2	K.FM[+15.995]APGPLGLC[+71.037]HAVPDDPSLRQEMAK.V		C[+71], M[+16]	692.591	4	2767.34	2767.34	0	1.7	778	Specific	174.88	142	142	4.16	148	>Cre06.g300550.t1.2 pacid=30778929 transcript=Cre06.g300550.t1.2 locus=Cre06.g300550 ID=Cre06.g300550.t1.2.v5.5 annot-version=v5.5
18202:4	2	K.FM[+15.995]APGPLGLC[+71.037]HAVPDDPSLRQEMAK.V		C[+71], M[+16]	692.591	4	2767.34	2767.34	0	1.6	778	Specific	176.59	141.06	141.06	4.16	148	>Cre06.g300550.t1.2 pacid=30778929 transcript=Cre06.g300550.t1.2 locus=Cre06.g300550 ID=Cre06.g300550.t1.2.v5.5 annot-version=v5.5
21501:4	2	R.QEMAK[+114.043]VAHNYAAIY[+79.966]RMY[+79.966]NFDWDPEPGTVQYK.I		K[+114], Y[+80]*2	1003.44	4	4010.73	4009.71	1	3.8	798	Specific	202.48	95.49	1.62	1.96	148	>Cre06.g300550.t1.2 pacid=30778929 transcript=Cre06.g300550.t1.2 locus=Cre06.g300550 ID=Cre06.g300550.t1.2.v5.5 annot-version=v5.5
04851:2	2	K.VAHNYAAIYR.M			589.309	2	1177.61	1177.61	0	-0.8	803	Specific	292.66	119.66	119.66	4.44	148	>Cre06.g300550.t1.2 pacid=30778929 transcript=Cre06.g300550.t1.2 locus=Cre06.g300550 ID=Cre06.g300550.t1.2.v5.5 annot-version=v5.5
04821:2	2	K.VAHNYAAIYR.M			589.31	2	1177.61	1177.61	0	0.5	803	Specific	348.02	136.1	136.1	6.46	148	>Cre06.g300550.t1.2 pacid=30778929 transcript=Cre06.g300550.t1.2 locus=Cre06.g300550 ID=Cre06.g300550.t1.2.v5.5 annot-version=v5.5
04386:2	2	K.VAHNYAAIYR.M			589.31	2	1177.61	1177.61	0	1.1	803	Specific	401.48	179.8	179.8	7.15	148	>Cre06.g300550.t1.2 pacid=30778929 transcript=Cre06.g300550.t1.2 locus=Cre06.g300550 ID=Cre06.g300550.t1.2.v5.5 annot-version=v5.5
04473:2	2	K.VAHNYAAIYR.M			589.311	2	1177.62	1177.61	0	3.3	803	Specific	422.23	305.79	305.79	7.27	148	>Cre06.g300550.t1.2 pacid=30778929 transcript=Cre06.g300550.t1.2 locus=Cre06.g300550 ID=Cre06.g300550.t1.2.v5.5 annot-version=v5.5
05229:2	2	K.VAHN[+0.984]YAAIYR.M		N[+1]	589.801	2	1178.59	1178.6	0	-0.7	803	Specific	206.46	59.15	59.15	1.96	148	>Cre06.g300550.t1.2 pacid=30778929 transcript=Cre06.g300550.t1.2 locus=Cre06.g300550 ID=Cre06.g300550.t1.2.v5.5 annot-version=v5.5
25784:2	2	R.MYNFDWDPEPGTVQYK.I			995.443	2	1989.88	1989.87	0	5.6	813	Specific	76.86	61.42	61.42	1.95	148	>Cre06.g300550.t1.2 pacid=30778929 transcript=Cre06.g300550.t1.2 locus=Cre06.g300550 ID=Cre06.g300550.t1.2.v5.5 annot-version=v5.5
24986:2	2	R.MYNFDWDPEPGTVQYK.I			995.433	2	1989.86	1989.87	0	-5.2	813	Specific	149.55	137.88	137.88	3.35	148	>Cre06.g300550.t1.2 pacid=30778929 transcript=Cre06.g300550.t1.2 locus=Cre06.g300550 ID=Cre06.g300550.t1.2.v5.5 annot-version=v5.5
23752:2	2	R.MYNFDWDPEPGTVQYK.I			995.442	2	1989.88	1989.87	0	3.8	813	Specific	369.29	343.45	343.45	8.6	148	>Cre06.g300550.t1.2 pacid=30778929 transcript=Cre06.g300550.t1.2 locus=Cre06.g300550 ID=Cre06.g300550.t1.2.v5.5 annot-version=v5.5
24359:2	2	R.MYNFDWDPEPGTVQYK.I			995.441	2	1989.87	1989.87	0	2.6	813	Specific	408.24	408.24	408.24	10.44	148	>Cre06.g300550.t1.2 pacid=30778929 transcript=Cre06.g300550.t1.2 locus=Cre06.g300550 ID=Cre06.g300550.t1.2.v5.5 annot-version=v5.5
24520:2	2	R.MYNFDWDPEPGTVQYK.I			995.43	2	1989.85	1989.87	0	-7.7	813	Specific	433.48	428.8	428.8	7.78	148	>Cre06.g300550.t1.2 pacid=30778929 transcript=Cre06.g300550.t1.2 locus=Cre06.g300550 ID=Cre06.g300550.t1.2.v5.5 annot-version=v5.5
28948:2	2	R.MYNFDWDPEPGTVQYK[+28.031].I		K[+28]	1009.46	2	2017.91	2017.9	0	2.7	813	Specific	87.59	87.59	87.59	3.59	148	>Cre06.g300550.t1.2 pacid=30778929 transcript=Cre06.g300550.t1.2 locus=Cre06.g300550 ID=Cre06.g300550.t1.2.v5.5 annot-version=v5.5
25032:2	2	R.MYN[+0.984]FDWDPEPGTVQYK.I		N[+1]	995.941	2	1990.87	1990.85	0	10.8	813	Specific	108.97	108.97	108.97	2.92	148	>Cre06.g300550.t1.2 pacid=30778929 transcript=Cre06.g300550.t1.2 locus=Cre06.g300550 ID=Cre06.g300550.t1.2.v5.5 annot-version=v5.5
23033:2	2	R.M[+15.995]YNFDWDPEPGTVQYK.I		M[+16]	1003.44	2	2005.86	2005.86	0	0.6	813	Specific	144.92	106.84	106.84	3.89	148	>Cre06.g300550.t1.2 pacid=30778929 transcript=Cre06.g300550.t1.2 locus=Cre06.g300550 ID=Cre06.g300550.t1.2.v5.5 annot-version=v5.5
17487:2	2	R.M[+15.995]YNFDWDPEPGTVQYK.I		M[+16]	1003.44	2	2005.87	2005.86	0	3.2	813	Specific	147.07	108.62	108.62	4.01	148	>Cre06.g300550.t1.2 pacid=30778929 transcript=Cre06.g300550.t1.2 locus=Cre06.g300550 ID=Cre06.g300550.t1.2.v5.5 annot-version=v5.5
19574:2	2	R.M[+15.995]YNFDWDPEPGTVQYK.I		M[+16]	1003.44	2	2005.86	2005.86	0	0.3	813	Specific	160.21	125.71	125.71	4.7	148	>Cre06.g300550.t1.2 pacid=30778929 transcript=Cre06.g300550.t1.2 locus=Cre06.g300550 ID=Cre06.g300550.t1.2.v5.5 annot-version=v5.5
24521:2	2	R.MYN[+0.984]FDWDPEPGTVQYK.I		N[+1]	995.934	2	1990.86	1990.85	0	3.6	813	Specific	264.82	122.84	122.84	5.64	148	>Cre06.g300550.t1.2 pacid=30778929 transcript=Cre06.g300550.t1.2 locus=Cre06.g300550 ID=Cre06.g300550.t1.2.v5.5 annot-version=v5.5
20880:2	2	R.M[+15.995]YNFDWDPEPGTVQYK.I		M[+16]	1003.44	2	2005.87	2005.86	0	1.7	813	Specific	284.8	199.93	199.93	7.27	148	>Cre06.g300550.t1.2 pacid=30778929 transcript=Cre06.g300550.t1.2 locus=Cre06.g300550 ID=Cre06.g300550.t1.2.v5.5 annot-version=v5.5
22832:2	2	R.M[+15.995]YNFDWDPEPGTVQYK.I		M[+16]	1003.44	2	2005.87	2005.86	0	2.7	813	Specific	286.01	209.92	209.92	7.68	148	>Cre06.g300550.t1.2 pacid=30778929 transcript=Cre06.g300550.t1.2 locus=Cre06.g300550 ID=Cre06.g300550.t1.2.v5.5 annot-version=v5.5
21798:2	2	R.M[+15.995]YNFDWDPEPGTVQYK.I		M[+16]	1003.43	2	2005.86	2005.86	0	-1.1	813	Specific	342.35	296.71	296.71	7.25	148	>Cre06.g300550.t1.2 pacid=30778929 transcript=Cre06.g300550.t1.2 locus=Cre06.g300550 ID=Cre06.g300550.t1.2.v5.5 annot-version=v5.5
21500:2	2	R.M[+15.995]YNFDWDPEPGTVQYK.I		M[+16]	1003.44	2	2005.87	2005.86	0	2.5	813	Specific	581.23	427.44	427.44	11.5	148	>Cre06.g300550.t1.2 pacid=30778929 transcript=Cre06.g300550.t1.2 locus=Cre06.g300550 ID=Cre06.g300550.t1.2.v5.5 annot-version=v5.5
20843:2	2	R.M[+15.995]YN[+0.984]FDWDPEPGTVQYK.I		M[+16], N[+1]	1003.94	2	2006.87	2006.85	0	11.7	813	Specific	33.85	33.85	33.85	0.26	148	>Cre06.g300550.t1.2 pacid=30778929 transcript=Cre06.g300550.t1.2 locus=Cre06.g300550 ID=Cre06.g300550.t1.2.v5.5 annot-version=v5.5
22200:2	2	R.M[+15.995]YN[+0.984]FDWDPEPGTVQYK.I		M[+16], N[+1]	1003.93	2	2006.85	2006.85	0	3.2	813	Specific	147.7	147.7	147.7	5.18	148	>Cre06.g300550.t1.2 pacid=30778929 transcript=Cre06.g300550.t1.2 locus=Cre06.g300550 ID=Cre06.g300550.t1.2.v5.5 annot-version=v5.5
22187:2	2	R.M[+15.995]YN[+0.984]FDWDPEPGTVQYK.I		M[+16], N[+1]	1003.93	2	2006.85	2006.85	0	1.9	813	Specific	233.19	176.1	176.1	7.09	148	>Cre06.g300550.t1.2 pacid=30778929 transcript=Cre06.g300550.t1.2 locus=Cre06.g300550 ID=Cre06.g300550.t1.2.v5.5 annot-version=v5.5
15234:2	2	R.YLAAADEVLR.D			560.804	2	1120.6	1120.6	0	1.1	847	Specific	146.63	28.26	28.26	2.01	148	>Cre06.g300550.t1.2 pacid=30778929 transcript=Cre06.g300550.t1.2 locus=Cre06.g300550 ID=Cre06.g300550.t1.2.v5.5 annot-version=v5.5
13705:2	2	R.YLAAADEVLR.D			560.804	2	1120.6	1120.6	0	1.1	847	Specific	250.2	97.97	97.97	5.45	148	>Cre06.g300550.t1.2 pacid=30778929 transcript=Cre06.g300550.t1.2 locus=Cre06.g300550 ID=Cre06.g300550.t1.2.v5.5 annot-version=v5.5
13732:2	2	R.YLAAADEVLR.D			560.804	2	1120.6	1120.6	0	1.1	847	Specific	265.24	61.18	61.18	5.12	148	>Cre06.g300550.t1.2 pacid=30778929 transcript=Cre06.g300550.t1.2 locus=Cre06.g300550 ID=Cre06.g300550.t1.2.v5.5 annot-version=v5.5
13974:2	2	R.YLAAADEVLR.D			560.804	2	1120.6	1120.6	0	1.8	847	Specific	272.33	65.51	65.51	5.45	148	>Cre06.g300550.t1.2 pacid=30778929 transcript=Cre06.g300550.t1.2 locus=Cre06.g300550 ID=Cre06.g300550.t1.2.v5.5 annot-version=v5.5
08346:2	2	R.YLAAADEVLR.D			560.805	2	1120.6	1120.6	0	2.2	847	Specific	285.66	97.67	97.67	6.42	148	>Cre06.g300550.t1.2 pacid=30778929 transcript=Cre06.g300550.t1.2 locus=Cre06.g300550 ID=Cre06.g300550.t1.2.v5.5 annot-version=v5.5
13497:2	2	R.YLAAADEVLR.D			560.804	2	1120.6	1120.6	0	1.7	847	Specific	290.46	93.46	93.46	5.79	148	>Cre06.g300550.t1.2 pacid=30778929 transcript=Cre06.g300550.t1.2 locus=Cre06.g300550 ID=Cre06.g300550.t1.2.v5.5 annot-version=v5.5
08339:2	2	R.YLAAADEVLR.D			560.804	2	1120.6	1120.6	0	1	847	Specific	313.19	75.77	75.77	5.42	148	>Cre06.g300550.t1.2 pacid=30778929 transcript=Cre06.g300550.t1.2 locus=Cre06.g300550 ID=Cre06.g300550.t1.2.v5.5 annot-version=v5.5
13457:2	2	R.YLAAADEVLR.D			560.804	2	1120.6	1120.6	0	1.3	847	Specific	331.64	157.36	157.36	7.36	148	>Cre06.g300550.t1.2 pacid=30778929 transcript=Cre06.g300550.t1.2 locus=Cre06.g300550 ID=Cre06.g300550.t1.2.v5.5 annot-version=v5.5
12628:2	2	R.YLAAADEVLR.D			560.804	2	1120.6	1120.6	0	1.3	847	Specific	417.32	171.3	171.3	7.7	148	>Cre06.g300550.t1.2 pacid=30778929 transcript=Cre06.g300550.t1.2 locus=Cre06.g300550 ID=Cre06.g300550.t1.2.v5.5 annot-version=v5.5
13015:2	2	R.YLAAADEVLR.D			560.804	2	1120.6	1120.6	0	1.3	847	Specific	479.31	145.97	145.97	7.72	148	>Cre06.g300550.t1.2 pacid=30778929 transcript=Cre06.g300550.t1.2 locus=Cre06.g300550 ID=Cre06.g300550.t1.2.v5.5 annot-version=v5.5
13409:2	3	K.NLVT[+79.966]DSEDLEEKPGER.S		T[+80]	955.926	2	1910.84	1910.84	0	3.1	142	Specific	59.06	16.06	16.06	1.55	100	>Cre03.g175200.t1.2 pacid=30786650 transcript=Cre03.g175200.t1.2 locus=Cre03.g175200 ID=Cre03.g175200.t1.2.v5.5 annot-version=v5.5
06865:2	3	K.NLVTDS[+79.966]EDLEEKPGER.S		S[+80]	955.923	2	1910.84	1910.84	0	1	142	Specific	312.2	234.74	49.36	7.14	100	>Cre03.g175200.t1.2 pacid=30786650 transcript=Cre03.g175200.t1.2 locus=Cre03.g175200 ID=Cre03.g175200.t1.2.v5.5 annot-version=v5.5
07825:2	3	K.NLVT[+79.966]DS[+79.966]EDLEEKPGER.S		S[+80], T[+80]	995.908	2	1990.81	1990.8	0	2.5	142	Specific	342.34	300.36	300.36	8.65	100	>Cre03.g175200.t1.2 pacid=30786650 transcript=Cre03.g175200.t1.2 locus=Cre03.g175200 ID=Cre03.g175200.t1.2.v5.5 annot-version=v5.5
08702:2	3	K.NLVT[+79.966]DS[+79.966]EDLEEKPGER.S		S[+80], T[+80]	995.908	2	1990.81	1990.8	0	2.2	142	Specific	480.35	369.47	369.47	8.93	100	>Cre03.g175200.t1.2 pacid=30786650 transcript=Cre03.g175200.t1.2 locus=Cre03.g175200 ID=Cre03.g175200.t1.2.v5.5 annot-version=v5.5
08245:2	3	K.NLVT[+79.966]DS[+79.966]EDLEEKPGER.S		S[+80], T[+80]	995.908	2	1990.81	1990.8	0	2.6	142	Specific	642.7	501.57	501.57	11.8	100	>Cre03.g175200.t1.2 pacid=30786650 transcript=Cre03.g175200.t1.2 locus=Cre03.g175200 ID=Cre03.g175200.t1.2.v5.5 annot-version=v5.5
07480:2	3	K.N[+0.984]LVT[+79.966]DS[+79.966]EDLEEKPGER.S		N[+1], S[+80], T[+80]	996.409	2	1991.81	1991.79	0	11	142	Specific	243.42	173.7	173.7	4.46	100	>Cre03.g175200.t1.2 pacid=30786650 transcript=Cre03.g175200.t1.2 locus=Cre03.g175200 ID=Cre03.g175200.t1.2.v5.5 annot-version=v5.5
33615:2	3	R.C[+71.037]VEIVIEGWPDVGNLPTADELK.D		C[+71]	1234.62	2	2468.24	2468.24	0	1.3	163	Specific	129.1	109.82	109.82	3.87	100	>Cre03.g175200.t1.2 pacid=30786650 transcript=Cre03.g175200.t1.2 locus=Cre03.g175200 ID=Cre03.g175200.t1.2.v5.5 annot-version=v5.5
33651:2	3	R.C[+71.037]VEIVIEGWPDVGNLPTADELK.D		C[+71]	1234.62	2	2468.24	2468.24	0	-0.1	163	Specific	166.05	166.05	166.05	4.9	100	>Cre03.g175200.t1.2 pacid=30786650 transcript=Cre03.g175200.t1.2 locus=Cre03.g175200 ID=Cre03.g175200.t1.2.v5.5 annot-version=v5.5
17967:2	3	K.DLLTVQEGHIFEK.Q			764.905	2	1528.8	1528.8	0	2.1	185	Specific	573.56	317.64	317.64	8.59	100	>Cre03.g175200.t1.2 pacid=30786650 transcript=Cre03.g175200.t1.2 locus=Cre03.g175200 ID=Cre03.g175200.t1.2.v5.5 annot-version=v5.5
22240:3	3	K.DLLTVQEGHIFEKQDLLDDR.R			795.41	3	2384.22	2384.21	0	2.7	185	Specific	115.57	107.5	107.5	2.57	100	>Cre03.g175200.t1.2 pacid=30786650 transcript=Cre03.g175200.t1.2 locus=Cre03.g175200 ID=Cre03.g175200.t1.2.v5.5 annot-version=v5.5
22253:3	3	K.DLLTVQEGHIFEKQDLLDDR.R			795.409	3	2384.21	2384.21	0	0.9	185	Specific	328.39	211.67	211.67	6.43	100	>Cre03.g175200.t1.2 pacid=30786650 transcript=Cre03.g175200.t1.2 locus=Cre03.g175200 ID=Cre03.g175200.t1.2.v5.5 annot-version=v5.5
05532:2	3	K.QDLLDDR.R			437.717	2	874.428	874.427	0	1.3	198	Specific	231.47	13.73	13.73	1.97	100	>Cre03.g175200.t1.2 pacid=30786650 transcript=Cre03.g175200.t1.2 locus=Cre03.g175200 ID=Cre03.g175200.t1.2.v5.5 annot-version=v5.5
05844:2	3	K.QDLLDDR.R			437.717	2	874.427	874.427	0	0.5	198	Specific	284.72	38.42	38.42	3.12	100	>Cre03.g175200.t1.2 pacid=30786650 transcript=Cre03.g175200.t1.2 locus=Cre03.g175200 ID=Cre03.g175200.t1.2.v5.5 annot-version=v5.5
03020:2	3	K.QDLLDDRR.K			515.768	2	1030.53	1030.53	0	1.4	198	Specific	254.07	38.91	38.91	2.17	100	>Cre03.g175200.t1.2 pacid=30786650 transcript=Cre03.g175200.t1.2 locus=Cre03.g175200 ID=Cre03.g175200.t1.2.v5.5 annot-version=v5.5
07538:2	3	K.Q[-17.027]DLLDDRR.K		Q[-17]	507.255	2	1013.5	1013.5	0	1.6	198	Specific	253.67	48.49	48.49	2.42	100	>Cre03.g175200.t1.2 pacid=30786650 transcript=Cre03.g175200.t1.2 locus=Cre03.g175200 ID=Cre03.g175200.t1.2.v5.5 annot-version=v5.5
26374:3	3	R.KLEIQYEDYIAEVEIR.T			671.019	3	2011.04	2011.04	0	2	206	Specific	104	104	104	3.37	100	>Cre03.g175200.t1.2 pacid=30786650 transcript=Cre03.g175200.t1.2 locus=Cre03.g175200 ID=Cre03.g175200.t1.2.v5.5 annot-version=v5.5
26940:3	3	R.KLEIQYEDYIAEVEIR.T			671.019	3	2011.04	2011.04	0	1.3	206	Specific	241.76	93.66	93.66	5.85	100	>Cre03.g175200.t1.2 pacid=30786650 transcript=Cre03.g175200.t1.2 locus=Cre03.g175200 ID=Cre03.g175200.t1.2.v5.5 annot-version=v5.5
30599:2	3	K.LEIQYEDYIAEVEIR.T			941.977	2	1882.95	1882.94	0	2.1	207	Specific	236.41	138.44	138.44	6.79	100	>Cre03.g175200.t1.2 pacid=30786650 transcript=Cre03.g175200.t1.2 locus=Cre03.g175200 ID=Cre03.g175200.t1.2.v5.5 annot-version=v5.5
30107:2	3	K.LEIQYEDYIAEVEIR.T			941.977	2	1882.95	1882.94	0	2.1	207	Specific	385.26	295.32	295.32	8.15	100	>Cre03.g175200.t1.2 pacid=30786650 transcript=Cre03.g175200.t1.2 locus=Cre03.g175200 ID=Cre03.g175200.t1.2.v5.5 annot-version=v5.5
30685:2	3	K.LEIQYEDYIAEVEIR.T			941.978	2	1882.95	1882.94	0	3.1	207	Specific	434.68	361.13	361.13	8.72	100	>Cre03.g175200.t1.2 pacid=30786650 transcript=Cre03.g175200.t1.2 locus=Cre03.g175200 ID=Cre03.g175200.t1.2.v5.5 annot-version=v5.5
31234:3	3	K.LEIQYEDYIAEVEIRTEYVDGK.S			892.443	3	2675.31	2675.31	0	2.1	207	Specific	257.71	224.17	224.17	6.62	100	>Cre03.g175200.t1.2 pacid=30786650 transcript=Cre03.g175200.t1.2 locus=Cre03.g175200 ID=Cre03.g175200.t1.2.v5.5 annot-version=v5.5
00930:2	3	R.TEYVDGK.S			406.196	2	811.385	811.383	0	1.9	222	Specific	302.33	80.47	80.47	5.19	100	>Cre03.g175200.t1.2 pacid=30786650 transcript=Cre03.g175200.t1.2 locus=Cre03.g175200 ID=Cre03.g175200.t1.2.v5.5 annot-version=v5.5
08568:2	3	R.GINAIDIK.G			422.251	2	843.494	843.493	0	1.1	245	Specific	386.52	126.46	126.46	6.9	100	>Cre03.g175200.t1.2 pacid=30786650 transcript=Cre03.g175200.t1.2 locus=Cre03.g175200 ID=Cre03.g175200.t1.2.v5.5 annot-version=v5.5
08893:2	3	R.GIN[+0.984]AIDIK.G		N[+1]	422.743	2	844.478	844.477	0	1	245	Specific	361.59	61.36	61.36	5.26	100	>Cre03.g175200.t1.2 pacid=30786650 transcript=Cre03.g175200.t1.2 locus=Cre03.g175200 ID=Cre03.g175200.t1.2.v5.5 annot-version=v5.5
10041:2	3	R.GIN[+0.984]AIDIK.G		N[+1]	422.743	2	844.478	844.477	0	0.8	245	Specific	371.39	93.9	93.9	4.58	100	>Cre03.g175200.t1.2 pacid=30786650 transcript=Cre03.g175200.t1.2 locus=Cre03.g175200 ID=Cre03.g175200.t1.2.v5.5 annot-version=v5.5
07414:2	3	K.GAALMPASEVER.I			615.812	2	1230.62	1230.61	0	2.4	253	Specific	326.84	115.15	115.15	6.59	100	>Cre03.g175200.t1.2 pacid=30786650 transcript=Cre03.g175200.t1.2 locus=Cre03.g175200 ID=Cre03.g175200.t1.2.v5.5 annot-version=v5.5
03993:2	3	K.GAALM[+15.995]PASEVER.I		M[+16]	623.81	2	1246.61	1246.61	0	1.8	253	Specific	334.62	76.02	76.02	5.43	100	>Cre03.g175200.t1.2 pacid=30786650 transcript=Cre03.g175200.t1.2 locus=Cre03.g175200 ID=Cre03.g175200.t1.2.v5.5 annot-version=v5.5
04044:2	3	K.GAALM[+15.995]PASEVER.I		M[+16]	623.81	2	1246.61	1246.61	0	2	253	Specific	462.39	239.54	239.54	7.95	100	>Cre03.g175200.t1.2 pacid=30786650 transcript=Cre03.g175200.t1.2 locus=Cre03.g175200 ID=Cre03.g175200.t1.2.v5.5 annot-version=v5.5
03365:2	3	R.IC[+71.037]NEC[+71.037]LPK.Q		C[+71]*2	531.26	2	1061.51	1061.51	0	1.7	265	Specific	312.43	100.3	100.3	4.92	100	>Cre03.g175200.t1.2 pacid=30786650 transcript=Cre03.g175200.t1.2 locus=Cre03.g175200 ID=Cre03.g175200.t1.2.v5.5 annot-version=v5.5
21144:2	3	K.QPYMVDIAVMDK.V			705.345	2	1409.68	1409.68	0	2.2	273	Specific	168.17	97.67	97.67	3.53	100	>Cre03.g175200.t1.2 pacid=30786650 transcript=Cre03.g175200.t1.2 locus=Cre03.g175200 ID=Cre03.g175200.t1.2.v5.5 annot-version=v5.5
15086:2	3	K.QPYMVDIAVM[+15.995]DK.V		M[+16]	713.343	2	1425.68	1425.68	0	2.7	273	Specific	187.94	51.97	51.97	2.56	100	>Cre03.g175200.t1.2 pacid=30786650 transcript=Cre03.g175200.t1.2 locus=Cre03.g175200 ID=Cre03.g175200.t1.2.v5.5 annot-version=v5.5
15094:2	3	K.QPYMVDIAVM[+15.995]DK.V		M[+16]	713.343	2	1425.68	1425.68	0	2.4	273	Specific	247.41	119.94	119.94	5.73	100	>Cre03.g175200.t1.2 pacid=30786650 transcript=Cre03.g175200.t1.2 locus=Cre03.g175200 ID=Cre03.g175200.t1.2.v5.5 annot-version=v5.5
16270:2	3	K.QPYM[+15.995]VDIAVMDK.V		M[+16]	713.342	2	1425.68	1425.68	0	0.9	273	Specific	323.81	214.47	214.47	7.32	100	>Cre03.g175200.t1.2 pacid=30786650 transcript=Cre03.g175200.t1.2 locus=Cre03.g175200 ID=Cre03.g175200.t1.2.v5.5 annot-version=v5.5
16535:2	3	K.QPYM[+15.995]VDIAVMDK.V		M[+16]	713.343	2	1425.68	1425.68	0	2.2	273	Specific	337.56	173.92	114.75	7.38	100	>Cre03.g175200.t1.2 pacid=30786650 transcript=Cre03.g175200.t1.2 locus=Cre03.g175200 ID=Cre03.g175200.t1.2.v5.5 annot-version=v5.5
20796:3	3	K.QPYMVDIAVMDKVR.N			555.623	3	1664.85	1664.85	0	2.1	273	Specific	332.32	211.42	211.42	6.88	100	>Cre03.g175200.t1.2 pacid=30786650 transcript=Cre03.g175200.t1.2 locus=Cre03.g175200 ID=Cre03.g175200.t1.2.v5.5 annot-version=v5.5
30750:2	3	K.Q[-17.027]PYMVDIAVMDKVR.N		Q[-17]	824.418	2	1647.83	1647.82	0	3	273	Specific	202.67	121.61	121.61	3.69	100	>Cre03.g175200.t1.2 pacid=30786650 transcript=Cre03.g175200.t1.2 locus=Cre03.g175200 ID=Cre03.g175200.t1.2.v5.5 annot-version=v5.5
30210:2	3	K.Q[-17.027]PYMVDIAVMDKVR.N		Q[-17]	824.418	2	1647.83	1647.82	0	2.8	273	Specific	354.41	258.84	258.84	6.63	100	>Cre03.g175200.t1.2 pacid=30786650 transcript=Cre03.g175200.t1.2 locus=Cre03.g175200 ID=Cre03.g175200.t1.2.v5.5 annot-version=v5.5
30225:2	3	K.Q[-17.027]PYMVDIAVMDKVR.N		Q[-17]	824.417	2	1647.83	1647.82	0	2.2	273	Specific	467.91	259.47	259.47	7.74	100	>Cre03.g175200.t1.2 pacid=30786650 transcript=Cre03.g175200.t1.2 locus=Cre03.g175200 ID=Cre03.g175200.t1.2.v5.5 annot-version=v5.5
23943:2	3	K.Q[-17.027]PYM[+15.995]VDIAVMDKVR.N		M[+16], Q[-17]	832.417	2	1663.83	1663.82	0	4.5	273	Specific	138.67	55.77	55.77	1.86	100	>Cre03.g175200.t1.2 pacid=30786650 transcript=Cre03.g175200.t1.2 locus=Cre03.g175200 ID=Cre03.g175200.t1.2.v5.5 annot-version=v5.5
24426:2	3	K.Q[-17.027]PYM[+15.995]VDIAVMDKVR.N		M[+16], Q[-17]	832.416	2	1663.82	1663.82	0	3.9	273	Specific	141.02	59.62	59.62	1.4	100	>Cre03.g175200.t1.2 pacid=30786650 transcript=Cre03.g175200.t1.2 locus=Cre03.g175200 ID=Cre03.g175200.t1.2.v5.5 annot-version=v5.5
22487:2	3	K.Q[-17.027]PYMVDIAVM[+15.995]DKVR.N		M[+16], Q[-17]	832.415	2	1663.82	1663.82	0	2.3	273	Specific	231.33	24.66	24.66	3.34	100	>Cre03.g175200.t1.2 pacid=30786650 transcript=Cre03.g175200.t1.2 locus=Cre03.g175200 ID=Cre03.g175200.t1.2.v5.5 annot-version=v5.5
08994:2	3	R.NRIEQWYQSR.G			690.345	2	1379.68	1379.68	0	0.7	287	Specific	235.45	70.91	70.91	3.35	100	>Cre03.g175200.t1.2 pacid=30786650 transcript=Cre03.g175200.t1.2 locus=Cre03.g175200 ID=Cre03.g175200.t1.2.v5.5 annot-version=v5.5
08474:3	3	R.NRIEQWYQSR.G			460.566	3	1379.68	1379.68	0	1.3	287	Specific	253.54	90.84	90.84	4.19	100	>Cre03.g175200.t1.2 pacid=30786650 transcript=Cre03.g175200.t1.2 locus=Cre03.g175200 ID=Cre03.g175200.t1.2.v5.5 annot-version=v5.5
08453:2	3	R.NRIEQWYQSR.G			690.345	2	1379.68	1379.68	0	1.2	287	Specific	270.66	134.26	134.26	4.89	100	>Cre03.g175200.t1.2 pacid=30786650 transcript=Cre03.g175200.t1.2 locus=Cre03.g175200 ID=Cre03.g175200.t1.2.v5.5 annot-version=v5.5
08686:2	3	R.NRIEQWYQSR.G			690.346	2	1379.68	1379.68	0	2.1	287	Specific	351.85	183.13	183.13	6.4	100	>Cre03.g175200.t1.2 pacid=30786650 transcript=Cre03.g175200.t1.2 locus=Cre03.g175200 ID=Cre03.g175200.t1.2.v5.5 annot-version=v5.5
11359:2	3	R.N[+0.984]RIEQWYQSR.G		N[+1]	690.835	2	1380.66	1380.67	0	-2.7	287	Specific	89.42	22.68	22.68	0.02	100	>Cre03.g175200.t1.2 pacid=30786650 transcript=Cre03.g175200.t1.2 locus=Cre03.g175200 ID=Cre03.g175200.t1.2.v5.5 annot-version=v5.5
09164:2	3	R.N[+0.984]RIEQWYQSR.G		N[+1]	690.836	2	1380.67	1380.67	0	-0.2	287	Specific	224.87	22.91	22.91	1.91	100	>Cre03.g175200.t1.2 pacid=30786650 transcript=Cre03.g175200.t1.2 locus=Cre03.g175200 ID=Cre03.g175200.t1.2.v5.5 annot-version=v5.5
07330:2	3	R.IEQWYQSR.G			555.273	2	1109.54	1109.54	0	0.7	289	Specific	248.57	58.18	58.18	3.46	100	>Cre03.g175200.t1.2 pacid=30786650 transcript=Cre03.g175200.t1.2 locus=Cre03.g175200 ID=Cre03.g175200.t1.2.v5.5 annot-version=v5.5
38220:2	3	R.GLPFC[+71.037]YVGFFDGMDDGILR.A		C[+71]	1097.01	2	2193.02	2193.01	0	1.2	297	Specific	238.06	238.06	238.06	6.95	100	>Cre03.g175200.t1.2 pacid=30786650 transcript=Cre03.g175200.t1.2 locus=Cre03.g175200 ID=Cre03.g175200.t1.2.v5.5 annot-version=v5.5
36938:2	3	R.GLPFC[+71.037]YVGFFDGM[+15.995]DDGILR.A		C[+71], M[+16]	1105.01	2	2209.01	2209.01	0	1.3	297	Specific	188.43	140.75	140.75	5.06	100	>Cre03.g175200.t1.2 pacid=30786650 transcript=Cre03.g175200.t1.2 locus=Cre03.g175200 ID=Cre03.g175200.t1.2.v5.5 annot-version=v5.5
37282:2	3	R.GLPFC[+71.037]YVGFFDGM[+15.995]DDGILR.A		C[+71], M[+16]	1105.01	2	2209.01	2209.01	0	2.3	297	Specific	212.72	193.71	193.71	5.61	100	>Cre03.g175200.t1.2 pacid=30786650 transcript=Cre03.g175200.t1.2 locus=Cre03.g175200 ID=Cre03.g175200.t1.2.v5.5 annot-version=v5.5
37215:2	3	R.GLPFC[+71.037]YVGFFDGM[+15.995]DDGILR.A		C[+71], M[+16]	1105.01	2	2209.01	2209.01	0	2.4	297	Specific	253.73	200.46	200.46	7.26	100	>Cre03.g175200.t1.2 pacid=30786650 transcript=Cre03.g175200.t1.2 locus=Cre03.g175200 ID=Cre03.g175200.t1.2.v5.5 annot-version=v5.5
01855:2	3	K.IDNVSVR.F			401.725	2	802.442	802.442	0	0.9	323	Specific	369.84	54.67	54.67	4.16	100	>Cre03.g175200.t1.2 pacid=30786650 transcript=Cre03.g175200.t1.2 locus=Cre03.g175200 ID=Cre03.g175200.t1.2.v5.5 annot-version=v5.5
13846:2	3	K.LTGDSELEYSVYDEGK.V			902.912	2	1804.82	1804.81	0	2.3	335	Specific	396.33	300.42	300.42	8.28	100	>Cre03.g175200.t1.2 pacid=30786650 transcript=Cre03.g175200.t1.2 locus=Cre03.g175200 ID=Cre03.g175200.t1.2.v5.5 annot-version=v5.5
17189:2	3	K.LTGDS[+79.966]ELEYSVYDEGK.V		S[+80]	942.893	2	1884.78	1884.78	0	-0.5	335	Specific	289.14	263.07	38.49	6.73	100	>Cre03.g175200.t1.2 pacid=30786650 transcript=Cre03.g175200.t1.2 locus=Cre03.g175200 ID=Cre03.g175200.t1.2.v5.5 annot-version=v5.5
13696:2	3	K.LTGDSELEYS[+79.966]VYDEGK.V		S[+80]	942.894	2	1884.78	1884.78	0	1	335	Specific	363.81	260.06	111.31	8.09	100	>Cre03.g175200.t1.2 pacid=30786650 transcript=Cre03.g175200.t1.2 locus=Cre03.g175200 ID=Cre03.g175200.t1.2.v5.5 annot-version=v5.5
15174:2	3	K.LTGDS[+79.966]ELEYS[+79.966]VYDEGK.V		S[+80]*2	982.877	2	1964.75	1964.74	0	0.6	335	Specific	36.13	36.13	21.74	2.59	100	>Cre03.g175200.t1.2 pacid=30786650 transcript=Cre03.g175200.t1.2 locus=Cre03.g175200 ID=Cre03.g175200.t1.2.v5.5 annot-version=v5.5
16103:2	3	K.LTGDS[+79.966]ELEYS[+79.966]VYDEGK.V		S[+80]*2	982.878	2	1964.75	1964.74	0	2.1	335	Specific	337.59	192.11	58.05	8.09	100	>Cre03.g175200.t1.2 pacid=30786650 transcript=Cre03.g175200.t1.2 locus=Cre03.g175200 ID=Cre03.g175200.t1.2.v5.5 annot-version=v5.5
16596:2	3	K.LTGDS[+79.966]ELEYS[+79.966]VYDEGK.V		S[+80]*2	982.879	2	1964.75	1964.74	0	2.8	335	Specific	567.65	329.91	80.71	9.74	100	>Cre03.g175200.t1.2 pacid=30786650 transcript=Cre03.g175200.t1.2 locus=Cre03.g175200 ID=Cre03.g175200.t1.2.v5.5 annot-version=v5.5
15590:2	3	K.LTGDS[+79.966]ELEYS[+79.966]VYDEGK.V		S[+80]*2	982.878	2	1964.75	1964.74	0	2.2	335	Specific	623	399.6	87.82	12.5	100	>Cre03.g175200.t1.2 pacid=30786650 transcript=Cre03.g175200.t1.2 locus=Cre03.g175200 ID=Cre03.g175200.t1.2.v5.5 annot-version=v5.5
16547:2	3	K.LTGDSELEY[+79.966]S[+79.966]VYDEGKVVK.A		S[+80], Y[+80]	1145.99	2	2290.98	2290.98	0	1.4	335	Specific	3	3	3	0.74	100	>Cre03.g175200.t1.2 pacid=30786650 transcript=Cre03.g175200.t1.2 locus=Cre03.g175200 ID=Cre03.g175200.t1.2.v5.5 annot-version=v5.5
06428:3	3	K.ADKIIEASGFQR.G			445.574	3	1334.71	1334.71	0	0.9	354	Specific	366.95	145.84	145.84	6.94	100	>Cre03.g175200.t1.2 pacid=30786650 transcript=Cre03.g175200.t1.2 locus=Cre03.g175200 ID=Cre03.g175200.t1.2.v5.5 annot-version=v5.5
06297:2	3	K.IIEASGFQR.G			510.778	2	1020.55	1020.55	0	1.6	357	Specific	301.53	124.59	124.59	6.03	100	>Cre03.g175200.t1.2 pacid=30786650 transcript=Cre03.g175200.t1.2 locus=Cre03.g175200 ID=Cre03.g175200.t1.2.v5.5 annot-version=v5.5
05869:2	3	K.IIEASGFQR.G			510.778	2	1020.55	1020.55	0	1.7	357	Specific	417.63	171.35	171.35	7.5	100	>Cre03.g175200.t1.2 pacid=30786650 transcript=Cre03.g175200.t1.2 locus=Cre03.g175200 ID=Cre03.g175200.t1.2.v5.5 annot-version=v5.5
00958:2	3	K.IRC[+71.037]EEVQPK.S		C[+71]	586.809	2	1172.61	1172.61	0	0.9	408	Specific	297.35	68.46	68.46	3.56	100	>Cre03.g175200.t1.2 pacid=30786650 transcript=Cre03.g175200.t1.2 locus=Cre03.g175200 ID=Cre03.g175200.t1.2.v5.5 annot-version=v5.5
34573:2	3	K.SMELDLDWSFQLK.N			806.392	2	1611.78	1611.77	0	2.3	417	Specific	81.06	61.16	61.16	2.66	100	>Cre03.g175200.t1.2 pacid=30786650 transcript=Cre03.g175200.t1.2 locus=Cre03.g175200 ID=Cre03.g175200.t1.2.v5.5 annot-version=v5.5
34765:2	3	K.SMELDLDWSFQLK.N			806.393	2	1611.78	1611.77	0	4.1	417	Specific	143.98	85.23	85.23	2.93	100	>Cre03.g175200.t1.2 pacid=30786650 transcript=Cre03.g175200.t1.2 locus=Cre03.g175200 ID=Cre03.g175200.t1.2.v5.5 annot-version=v5.5
34531:2	3	K.SMELDLDWSFQLK.N			806.392	2	1611.78	1611.77	0	2.6	417	Specific	230.69	161.85	161.85	6.12	100	>Cre03.g175200.t1.2 pacid=30786650 transcript=Cre03.g175200.t1.2 locus=Cre03.g175200 ID=Cre03.g175200.t1.2.v5.5 annot-version=v5.5
34207:2	3	K.SMELDLDWSFQLK.N			806.392	2	1611.78	1611.77	0	2.5	417	Specific	362.54	241.77	241.77	7.77	100	>Cre03.g175200.t1.2 pacid=30786650 transcript=Cre03.g175200.t1.2 locus=Cre03.g175200 ID=Cre03.g175200.t1.2.v5.5 annot-version=v5.5
29713:2	3	K.SM[+15.995]ELDLDWSFQLK.N		M[+16]	814.39	2	1627.77	1627.77	0	3	417	Specific	60.15	58.34	58.34	2.3	100	>Cre03.g175200.t1.2 pacid=30786650 transcript=Cre03.g175200.t1.2 locus=Cre03.g175200 ID=Cre03.g175200.t1.2.v5.5 annot-version=v5.5
32292:2	3	K.SM[+15.995]ELDLDWSFQLK.N		M[+16]	814.389	2	1627.77	1627.77	0	1.8	417	Specific	60.24	60.24	60.24	2.43	100	>Cre03.g175200.t1.2 pacid=30786650 transcript=Cre03.g175200.t1.2 locus=Cre03.g175200 ID=Cre03.g175200.t1.2.v5.5 annot-version=v5.5
29679:2	3	K.SM[+15.995]ELDLDWSFQLK.N		M[+16]	814.389	2	1627.77	1627.77	0	2.3	417	Specific	92.6	92.6	92.6	3.9	100	>Cre03.g175200.t1.2 pacid=30786650 transcript=Cre03.g175200.t1.2 locus=Cre03.g175200 ID=Cre03.g175200.t1.2.v5.5 annot-version=v5.5
32105:2	3	K.SM[+15.995]ELDLDWSFQLK.N		M[+16]	814.389	2	1627.77	1627.77	0	2.1	417	Specific	101.31	29.15	29.15	2.1	100	>Cre03.g175200.t1.2 pacid=30786650 transcript=Cre03.g175200.t1.2 locus=Cre03.g175200 ID=Cre03.g175200.t1.2.v5.5 annot-version=v5.5
30556:2	3	K.SM[+15.995]ELDLDWSFQLK.N		M[+16]	814.388	2	1627.77	1627.77	0	1	417	Specific	108.39	108.39	108.39	3.35	100	>Cre03.g175200.t1.2 pacid=30786650 transcript=Cre03.g175200.t1.2 locus=Cre03.g175200 ID=Cre03.g175200.t1.2.v5.5 annot-version=v5.5
31537:2	3	K.SM[+15.995]ELDLDWSFQLK.N		M[+16]	814.39	2	1627.77	1627.77	0	3	417	Specific	214.99	122.13	122.13	4.42	100	>Cre03.g175200.t1.2 pacid=30786650 transcript=Cre03.g175200.t1.2 locus=Cre03.g175200 ID=Cre03.g175200.t1.2.v5.5 annot-version=v5.5
34950:2	3	K.SM[+15.995]ELDLDWSFQLK.N		M[+16]	814.39	2	1627.77	1627.77	0	3	417	Specific	264.52	143.24	143.24	6.45	100	>Cre03.g175200.t1.2 pacid=30786650 transcript=Cre03.g175200.t1.2 locus=Cre03.g175200 ID=Cre03.g175200.t1.2.v5.5 annot-version=v5.5
31047:2	3	K.SM[+15.995]ELDLDWSFQLK.N		M[+16]	814.389	2	1627.77	1627.77	0	2.4	417	Specific	354.78	288.45	288.45	7.81	100	>Cre03.g175200.t1.2 pacid=30786650 transcript=Cre03.g175200.t1.2 locus=Cre03.g175200 ID=Cre03.g175200.t1.2.v5.5 annot-version=v5.5
31053:2	3	K.SM[+15.995]ELDLDWSFQLK.N		M[+16]	814.39	2	1627.77	1627.77	0	2.9	417	Specific	571.52	436.72	436.72	10.32	100	>Cre03.g175200.t1.2 pacid=30786650 transcript=Cre03.g175200.t1.2 locus=Cre03.g175200 ID=Cre03.g175200.t1.2.v5.5 annot-version=v5.5
30886:2	3	K.SM[+15.995]ELDLDWSFQLK.N		M[+16]	814.389	2	1627.77	1627.77	0	2.2	417	Specific	672.72	504.94	504.94	13.11	100	>Cre03.g175200.t1.2 pacid=30786650 transcript=Cre03.g175200.t1.2 locus=Cre03.g175200 ID=Cre03.g175200.t1.2.v5.5 annot-version=v5.5
06001:2	3	K.N[+0.984]GIPSINR.Q		N[+1]	436.236	2	871.465	871.463	0	1.5	430	Specific	293.98	2.52	2.52	2.57	100	>Cre03.g175200.t1.2 pacid=30786650 transcript=Cre03.g175200.t1.2 locus=Cre03.g175200 ID=Cre03.g175200.t1.2.v5.5 annot-version=v5.5
33620:3	3	R.QSLIPGGSVEVSHENLFGNSESATLSLSASDWR.N			1158.9	3	3474.68	3474.68	0	1.8	438	Specific	83.49	83.49	83.49	3.35	100	>Cre03.g175200.t1.2 pacid=30786650 transcript=Cre03.g175200.t1.2 locus=Cre03.g175200 ID=Cre03.g175200.t1.2.v5.5 annot-version=v5.5
32693:3	3	R.QSLIPGGSVEVSHENLFGNSESATLSLSASDWR.N			1158.91	3	3474.7	3474.68	0	6.8	438	Specific	238.34	196.55	196.55	4.29	100	>Cre03.g175200.t1.2 pacid=30786650 transcript=Cre03.g175200.t1.2 locus=Cre03.g175200 ID=Cre03.g175200.t1.2.v5.5 annot-version=v5.5
29433:3	3	R.QSLIPGGSVEVSHENLFGNSESATLSLSASDWR.N			1158.9	3	3474.68	3474.68	0	1.3	438	Specific	270.43	222.75	222.75	6.78	100	>Cre03.g175200.t1.2 pacid=30786650 transcript=Cre03.g175200.t1.2 locus=Cre03.g175200 ID=Cre03.g175200.t1.2.v5.5 annot-version=v5.5
29873:3	3	R.QSLIPGGSVEVSHENLFGNSESATLSLSASDWR.N			1158.9	3	3474.68	3474.68	0	0.1	438	Specific	312.56	302.27	302.27	6.52	100	>Cre03.g175200.t1.2 pacid=30786650 transcript=Cre03.g175200.t1.2 locus=Cre03.g175200 ID=Cre03.g175200.t1.2.v5.5 annot-version=v5.5
29938:3	3	R.QSLIPGGSVEVSHENLFGNSESATLSLSASDWR.N			1158.9	3	3474.68	3474.68	0	0.9	438	Specific	532.01	430.83	430.83	9.92	100	>Cre03.g175200.t1.2 pacid=30786650 transcript=Cre03.g175200.t1.2 locus=Cre03.g175200 ID=Cre03.g175200.t1.2.v5.5 annot-version=v5.5
26450:2	3	R.NPSADLGFSVAYSEPFYK.P			996.476	2	1991.94	1991.94	0	3	471	Specific	338.06	254.43	254.43	8	100	>Cre03.g175200.t1.2 pacid=30786650 transcript=Cre03.g175200.t1.2 locus=Cre03.g175200 ID=Cre03.g175200.t1.2.v5.5 annot-version=v5.5
20967:4	3	R.NPSADLGFSVAYSEPFYKPHTTR.N			646.82	4	2584.26	2584.25	0	4.9	471	Specific	23.04	23.04	23.04	1.09	100	>Cre03.g175200.t1.2 pacid=30786650 transcript=Cre03.g175200.t1.2 locus=Cre03.g175200 ID=Cre03.g175200.t1.2.v5.5 annot-version=v5.5
21117:4	3	R.NPSADLGFSVAYSEPFYKPHTTR.N			646.819	4	2584.25	2584.25	0	2.8	471	Specific	36.93	36.93	36.93	2.22	100	>Cre03.g175200.t1.2 pacid=30786650 transcript=Cre03.g175200.t1.2 locus=Cre03.g175200 ID=Cre03.g175200.t1.2.v5.5 annot-version=v5.5
21010:4	3	R.NPSADLGFSVAYSEPFYKPHTTR.N			646.818	4	2584.25	2584.25	0	2	471	Specific	63.2	24.1	24.1	2.13	100	>Cre03.g175200.t1.2 pacid=30786650 transcript=Cre03.g175200.t1.2 locus=Cre03.g175200 ID=Cre03.g175200.t1.2.v5.5 annot-version=v5.5
22016:4	3	R.NPSADLGFSVAYSEPFYKPHTTR.N			646.817	4	2584.24	2584.25	0	-1	471	Specific	73.23	8.16	8.16	1.23	100	>Cre03.g175200.t1.2 pacid=30786650 transcript=Cre03.g175200.t1.2 locus=Cre03.g175200 ID=Cre03.g175200.t1.2.v5.5 annot-version=v5.5
21109:4	3	R.NPSADLGFSVAYSEPFYKPHTTR.N			646.819	4	2584.26	2584.25	0	3.7	471	Specific	120.64	120.64	120.64	3.57	100	>Cre03.g175200.t1.2 pacid=30786650 transcript=Cre03.g175200.t1.2 locus=Cre03.g175200 ID=Cre03.g175200.t1.2.v5.5 annot-version=v5.5
21623:4	3	R.NPSADLGFSVAYSEPFYKPHTTR.N			646.817	4	2584.25	2584.25	0	0.3	471	Specific	219.34	217.61	217.61	5.48	100	>Cre03.g175200.t1.2 pacid=30786650 transcript=Cre03.g175200.t1.2 locus=Cre03.g175200 ID=Cre03.g175200.t1.2.v5.5 annot-version=v5.5
21200:4	3	R.NPSADLGFSVAYSEPFYKPHTTR.N			646.819	4	2584.25	2584.25	0	2.4	471	Specific	267.96	219.01	219.01	7.44	100	>Cre03.g175200.t1.2 pacid=30786650 transcript=Cre03.g175200.t1.2 locus=Cre03.g175200 ID=Cre03.g175200.t1.2.v5.5 annot-version=v5.5
20419:4	3	R.NPSADLGFSVAYSEPFYKPHTTR.N			646.819	4	2584.25	2584.25	0	3.2	471	Specific	278.36	247.06	247.06	7.51	100	>Cre03.g175200.t1.2 pacid=30786650 transcript=Cre03.g175200.t1.2 locus=Cre03.g175200 ID=Cre03.g175200.t1.2.v5.5 annot-version=v5.5
19905:4	3	R.NPSADLGFSVAYSEPFYKPHTTR.N			646.818	4	2584.25	2584.25	0	2	471	Specific	441.56	402.09	402.09	9.48	100	>Cre03.g175200.t1.2 pacid=30786650 transcript=Cre03.g175200.t1.2 locus=Cre03.g175200 ID=Cre03.g175200.t1.2.v5.5 annot-version=v5.5
22880:4	3	R.N[+0.984]PSADLGFSVAYSEPFYKPHTTR.N		N[+1]	647.068	4	2585.25	2585.23	0	6.9	471	Specific	129.97	61.72	61.72	1.97	100	>Cre03.g175200.t1.2 pacid=30786650 transcript=Cre03.g175200.t1.2 locus=Cre03.g175200 ID=Cre03.g175200.t1.2.v5.5 annot-version=v5.5
06043:2	3	R.NAQLFNTR.K			482.255	2	963.502	963.501	0	1.6	494	Specific	439.29	147.67	147.67	7.42	100	>Cre03.g175200.t1.2 pacid=30786650 transcript=Cre03.g175200.t1.2 locus=Cre03.g175200 ID=Cre03.g175200.t1.2.v5.5 annot-version=v5.5
06900:2	3	R.N[+0.984]AQLFNTR.K		N[+1]	482.746	2	964.486	964.485	0	0.8	494	Specific	286.06	33.55	33.55	3.34	100	>Cre03.g175200.t1.2 pacid=30786650 transcript=Cre03.g175200.t1.2 locus=Cre03.g175200 ID=Cre03.g175200.t1.2.v5.5 annot-version=v5.5
08365:2	3	R.N[+0.984]AQLFNTR.K		N[+1]	482.747	2	964.486	964.485	0	1.3	494	Specific	371.62	68.58	68.58	5.48	100	>Cre03.g175200.t1.2 pacid=30786650 transcript=Cre03.g175200.t1.2 locus=Cre03.g175200 ID=Cre03.g175200.t1.2.v5.5 annot-version=v5.5
02756:2	3	R.NAQLFNTRK.T			546.303	2	1091.6	1091.6	0	1.9	494	Specific	229.92	47.69	47.69	2.37	100	>Cre03.g175200.t1.2 pacid=30786650 transcript=Cre03.g175200.t1.2 locus=Cre03.g175200 ID=Cre03.g175200.t1.2.v5.5 annot-version=v5.5
02730:2	3	R.NAQLFNTRK.T			546.302	2	1091.6	1091.6	0	0.6	494	Specific	381.87	201.82	201.82	6.24	100	>Cre03.g175200.t1.2 pacid=30786650 transcript=Cre03.g175200.t1.2 locus=Cre03.g175200 ID=Cre03.g175200.t1.2.v5.5 annot-version=v5.5
22266:3	3	R.KTSTIFTPGGESEVPPVFVDR.F			755.061	3	2263.17	2263.16	0	2.9	502	Specific	89.28	2.28	2.28	2.02	100	>Cre03.g175200.t1.2 pacid=30786650 transcript=Cre03.g175200.t1.2 locus=Cre03.g175200 ID=Cre03.g175200.t1.2.v5.5 annot-version=v5.5
21653:3	3	R.KTSTIFTPGGESEVPPVFVDR.F			755.06	3	2263.16	2263.16	0	1.9	502	Specific	471.88	409.01	409.01	9.48	100	>Cre03.g175200.t1.2 pacid=30786650 transcript=Cre03.g175200.t1.2 locus=Cre03.g175200 ID=Cre03.g175200.t1.2.v5.5 annot-version=v5.5
26065:3	3	R.K[+28.031]TSTIFTPGGESEVPPVFVDR.F		K[+28]	764.403	3	2291.19	2291.19	0	1.4	502	Specific	146.97	53.83	53.83	2.6	100	>Cre03.g175200.t1.2 pacid=30786650 transcript=Cre03.g175200.t1.2 locus=Cre03.g175200 ID=Cre03.g175200.t1.2.v5.5 annot-version=v5.5
27337:2	3	K.TSTIFTPGGESEVPPVFVDR.F			1068.04	2	2135.07	2135.07	0	1	503	Specific	76.77	76.77	76.77	3.83	100	>Cre03.g175200.t1.2 pacid=30786650 transcript=Cre03.g175200.t1.2 locus=Cre03.g175200 ID=Cre03.g175200.t1.2.v5.5 annot-version=v5.5
26228:2	3	K.TSTIFTPGGESEVPPVFVDR.F			1068.04	2	2135.07	2135.07	0	1.8	503	Specific	147.97	103.47	103.47	4.99	100	>Cre03.g175200.t1.2 pacid=30786650 transcript=Cre03.g175200.t1.2 locus=Cre03.g175200 ID=Cre03.g175200.t1.2.v5.5 annot-version=v5.5
26792:2	3	K.TSTIFTPGGESEVPPVFVDR.F			1068.04	2	2135.07	2135.07	0	2.1	503	Specific	604.24	491.05	491.05	12.48	100	>Cre03.g175200.t1.2 pacid=30786650 transcript=Cre03.g175200.t1.2 locus=Cre03.g175200 ID=Cre03.g175200.t1.2.v5.5 annot-version=v5.5
17012:3	3	R.FGLKGWTSQITGQDNK.V			593.974	3	1779.91	1779.9	0	2.4	523	Specific	255.77	106.97	106.97	5.53	100	>Cre03.g175200.t1.2 pacid=30786650 transcript=Cre03.g175200.t1.2 locus=Cre03.g175200 ID=Cre03.g175200.t1.2.v5.5 annot-version=v5.5
05449:2	3	K.GWTSQITGQDNK.V			667.823	2	1334.64	1334.63	0	3.9	527	Specific	135.53	13.86	13.86	1.79	100	>Cre03.g175200.t1.2 pacid=30786650 transcript=Cre03.g175200.t1.2 locus=Cre03.g175200 ID=Cre03.g175200.t1.2.v5.5 annot-version=v5.5
07682:2	3	K.GWTSQITGQDNK.V			667.822	2	1334.64	1334.63	0	2.3	527	Specific	577.67	358.92	358.92	8.6	100	>Cre03.g175200.t1.2 pacid=30786650 transcript=Cre03.g175200.t1.2 locus=Cre03.g175200 ID=Cre03.g175200.t1.2.v5.5 annot-version=v5.5
07674:2	3	K.GWTSQITGQDNK.V			667.822	2	1334.64	1334.63	0	2.5	527	Specific	696.6	365.86	365.86	12.29	100	>Cre03.g175200.t1.2 pacid=30786650 transcript=Cre03.g175200.t1.2 locus=Cre03.g175200 ID=Cre03.g175200.t1.2.v5.5 annot-version=v5.5
08260:2	3	K.GWTSQITGQDN[+0.984]K.V		N[+1]	668.313	2	1335.62	1335.62	0	1	527	Specific	388.81	122.94	122.94	7.32	100	>Cre03.g175200.t1.2 pacid=30786650 transcript=Cre03.g175200.t1.2 locus=Cre03.g175200 ID=Cre03.g175200.t1.2.v5.5 annot-version=v5.5
31399:3	3	K.VEHALMLQLVSTLDENGQVVAK.G			798.76	3	2394.26	2394.27	0	-2.2	539	Specific	4.31	4.31	4.31	0.09	100	>Cre03.g175200.t1.2 pacid=30786650 transcript=Cre03.g175200.t1.2 locus=Cre03.g175200 ID=Cre03.g175200.t1.2.v5.5 annot-version=v5.5
33070:3	3	K.VEHALMLQLVSTLDENGQVVAK.G			798.758	3	2394.26	2394.27	0	-4.4	539	Specific	27.57	27.57	27.57	1.12	100	>Cre03.g175200.t1.2 pacid=30786650 transcript=Cre03.g175200.t1.2 locus=Cre03.g175200 ID=Cre03.g175200.t1.2.v5.5 annot-version=v5.5
34422:3	3	K.VEHALMLQLVSTLDENGQVVAK.G			798.758	3	2394.26	2394.27	0	-4.8	539	Specific	38.34	13.76	13.76	0.15	100	>Cre03.g175200.t1.2 pacid=30786650 transcript=Cre03.g175200.t1.2 locus=Cre03.g175200 ID=Cre03.g175200.t1.2.v5.5 annot-version=v5.5
32600:3	3	K.VEHALMLQLVSTLDENGQVVAK.G			798.761	3	2394.27	2394.27	0	0	539	Specific	125.89	74.16	74.16	2.42	100	>Cre03.g175200.t1.2 pacid=30786650 transcript=Cre03.g175200.t1.2 locus=Cre03.g175200 ID=Cre03.g175200.t1.2.v5.5 annot-version=v5.5
32467:3	3	K.VEHALMLQLVSTLDENGQVVAK.G			798.763	3	2394.28	2394.27	0	2.3	539	Specific	269.09	204.42	204.42	7.44	100	>Cre03.g175200.t1.2 pacid=30786650 transcript=Cre03.g175200.t1.2 locus=Cre03.g175200 ID=Cre03.g175200.t1.2.v5.5 annot-version=v5.5
31908:3	3	K.VEHALMLQLVSTLDENGQVVAK.G			798.762	3	2394.27	2394.27	0	1.1	539	Specific	296.53	218.83	218.83	7.44	100	>Cre03.g175200.t1.2 pacid=30786650 transcript=Cre03.g175200.t1.2 locus=Cre03.g175200 ID=Cre03.g175200.t1.2.v5.5 annot-version=v5.5
30741:3	3	K.VEHALMLQLVSTLDEN[+0.984]GQVVAK.G		N[+1]	799.091	3	2395.26	2395.25	0	2.1	539	Specific	13.5	13.5	13.5	2.02	100	>Cre03.g175200.t1.2 pacid=30786650 transcript=Cre03.g175200.t1.2 locus=Cre03.g175200 ID=Cre03.g175200.t1.2.v5.5 annot-version=v5.5
34423:3	3	K.VEHALMLQLVSTLDEN[+0.984]GQVVAK.G		N[+1]	799.095	3	2395.27	2395.25	0	6.7	539	Specific	31.28	31.28	31.28	0.45	100	>Cre03.g175200.t1.2 pacid=30786650 transcript=Cre03.g175200.t1.2 locus=Cre03.g175200 ID=Cre03.g175200.t1.2.v5.5 annot-version=v5.5
31400:3	3	K.VEHALMLQLVSTLDEN[+0.984]GQVVAK.G		N[+1]	799.088	3	2395.25	2395.25	0	-1.9	539	Specific	33.23	33.23	33.23	1.35	100	>Cre03.g175200.t1.2 pacid=30786650 transcript=Cre03.g175200.t1.2 locus=Cre03.g175200 ID=Cre03.g175200.t1.2.v5.5 annot-version=v5.5
24489:3	3	K.VEHALM[+15.995]LQLVSTLDENGQVVAK.G		M[+16]	804.092	3	2410.26	2410.26	0	-1.1	539	Specific	56.08	31.36	31.36	1.81	100	>Cre03.g175200.t1.2 pacid=30786650 transcript=Cre03.g175200.t1.2 locus=Cre03.g175200 ID=Cre03.g175200.t1.2.v5.5 annot-version=v5.5
30826:2	3	K.VEHALMLQLVSTLDEN[+0.984]GQVVAK.G		N[+1]	1198.13	2	2395.26	2395.25	0	1	539	Specific	75.77	75.77	75.77	3.33	100	>Cre03.g175200.t1.2 pacid=30786650 transcript=Cre03.g175200.t1.2 locus=Cre03.g175200 ID=Cre03.g175200.t1.2.v5.5 annot-version=v5.5
26782:3	3	K.VEHALM[+15.995]LQLVSTLDENGQVVAK.G		M[+16]	804.094	3	2410.27	2410.26	0	1.4	539	Specific	81.1	1.63	1.63	1.92	100	>Cre03.g175200.t1.2 pacid=30786650 transcript=Cre03.g175200.t1.2 locus=Cre03.g175200 ID=Cre03.g175200.t1.2.v5.5 annot-version=v5.5
31210:3	3	K.VEHALMLQLVSTLDEN[+0.984]GQVVAK.G		N[+1]	799.091	3	2395.26	2395.25	0	1.4	539	Specific	106.66	106.66	106.66	3.31	100	>Cre03.g175200.t1.2 pacid=30786650 transcript=Cre03.g175200.t1.2 locus=Cre03.g175200 ID=Cre03.g175200.t1.2.v5.5 annot-version=v5.5
23181:3	3	K.VEHALM[+15.995]LQLVSTLDENGQVVAK.G		M[+16]	804.094	3	2410.27	2410.26	0	1.5	539	Specific	116.7	90.12	90.12	3.23	100	>Cre03.g175200.t1.2 pacid=30786650 transcript=Cre03.g175200.t1.2 locus=Cre03.g175200 ID=Cre03.g175200.t1.2.v5.5 annot-version=v5.5
22581:3	3	K.VEHALM[+15.995]LQLVSTLDENGQVVAK.G		M[+16]	804.095	3	2410.27	2410.26	0	2.6	539	Specific	118.22	63.65	63.65	3.03	100	>Cre03.g175200.t1.2 pacid=30786650 transcript=Cre03.g175200.t1.2 locus=Cre03.g175200 ID=Cre03.g175200.t1.2.v5.5 annot-version=v5.5
33186:3	3	K.VEHALMLQLVSTLDEN[+0.984]GQVVAK.G		N[+1]	799.098	3	2395.28	2395.25	0	11.4	539	Specific	170.44	47.74	47.74	1.97	100	>Cre03.g175200.t1.2 pacid=30786650 transcript=Cre03.g175200.t1.2 locus=Cre03.g175200 ID=Cre03.g175200.t1.2.v5.5 annot-version=v5.5
23323:3	3	K.VEHALM[+15.995]LQLVSTLDENGQVVAK.G		M[+16]	804.092	3	2410.26	2410.26	0	-1.7	539	Specific	298.76	208.17	208.17	5.95	100	>Cre03.g175200.t1.2 pacid=30786650 transcript=Cre03.g175200.t1.2 locus=Cre03.g175200 ID=Cre03.g175200.t1.2.v5.5 annot-version=v5.5
21810:3	3	K.VEHALM[+15.995]LQLVSTLDEN[+0.984]GQVVAK.G		M[+16], N[+1]	804.423	3	2411.26	2411.25	0	3	539	Specific	60.34	60.34	60.34	2.56	100	>Cre03.g175200.t1.2 pacid=30786650 transcript=Cre03.g175200.t1.2 locus=Cre03.g175200 ID=Cre03.g175200.t1.2.v5.5 annot-version=v5.5
22427:3	3	K.VEHALM[+15.995]LQLVSTLDEN[+0.984]GQVVAK.G		M[+16], N[+1]	804.423	3	2411.26	2411.25	0	2.7	539	Specific	187.12	146.12	146.12	4.49	100	>Cre03.g175200.t1.2 pacid=30786650 transcript=Cre03.g175200.t1.2 locus=Cre03.g175200 ID=Cre03.g175200.t1.2.v5.5 annot-version=v5.5
25481:3	3	K.VEHALM[+15.995]LQLVSTLDEN[+0.984]GQVVAK.G		M[+16], N[+1]	804.424	3	2411.26	2411.25	0	4.1	539	Specific	198.04	88.38	88.38	3.26	100	>Cre03.g175200.t1.2 pacid=30786650 transcript=Cre03.g175200.t1.2 locus=Cre03.g175200 ID=Cre03.g175200.t1.2.v5.5 annot-version=v5.5
02990:2	3	R.GYYADNGPPTTNSGN[+0.984]GR.D		N[+1]	871.377	2	1741.75	1741.74	0	3.1	567	Specific	242.14	166.24	15.89	7.31	100	>Cre03.g175200.t1.2 pacid=30786650 transcript=Cre03.g175200.t1.2 locus=Cre03.g175200 ID=Cre03.g175200.t1.2.v5.5 annot-version=v5.5
02781:2	3	R.GYYADNGPPTTNSGN[+0.984]GR.D		N[+1]	871.376	2	1741.74	1741.74	0	1.6	567	Specific	483.95	374.68	51.8	9.51	100	>Cre03.g175200.t1.2 pacid=30786650 transcript=Cre03.g175200.t1.2 locus=Cre03.g175200 ID=Cre03.g175200.t1.2.v5.5 annot-version=v5.5
30892:3	3	R.GYYADN[+0.984]GPPTTNSGNGRDLSLSYQGFFALDNVR.F		N[+1]	1189.89	3	3567.65	3567.64	0	1.7	567	Specific	78.73	78.73	48.03	2.57	100	>Cre03.g175200.t1.2 pacid=30786650 transcript=Cre03.g175200.t1.2 locus=Cre03.g175200 ID=Cre03.g175200.t1.2.v5.5 annot-version=v5.5
30930:3	3	R.GYYADNGPPTTNSGNGRDLSLSYQGFFALDN[+0.984]VR.F		N[+1]	1189.89	3	3567.64	3567.64	0	0.9	567	Specific	299.32	299.32	33.88	6.5	100	>Cre03.g175200.t1.2 pacid=30786650 transcript=Cre03.g175200.t1.2 locus=Cre03.g175200 ID=Cre03.g175200.t1.2.v5.5 annot-version=v5.5
33606:2	3	R.DLSLSYQGFFALDNVR.F			922.965	2	1844.92	1844.92	0	2.2	584	Specific	91.35	62.88	62.88	3.27	100	>Cre03.g175200.t1.2 pacid=30786650 transcript=Cre03.g175200.t1.2 locus=Cre03.g175200 ID=Cre03.g175200.t1.2.v5.5 annot-version=v5.5
36643:2	3	R.DLSLSYQGFFALDNVR.F			922.966	2	1844.92	1844.92	0	3.6	584	Specific	101.68	61.32	61.32	3.01	100	>Cre03.g175200.t1.2 pacid=30786650 transcript=Cre03.g175200.t1.2 locus=Cre03.g175200 ID=Cre03.g175200.t1.2.v5.5 annot-version=v5.5
33604:2	3	R.DLSLSYQGFFALDNVR.F			922.965	2	1844.92	1844.92	0	2.3	584	Specific	184.21	144.19	144.19	5.18	100	>Cre03.g175200.t1.2 pacid=30786650 transcript=Cre03.g175200.t1.2 locus=Cre03.g175200 ID=Cre03.g175200.t1.2.v5.5 annot-version=v5.5
37004:2	3	R.DLSLSYQGFFALDNVR.F			922.966	2	1844.92	1844.92	0	3.4	584	Specific	203.35	160.84	160.84	4.44	100	>Cre03.g175200.t1.2 pacid=30786650 transcript=Cre03.g175200.t1.2 locus=Cre03.g175200 ID=Cre03.g175200.t1.2.v5.5 annot-version=v5.5
36688:2	3	R.DLSLSYQGFFALDNVR.F			922.965	2	1844.92	1844.92	0	2.2	584	Specific	224.72	133.25	133.25	6.79	100	>Cre03.g175200.t1.2 pacid=30786650 transcript=Cre03.g175200.t1.2 locus=Cre03.g175200 ID=Cre03.g175200.t1.2.v5.5 annot-version=v5.5
34330:2	3	R.DLSLSYQGFFALDNVR.F			922.966	2	1844.92	1844.92	0	3.2	584	Specific	239.77	239.77	239.77	7.08	100	>Cre03.g175200.t1.2 pacid=30786650 transcript=Cre03.g175200.t1.2 locus=Cre03.g175200 ID=Cre03.g175200.t1.2.v5.5 annot-version=v5.5
37934:2	3	R.DLSLSYQGFFALDNVR.F			922.963	2	1844.92	1844.92	0	0.4	584	Specific	245.64	162.04	162.04	7.13	100	>Cre03.g175200.t1.2 pacid=30786650 transcript=Cre03.g175200.t1.2 locus=Cre03.g175200 ID=Cre03.g175200.t1.2.v5.5 annot-version=v5.5
35831:2	3	R.DLSLSYQGFFALDNVR.F			922.965	2	1844.92	1844.92	0	2.4	584	Specific	262.16	246.81	246.81	7.68	100	>Cre03.g175200.t1.2 pacid=30786650 transcript=Cre03.g175200.t1.2 locus=Cre03.g175200 ID=Cre03.g175200.t1.2.v5.5 annot-version=v5.5
35840:2	3	R.DLSLSYQGFFALDNVR.F			922.963	2	1844.92	1844.92	0	1	584	Specific	357.11	277.81	277.81	8.16	100	>Cre03.g175200.t1.2 pacid=30786650 transcript=Cre03.g175200.t1.2 locus=Cre03.g175200 ID=Cre03.g175200.t1.2.v5.5 annot-version=v5.5
35384:2	3	R.DLSLSYQGFFALDNVR.F			922.965	2	1844.92	1844.92	0	2.2	584	Specific	447.08	369.04	369.04	8.79	100	>Cre03.g175200.t1.2 pacid=30786650 transcript=Cre03.g175200.t1.2 locus=Cre03.g175200 ID=Cre03.g175200.t1.2.v5.5 annot-version=v5.5
35858:2	3	R.DLSLSYQGFFALDNVR.F			922.965	2	1844.92	1844.92	0	2.2	584	Specific	535.19	390.12	390.12	10.4	100	>Cre03.g175200.t1.2 pacid=30786650 transcript=Cre03.g175200.t1.2 locus=Cre03.g175200 ID=Cre03.g175200.t1.2.v5.5 annot-version=v5.5
34889:2	3	R.DLSLSYQGFFALDNVR.F			922.965	2	1844.92	1844.92	0	2.5	584	Specific	707.84	618.1	618.1	14.5	100	>Cre03.g175200.t1.2 pacid=30786650 transcript=Cre03.g175200.t1.2 locus=Cre03.g175200 ID=Cre03.g175200.t1.2.v5.5 annot-version=v5.5
34860:2	3	R.DLSLSYQGFFALDNVR.F			922.965	2	1844.92	1844.92	0	2.3	584	Specific	743.47	579.78	579.78	14.5	100	>Cre03.g175200.t1.2 pacid=30786650 transcript=Cre03.g175200.t1.2 locus=Cre03.g175200 ID=Cre03.g175200.t1.2.v5.5 annot-version=v5.5
35841:2	3	R.DLSLSYQGFFALDN[+0.984]VR.F		N[+1]	923.463	2	1845.92	1845.9	0	9.4	584	Specific	162.82	96.21	96.21	3.07	100	>Cre03.g175200.t1.2 pacid=30786650 transcript=Cre03.g175200.t1.2 locus=Cre03.g175200 ID=Cre03.g175200.t1.2.v5.5 annot-version=v5.5
05600:2	3	R.FINGNQLGER.M			574.297	2	1147.59	1147.59	0	1.9	600	Specific	382.46	182.99	182.99	7.03	100	>Cre03.g175200.t1.2 pacid=30786650 transcript=Cre03.g175200.t1.2 locus=Cre03.g175200 ID=Cre03.g175200.t1.2.v5.5 annot-version=v5.5
05417:2	3	R.FINGNQLGER.M			574.297	2	1147.59	1147.59	0	1.7	600	Specific	491.96	224.42	224.42	7.7	100	>Cre03.g175200.t1.2 pacid=30786650 transcript=Cre03.g175200.t1.2 locus=Cre03.g175200 ID=Cre03.g175200.t1.2.v5.5 annot-version=v5.5
07097:2	3	R.FINGN[+0.984]QLGER.M		N[+1]	574.789	2	1148.57	1148.57	0	1.8	600	Specific	154.9	19.84	19.84	1.46	100	>Cre03.g175200.t1.2 pacid=30786650 transcript=Cre03.g175200.t1.2 locus=Cre03.g175200 ID=Cre03.g175200.t1.2.v5.5 annot-version=v5.5
06299:2	3	R.FIN[+0.984]GNQLGER.M		N[+1]	574.788	2	1148.57	1148.57	0	-0.9	600	Specific	198.41	11.85	9.6	0.58	100	>Cre03.g175200.t1.2 pacid=30786650 transcript=Cre03.g175200.t1.2 locus=Cre03.g175200 ID=Cre03.g175200.t1.2.v5.5 annot-version=v5.5
06776:2	3	R.FINGN[+0.984]QLGER.M		N[+1]	574.79	2	1148.57	1148.57	0	2.2	600	Specific	239.93	78.21	13.67	3.84	100	>Cre03.g175200.t1.2 pacid=30786650 transcript=Cre03.g175200.t1.2 locus=Cre03.g175200 ID=Cre03.g175200.t1.2.v5.5 annot-version=v5.5
08638:2	3	R.FIN[+0.984]GNQLGER.M		N[+1]	574.789	2	1148.57	1148.57	0	1.5	600	Specific	260.17	50.35	48.87	4.11	100	>Cre03.g175200.t1.2 pacid=30786650 transcript=Cre03.g175200.t1.2 locus=Cre03.g175200 ID=Cre03.g175200.t1.2.v5.5 annot-version=v5.5
06729:2	3	R.FINGN[+0.984]QLGER.M		N[+1]	574.789	2	1148.57	1148.57	0	2	600	Specific	297.69	60.12	5.19	4.7	100	>Cre03.g175200.t1.2 pacid=30786650 transcript=Cre03.g175200.t1.2 locus=Cre03.g175200 ID=Cre03.g175200.t1.2.v5.5 annot-version=v5.5
06627:2	3	R.FIN[+0.984]GNQLGER.M		N[+1]	574.789	2	1148.57	1148.57	0	1.9	600	Specific	313.65	83.58	79.37	5.3	100	>Cre03.g175200.t1.2 pacid=30786650 transcript=Cre03.g175200.t1.2 locus=Cre03.g175200 ID=Cre03.g175200.t1.2.v5.5 annot-version=v5.5
06796:2	3	R.FINGN[+0.984]QLGER.M		N[+1]	574.789	2	1148.57	1148.57	0	2	600	Specific	341.37	96.96	8.11	5.76	100	>Cre03.g175200.t1.2 pacid=30786650 transcript=Cre03.g175200.t1.2 locus=Cre03.g175200 ID=Cre03.g175200.t1.2.v5.5 annot-version=v5.5
28375:2	3	R.MLFQVDQGLNPSISLPGGR.K			1015.03	2	2029.06	2029.05	0	2	610	Specific	112.94	24.93	24.93	2.48	100	>Cre03.g175200.t1.2 pacid=30786650 transcript=Cre03.g175200.t1.2 locus=Cre03.g175200 ID=Cre03.g175200.t1.2.v5.5 annot-version=v5.5
29107:2	3	R.MLFQVDQGLNPSISLPGGR.K			1015.03	2	2029.06	2029.05	0	3.3	610	Specific	327.4	255.29	255.29	8.22	100	>Cre03.g175200.t1.2 pacid=30786650 transcript=Cre03.g175200.t1.2 locus=Cre03.g175200 ID=Cre03.g175200.t1.2.v5.5 annot-version=v5.5
28341:2	3	R.MLFQVDQGLNPSISLPGGR.K			1015.03	2	2029.06	2029.05	0	2.5	610	Specific	439.33	286.26	286.26	9.34	100	>Cre03.g175200.t1.2 pacid=30786650 transcript=Cre03.g175200.t1.2 locus=Cre03.g175200 ID=Cre03.g175200.t1.2.v5.5 annot-version=v5.5
25945:2	3	R.M[+15.995]LFQVDQGLNPSISLPGGR.K		M[+16]	1023.03	2	2045.05	2045.05	0	0.5	610	Specific	24.39	1.26	1.26	1.85	100	>Cre03.g175200.t1.2 pacid=30786650 transcript=Cre03.g175200.t1.2 locus=Cre03.g175200 ID=Cre03.g175200.t1.2.v5.5 annot-version=v5.5
26097:2	3	R.M[+15.995]LFQVDQGLNPSISLPGGR.K		M[+16]	1023.02	2	2045.04	2045.05	0	-3.1	610	Specific	168.67	113.81	113.81	3.49	100	>Cre03.g175200.t1.2 pacid=30786650 transcript=Cre03.g175200.t1.2 locus=Cre03.g175200 ID=Cre03.g175200.t1.2.v5.5 annot-version=v5.5
29047:2	3	R.MLFQVDQGLN[+0.984]PSISLPGGR.K		N[+1]	1015.53	2	2030.05	2030.04	0	8.5	610	Specific	317.31	172.36	172.36	6.16	100	>Cre03.g175200.t1.2 pacid=30786650 transcript=Cre03.g175200.t1.2 locus=Cre03.g175200 ID=Cre03.g175200.t1.2.v5.5 annot-version=v5.5
26108:2	3	R.M[+15.995]LFQVDQGLNPSISLPGGR.K		M[+16]	1023.03	2	2045.05	2045.05	0	0	610	Specific	386.7	231.76	231.76	8.39	100	>Cre03.g175200.t1.2 pacid=30786650 transcript=Cre03.g175200.t1.2 locus=Cre03.g175200 ID=Cre03.g175200.t1.2.v5.5 annot-version=v5.5
25419:2	3	R.M[+15.995]LFQVDQGLNPSISLPGGR.K		M[+16]	1023.03	2	2045.05	2045.05	0	2	610	Specific	386.74	293.46	293.46	9.23	100	>Cre03.g175200.t1.2 pacid=30786650 transcript=Cre03.g175200.t1.2 locus=Cre03.g175200 ID=Cre03.g175200.t1.2.v5.5 annot-version=v5.5
25400:2	3	R.M[+15.995]LFQVDQGLNPSISLPGGR.K		M[+16]	1023.03	2	2045.05	2045.05	0	2.2	610	Specific	559.21	450.39	450.39	10.56	100	>Cre03.g175200.t1.2 pacid=30786650 transcript=Cre03.g175200.t1.2 locus=Cre03.g175200 ID=Cre03.g175200.t1.2.v5.5 annot-version=v5.5
25515:2	3	R.M[+15.995]LFQVDQGLNPSISLPGGR.K		M[+16]	1023.03	2	2045.05	2045.05	0	2.5	610	Specific	597.86	489.9	489.9	11.5	100	>Cre03.g175200.t1.2 pacid=30786650 transcript=Cre03.g175200.t1.2 locus=Cre03.g175200 ID=Cre03.g175200.t1.2.v5.5 annot-version=v5.5
23956:2	3	R.MLFQVDQGLN[+0.984]PSISLPGGRK.L		N[+1]	1079.58	2	2158.16	2158.13	0	11.2	610	Specific	98.75	76.96	76.96	0.9	100	>Cre03.g175200.t1.2 pacid=30786650 transcript=Cre03.g175200.t1.2 locus=Cre03.g175200 ID=Cre03.g175200.t1.2.v5.5 annot-version=v5.5
21249:3	3	R.M[+15.995]LFQVDQGLNPSISLPGGRK.L		M[+16]	725.054	3	2173.15	2173.14	0	1.5	610	Specific	393.77	325.17	325.17	7.81	100	>Cre03.g175200.t1.2 pacid=30786650 transcript=Cre03.g175200.t1.2 locus=Cre03.g175200 ID=Cre03.g175200.t1.2.v5.5 annot-version=v5.5
06854:2	3	R.KLGLSGGIYNR.A			589.339	2	1177.67	1177.67	0	1.2	629	Specific	434.79	195.15	195.15	7.29	100	>Cre03.g175200.t1.2 pacid=30786650 transcript=Cre03.g175200.t1.2 locus=Cre03.g175200 ID=Cre03.g175200.t1.2.v5.5 annot-version=v5.5
09853:2	3	K.LGLSGGIYNR.A			525.292	2	1049.58	1049.57	0	2.7	630	Specific	373.29	180.55	180.55	7.75	100	>Cre03.g175200.t1.2 pacid=30786650 transcript=Cre03.g175200.t1.2 locus=Cre03.g175200 ID=Cre03.g175200.t1.2.v5.5 annot-version=v5.5
10307:2	3	K.LGLSGGIYNR.A			525.291	2	1049.58	1049.57	0	1.1	630	Specific	385.19	192.24	192.24	7.64	100	>Cre03.g175200.t1.2 pacid=30786650 transcript=Cre03.g175200.t1.2 locus=Cre03.g175200 ID=Cre03.g175200.t1.2.v5.5 annot-version=v5.5
10732:2	3	K.LGLSGGIYNR.A			525.291	2	1049.57	1049.57	0	0.6	630	Specific	388.28	120.53	120.53	7.52	100	>Cre03.g175200.t1.2 pacid=30786650 transcript=Cre03.g175200.t1.2 locus=Cre03.g175200 ID=Cre03.g175200.t1.2.v5.5 annot-version=v5.5
10256:2	3	K.LGLSGGIYNR.A			525.292	2	1049.58	1049.57	0	1.8	630	Specific	448.05	220.14	220.14	7.72	100	>Cre03.g175200.t1.2 pacid=30786650 transcript=Cre03.g175200.t1.2 locus=Cre03.g175200 ID=Cre03.g175200.t1.2.v5.5 annot-version=v5.5
23829:2	3	K.FLEAPFLPK.L			531.306	2	1061.6	1061.6	0	1.5	647	Specific	248.88	126.19	126.19	5.73	100	>Cre03.g175200.t1.2 pacid=30786650 transcript=Cre03.g175200.t1.2 locus=Cre03.g175200 ID=Cre03.g175200.t1.2.v5.5 annot-version=v5.5
31616:2	3	K.FLEAPFLPK.L			531.307	2	1061.61	1061.6	0	3	647	Specific	263.6	70.22	70.22	5	100	>Cre03.g175200.t1.2 pacid=30786650 transcript=Cre03.g175200.t1.2 locus=Cre03.g175200 ID=Cre03.g175200.t1.2.v5.5 annot-version=v5.5
25155:2	3	K.FLEAPFLPK.L			531.306	2	1061.6	1061.6	0	0.7	647	Specific	266.12	86.44	86.44	4.45	100	>Cre03.g175200.t1.2 pacid=30786650 transcript=Cre03.g175200.t1.2 locus=Cre03.g175200 ID=Cre03.g175200.t1.2.v5.5 annot-version=v5.5
24442:2	3	K.FLEAPFLPK.L			531.306	2	1061.61	1061.6	0	1.9	647	Specific	525.55	220.5	220.5	7.57	100	>Cre03.g175200.t1.2 pacid=30786650 transcript=Cre03.g175200.t1.2 locus=Cre03.g175200 ID=Cre03.g175200.t1.2.v5.5 annot-version=v5.5
12660:2	3	K.LTTEQLWK.E			509.783	2	1018.56	1018.56	0	1.4	656	Specific	359.32	98.81	98.81	5.4	100	>Cre03.g175200.t1.2 pacid=30786650 transcript=Cre03.g175200.t1.2 locus=Cre03.g175200 ID=Cre03.g175200.t1.2.v5.5 annot-version=v5.5
01236:2	3	R.KAPNTVVLHAK.A			589.357	2	1177.71	1177.71	0	2	666	Specific	549.88	303.3	303.3	7.8	100	>Cre03.g175200.t1.2 pacid=30786650 transcript=Cre03.g175200.t1.2 locus=Cre03.g175200 ID=Cre03.g175200.t1.2.v5.5 annot-version=v5.5
01509:2	3	R.KAPN[+0.984]TVVLHAK.A		N[+1]	589.849	2	1178.69	1178.69	0	0.9	666	Specific	348.74	141.08	141.08	6.24	100	>Cre03.g175200.t1.2 pacid=30786650 transcript=Cre03.g175200.t1.2 locus=Cre03.g175200 ID=Cre03.g175200.t1.2.v5.5 annot-version=v5.5
01948:2	3	K.APNTVVLHAK.A			525.31	2	1049.61	1049.61	0	1.6	667	Specific	509.26	216.53	216.53	8.31	100	>Cre03.g175200.t1.2 pacid=30786650 transcript=Cre03.g175200.t1.2 locus=Cre03.g175200 ID=Cre03.g175200.t1.2.v5.5 annot-version=v5.5
33991:2	3	K.AGNALGDVAAYDYFSLGGPYSVR.G			1182.06	2	2363.12	2363.13	0	-3.4	677	Specific	10.67	8.4	8.4	0.59	100	>Cre03.g175200.t1.2 pacid=30786650 transcript=Cre03.g175200.t1.2 locus=Cre03.g175200 ID=Cre03.g175200.t1.2.v5.5 annot-version=v5.5
32457:2	3	K.AGNALGDVAAYDYFSLGGPYSVR.G			1182.07	2	2363.14	2363.13	0	2.6	677	Specific	13.08	13.08	13.08	2.02	100	>Cre03.g175200.t1.2 pacid=30786650 transcript=Cre03.g175200.t1.2 locus=Cre03.g175200 ID=Cre03.g175200.t1.2.v5.5 annot-version=v5.5
32434:2	3	K.AGNALGDVAAYDYFSLGGPYSVR.G			1182.07	2	2363.13	2363.13	0	0.6	677	Specific	34.49	23.39	23.39	2.91	100	>Cre03.g175200.t1.2 pacid=30786650 transcript=Cre03.g175200.t1.2 locus=Cre03.g175200 ID=Cre03.g175200.t1.2.v5.5 annot-version=v5.5
32973:2	3	K.AGNALGDVAAYDYFSLGGPYSVR.G			1182.07	2	2363.13	2363.13	0	1.7	677	Specific	80.07	42.51	42.51	2.6	100	>Cre03.g175200.t1.2 pacid=30786650 transcript=Cre03.g175200.t1.2 locus=Cre03.g175200 ID=Cre03.g175200.t1.2.v5.5 annot-version=v5.5
31381:2	3	K.AGNALGDVAAYDYFSLGGPYSVR.G			1182.07	2	2363.13	2363.13	0	1.8	677	Specific	125.69	110.06	110.06	4.99	100	>Cre03.g175200.t1.2 pacid=30786650 transcript=Cre03.g175200.t1.2 locus=Cre03.g175200 ID=Cre03.g175200.t1.2.v5.5 annot-version=v5.5
33877:2	3	K.AGNALGDVAAYDYFSLGGPYSVR.G			1182.06	2	2363.12	2363.13	0	-5.2	677	Specific	128.42	91.98	91.98	2.98	100	>Cre03.g175200.t1.2 pacid=30786650 transcript=Cre03.g175200.t1.2 locus=Cre03.g175200 ID=Cre03.g175200.t1.2.v5.5 annot-version=v5.5
33252:2	3	K.AGNALGDVAAYDYFSLGGPYSVR.G			1182.06	2	2363.12	2363.13	0	-3.7	677	Specific	433.3	285.85	285.85	7.47	100	>Cre03.g175200.t1.2 pacid=30786650 transcript=Cre03.g175200.t1.2 locus=Cre03.g175200 ID=Cre03.g175200.t1.2.v5.5 annot-version=v5.5
32995:2	3	K.AGNALGDVAAYDYFSLGGPYSVR.G			1182.07	2	2363.13	2363.13	0	2	677	Specific	598.54	463.53	463.53	11.48	100	>Cre03.g175200.t1.2 pacid=30786650 transcript=Cre03.g175200.t1.2 locus=Cre03.g175200 ID=Cre03.g175200.t1.2.v5.5 annot-version=v5.5
33895:2	3	K.AGN[+0.984]ALGDVAAYDYFSLGGPYSVR.G		N[+1]	1182.56	2	2364.12	2364.11	0	3	677	Specific	95.9	95.9	95.9	3.83	100	>Cre03.g175200.t1.2 pacid=30786650 transcript=Cre03.g175200.t1.2 locus=Cre03.g175200 ID=Cre03.g175200.t1.2.v5.5 annot-version=v5.5
33253:2	3	K.AGN[+0.984]ALGDVAAYDYFSLGGPYSVR.G		N[+1]	1182.56	2	2364.12	2364.11	0	3.3	677	Specific	600.03	472.53	472.53	12.48	100	>Cre03.g175200.t1.2 pacid=30786650 transcript=Cre03.g175200.t1.2 locus=Cre03.g175200 ID=Cre03.g175200.t1.2.v5.5 annot-version=v5.5
01426:2	3	R.GYSHGEIGAAR.R			559.272	2	1117.54	1117.54	0	-1	700	Specific	305.87	18.2	18.2	2.95	100	>Cre03.g175200.t1.2 pacid=30786650 transcript=Cre03.g175200.t1.2 locus=Cre03.g175200 ID=Cre03.g175200.t1.2.v5.5 annot-version=v5.5
01171:2	3	R.GYSHGEIGAAR.R			559.274	2	1117.54	1117.54	0	1.9	700	Specific	610.78	335.81	335.81	10.43	100	>Cre03.g175200.t1.2 pacid=30786650 transcript=Cre03.g175200.t1.2 locus=Cre03.g175200 ID=Cre03.g175200.t1.2.v5.5 annot-version=v5.5
01186:2	3	R.GYSHGEIGAAR.R			559.274	2	1117.54	1117.54	0	1.4	700	Specific	653.55	384.71	384.71	12.29	100	>Cre03.g175200.t1.2 pacid=30786650 transcript=Cre03.g175200.t1.2 locus=Cre03.g175200 ID=Cre03.g175200.t1.2.v5.5 annot-version=v5.5
00861:2	3	R.GYSHGEIGAARR.F			637.326	2	1273.64	1273.64	0	3.4	700	Specific	256.34	53.82	53.82	2.23	100	>Cre03.g175200.t1.2 pacid=30786650 transcript=Cre03.g175200.t1.2 locus=Cre03.g175200 ID=Cre03.g175200.t1.2.v5.5 annot-version=v5.5
16120:2	3	R.FLELATEVR.V			539.302	2	1077.6	1077.59	0	3.3	712	Specific	359.24	172.01	172.01	7.29	100	>Cre03.g175200.t1.2 pacid=30786650 transcript=Cre03.g175200.t1.2 locus=Cre03.g175200 ID=Cre03.g175200.t1.2.v5.5 annot-version=v5.5
16601:2	3	R.FLELATEVR.V			539.302	2	1077.6	1077.59	0	2.3	712	Specific	528.74	255.36	255.36	7.69	100	>Cre03.g175200.t1.2 pacid=30786650 transcript=Cre03.g175200.t1.2 locus=Cre03.g175200 ID=Cre03.g175200.t1.2.v5.5 annot-version=v5.5
22087:3	3	R.FLELATEVRVPLK.N			505.637	3	1514.9	1514.89	0	0.8	712	Specific	155.61	69.46	69.46	2.33	100	>Cre03.g175200.t1.2 pacid=30786650 transcript=Cre03.g175200.t1.2 locus=Cre03.g175200 ID=Cre03.g175200.t1.2.v5.5 annot-version=v5.5
35112:3	3	R.VPLKN[+0.984]YGLPGTAYGFVEYATDLGSGR.E		N[+1]	916.13	3	2746.37	2746.37	0	0.7	721	Specific	132.1	110.93	110.93	3.21	100	>Cre03.g175200.t1.2 pacid=30786650 transcript=Cre03.g175200.t1.2 locus=Cre03.g175200 ID=Cre03.g175200.t1.2.v5.5 annot-version=v5.5
36683:2	3	K.NYGLPGTAYGFVEYATDLGSGR.E			1154.55	2	2308.09	2308.09	0	-1.3	725	Specific	128.93	93.48	93.48	2.57	100	>Cre03.g175200.t1.2 pacid=30786650 transcript=Cre03.g175200.t1.2 locus=Cre03.g175200 ID=Cre03.g175200.t1.2.v5.5 annot-version=v5.5
35771:2	3	K.NYGLPGTAYGFVEYATDLGSGR.E			1154.55	2	2308.09	2308.09	0	2.2	725	Specific	139.26	135.01	135.01	5.01	100	>Cre03.g175200.t1.2 pacid=30786650 transcript=Cre03.g175200.t1.2 locus=Cre03.g175200 ID=Cre03.g175200.t1.2.v5.5 annot-version=v5.5
35780:2	3	K.NYGLPGTAYGFVEYATDLGSGR.E			1154.55	2	2308.1	2308.09	0	3.3	725	Specific	449	356.19	356.19	8.67	100	>Cre03.g175200.t1.2 pacid=30786650 transcript=Cre03.g175200.t1.2 locus=Cre03.g175200 ID=Cre03.g175200.t1.2.v5.5 annot-version=v5.5
36216:2	3	K.NYGLPGTAYGFVEYATDLGSGR.E			1154.55	2	2308.09	2308.09	0	2.2	725	Specific	636.23	532.73	532.73	12.48	100	>Cre03.g175200.t1.2 pacid=30786650 transcript=Cre03.g175200.t1.2 locus=Cre03.g175200 ID=Cre03.g175200.t1.2.v5.5 annot-version=v5.5
37999:2	3	K.N[+0.984]YGLPGTAYGFVEYATDLGSGR.E		N[+1]	1155.04	2	2309.07	2309.07	0	1	725	Specific	183.48	183.48	183.48	5.64	100	>Cre03.g175200.t1.2 pacid=30786650 transcript=Cre03.g175200.t1.2 locus=Cre03.g175200 ID=Cre03.g175200.t1.2.v5.5 annot-version=v5.5
37003:2	3	K.N[+0.984]YGLPGTAYGFVEYATDLGSGR.E		N[+1]	1155.04	2	2309.07	2309.07	0	-0.9	725	Specific	248.5	246.63	246.63	6.31	100	>Cre03.g175200.t1.2 pacid=30786650 transcript=Cre03.g175200.t1.2 locus=Cre03.g175200 ID=Cre03.g175200.t1.2.v5.5 annot-version=v5.5
37861:2	3	K.N[+0.984]YGLPGTAYGFVEYATDLGSGR.E		N[+1]	1155.04	2	2309.08	2309.07	0	2.8	725	Specific	269.6	269.6	269.6	7.59	100	>Cre03.g175200.t1.2 pacid=30786650 transcript=Cre03.g175200.t1.2 locus=Cre03.g175200 ID=Cre03.g175200.t1.2.v5.5 annot-version=v5.5
35380:3	3	K.NYGLPGTAYGFVEYATDLGSGRELNGNPTEYYR.K			1215.56	3	3644.68	3644.69	0	-3.9	725	Specific	41.91	2.76	2.76	0.01	100	>Cre03.g175200.t1.2 pacid=30786650 transcript=Cre03.g175200.t1.2 locus=Cre03.g175200 ID=Cre03.g175200.t1.2.v5.5 annot-version=v5.5
35209:3	3	K.NYGLPGTAYGFVEYATDLGSGRELN[+0.984]GNPTEYYR.K		N[+1]	1215.9	3	3645.69	3645.68	0	2.7	725	Specific	83.07	36.52	26.38	1.52	100	>Cre03.g175200.t1.2 pacid=30786650 transcript=Cre03.g175200.t1.2 locus=Cre03.g175200 ID=Cre03.g175200.t1.2.v5.5 annot-version=v5.5
35214:3	3	K.NYGLPGTAYGFVEYATDLGSGRELNGN[+0.984]PTEYYR.K		N[+1]	1215.9	3	3645.7	3645.68	0	5.7	725	Specific	174.2	148.2	6	2.48	100	>Cre03.g175200.t1.2 pacid=30786650 transcript=Cre03.g175200.t1.2 locus=Cre03.g175200 ID=Cre03.g175200.t1.2.v5.5 annot-version=v5.5
35300:3	3	K.NYGLPGTAYGFVEYATDLGSGRELNGN[+0.984]PTEYYR.K		N[+1]	1215.9	3	3645.68	3645.68	0	1.7	725	Specific	179.34	87.05	2.13	3	100	>Cre03.g175200.t1.2 pacid=30786650 transcript=Cre03.g175200.t1.2 locus=Cre03.g175200 ID=Cre03.g175200.t1.2.v5.5 annot-version=v5.5
07190:2	3	R.ELNGNPTEYYR.K			678.316	2	1355.62	1355.62	0	1.5	747	Specific	434.09	270.74	270.74	7.82	100	>Cre03.g175200.t1.2 pacid=30786650 transcript=Cre03.g175200.t1.2 locus=Cre03.g175200 ID=Cre03.g175200.t1.2.v5.5 annot-version=v5.5
07486:2	3	R.ELNGNPTEYYR.K			678.317	2	1355.63	1355.62	0	2.3	747	Specific	455.03	285.54	285.54	7.84	100	>Cre03.g175200.t1.2 pacid=30786650 transcript=Cre03.g175200.t1.2 locus=Cre03.g175200 ID=Cre03.g175200.t1.2.v5.5 annot-version=v5.5
07384:2	3	R.ELNGNPTEYYR.K			678.317	2	1355.63	1355.62	0	2.2	747	Specific	580.61	424.63	424.63	10.28	100	>Cre03.g175200.t1.2 pacid=30786650 transcript=Cre03.g175200.t1.2 locus=Cre03.g175200 ID=Cre03.g175200.t1.2.v5.5 annot-version=v5.5
08464:2	3	R.ELN[+0.984]GNPTEYYR.K		N[+1]	678.808	2	1356.61	1356.61	0	1.3	747	Specific	496.61	307.24	91.24	7.97	100	>Cre03.g175200.t1.2 pacid=30786650 transcript=Cre03.g175200.t1.2 locus=Cre03.g175200 ID=Cre03.g175200.t1.2.v5.5 annot-version=v5.5
07602:2	3	R.ELN[+0.984]GNPTEYYR.K		N[+1]	678.808	2	1356.61	1356.61	0	2.2	747	Specific	517.82	349.17	24.14	8.2	100	>Cre03.g175200.t1.2 pacid=30786650 transcript=Cre03.g175200.t1.2 locus=Cre03.g175200 ID=Cre03.g175200.t1.2.v5.5 annot-version=v5.5
07487:2	3	R.ELN[+0.984]GNPTEYYR.K		N[+1]	678.807	2	1356.61	1356.61	0	0.4	747	Specific	540.98	346.01	53.83	8.32	100	>Cre03.g175200.t1.2 pacid=30786650 transcript=Cre03.g175200.t1.2 locus=Cre03.g175200 ID=Cre03.g175200.t1.2.v5.5 annot-version=v5.5
07907:2	3	R.ELN[+0.984]GNPTEYYR.K		N[+1]	678.808	2	1356.61	1356.61	0	1.7	747	Specific	552.13	387.16	66.11	10.04	100	>Cre03.g175200.t1.2 pacid=30786650 transcript=Cre03.g175200.t1.2 locus=Cre03.g175200 ID=Cre03.g175200.t1.2.v5.5 annot-version=v5.5
08310:2	3	R.ELN[+0.984]GNPTEYYR.K		N[+1]	678.808	2	1356.61	1356.61	0	2	747	Specific	596.47	384.99	109.42	10.28	100	>Cre03.g175200.t1.2 pacid=30786650 transcript=Cre03.g175200.t1.2 locus=Cre03.g175200 ID=Cre03.g175200.t1.2.v5.5 annot-version=v5.5
09663:2	3	R.E[-18.011]LN[+0.984]GNPTEYYR.K		E[-18], N[+1]	669.802	2	1338.6	1338.6	0	0.9	747	Specific	175.75	103.25	18.27	3.13	100	>Cre03.g175200.t1.2 pacid=30786650 transcript=Cre03.g175200.t1.2 locus=Cre03.g175200 ID=Cre03.g175200.t1.2.v5.5 annot-version=v5.5
11773:2	3	R.GMSYGLGLK.A			463.245	2	925.482	925.481	0	1.1	762	Specific	384.02	154.43	154.43	6.49	100	>Cre03.g175200.t1.2 pacid=30786650 transcript=Cre03.g175200.t1.2 locus=Cre03.g175200 ID=Cre03.g175200.t1.2.v5.5 annot-version=v5.5
07938:2	3	R.GM[+15.995]SYGLGLK.A		M[+16]	471.242	2	941.477	941.476	0	1.2	762	Specific	443.58	207.28	207.28	6.89	100	>Cre03.g175200.t1.2 pacid=30786650 transcript=Cre03.g175200.t1.2 locus=Cre03.g175200 ID=Cre03.g175200.t1.2.v5.5 annot-version=v5.5
23409:2	3	R.DC[+71.037]NAGTGTFLVNFGER.F		C[+71]	886.411	2	1771.81	1771.81	0	4.6	782	Specific	280.35	159.62	159.62	6.7	100	>Cre03.g175200.t1.2 pacid=30786650 transcript=Cre03.g175200.t1.2 locus=Cre03.g175200 ID=Cre03.g175200.t1.2.v5.5 annot-version=v5.5
32523:2	3	R.DC[+71.037]NAGTGTFLVNFGERF.-		C[+71]	959.944	2	1918.88	1918.88	0	2.6	782	CRagged	88.93	62.69	62.69	3.13	100	>Cre03.g175200.t1.2 pacid=30786650 transcript=Cre03.g175200.t1.2 locus=Cre03.g175200 ID=Cre03.g175200.t1.2.v5.5 annot-version=v5.5
32858:2	3	R.DC[+71.037]NAGTGTFLVNFGERF.-		C[+71]	959.945	2	1918.88	1918.88	0	4.2	782	CRagged	126.21	100.1	100.1	2.57	100	>Cre03.g175200.t1.2 pacid=30786650 transcript=Cre03.g175200.t1.2 locus=Cre03.g175200 ID=Cre03.g175200.t1.2.v5.5 annot-version=v5.5
29953:2	3	R.DC[+71.037]NAGTGTFLVN[+0.984]FGERF.-		C[+71], N[+1]	960.436	2	1919.87	1919.86	0	3.2	782	CRagged	61.94	61.94	61.94	2.22	100	>Cre03.g175200.t1.2 pacid=30786650 transcript=Cre03.g175200.t1.2 locus=Cre03.g175200 ID=Cre03.g175200.t1.2.v5.5 annot-version=v5.5
35334:4	4	-.MVSKGEELFTGVVPILVELDGDVNGHK.F			721.381	4	2882.5	2882.5	0	1.6	1	NRagged	288.31	255.2	255.2	7.84	34	>gi|1373325|gb|AAB08064.1| Enhanced Green Fluorescent Protein [Cloning vector pEGFP-N3](Common contaminant protein)
32479:4	4	-.MVSKGEELFTGVVPILVELDGDVN[+0.984]GHK.F		N[+1]	721.627	4	2883.49	2883.48	0	1.8	1	NRagged	99.18	99.18	99.18	3.27	34	>gi|1373325|gb|AAB08064.1| Enhanced Green Fluorescent Protein [Cloning vector pEGFP-N3](Common contaminant protein)
35155:4	4	-.M[+15.995]VSKGEELFTGVVPILVELDGDVNGHK.F		M[+16]	725.378	4	2898.49	2898.49	0	0.1	1	NRagged	197.36	183.4	183.4	3.68	34	>gi|1373325|gb|AAB08064.1| Enhanced Green Fluorescent Protein [Cloning vector pEGFP-N3](Common contaminant protein)
34931:4	4	-.MVSKGEELFTGVVPILVELDGDVN[+0.984]GHK.F		N[+1]	721.628	4	2883.49	2883.48	0	2.8	1	NRagged	218.35	136.19	136.19	5.65	34	>gi|1373325|gb|AAB08064.1| Enhanced Green Fluorescent Protein [Cloning vector pEGFP-N3](Common contaminant protein)
35267:4	4	-.MVSKGEELFTGVVPILVELDGDVN[+0.984]GHK.F		N[+1]	721.627	4	2883.49	2883.48	0	2.1	1	NRagged	400.71	286.2	286.2	8.63	34	>gi|1373325|gb|AAB08064.1| Enhanced Green Fluorescent Protein [Cloning vector pEGFP-N3](Common contaminant protein)
32041:4	4	-.M[+15.995]VSKGEELFTGVVPILVELDGDVN[+0.984]GHK.F		M[+16], N[+1]	725.626	4	2899.48	2899.48	0	1.8	1	NRagged	146.24	132	132	4.6	34	>gi|1373325|gb|AAB08064.1| Enhanced Green Fluorescent Protein [Cloning vector pEGFP-N3](Common contaminant protein)
35053:4	4	-.M[+15.995]VSKGEELFTGVVPILVELDGDVN[+0.984]GHK.F		M[+16], N[+1]	725.626	4	2899.48	2899.48	0	2.4	1	NRagged	244.94	159.06	159.06	7.54	34	>gi|1373325|gb|AAB08064.1| Enhanced Green Fluorescent Protein [Cloning vector pEGFP-N3](Common contaminant protein)
36805:3	4	-.MVSK[+28.031]GEELFTGVVPILVELDGDVN[+0.984]GHK.F		K[+28], N[+1]	971.172	3	2911.5	2911.51	0	-3.9	1	NRagged	257.71	201.19	201.19	4.77	34	>gi|1373325|gb|AAB08064.1| Enhanced Green Fluorescent Protein [Cloning vector pEGFP-N3](Common contaminant protein)
34496:4	4	-.M[+15.995]VSKGEELFTGVVPILVELDGDVN[+0.984]GHK.F		M[+16], N[+1]	725.626	4	2899.48	2899.48	0	2.9	1	NRagged	305.54	257.34	257.34	8.08	34	>gi|1373325|gb|AAB08064.1| Enhanced Green Fluorescent Protein [Cloning vector pEGFP-N3](Common contaminant protein)
34758:4	4	-.M[+15.995]VSKGEELFTGVVPILVELDGDVN[+0.984]GHK.F		M[+16], N[+1]	725.626	4	2899.48	2899.48	0	1.7	1	NRagged	443.81	409.78	409.78	9.51	34	>gi|1373325|gb|AAB08064.1| Enhanced Green Fluorescent Protein [Cloning vector pEGFP-N3](Common contaminant protein)
36619:3	4	-.M[+15.995]VSK[+28.031]GEELFTGVVPILVELDGDVNGHK.F		K[+28], M[+16]	976.168	3	2926.49	2926.52	0	-11.9	1	NRagged	568.57	439.35	220.95	7.38	34	>gi|1373325|gb|AAB08064.1| Enhanced Green Fluorescent Protein [Cloning vector pEGFP-N3](Common contaminant protein)
36334:3	4	-.M[+15.995]VSK[+28.031]GEELFTGVVPILVELDGDVN[+0.984]GHK.F		K[+28], M[+16], N[+1]	976.499	3	2927.48	2927.51	0	-8.8	1	NRagged	459.18	336.01	336.01	6.24	34	>gi|1373325|gb|AAB08064.1| Enhanced Green Fluorescent Protein [Cloning vector pEGFP-N3](Common contaminant protein)
34008:2	4	K.GEELFTGVVPILVELDGDVNGHK.F			1219.14	2	2437.26	2437.26	0	1.7	5	Specific	142.61	74.51	74.51	3.37	34	>gi|1373325|gb|AAB08064.1| Enhanced Green Fluorescent Protein [Cloning vector pEGFP-N3](Common contaminant protein)
34050:2	4	K.GEELFTGVVPILVELDGDVNGHK.F			1219.14	2	2437.26	2437.26	0	1.3	5	Specific	286.16	190.24	190.24	7.76	34	>gi|1373325|gb|AAB08064.1| Enhanced Green Fluorescent Protein [Cloning vector pEGFP-N3](Common contaminant protein)
33937:3	4	K.GEELFTGVVPILVELDGDVNGHK.F			813.093	3	2437.26	2437.26	0	1.2	5	Specific	304.99	230.83	230.83	8.46	34	>gi|1373325|gb|AAB08064.1| Enhanced Green Fluorescent Protein [Cloning vector pEGFP-N3](Common contaminant protein)
36383:2	4	K.GEELFTGVVPILVELDGDVNGHK.F			1219.13	2	2437.26	2437.26	0	-1	5	Specific	746.24	559.49	559.49	13.89	34	>gi|1373325|gb|AAB08064.1| Enhanced Green Fluorescent Protein [Cloning vector pEGFP-N3](Common contaminant protein)
34231:3	4	K.GEELFTGVVPILVELDGDVN[+0.984]GHK.F		N[+1]	813.425	3	2438.26	2438.24	0	6.4	5	Specific	3.03	3.03	3.03	0.45	34	>gi|1373325|gb|AAB08064.1| Enhanced Green Fluorescent Protein [Cloning vector pEGFP-N3](Common contaminant protein)
36364:2	4	K.GEELFTGVVPILVELDGDVNGHK[+14.016].F		K[+14]	1226.13	2	2451.25	2451.28	0	-11.5	5	Specific	61.19	32.32	32.32	0.58	34	>gi|1373325|gb|AAB08064.1| Enhanced Green Fluorescent Protein [Cloning vector pEGFP-N3](Common contaminant protein)
37006:2	4	K.GEELFTGVVPILVELDGDVNGHK[+28.031].F		K[+28]	1233.14	2	2465.26	2465.29	0	-11.5	5	Specific	63.07	25.98	25.98	1.67	34	>gi|1373325|gb|AAB08064.1| Enhanced Green Fluorescent Protein [Cloning vector pEGFP-N3](Common contaminant protein)
35387:3	4	K.GEELFTGVVPILVELDGDVN[+0.984]GHK.F		N[+1]	813.421	3	2438.25	2438.24	0	1.8	5	Specific	96.78	84.65	84.65	3.99	34	>gi|1373325|gb|AAB08064.1| Enhanced Green Fluorescent Protein [Cloning vector pEGFP-N3](Common contaminant protein)
35768:2	4	K.GEELFTGVVPILVELDGDVN[+0.984]GHK.F		N[+1]	1219.63	2	2438.25	2438.24	0	1.9	5	Specific	99.16	74.07	74.07	3.4	34	>gi|1373325|gb|AAB08064.1| Enhanced Green Fluorescent Protein [Cloning vector pEGFP-N3](Common contaminant protein)
35715:3	4	K.GEELFTGVVPILVELDGDVN[+0.984]GHK.F		N[+1]	813.423	3	2438.25	2438.24	0	3.9	5	Specific	117.28	72.8	72.8	2.33	34	>gi|1373325|gb|AAB08064.1| Enhanced Green Fluorescent Protein [Cloning vector pEGFP-N3](Common contaminant protein)
34333:2	4	K.GEELFTGVVPILVELDGDVN[+0.984]GHK.F		N[+1]	1219.63	2	2438.25	2438.24	0	3	5	Specific	117.59	117.59	117.59	4.6	34	>gi|1373325|gb|AAB08064.1| Enhanced Green Fluorescent Protein [Cloning vector pEGFP-N3](Common contaminant protein)
35406:3	4	K.GEELFTGVVPILVELDGDVN[+0.984]GHK.F		N[+1]	813.42	3	2438.25	2438.24	0	0.1	5	Specific	134.77	134.77	134.77	3.66	34	>gi|1373325|gb|AAB08064.1| Enhanced Green Fluorescent Protein [Cloning vector pEGFP-N3](Common contaminant protein)
36979:3	4	K.GEELFTGVVPILVELDGDVNGHK[+28.031].F		K[+28]	822.435	3	2465.29	2465.29	0	-0.4	5	Specific	135.37	135.37	135.37	3.66	34	>gi|1373325|gb|AAB08064.1| Enhanced Green Fluorescent Protein [Cloning vector pEGFP-N3](Common contaminant protein)
36152:3	4	K.GEELFTGVVPILVELDGDVN[+0.984]GHK.F		N[+1]	813.422	3	2438.25	2438.24	0	2.5	5	Specific	513.16	442.61	442.61	10.47	34	>gi|1373325|gb|AAB08064.1| Enhanced Green Fluorescent Protein [Cloning vector pEGFP-N3](Common contaminant protein)
34325:3	4	K.GEELFTGVVPILVELDGDVN[+0.984]GHK.F		N[+1]	813.422	3	2438.25	2438.24	0	2.4	5	Specific	723.61	655.54	655.54	15.31	34	>gi|1373325|gb|AAB08064.1| Enhanced Green Fluorescent Protein [Cloning vector pEGFP-N3](Common contaminant protein)
36455:2	4	K.GEELFTGVVPILVELDGDVN[+0.984]GHK[+14.016].F		K[+14], N[+1]	1226.62	2	2452.24	2452.26	0	-10.3	5	Specific	94.91	50.4	50.4	1.64	34	>gi|1373325|gb|AAB08064.1| Enhanced Green Fluorescent Protein [Cloning vector pEGFP-N3](Common contaminant protein)
35033:2	4	K.FSVSGEGEGDATYGK.L			752.334	2	1503.66	1503.66	0	0.2	28	Specific	10.31	10.31	10.31	0.9	34	>gi|1373325|gb|AAB08064.1| Enhanced Green Fluorescent Protein [Cloning vector pEGFP-N3](Common contaminant protein)
34218:2	4	K.FSVSGEGEGDATYGK.L			752.335	2	1503.66	1503.66	0	1.8	28	Specific	60.13	60.13	60.13	2.64	34	>gi|1373325|gb|AAB08064.1| Enhanced Green Fluorescent Protein [Cloning vector pEGFP-N3](Common contaminant protein)
21950:2	4	K.FSVSGEGEGDATYGK.L			752.333	2	1503.66	1503.66	0	-0.8	28	Specific	86.11	5.49	5.49	0.88	34	>gi|1373325|gb|AAB08064.1| Enhanced Green Fluorescent Protein [Cloning vector pEGFP-N3](Common contaminant protein)
16452:2	4	K.FSVSGEGEGDATYGK.L			752.338	2	1503.67	1503.66	0	5.7	28	Specific	97.62	77.17	77.17	2.24	34	>gi|1373325|gb|AAB08064.1| Enhanced Green Fluorescent Protein [Cloning vector pEGFP-N3](Common contaminant protein)
33464:2	4	K.FSVSGEGEGDATYGK.L			752.335	2	1503.66	1503.66	0	2.4	28	Specific	109.09	109.09	109.09	4.56	34	>gi|1373325|gb|AAB08064.1| Enhanced Green Fluorescent Protein [Cloning vector pEGFP-N3](Common contaminant protein)
14582:2	4	K.FSVSGEGEGDATYGK.L			752.335	2	1503.66	1503.66	0	2.1	28	Specific	109.16	32.34	32.34	1.82	34	>gi|1373325|gb|AAB08064.1| Enhanced Green Fluorescent Protein [Cloning vector pEGFP-N3](Common contaminant protein)
19615:2	4	K.FSVSGEGEGDATYGK.L			752.335	2	1503.66	1503.66	0	2	28	Specific	109.3	98.31	98.31	3.34	34	>gi|1373325|gb|AAB08064.1| Enhanced Green Fluorescent Protein [Cloning vector pEGFP-N3](Common contaminant protein)
16566:2	4	K.FSVSGEGEGDATYGK.L			752.336	2	1503.66	1503.66	0	2.7	28	Specific	141.24	127.73	127.73	5.24	34	>gi|1373325|gb|AAB08064.1| Enhanced Green Fluorescent Protein [Cloning vector pEGFP-N3](Common contaminant protein)
30573:2	4	K.FSVSGEGEGDATYGK.L			752.334	2	1503.66	1503.66	0	1.1	28	Specific	160.17	129.14	129.14	5.2	34	>gi|1373325|gb|AAB08064.1| Enhanced Green Fluorescent Protein [Cloning vector pEGFP-N3](Common contaminant protein)
14887:2	4	K.FSVSGEGEGDATYGK.L			752.336	2	1503.66	1503.66	0	3.4	28	Specific	174.46	124.7	124.7	5.42	34	>gi|1373325|gb|AAB08064.1| Enhanced Green Fluorescent Protein [Cloning vector pEGFP-N3](Common contaminant protein)
15150:2	4	K.FSVSGEGEGDATYGK.L			752.338	2	1503.67	1503.66	0	6.4	28	Specific	176.25	117.25	117.25	2.65	34	>gi|1373325|gb|AAB08064.1| Enhanced Green Fluorescent Protein [Cloning vector pEGFP-N3](Common contaminant protein)
15991:2	4	K.FSVSGEGEGDATYGK.L			752.333	2	1503.66	1503.66	0	0	28	Specific	181.92	163.29	163.29	4.83	34	>gi|1373325|gb|AAB08064.1| Enhanced Green Fluorescent Protein [Cloning vector pEGFP-N3](Common contaminant protein)
27822:2	4	K.FSVSGEGEGDATYGK.L			752.336	2	1503.66	1503.66	0	3	28	Specific	189.02	36.1	36.1	2.17	34	>gi|1373325|gb|AAB08064.1| Enhanced Green Fluorescent Protein [Cloning vector pEGFP-N3](Common contaminant protein)
20696:2	4	K.FSVSGEGEGDATYGK.L			752.335	2	1503.66	1503.66	0	2.5	28	Specific	201.19	123.25	123.25	5.24	34	>gi|1373325|gb|AAB08064.1| Enhanced Green Fluorescent Protein [Cloning vector pEGFP-N3](Common contaminant protein)
10429:2	4	K.FSVSGEGEGDATYGK.L			752.336	2	1503.66	1503.66	0	2.7	28	Specific	211.65	167.02	167.02	6	34	>gi|1373325|gb|AAB08064.1| Enhanced Green Fluorescent Protein [Cloning vector pEGFP-N3](Common contaminant protein)
14729:2	4	K.FSVSGEGEGDATYGK.L			752.334	2	1503.66	1503.66	0	1.2	28	Specific	218.21	142.03	142.03	4.43	34	>gi|1373325|gb|AAB08064.1| Enhanced Green Fluorescent Protein [Cloning vector pEGFP-N3](Common contaminant protein)
15511:2	4	K.FSVSGEGEGDATYGK.L			752.335	2	1503.66	1503.66	0	2.3	28	Specific	223.11	128.4	128.4	6.48	34	>gi|1373325|gb|AAB08064.1| Enhanced Green Fluorescent Protein [Cloning vector pEGFP-N3](Common contaminant protein)
27774:2	4	K.FSVSGEGEGDATYGK.L			752.334	2	1503.66	1503.66	0	0.3	28	Specific	230.27	94.81	94.81	5.23	34	>gi|1373325|gb|AAB08064.1| Enhanced Green Fluorescent Protein [Cloning vector pEGFP-N3](Common contaminant protein)
12810:2	4	K.FSVSGEGEGDATYGK.L			752.334	2	1503.66	1503.66	0	0.4	28	Specific	234.09	109.06	109.06	5.07	34	>gi|1373325|gb|AAB08064.1| Enhanced Green Fluorescent Protein [Cloning vector pEGFP-N3](Common contaminant protein)
05470:2	4	K.FSVSGEGEGDATYGK.L			752.335	2	1503.66	1503.66	0	1.4	28	Specific	266.84	179.47	179.47	7.01	34	>gi|1373325|gb|AAB08064.1| Enhanced Green Fluorescent Protein [Cloning vector pEGFP-N3](Common contaminant protein)
35172:2	4	K.FSVSGEGEGDATYGK.L			752.336	2	1503.66	1503.66	0	2.6	28	Specific	270.81	149.79	149.79	7.09	34	>gi|1373325|gb|AAB08064.1| Enhanced Green Fluorescent Protein [Cloning vector pEGFP-N3](Common contaminant protein)
11770:2	4	K.FSVSGEGEGDATYGK.L			752.335	2	1503.66	1503.66	0	2.1	28	Specific	275.54	179.89	179.89	7.89	34	>gi|1373325|gb|AAB08064.1| Enhanced Green Fluorescent Protein [Cloning vector pEGFP-N3](Common contaminant protein)
13169:2	4	K.FSVSGEGEGDATYGK.L			752.335	2	1503.66	1503.66	0	1.8	28	Specific	288.58	177.34	177.34	8.03	34	>gi|1373325|gb|AAB08064.1| Enhanced Green Fluorescent Protein [Cloning vector pEGFP-N3](Common contaminant protein)
06924:2	4	K.FSVSGEGEGDATYGK.L			752.335	2	1503.66	1503.66	0	1.4	28	Specific	292.92	173.52	173.52	7.84	34	>gi|1373325|gb|AAB08064.1| Enhanced Green Fluorescent Protein [Cloning vector pEGFP-N3](Common contaminant protein)
12204:2	4	K.FSVSGEGEGDATYGK.L			752.335	2	1503.66	1503.66	0	2.3	28	Specific	304.73	274.1	274.1	8.59	34	>gi|1373325|gb|AAB08064.1| Enhanced Green Fluorescent Protein [Cloning vector pEGFP-N3](Common contaminant protein)
10888:2	4	K.FSVSGEGEGDATYGK.L			752.335	2	1503.66	1503.66	0	1.6	28	Specific	307.64	196.25	196.25	8.33	34	>gi|1373325|gb|AAB08064.1| Enhanced Green Fluorescent Protein [Cloning vector pEGFP-N3](Common contaminant protein)
13946:2	4	K.FSVSGEGEGDATYGK.L			752.336	2	1503.66	1503.66	0	2.6	28	Specific	320.37	236.25	236.25	8.47	34	>gi|1373325|gb|AAB08064.1| Enhanced Green Fluorescent Protein [Cloning vector pEGFP-N3](Common contaminant protein)
22106:2	4	K.FSVSGEGEGDATYGK.L			752.336	2	1503.66	1503.66	0	3.4	28	Specific	326.67	189.58	189.58	8.86	34	>gi|1373325|gb|AAB08064.1| Enhanced Green Fluorescent Protein [Cloning vector pEGFP-N3](Common contaminant protein)
08541:2	4	K.FSVSGEGEGDATYGK.L			752.333	2	1503.66	1503.66	0	-0.1	28	Specific	329.63	242.71	242.71	8.18	34	>gi|1373325|gb|AAB08064.1| Enhanced Green Fluorescent Protein [Cloning vector pEGFP-N3](Common contaminant protein)
13457:2	4	K.FSVSGEGEGDATYGK.L			752.335	2	1503.66	1503.66	0	1.4	28	Specific	356.5	263.99	263.99	8.94	34	>gi|1373325|gb|AAB08064.1| Enhanced Green Fluorescent Protein [Cloning vector pEGFP-N3](Common contaminant protein)
10084:2	4	K.FSVSGEGEGDATYGK.L			752.335	2	1503.66	1503.66	0	1.8	28	Specific	357.4	265.14	265.14	8.88	34	>gi|1373325|gb|AAB08064.1| Enhanced Green Fluorescent Protein [Cloning vector pEGFP-N3](Common contaminant protein)
12005:2	4	K.FSVSGEGEGDATYGK.L			752.334	2	1503.66	1503.66	0	0.4	28	Specific	357.78	280.19	280.19	8.35	34	>gi|1373325|gb|AAB08064.1| Enhanced Green Fluorescent Protein [Cloning vector pEGFP-N3](Common contaminant protein)
10904:2	4	K.FSVSGEGEGDATYGK.L			752.334	2	1503.66	1503.66	0	0.9	28	Specific	407.8	265.95	265.95	9.05	34	>gi|1373325|gb|AAB08064.1| Enhanced Green Fluorescent Protein [Cloning vector pEGFP-N3](Common contaminant protein)
07765:2	4	K.FSVSGEGEGDATYGK.L			752.335	2	1503.66	1503.66	0	1.7	28	Specific	412.04	320.42	320.42	9.07	34	>gi|1373325|gb|AAB08064.1| Enhanced Green Fluorescent Protein [Cloning vector pEGFP-N3](Common contaminant protein)
10998:2	4	K.FSVSGEGEGDATYGK.L			752.334	2	1503.66	1503.66	0	1.2	28	Specific	421.3	312.2	312.2	9.22	34	>gi|1373325|gb|AAB08064.1| Enhanced Green Fluorescent Protein [Cloning vector pEGFP-N3](Common contaminant protein)
11326:2	4	K.FSVSGEGEGDATYGK.L			752.335	2	1503.66	1503.66	0	1.8	28	Specific	424.96	353.85	353.85	9.33	34	>gi|1373325|gb|AAB08064.1| Enhanced Green Fluorescent Protein [Cloning vector pEGFP-N3](Common contaminant protein)
09582:2	4	K.FSVSGEGEGDATYGK.L			752.336	2	1503.66	1503.66	0	3.3	28	Specific	442.74	326.72	326.72	9.26	34	>gi|1373325|gb|AAB08064.1| Enhanced Green Fluorescent Protein [Cloning vector pEGFP-N3](Common contaminant protein)
11872:2	4	K.FSVSGEGEGDATYGK.L			752.336	2	1503.66	1503.66	0	2.7	28	Specific	458.81	357.39	357.39	9.37	34	>gi|1373325|gb|AAB08064.1| Enhanced Green Fluorescent Protein [Cloning vector pEGFP-N3](Common contaminant protein)
12237:2	4	K.FSVSGEGEGDATYGK.L			752.333	2	1503.66	1503.66	0	-0.5	28	Specific	506.2	365.46	365.46	9.72	34	>gi|1373325|gb|AAB08064.1| Enhanced Green Fluorescent Protein [Cloning vector pEGFP-N3](Common contaminant protein)
08672:2	4	K.FSVSGEGEGDATYGK.L			752.334	2	1503.66	1503.66	0	0.5	28	Specific	512.95	397.27	397.27	10.22	34	>gi|1373325|gb|AAB08064.1| Enhanced Green Fluorescent Protein [Cloning vector pEGFP-N3](Common contaminant protein)
09064:2	4	K.FSVSGEGEGDATYGK.L			752.336	2	1503.67	1503.66	0	3.9	28	Specific	521.71	340.08	340.08	9.39	34	>gi|1373325|gb|AAB08064.1| Enhanced Green Fluorescent Protein [Cloning vector pEGFP-N3](Common contaminant protein)
06903:2	4	K.FSVSGEGEGDATYGK.L			752.334	2	1503.66	1503.66	0	1.2	28	Specific	527.87	415.49	415.49	11.27	34	>gi|1373325|gb|AAB08064.1| Enhanced Green Fluorescent Protein [Cloning vector pEGFP-N3](Common contaminant protein)
07377:2	4	K.FSVSGEGEGDATYGK.L			752.335	2	1503.66	1503.66	0	2.2	28	Specific	530.42	348.63	348.63	10.44	34	>gi|1373325|gb|AAB08064.1| Enhanced Green Fluorescent Protein [Cloning vector pEGFP-N3](Common contaminant protein)
07437:2	4	K.FSVSGEGEGDATYGK.L			752.335	2	1503.66	1503.66	0	2	28	Specific	647.49	444.46	444.46	13.21	34	>gi|1373325|gb|AAB08064.1| Enhanced Green Fluorescent Protein [Cloning vector pEGFP-N3](Common contaminant protein)
08193:2	4	K.FSVSGEGEGDATYGK.L			752.335	2	1503.66	1503.66	0	1.3	28	Specific	711.22	490.65	490.65	15.17	34	>gi|1373325|gb|AAB08064.1| Enhanced Green Fluorescent Protein [Cloning vector pEGFP-N3](Common contaminant protein)
06409:2	4	K.FSVSGEGEGDATYGK.L			752.335	2	1503.66	1503.66	0	2.1	28	Specific	764.16	604.44	604.44	16.21	34	>gi|1373325|gb|AAB08064.1| Enhanced Green Fluorescent Protein [Cloning vector pEGFP-N3](Common contaminant protein)
06155:2	4	K.FSVSGEGEGDATYGK.L			752.335	2	1503.66	1503.66	0	1.3	28	Specific	773.62	590.75	590.75	16.17	34	>gi|1373325|gb|AAB08064.1| Enhanced Green Fluorescent Protein [Cloning vector pEGFP-N3](Common contaminant protein)
05800:2	4	K.FSVSGEGEGDATYGK.L			752.335	2	1503.66	1503.66	0	1.8	28	Specific	815.3	664.02	664.02	17.17	34	>gi|1373325|gb|AAB08064.1| Enhanced Green Fluorescent Protein [Cloning vector pEGFP-N3](Common contaminant protein)
10529:2	4	K.FSVSGEGEGDATYGK[+28.031].L		K[+28]	766.349	2	1531.69	1531.69	0	-0.2	28	Specific	106.53	41.78	41.78	1.72	34	>gi|1373325|gb|AAB08064.1| Enhanced Green Fluorescent Protein [Cloning vector pEGFP-N3](Common contaminant protein)
10390:2	4	K.FSVSGEGEGDATYGK[+28.031].L		K[+28]	766.351	2	1531.7	1531.69	0	2.7	28	Specific	128.97	22.07	22.07	2.6	34	>gi|1373325|gb|AAB08064.1| Enhanced Green Fluorescent Protein [Cloning vector pEGFP-N3](Common contaminant protein)
01078:2	4	R.YPDHM[+15.995]K.Q		M[+16]	403.679	2	806.351	806.35	0	0.8	75	Specific	266.18	70.25	70.25	3.2	34	>gi|1373325|gb|AAB08064.1| Enhanced Green Fluorescent Protein [Cloning vector pEGFP-N3](Common contaminant protein)
01100:2	4	R.YPDHM[+15.995]K.Q		M[+16]	403.679	2	806.351	806.35	0	1.4	75	Specific	282.45	83.32	83.32	3.24	34	>gi|1373325|gb|AAB08064.1| Enhanced Green Fluorescent Protein [Cloning vector pEGFP-N3](Common contaminant protein)
01147:2	4	R.YPDHM[+15.995]K.Q		M[+16]	403.679	2	806.351	806.35	0	1.2	75	Specific	297.44	93.63	93.63	3.24	34	>gi|1373325|gb|AAB08064.1| Enhanced Green Fluorescent Protein [Cloning vector pEGFP-N3](Common contaminant protein)
03680:2	4	R.YPDHM[+15.995]KQHDFFK.S		M[+16]	804.869	2	1608.73	1608.73	0	2.1	75	Specific	79.84	57.86	57.86	1.6	34	>gi|1373325|gb|AAB08064.1| Enhanced Green Fluorescent Protein [Cloning vector pEGFP-N3](Common contaminant protein)
04049:2	4	R.YPDHM[+15.995]KQHDFFK.S		M[+16]	804.87	2	1608.73	1608.73	0	3.4	75	Specific	125.63	90.21	90.21	2.73	34	>gi|1373325|gb|AAB08064.1| Enhanced Green Fluorescent Protein [Cloning vector pEGFP-N3](Common contaminant protein)
03985:2	4	R.YPDHM[+15.995]KQHDFFK.S		M[+16]	804.869	2	1608.73	1608.73	0	2.1	75	Specific	184.6	146.79	146.79	3.25	34	>gi|1373325|gb|AAB08064.1| Enhanced Green Fluorescent Protein [Cloning vector pEGFP-N3](Common contaminant protein)
04494:2	4	K.QHDFFK.S			411.201	2	821.395	821.394	0	0.9	81	Specific	200.91	4.96	4.96	0.51	34	>gi|1373325|gb|AAB08064.1| Enhanced Green Fluorescent Protein [Cloning vector pEGFP-N3](Common contaminant protein)
04641:2	4	K.QHDFFK.S			411.201	2	821.395	821.394	0	0.9	81	Specific	292.7	47.48	47.48	3.21	34	>gi|1373325|gb|AAB08064.1| Enhanced Green Fluorescent Protein [Cloning vector pEGFP-N3](Common contaminant protein)
09490:2	4	K.Q[-17.027]HDFFK.S		Q[-17]	402.688	2	804.368	804.367	0	0.4	81	Specific	206.05	24.54	24.54	1.74	34	>gi|1373325|gb|AAB08064.1| Enhanced Green Fluorescent Protein [Cloning vector pEGFP-N3](Common contaminant protein)
10260:2	4	K.Q[-17.027]HDFFK.S		Q[-17]	402.688	2	804.368	804.367	0	0.5	81	Specific	241.74	49.47	49.47	2.65	34	>gi|1373325|gb|AAB08064.1| Enhanced Green Fluorescent Protein [Cloning vector pEGFP-N3](Common contaminant protein)
09803:2	4	K.Q[-17.027]HDFFK.S		Q[-17]	402.688	2	804.368	804.367	0	1	81	Specific	250.11	21.09	21.09	2.28	34	>gi|1373325|gb|AAB08064.1| Enhanced Green Fluorescent Protein [Cloning vector pEGFP-N3](Common contaminant protein)
08034:2	4	K.Q[-17.027]HDFFK.S		Q[-17]	402.687	2	804.367	804.367	0	-0.5	81	Specific	255.28	55.76	55.76	2.34	34	>gi|1373325|gb|AAB08064.1| Enhanced Green Fluorescent Protein [Cloning vector pEGFP-N3](Common contaminant protein)
09865:2	4	K.Q[-17.027]HDFFK.S		Q[-17]	402.688	2	804.369	804.367	0	1.6	81	Specific	271.13	32.17	32.17	2.32	34	>gi|1373325|gb|AAB08064.1| Enhanced Green Fluorescent Protein [Cloning vector pEGFP-N3](Common contaminant protein)
09329:2	4	K.Q[-17.027]HDFFK.S		Q[-17]	402.688	2	804.368	804.367	0	0.4	81	Specific	279.01	16.7	16.7	2.12	34	>gi|1373325|gb|AAB08064.1| Enhanced Green Fluorescent Protein [Cloning vector pEGFP-N3](Common contaminant protein)
08888:2	4	K.Q[-17.027]HDFFK.S		Q[-17]	402.688	2	804.368	804.367	0	0.5	81	Specific	348.06	14.88	14.88	3	34	>gi|1373325|gb|AAB08064.1| Enhanced Green Fluorescent Protein [Cloning vector pEGFP-N3](Common contaminant protein)
08462:2	4	K.Q[-17.027]HDFFK.S		Q[-17]	402.688	2	804.368	804.367	0	0.7	81	Specific	373.44	24.12	24.12	3.37	34	>gi|1373325|gb|AAB08064.1| Enhanced Green Fluorescent Protein [Cloning vector pEGFP-N3](Common contaminant protein)
09611:2	4	K.SAMPEGYVQER.T			633.793	2	1266.58	1266.58	0	1.2	87	Specific	37.46	30.33	30.33	1.68	34	>gi|1373325|gb|AAB08064.1| Enhanced Green Fluorescent Protein [Cloning vector pEGFP-N3](Common contaminant protein)
25931:2	4	K.SAMPEGYVQER.T			633.8	2	1266.59	1266.58	0	11.2	87	Specific	128.92	6.23	6.23	0.42	34	>gi|1373325|gb|AAB08064.1| Enhanced Green Fluorescent Protein [Cloning vector pEGFP-N3](Common contaminant protein)
05083:2	4	K.SAMPEGYVQER.T			633.794	2	1266.58	1266.58	0	1.8	87	Specific	164.11	31.93	31.93	1.68	34	>gi|1373325|gb|AAB08064.1| Enhanced Green Fluorescent Protein [Cloning vector pEGFP-N3](Common contaminant protein)
06696:2	4	K.SAMPEGYVQER.T			633.794	2	1266.58	1266.58	0	1.9	87	Specific	227.3	53.65	53.65	4.22	34	>gi|1373325|gb|AAB08064.1| Enhanced Green Fluorescent Protein [Cloning vector pEGFP-N3](Common contaminant protein)
06108:2	4	K.SAMPEGYVQER.T			633.794	2	1266.58	1266.58	0	2.4	87	Specific	269.94	70.29	70.29	6.31	34	>gi|1373325|gb|AAB08064.1| Enhanced Green Fluorescent Protein [Cloning vector pEGFP-N3](Common contaminant protein)
05698:2	4	K.SAMPEGYVQER.T			633.793	2	1266.58	1266.58	0	0	87	Specific	282.72	130.68	130.68	6.52	34	>gi|1373325|gb|AAB08064.1| Enhanced Green Fluorescent Protein [Cloning vector pEGFP-N3](Common contaminant protein)
06050:2	4	K.SAMPEGYVQER.T			633.794	2	1266.58	1266.58	0	2.1	87	Specific	292.48	96.31	96.31	6.27	34	>gi|1373325|gb|AAB08064.1| Enhanced Green Fluorescent Protein [Cloning vector pEGFP-N3](Common contaminant protein)
05759:2	4	K.SAMPEGYVQER.T			633.793	2	1266.58	1266.58	0	0.5	87	Specific	301.01	160.56	160.56	7.71	34	>gi|1373325|gb|AAB08064.1| Enhanced Green Fluorescent Protein [Cloning vector pEGFP-N3](Common contaminant protein)
05303:2	4	K.SAMPEGYVQER.T			633.795	2	1266.58	1266.58	0	3.3	87	Specific	516.46	243.88	243.88	9	34	>gi|1373325|gb|AAB08064.1| Enhanced Green Fluorescent Protein [Cloning vector pEGFP-N3](Common contaminant protein)
05389:2	4	K.SAMPEGYVQER.T			633.794	2	1266.58	1266.58	0	2.4	87	Specific	543.49	237.35	237.35	9.2	34	>gi|1373325|gb|AAB08064.1| Enhanced Green Fluorescent Protein [Cloning vector pEGFP-N3](Common contaminant protein)
04021:2	4	K.SAM[+15.995]PEGYVQER.T		M[+16]	641.793	2	1282.58	1282.57	0	3.8	87	Specific	146.36	66.19	66.19	2.15	34	>gi|1373325|gb|AAB08064.1| Enhanced Green Fluorescent Protein [Cloning vector pEGFP-N3](Common contaminant protein)
03896:2	4	K.SAM[+15.995]PEGYVQER.T		M[+16]	641.791	2	1282.57	1282.57	0	0.7	87	Specific	162.85	80.63	80.63	2.94	34	>gi|1373325|gb|AAB08064.1| Enhanced Green Fluorescent Protein [Cloning vector pEGFP-N3](Common contaminant protein)
03755:2	4	K.SAM[+15.995]PEGYVQER.T		M[+16]	641.792	2	1282.58	1282.57	0	2.7	87	Specific	166.98	35.93	35.93	1.72	34	>gi|1373325|gb|AAB08064.1| Enhanced Green Fluorescent Protein [Cloning vector pEGFP-N3](Common contaminant protein)
03010:2	4	K.SAM[+15.995]PEGYVQER.T		M[+16]	641.792	2	1282.58	1282.57	0	2.3	87	Specific	174.79	70.95	70.95	3.26	34	>gi|1373325|gb|AAB08064.1| Enhanced Green Fluorescent Protein [Cloning vector pEGFP-N3](Common contaminant protein)
02257:2	4	K.SAM[+15.995]PEGYVQER.T		M[+16]	641.792	2	1282.58	1282.57	0	2	87	Specific	224.13	67.53	67.53	3.98	34	>gi|1373325|gb|AAB08064.1| Enhanced Green Fluorescent Protein [Cloning vector pEGFP-N3](Common contaminant protein)
03019:2	4	K.SAM[+15.995]PEGYVQER.T		M[+16]	641.792	2	1282.58	1282.57	0	3.2	87	Specific	242.48	111.44	111.44	6.93	34	>gi|1373325|gb|AAB08064.1| Enhanced Green Fluorescent Protein [Cloning vector pEGFP-N3](Common contaminant protein)
02886:2	4	K.SAM[+15.995]PEGYVQER.T		M[+16]	641.791	2	1282.58	1282.57	0	1.6	87	Specific	268.67	118.88	118.88	6.35	34	>gi|1373325|gb|AAB08064.1| Enhanced Green Fluorescent Protein [Cloning vector pEGFP-N3](Common contaminant protein)
03517:2	4	K.SAM[+15.995]PEGYVQER.T		M[+16]	641.791	2	1282.57	1282.57	0	1.2	87	Specific	278.56	145.02	145.02	6.95	34	>gi|1373325|gb|AAB08064.1| Enhanced Green Fluorescent Protein [Cloning vector pEGFP-N3](Common contaminant protein)
03181:2	4	K.SAM[+15.995]PEGYVQER.T		M[+16]	641.791	2	1282.58	1282.57	0	1.9	87	Specific	321.63	183.9	183.9	8.12	34	>gi|1373325|gb|AAB08064.1| Enhanced Green Fluorescent Protein [Cloning vector pEGFP-N3](Common contaminant protein)
02983:2	4	K.SAM[+15.995]PEGYVQER.T		M[+16]	641.792	2	1282.58	1282.57	0	2.7	87	Specific	424.85	311.85	311.85	8.87	34	>gi|1373325|gb|AAB08064.1| Enhanced Green Fluorescent Protein [Cloning vector pEGFP-N3](Common contaminant protein)
10542:2	4	R.TIFFKDDGNYK.T			674.333	2	1347.66	1347.66	0	0.3	98	Specific	148.58	48.98	48.98	1.59	34	>gi|1373325|gb|AAB08064.1| Enhanced Green Fluorescent Protein [Cloning vector pEGFP-N3](Common contaminant protein)
08724:3	4	R.TIFFKDDGNYK.T			449.891	3	1347.66	1347.66	0	0.8	98	Specific	229.59	48.46	48.46	3.15	34	>gi|1373325|gb|AAB08064.1| Enhanced Green Fluorescent Protein [Cloning vector pEGFP-N3](Common contaminant protein)
09419:2	4	R.TIFFKDDGNYK.T			674.334	2	1347.66	1347.66	0	1.4	98	Specific	256.31	119.7	119.7	5.55	34	>gi|1373325|gb|AAB08064.1| Enhanced Green Fluorescent Protein [Cloning vector pEGFP-N3](Common contaminant protein)
09100:2	4	R.TIFFKDDGNYK.T			674.333	2	1347.66	1347.66	0	1.2	98	Specific	425.05	248.5	248.5	7.57	34	>gi|1373325|gb|AAB08064.1| Enhanced Green Fluorescent Protein [Cloning vector pEGFP-N3](Common contaminant protein)
08893:2	4	R.TIFFKDDGNYK.T			674.333	2	1347.66	1347.66	0	1.2	98	Specific	442.6	290.14	290.14	7.52	34	>gi|1373325|gb|AAB08064.1| Enhanced Green Fluorescent Protein [Cloning vector pEGFP-N3](Common contaminant protein)
09420:2	4	R.TIFFKDDGN[+0.984]YK.T		N[+1]	674.824	2	1348.64	1348.64	0	-0.7	98	Specific	244.57	151.18	151.18	4.83	34	>gi|1373325|gb|AAB08064.1| Enhanced Green Fluorescent Protein [Cloning vector pEGFP-N3](Common contaminant protein)
09834:2	4	R.TIFFKDDGN[+0.984]YK.T		N[+1]	674.823	2	1348.64	1348.64	0	-2	98	Specific	254.61	153.25	153.25	4.76	34	>gi|1373325|gb|AAB08064.1| Enhanced Green Fluorescent Protein [Cloning vector pEGFP-N3](Common contaminant protein)
09907:3	4	R.TIFFKDDGN[+0.984]YK.T		N[+1]	450.219	3	1348.64	1348.64	0	1.1	98	Specific	346.13	185.27	185.27	8.01	34	>gi|1373325|gb|AAB08064.1| Enhanced Green Fluorescent Protein [Cloning vector pEGFP-N3](Common contaminant protein)
06463:3	4	R.TIFFKDDGNYKTR.A			535.607	3	1604.81	1604.81	0	0.9	98	Specific	440.91	358.24	358.24	7.2	34	>gi|1373325|gb|AAB08064.1| Enhanced Green Fluorescent Protein [Cloning vector pEGFP-N3](Common contaminant protein)
07475:2	4	R.TIFFKDDGN[+0.984]YKTR.A		N[+1]	803.401	2	1605.8	1605.79	0	2.6	98	Specific	133.32	51.84	51.84	1.68	34	>gi|1373325|gb|AAB08064.1| Enhanced Green Fluorescent Protein [Cloning vector pEGFP-N3](Common contaminant protein)
06403:3	4	K.TRAEVKFEGDTLVNR.I			578.977	3	1734.92	1734.91	0	2.6	109	Specific	43.19	20.76	20.76	0.9	34	>gi|1373325|gb|AAB08064.1| Enhanced Green Fluorescent Protein [Cloning vector pEGFP-N3](Common contaminant protein)
09267:3	4	R.AEVKFEGDTLVNR.I			493.26	3	1477.76	1477.76	0	0.3	111	Specific	125.45	33.45	33.45	1.17	34	>gi|1373325|gb|AAB08064.1| Enhanced Green Fluorescent Protein [Cloning vector pEGFP-N3](Common contaminant protein)
08299:2	4	R.AEVKFEGDTLVNR.I			739.386	2	1477.76	1477.76	0	0.1	111	Specific	187.7	27.7	27.7	1.71	34	>gi|1373325|gb|AAB08064.1| Enhanced Green Fluorescent Protein [Cloning vector pEGFP-N3](Common contaminant protein)
17861:4	4	R.AEVKFEGDTLVN[+0.984]RIELK.G		N[+1]	491.27	4	1962.06	1962.05	0	2.4	111	Specific	240.4	167.82	167.82	6.63	34	>gi|1373325|gb|AAB08064.1| Enhanced Green Fluorescent Protein [Cloning vector pEGFP-N3](Common contaminant protein)
08325:2	4	K.FEGDTLVNR.I			525.765	2	1050.52	1050.52	0	1.1	115	Specific	181.3	53.54	53.54	2.67	34	>gi|1373325|gb|AAB08064.1| Enhanced Green Fluorescent Protein [Cloning vector pEGFP-N3](Common contaminant protein)
04719:2	4	K.FEGDTLVNR.I			525.765	2	1050.52	1050.52	0	1.8	115	Specific	241.35	84.5	84.5	6.61	34	>gi|1373325|gb|AAB08064.1| Enhanced Green Fluorescent Protein [Cloning vector pEGFP-N3](Common contaminant protein)
09341:2	4	K.FEGDTLVNR.I			525.765	2	1050.52	1050.52	0	0.4	115	Specific	251.41	20.65	20.65	3.16	34	>gi|1373325|gb|AAB08064.1| Enhanced Green Fluorescent Protein [Cloning vector pEGFP-N3](Common contaminant protein)
06313:2	4	K.FEGDTLVNR.I			525.766	2	1050.52	1050.52	0	2.4	115	Specific	343.88	92.76	92.76	6.64	34	>gi|1373325|gb|AAB08064.1| Enhanced Green Fluorescent Protein [Cloning vector pEGFP-N3](Common contaminant protein)
05723:2	4	K.FEGDTLVNR.I			525.765	2	1050.52	1050.52	0	0.9	115	Specific	344	119.54	119.54	7.52	34	>gi|1373325|gb|AAB08064.1| Enhanced Green Fluorescent Protein [Cloning vector pEGFP-N3](Common contaminant protein)
06412:2	4	K.FEGDTLVNR.I			525.763	2	1050.52	1050.52	0	-2	115	Specific	352.86	114.78	114.78	5.64	34	>gi|1373325|gb|AAB08064.1| Enhanced Green Fluorescent Protein [Cloning vector pEGFP-N3](Common contaminant protein)
05381:2	4	K.FEGDTLVNR.I			525.765	2	1050.52	1050.52	0	1	115	Specific	402.52	162.83	162.83	8.36	34	>gi|1373325|gb|AAB08064.1| Enhanced Green Fluorescent Protein [Cloning vector pEGFP-N3](Common contaminant protein)
06460:2	4	K.FEGDTLVNR.I			525.765	2	1050.52	1050.52	0	1	115	Specific	412.35	168.55	168.55	8.36	34	>gi|1373325|gb|AAB08064.1| Enhanced Green Fluorescent Protein [Cloning vector pEGFP-N3](Common contaminant protein)
06073:2	4	K.FEGDTLVNR.I			525.765	2	1050.52	1050.52	0	1.6	115	Specific	423.1	181.95	181.95	8.64	34	>gi|1373325|gb|AAB08064.1| Enhanced Green Fluorescent Protein [Cloning vector pEGFP-N3](Common contaminant protein)
06461:2	4	K.FEGDTLVN[+0.984]R.I		N[+1]	526.256	2	1051.51	1051.51	0	0	115	Specific	401.92	147.46	147.46	7.52	34	>gi|1373325|gb|AAB08064.1| Enhanced Green Fluorescent Protein [Cloning vector pEGFP-N3](Common contaminant protein)
16551:2	4	K.FEGDTLVNRIELK.G			767.418	2	1533.83	1533.83	0	1.2	115	Specific	104.48	9.7	9.7	0.56	34	>gi|1373325|gb|AAB08064.1| Enhanced Green Fluorescent Protein [Cloning vector pEGFP-N3](Common contaminant protein)
17235:3	4	K.FEGDTLVNRIELK.G			511.948	3	1533.83	1533.83	0	1.3	115	Specific	146.24	45.24	45.24	2.29	34	>gi|1373325|gb|AAB08064.1| Enhanced Green Fluorescent Protein [Cloning vector pEGFP-N3](Common contaminant protein)
15001:3	4	K.FEGDTLVNRIELK.G			511.948	3	1533.83	1533.83	0	1.5	115	Specific	184.11	79.77	79.77	2.78	34	>gi|1373325|gb|AAB08064.1| Enhanced Green Fluorescent Protein [Cloning vector pEGFP-N3](Common contaminant protein)
16379:2	4	K.FEGDTLVNRIELK.G			767.419	2	1533.83	1533.83	0	2.1	115	Specific	225.36	144.58	144.58	6.06	34	>gi|1373325|gb|AAB08064.1| Enhanced Green Fluorescent Protein [Cloning vector pEGFP-N3](Common contaminant protein)
16686:3	4	K.FEGDTLVNRIELK.G			511.948	3	1533.83	1533.83	0	1.6	115	Specific	283.03	122.99	122.99	6.76	34	>gi|1373325|gb|AAB08064.1| Enhanced Green Fluorescent Protein [Cloning vector pEGFP-N3](Common contaminant protein)
16114:3	4	K.FEGDTLVNRIELK.G			511.948	3	1533.83	1533.83	0	1.7	115	Specific	456.61	243.79	243.79	8.3	34	>gi|1373325|gb|AAB08064.1| Enhanced Green Fluorescent Protein [Cloning vector pEGFP-N3](Common contaminant protein)
18287:2	4	K.FEGDTLVN[+0.984]RIELK.G		N[+1]	767.911	2	1534.82	1534.81	0	2.6	115	Specific	186.16	86.87	86.87	2.97	34	>gi|1373325|gb|AAB08064.1| Enhanced Green Fluorescent Protein [Cloning vector pEGFP-N3](Common contaminant protein)
34743:3	4	K.GIDFKEDGNILGHK.L			514.937	3	1542.79	1542.79	0	2.5	128	Specific	12.93	0.93	0.93	0.51	34	>gi|1373325|gb|AAB08064.1| Enhanced Green Fluorescent Protein [Cloning vector pEGFP-N3](Common contaminant protein)
15051:3	4	K.GIDFKEDGNILGHK.L			514.936	3	1542.79	1542.79	0	1.2	128	Specific	58.67	37.34	37.34	1.3	34	>gi|1373325|gb|AAB08064.1| Enhanced Green Fluorescent Protein [Cloning vector pEGFP-N3](Common contaminant protein)
16929:3	4	K.GIDFKEDGNILGHK.L			514.936	3	1542.79	1542.79	0	2	128	Specific	73.56	43.26	43.26	1.71	34	>gi|1373325|gb|AAB08064.1| Enhanced Green Fluorescent Protein [Cloning vector pEGFP-N3](Common contaminant protein)
16334:3	4	K.GIDFKEDGNILGHK.L			514.935	3	1542.79	1542.79	0	0.3	128	Specific	81.14	41.44	41.44	1.47	34	>gi|1373325|gb|AAB08064.1| Enhanced Green Fluorescent Protein [Cloning vector pEGFP-N3](Common contaminant protein)
10059:3	4	K.GIDFKEDGNILGHK.L			514.936	3	1542.79	1542.79	0	1.7	128	Specific	99.54	24.08	24.08	1.3	34	>gi|1373325|gb|AAB08064.1| Enhanced Green Fluorescent Protein [Cloning vector pEGFP-N3](Common contaminant protein)
16729:3	4	K.GIDFKEDGNILGHK.L			514.937	3	1542.8	1542.79	0	3.2	128	Specific	117.27	90.87	90.87	2.83	34	>gi|1373325|gb|AAB08064.1| Enhanced Green Fluorescent Protein [Cloning vector pEGFP-N3](Common contaminant protein)
11492:3	4	K.GIDFKEDGNILGHK.L			514.936	3	1542.79	1542.79	0	1.7	128	Specific	137.33	78.86	78.86	2.05	34	>gi|1373325|gb|AAB08064.1| Enhanced Green Fluorescent Protein [Cloning vector pEGFP-N3](Common contaminant protein)
11297:3	4	K.GIDFKEDGNILGHK.L			514.936	3	1542.79	1542.79	0	1	128	Specific	141.21	76.03	76.03	2.05	34	>gi|1373325|gb|AAB08064.1| Enhanced Green Fluorescent Protein [Cloning vector pEGFP-N3](Common contaminant protein)
15577:3	4	K.GIDFKEDGNILGHK.L			514.936	3	1542.79	1542.79	0	0.6	128	Specific	163.71	99.44	99.44	2.61	34	>gi|1373325|gb|AAB08064.1| Enhanced Green Fluorescent Protein [Cloning vector pEGFP-N3](Common contaminant protein)
13291:3	4	K.GIDFKEDGNILGHK.L			514.936	3	1542.79	1542.79	0	0.7	128	Specific	206.61	84.48	84.48	3.21	34	>gi|1373325|gb|AAB08064.1| Enhanced Green Fluorescent Protein [Cloning vector pEGFP-N3](Common contaminant protein)
14842:3	4	K.GIDFKEDGNILGHK.L			514.936	3	1542.79	1542.79	0	2.2	128	Specific	214.01	155.35	155.35	4.71	34	>gi|1373325|gb|AAB08064.1| Enhanced Green Fluorescent Protein [Cloning vector pEGFP-N3](Common contaminant protein)
17481:3	4	K.GIDFKEDGNILGHK.L			514.937	3	1542.8	1542.79	0	3.9	128	Specific	214.97	111.06	111.06	3.22	34	>gi|1373325|gb|AAB08064.1| Enhanced Green Fluorescent Protein [Cloning vector pEGFP-N3](Common contaminant protein)
18970:3	4	K.GIDFKEDGNILGHK.L			514.936	3	1542.79	1542.79	0	1.4	128	Specific	259.92	187.83	187.83	6.75	34	>gi|1373325|gb|AAB08064.1| Enhanced Green Fluorescent Protein [Cloning vector pEGFP-N3](Common contaminant protein)
09502:3	4	K.GIDFKEDGNILGHK.L			514.936	3	1542.79	1542.79	0	0.9	128	Specific	296.67	218.41	218.41	7.09	34	>gi|1373325|gb|AAB08064.1| Enhanced Green Fluorescent Protein [Cloning vector pEGFP-N3](Common contaminant protein)
11992:3	4	K.GIDFKEDGNILGHK.L			514.936	3	1542.79	1542.79	0	1.2	128	Specific	296.9	219.59	219.59	6.98	34	>gi|1373325|gb|AAB08064.1| Enhanced Green Fluorescent Protein [Cloning vector pEGFP-N3](Common contaminant protein)
12835:3	4	K.GIDFKEDGNILGHK.L			514.936	3	1542.79	1542.79	0	1.5	128	Specific	303.65	211.1	211.1	7.14	34	>gi|1373325|gb|AAB08064.1| Enhanced Green Fluorescent Protein [Cloning vector pEGFP-N3](Common contaminant protein)
09035:3	4	K.GIDFKEDGNILGHK.L			514.936	3	1542.79	1542.79	0	1.4	128	Specific	312.39	253.27	253.27	7.04	34	>gi|1373325|gb|AAB08064.1| Enhanced Green Fluorescent Protein [Cloning vector pEGFP-N3](Common contaminant protein)
11908:3	4	K.GIDFKEDGNILGHK.L			514.936	3	1542.79	1542.79	0	1	128	Specific	330.22	299.7	299.7	7.46	34	>gi|1373325|gb|AAB08064.1| Enhanced Green Fluorescent Protein [Cloning vector pEGFP-N3](Common contaminant protein)
12375:3	4	K.GIDFKEDGNILGHK.L			514.936	3	1542.79	1542.79	0	1	128	Specific	362.83	224.46	224.46	7.66	34	>gi|1373325|gb|AAB08064.1| Enhanced Green Fluorescent Protein [Cloning vector pEGFP-N3](Common contaminant protein)
10845:3	4	K.GIDFKEDGNILGHK.L			514.936	3	1542.79	1542.79	0	1.3	128	Specific	374.53	256.86	256.86	7.78	34	>gi|1373325|gb|AAB08064.1| Enhanced Green Fluorescent Protein [Cloning vector pEGFP-N3](Common contaminant protein)
10863:3	4	K.GIDFKEDGNILGHK.L			514.936	3	1542.79	1542.79	0	1.7	128	Specific	382.67	290.66	290.66	7.63	34	>gi|1373325|gb|AAB08064.1| Enhanced Green Fluorescent Protein [Cloning vector pEGFP-N3](Common contaminant protein)
10403:3	4	K.GIDFKEDGNILGHK.L			514.936	3	1542.79	1542.79	0	0.7	128	Specific	542.11	458.15	458.15	10.08	34	>gi|1373325|gb|AAB08064.1| Enhanced Green Fluorescent Protein [Cloning vector pEGFP-N3](Common contaminant protein)
11298:3	4	K.GIDFKEDGN[+0.984]ILGHK.L		N[+1]	515.263	3	1543.78	1543.78	0	0	128	Specific	575.88	358.22	358.22	8.5	34	>gi|1373325|gb|AAB08064.1| Enhanced Green Fluorescent Protein [Cloning vector pEGFP-N3](Common contaminant protein)
04876:2	4	K.E[-18.011]DGNILGHK.L		E[-18]	482.747	2	964.486	964.485	0	1.2	133	Specific	420.82	129.15	129.15	7.16	34	>gi|1373325|gb|AAB08064.1| Enhanced Green Fluorescent Protein [Cloning vector pEGFP-N3](Common contaminant protein)
02320:3	5	K.RSEVAESQPASSASSSAAAPAPAAETAGPK.L			928.455	3	2783.35	2783.34	0	1.8	9	Specific	168.11	157.21	157.21	4.03	69	>Cre17.g734300.t1.1 pacid=30782406 transcript=Cre17.g734300.t1.1 locus=Cre17.g734300 ID=Cre17.g734300.t1.1.v5.5 annot-version=v5.5
02311:3	5	K.RSEVAESQPASSASSSAAAPAPAAETAGPK.L			928.454	3	2783.35	2783.34	0	1.5	9	Specific	266.48	190.13	190.13	6.96	69	>Cre17.g734300.t1.1 pacid=30782406 transcript=Cre17.g734300.t1.1 locus=Cre17.g734300 ID=Cre17.g734300.t1.1.v5.5 annot-version=v5.5
03153:3	5	K.RSEVAESQPASSASSSAAAPAPAAETAGPK[+28.031].L		K[+28]	937.786	3	2811.34	2811.38	0	-10.9	9	Specific	54.93	54.93	54.93	1.75	69	>Cre17.g734300.t1.1 pacid=30782406 transcript=Cre17.g734300.t1.1 locus=Cre17.g734300 ID=Cre17.g734300.t1.1.v5.5 annot-version=v5.5
04831:3	5	K.RSEVAESQPASSASSSAAAPAPAAETAGPK[+28.031].L		K[+28]	937.799	3	2811.38	2811.38	0	2.4	9	Specific	305.54	229.49	229.49	7.39	69	>Cre17.g734300.t1.1 pacid=30782406 transcript=Cre17.g734300.t1.1 locus=Cre17.g734300 ID=Cre17.g734300.t1.1.v5.5 annot-version=v5.5
04857:3	5	K.RSEVAESQPASSASSSAAAPAPAAETAGPK[+28.031].L		K[+28]	937.799	3	2811.38	2811.38	0	2.1	9	Specific	479.07	398.09	398.09	9.14	69	>Cre17.g734300.t1.1 pacid=30782406 transcript=Cre17.g734300.t1.1 locus=Cre17.g734300 ID=Cre17.g734300.t1.1.v5.5 annot-version=v5.5
03277:2	5	R.SEVAESQPASSASSSAAAPAPAAETAGPK.L			1314.13	2	2627.24	2627.24	0	0.4	10	Specific	375.75	306.33	306.33	9.09	69	>Cre17.g734300.t1.1 pacid=30782406 transcript=Cre17.g734300.t1.1 locus=Cre17.g734300 ID=Cre17.g734300.t1.1.v5.5 annot-version=v5.5
18049:3	5	K.LPPRPAGLGLGGAGLLPSR.G			600.36	3	1799.07	1799.07	0	1	39	Specific	168.05	108.77	108.77	3.62	69	>Cre17.g734300.t1.1 pacid=30782406 transcript=Cre17.g734300.t1.1 locus=Cre17.g734300 ID=Cre17.g734300.t1.1.v5.5 annot-version=v5.5
19992:3	5	K.LPPRPAGLGLGGAGLLPSR.G			600.36	3	1799.07	1799.07	0	0.4	39	Specific	206.21	155.53	155.53	5.06	69	>Cre17.g734300.t1.1 pacid=30782406 transcript=Cre17.g734300.t1.1 locus=Cre17.g734300 ID=Cre17.g734300.t1.1.v5.5 annot-version=v5.5
19656:3	5	K.LPPRPAGLGLGGAGLLPSR.G			600.361	3	1799.07	1799.07	0	1.5	39	Specific	321.66	258.19	258.19	7.76	69	>Cre17.g734300.t1.1 pacid=30782406 transcript=Cre17.g734300.t1.1 locus=Cre17.g734300 ID=Cre17.g734300.t1.1.v5.5 annot-version=v5.5
19102:3	5	K.LPPRPAGLGLGGAGLLPSR.G			600.361	3	1799.07	1799.07	0	2	39	Specific	517.68	442.87	442.87	10.54	69	>Cre17.g734300.t1.1 pacid=30782406 transcript=Cre17.g734300.t1.1 locus=Cre17.g734300 ID=Cre17.g734300.t1.1.v5.5 annot-version=v5.5
18590:3	5	K.LPPRPAGLGLGGAGLLPSR.G			600.361	3	1799.07	1799.07	0	2.2	39	Specific	651.43	478.8	478.8	13.5	69	>Cre17.g734300.t1.1 pacid=30782406 transcript=Cre17.g734300.t1.1 locus=Cre17.g734300 ID=Cre17.g734300.t1.1.v5.5 annot-version=v5.5
19541:2	5	R.PAGLGLGGAGLLPSR.G			668.392	2	1335.78	1335.77	0	1.2	43	Specific	313.54	215.94	215.94	7.83	69	>Cre17.g734300.t1.1 pacid=30782406 transcript=Cre17.g734300.t1.1 locus=Cre17.g734300 ID=Cre17.g734300.t1.1.v5.5 annot-version=v5.5
06554:2	5	K.PTPAPAPAAAPVPAAAPPPR.P			909.008	2	1817.01	1817.01	0	1.1	135	Specific	145.86	145.86	145.86	5.76	69	>Cre17.g734300.t1.1 pacid=30782406 transcript=Cre17.g734300.t1.1 locus=Cre17.g734300 ID=Cre17.g734300.t1.1.v5.5 annot-version=v5.5
17882:3	5	R.PVVAAAPPVLAAAGSDAVVDPSEDRR.V			844.114	3	2530.33	2530.33	0	0.6	170	Specific	143.55	57.79	57.79	2.57	69	>Cre17.g734300.t1.1 pacid=30782406 transcript=Cre17.g734300.t1.1 locus=Cre17.g734300 ID=Cre17.g734300.t1.1.v5.5 annot-version=v5.5
36327:2	5	R.TDQVAQFLQAIER.S			759.902	2	1518.8	1518.79	0	3.1	223	Specific	111.83	58.37	58.37	3.06	69	>Cre17.g734300.t1.1 pacid=30782406 transcript=Cre17.g734300.t1.1 locus=Cre17.g734300 ID=Cre17.g734300.t1.1.v5.5 annot-version=v5.5
35478:2	5	R.TDQVAQFLQAIER.S			759.9	2	1518.79	1518.79	0	0.6	223	Specific	232.23	138.03	138.03	6.33	69	>Cre17.g734300.t1.1 pacid=30782406 transcript=Cre17.g734300.t1.1 locus=Cre17.g734300 ID=Cre17.g734300.t1.1.v5.5 annot-version=v5.5
34540:2	5	R.TDQVAQFLQAIER.S			759.901	2	1518.79	1518.79	0	2.4	223	Specific	469.89	279.84	279.84	9	69	>Cre17.g734300.t1.1 pacid=30782406 transcript=Cre17.g734300.t1.1 locus=Cre17.g734300 ID=Cre17.g734300.t1.1.v5.5 annot-version=v5.5
33987:2	5	R.TDQVAQFLQAIER.S			759.901	2	1518.79	1518.79	0	1.8	223	Specific	598.55	310.74	310.74	10.08	69	>Cre17.g734300.t1.1 pacid=30782406 transcript=Cre17.g734300.t1.1 locus=Cre17.g734300 ID=Cre17.g734300.t1.1.v5.5 annot-version=v5.5
34020:2	5	R.TDQVAQFLQAIER.S			759.901	2	1518.79	1518.79	0	2	223	Specific	708.12	405.06	405.06	14.11	69	>Cre17.g734300.t1.1 pacid=30782406 transcript=Cre17.g734300.t1.1 locus=Cre17.g734300 ID=Cre17.g734300.t1.1.v5.5 annot-version=v5.5
10339:2	5	R.RVDLLAAAER.E			557.323	2	1113.64	1113.64	0	0.9	250	Specific	186.42	21.59	21.59	1.95	69	>Cre17.g734300.t1.1 pacid=30782406 transcript=Cre17.g734300.t1.1 locus=Cre17.g734300 ID=Cre17.g734300.t1.1.v5.5 annot-version=v5.5
10650:2	5	R.RVDLLAAAER.E			557.323	2	1113.64	1113.64	0	1.2	250	Specific	254.21	91.8	91.8	4.75	69	>Cre17.g734300.t1.1 pacid=30782406 transcript=Cre17.g734300.t1.1 locus=Cre17.g734300 ID=Cre17.g734300.t1.1.v5.5 annot-version=v5.5
09677:2	5	R.RVDLLAAAER.E			557.323	2	1113.64	1113.64	0	1.5	250	Specific	399.64	158.41	158.41	6.76	69	>Cre17.g734300.t1.1 pacid=30782406 transcript=Cre17.g734300.t1.1 locus=Cre17.g734300 ID=Cre17.g734300.t1.1.v5.5 annot-version=v5.5
10165:2	5	R.RVDLLAAAER.E			557.323	2	1113.64	1113.64	0	1.4	250	Specific	424.05	173.71	173.71	7.18	69	>Cre17.g734300.t1.1 pacid=30782406 transcript=Cre17.g734300.t1.1 locus=Cre17.g734300 ID=Cre17.g734300.t1.1.v5.5 annot-version=v5.5
13554:2	5	R.VDLLAAAER.E			479.273	2	957.538	957.536	0	1.8	251	Specific	417.44	147.72	147.72	7.43	69	>Cre17.g734300.t1.1 pacid=30782406 transcript=Cre17.g734300.t1.1 locus=Cre17.g734300 ID=Cre17.g734300.t1.1.v5.5 annot-version=v5.5
13338:2	5	R.VDLLAAAER.E			479.273	2	957.538	957.536	0	2	251	Specific	513.99	198.73	198.73	7.8	69	>Cre17.g734300.t1.1 pacid=30782406 transcript=Cre17.g734300.t1.1 locus=Cre17.g734300 ID=Cre17.g734300.t1.1.v5.5 annot-version=v5.5
10347:3	5	R.LAEEREGAAAEAVAGLR.V			571.636	3	1712.89	1712.89	0	0.7	263	Specific	229.47	121.65	121.65	5.56	69	>Cre17.g734300.t1.1 pacid=30782406 transcript=Cre17.g734300.t1.1 locus=Cre17.g734300 ID=Cre17.g734300.t1.1.v5.5 annot-version=v5.5
10866:3	5	R.LAEEREGAAAEAVAGLR.V			571.637	3	1712.9	1712.89	0	2.6	263	Specific	263.31	74.43	74.43	5.04	69	>Cre17.g734300.t1.1 pacid=30782406 transcript=Cre17.g734300.t1.1 locus=Cre17.g734300 ID=Cre17.g734300.t1.1.v5.5 annot-version=v5.5
09230:2	5	R.EGAAAEAVAGLR.V			557.797	2	1114.59	1114.59	0	0.8	268	Specific	196.89	37.28	37.28	2.45	69	>Cre17.g734300.t1.1 pacid=30782406 transcript=Cre17.g734300.t1.1 locus=Cre17.g734300 ID=Cre17.g734300.t1.1.v5.5 annot-version=v5.5
08740:2	5	R.EGAAAEAVAGLR.V			557.797	2	1114.59	1114.59	0	1.3	268	Specific	266.11	25.17	25.17	4.77	69	>Cre17.g734300.t1.1 pacid=30782406 transcript=Cre17.g734300.t1.1 locus=Cre17.g734300 ID=Cre17.g734300.t1.1.v5.5 annot-version=v5.5
08412:2	5	R.EGAAAEAVAGLR.V			557.797	2	1114.59	1114.59	0	1.8	268	Specific	778.67	231.33	231.33	13.95	69	>Cre17.g734300.t1.1 pacid=30782406 transcript=Cre17.g734300.t1.1 locus=Cre17.g734300 ID=Cre17.g734300.t1.1.v5.5 annot-version=v5.5
15165:2	5	K.ILVLGMTGTGK.T			545.322	2	1089.64	1089.63	0	2	282	Specific	385.5	167.63	167.63	7.86	69	>Cre17.g734300.t1.1 pacid=30782406 transcript=Cre17.g734300.t1.1 locus=Cre17.g734300 ID=Cre17.g734300.t1.1.v5.5 annot-version=v5.5
09059:2	5	K.ILVLGM[+15.995]TGTGK.T		M[+16]	553.318	2	1105.63	1105.63	0	1	282	Specific	460.68	202.29	202.29	7.97	69	>Cre17.g734300.t1.1 pacid=30782406 transcript=Cre17.g734300.t1.1 locus=Cre17.g734300 ID=Cre17.g734300.t1.1.v5.5 annot-version=v5.5
21157:2	5	K.TELINSLLNR.P			586.836	2	1172.67	1172.66	0	1.6	293	Specific	381.52	196.29	196.29	7.55	69	>Cre17.g734300.t1.1 pacid=30782406 transcript=Cre17.g734300.t1.1 locus=Cre17.g734300 ID=Cre17.g734300.t1.1.v5.5 annot-version=v5.5
17523:3	5	K.TELINSLLNRPAGSR.T			547.641	3	1640.91	1640.91	0	1.1	293	Specific	112.43	27.83	27.83	2.4	69	>Cre17.g734300.t1.1 pacid=30782406 transcript=Cre17.g734300.t1.1 locus=Cre17.g734300 ID=Cre17.g734300.t1.1.v5.5 annot-version=v5.5
13584:3	5	K.TELINSLLNRPAGSR.T			547.641	3	1640.91	1640.91	0	0.8	293	Specific	160.6	97.35	97.35	3.73	69	>Cre17.g734300.t1.1 pacid=30782406 transcript=Cre17.g734300.t1.1 locus=Cre17.g734300 ID=Cre17.g734300.t1.1.v5.5 annot-version=v5.5
17478:3	5	K.TELINSLLNRPAGSR.T			547.642	3	1640.91	1640.91	0	1.5	293	Specific	184.27	142.09	142.09	4.09	69	>Cre17.g734300.t1.1 pacid=30782406 transcript=Cre17.g734300.t1.1 locus=Cre17.g734300 ID=Cre17.g734300.t1.1.v5.5 annot-version=v5.5
12327:3	5	K.TELINSLLNRPAGSR.T			547.646	3	1640.92	1640.91	0	8.7	293	Specific	232.02	137.73	137.73	4.35	69	>Cre17.g734300.t1.1 pacid=30782406 transcript=Cre17.g734300.t1.1 locus=Cre17.g734300 ID=Cre17.g734300.t1.1.v5.5 annot-version=v5.5
17114:3	5	K.TELINSLLNRPAGSR.T			547.642	3	1640.91	1640.91	0	1.7	293	Specific	250.55	167.42	167.42	6.95	69	>Cre17.g734300.t1.1 pacid=30782406 transcript=Cre17.g734300.t1.1 locus=Cre17.g734300 ID=Cre17.g734300.t1.1.v5.5 annot-version=v5.5
16179:3	5	K.TELINSLLNRPAGSR.T			547.642	3	1640.91	1640.91	0	1.9	293	Specific	396.26	266.04	266.04	8.24	69	>Cre17.g734300.t1.1 pacid=30782406 transcript=Cre17.g734300.t1.1 locus=Cre17.g734300 ID=Cre17.g734300.t1.1.v5.5 annot-version=v5.5
16644:3	5	K.TELINSLLNRPAGSR.T			547.642	3	1640.91	1640.91	0	2.3	293	Specific	517.99	357.36	357.36	9.64	69	>Cre17.g734300.t1.1 pacid=30782406 transcript=Cre17.g734300.t1.1 locus=Cre17.g734300 ID=Cre17.g734300.t1.1.v5.5 annot-version=v5.5
19157:3	5	K.TELIN[+0.984]SLLNRPAGSR.T		N[+1]	547.969	3	1641.89	1641.89	0	1.1	293	Specific	155.38	29.34	29.34	2.59	69	>Cre17.g734300.t1.1 pacid=30782406 transcript=Cre17.g734300.t1.1 locus=Cre17.g734300 ID=Cre17.g734300.t1.1.v5.5 annot-version=v5.5
17647:3	5	K.TELINSLLN[+0.984]RPAGSR.T		N[+1]	547.969	3	1641.89	1641.89	0	1	293	Specific	194.11	110.53	0.74	4.34	69	>Cre17.g734300.t1.1 pacid=30782406 transcript=Cre17.g734300.t1.1 locus=Cre17.g734300 ID=Cre17.g734300.t1.1.v5.5 annot-version=v5.5
19117:3	5	K.TELIN[+0.984]SLLNRPAGSR.T		N[+1]	547.969	3	1641.89	1641.89	0	0.1	293	Specific	222.49	148.81	48.92	5.83	69	>Cre17.g734300.t1.1 pacid=30782406 transcript=Cre17.g734300.t1.1 locus=Cre17.g734300 ID=Cre17.g734300.t1.1.v5.5 annot-version=v5.5
12588:3	5	K.TELIN[+0.984]SLLNRPAGSR.T		N[+1]	547.969	3	1641.89	1641.89	0	0	293	Specific	276.33	171.86	112.98	6.53	69	>Cre17.g734300.t1.1 pacid=30782406 transcript=Cre17.g734300.t1.1 locus=Cre17.g734300 ID=Cre17.g734300.t1.1.v5.5 annot-version=v5.5
12328:3	5	K.TELIN[+0.984]SLLNRPAGSR.T		N[+1]	547.97	3	1641.89	1641.89	0	1.9	293	Specific	376.17	229.47	104.36	8.25	69	>Cre17.g734300.t1.1 pacid=30782406 transcript=Cre17.g734300.t1.1 locus=Cre17.g734300 ID=Cre17.g734300.t1.1.v5.5 annot-version=v5.5
16434:4	5	R.VVRGDHNGIPLTFIDTPGLHASASR.T			658.352	4	2630.39	2630.38	0	2.2	320	Specific	233.31	230.95	230.95	5.63	69	>Cre17.g734300.t1.1 pacid=30782406 transcript=Cre17.g734300.t1.1 locus=Cre17.g734300 ID=Cre17.g734300.t1.1.v5.5 annot-version=v5.5
18130:4	5	R.VVRGDHNGIPLTFIDTPGLHASASR.T			658.347	4	2630.37	2630.38	0	-5.4	320	Specific	258.48	198.6	198.6	3.99	69	>Cre17.g734300.t1.1 pacid=30782406 transcript=Cre17.g734300.t1.1 locus=Cre17.g734300 ID=Cre17.g734300.t1.1.v5.5 annot-version=v5.5
18162:4	5	R.VVRGDHN[+0.984]GIPLTFIDTPGLHASASR.T		N[+1]	658.599	4	2631.37	2631.36	0	4.1	320	Specific	128.2	128.2	128.2	3.07	69	>Cre17.g734300.t1.1 pacid=30782406 transcript=Cre17.g734300.t1.1 locus=Cre17.g734300 ID=Cre17.g734300.t1.1.v5.5 annot-version=v5.5
17182:4	5	R.VVRGDHN[+0.984]GIPLTFIDTPGLHASASR.T		N[+1]	658.598	4	2631.37	2631.36	0	2	320	Specific	439.46	362.91	362.91	7.43	69	>Cre17.g734300.t1.1 pacid=30782406 transcript=Cre17.g734300.t1.1 locus=Cre17.g734300 ID=Cre17.g734300.t1.1.v5.5 annot-version=v5.5
17639:4	5	R.VVRGDHN[+0.984]GIPLTFIDTPGLHASASR.T		N[+1]	658.597	4	2631.37	2631.36	0	1.7	320	Specific	652.2	620.12	620.12	11.99	69	>Cre17.g734300.t1.1 pacid=30782406 transcript=Cre17.g734300.t1.1 locus=Cre17.g734300 ID=Cre17.g734300.t1.1.v5.5 annot-version=v5.5
19105:3	5	R.GDHNGIPLTFIDTPGLHASASR.T			759.389	3	2276.15	2276.14	0	4	323	Specific	130.79	23.37	23.37	1.45	69	>Cre17.g734300.t1.1 pacid=30782406 transcript=Cre17.g734300.t1.1 locus=Cre17.g734300 ID=Cre17.g734300.t1.1.v5.5 annot-version=v5.5
18628:4	5	R.GDHNGIPLTFIDTPGLHASASR.T			569.793	4	2276.15	2276.14	0	3.5	323	Specific	160.19	160.19	160.19	4.2	69	>Cre17.g734300.t1.1 pacid=30782406 transcript=Cre17.g734300.t1.1 locus=Cre17.g734300 ID=Cre17.g734300.t1.1.v5.5 annot-version=v5.5
18637:4	5	R.GDHNGIPLTFIDTPGLHASASR.T			569.792	4	2276.14	2276.14	0	1	323	Specific	178.51	155.89	155.89	4.82	69	>Cre17.g734300.t1.1 pacid=30782406 transcript=Cre17.g734300.t1.1 locus=Cre17.g734300 ID=Cre17.g734300.t1.1.v5.5 annot-version=v5.5
19319:4	5	R.GDHNGIPLTFIDTPGLHASASR.T			569.793	4	2276.15	2276.14	0	3.5	323	Specific	282.25	230.51	230.51	6.8	69	>Cre17.g734300.t1.1 pacid=30782406 transcript=Cre17.g734300.t1.1 locus=Cre17.g734300 ID=Cre17.g734300.t1.1.v5.5 annot-version=v5.5
19215:3	5	R.GDHNGIPLTFIDTPGLHASASR.T			759.386	3	2276.14	2276.14	0	0.8	323	Specific	317.77	235.18	235.18	7	69	>Cre17.g734300.t1.1 pacid=30782406 transcript=Cre17.g734300.t1.1 locus=Cre17.g734300 ID=Cre17.g734300.t1.1.v5.5 annot-version=v5.5
18681:3	5	R.GDHNGIPLTFIDTPGLHASASR.T			759.388	3	2276.15	2276.14	0	2.7	323	Specific	399.06	373.61	373.61	7.88	69	>Cre17.g734300.t1.1 pacid=30782406 transcript=Cre17.g734300.t1.1 locus=Cre17.g734300 ID=Cre17.g734300.t1.1.v5.5 annot-version=v5.5
21226:4	5	R.GDHN[+0.984]GIPLTFIDTPGLHASASR.T		N[+1]	570.038	4	2277.13	2277.13	0	1.3	323	Specific	21.66	21.66	21.66	2.18	69	>Cre17.g734300.t1.1 pacid=30782406 transcript=Cre17.g734300.t1.1 locus=Cre17.g734300 ID=Cre17.g734300.t1.1.v5.5 annot-version=v5.5
18629:4	5	R.GDHN[+0.984]GIPLTFIDTPGLHASASR.T		N[+1]	570.043	4	2277.15	2277.13	0	10	323	Specific	92.53	92.53	92.53	2.3	69	>Cre17.g734300.t1.1 pacid=30782406 transcript=Cre17.g734300.t1.1 locus=Cre17.g734300 ID=Cre17.g734300.t1.1.v5.5 annot-version=v5.5
20639:4	5	R.GDHN[+0.984]GIPLTFIDTPGLHASASR.T		N[+1]	570.038	4	2277.13	2277.13	0	1.9	323	Specific	214.89	156.52	156.52	5.5	69	>Cre17.g734300.t1.1 pacid=30782406 transcript=Cre17.g734300.t1.1 locus=Cre17.g734300 ID=Cre17.g734300.t1.1.v5.5 annot-version=v5.5
20140:3	5	R.GDHN[+0.984]GIPLTFIDTPGLHASASR.T		N[+1]	759.715	3	2277.13	2277.13	0	2.3	323	Specific	801.13	708.6	708.6	15.78	69	>Cre17.g734300.t1.1 pacid=30782406 transcript=Cre17.g734300.t1.1 locus=Cre17.g734300 ID=Cre17.g734300.t1.1.v5.5 annot-version=v5.5
13342:3	5	R.WHKPDYVFYVDR.L			542.269	3	1624.79	1624.79	0	1.6	361	Specific	204.95	93.21	93.21	2.94	69	>Cre17.g734300.t1.1 pacid=30782406 transcript=Cre17.g734300.t1.1 locus=Cre17.g734300 ID=Cre17.g734300.t1.1.v5.5 annot-version=v5.5
39272:3	5	R.LDATRPGFGEM[+15.995]GLLGLITESLGAGVWR.N		M[+16]	944.83	3	2832.47	2832.47	0	1	373	Specific	451.08	240.79	240.79	8.14	69	>Cre17.g734300.t1.1 pacid=30782406 transcript=Cre17.g734300.t1.1 locus=Cre17.g734300 ID=Cre17.g734300.t1.1.v5.5 annot-version=v5.5
03425:2	5	R.NTMAVLTHAHAAR.T			696.863	2	1392.72	1392.72	0	1.9	400	Specific	354.84	201.52	201.52	6.46	69	>Cre17.g734300.t1.1 pacid=30782406 transcript=Cre17.g734300.t1.1 locus=Cre17.g734300 ID=Cre17.g734300.t1.1.v5.5 annot-version=v5.5
07417:3	5	R.N[+0.984]TMAVLTHAHAAR.T		N[+1]	465.239	3	1393.7	1393.7	0	1.6	400	Specific	230.45	97.61	97.61	3.87	69	>Cre17.g734300.t1.1 pacid=30782406 transcript=Cre17.g734300.t1.1 locus=Cre17.g734300 ID=Cre17.g734300.t1.1.v5.5 annot-version=v5.5
01037:2	5	R.NTM[+15.995]AVLTHAHAAR.T		M[+16]	704.861	2	1408.71	1408.71	0	1.7	400	Specific	538.99	323.94	323.94	7.58	69	>Cre17.g734300.t1.1 pacid=30782406 transcript=Cre17.g734300.t1.1 locus=Cre17.g734300 ID=Cre17.g734300.t1.1.v5.5 annot-version=v5.5
08076:2	5	R.TAFGGQYDVNSR.Q			657.809	2	1314.61	1314.61	0	2.8	413	Specific	130.58	27.24	27.24	2.1	69	>Cre17.g734300.t1.1 pacid=30782406 transcript=Cre17.g734300.t1.1 locus=Cre17.g734300 ID=Cre17.g734300.t1.1.v5.5 annot-version=v5.5
06510:2	5	R.TAFGGQYDVNSR.Q			657.808	2	1314.61	1314.61	0	1.7	413	Specific	373.01	226.91	226.91	7.62	69	>Cre17.g734300.t1.1 pacid=30782406 transcript=Cre17.g734300.t1.1 locus=Cre17.g734300 ID=Cre17.g734300.t1.1.v5.5 annot-version=v5.5
05799:2	5	R.TAFGGQYDVNSR.Q			657.808	2	1314.61	1314.61	0	1.8	413	Specific	423.88	250.27	250.27	8.94	69	>Cre17.g734300.t1.1 pacid=30782406 transcript=Cre17.g734300.t1.1 locus=Cre17.g734300 ID=Cre17.g734300.t1.1.v5.5 annot-version=v5.5
06261:2	5	R.TAFGGQYDVNSR.Q			657.808	2	1314.61	1314.61	0	1.9	413	Specific	560.56	351.93	351.93	9.42	69	>Cre17.g734300.t1.1 pacid=30782406 transcript=Cre17.g734300.t1.1 locus=Cre17.g734300 ID=Cre17.g734300.t1.1.v5.5 annot-version=v5.5
06191:2	5	R.TAFGGQYDVNSR.Q			657.81	2	1314.61	1314.61	0	3.5	413	Specific	630.89	429.33	429.33	11.27	69	>Cre17.g734300.t1.1 pacid=30782406 transcript=Cre17.g734300.t1.1 locus=Cre17.g734300 ID=Cre17.g734300.t1.1.v5.5 annot-version=v5.5
06210:2	5	R.TAFGGQYDVNSR.Q			657.809	2	1314.61	1314.61	0	3.4	413	Specific	643.17	450.54	450.54	12.11	69	>Cre17.g734300.t1.1 pacid=30782406 transcript=Cre17.g734300.t1.1 locus=Cre17.g734300 ID=Cre17.g734300.t1.1.v5.5 annot-version=v5.5
06702:2	5	R.TAFGGQYDVN[+0.984]SR.Q		N[+1]	658.301	2	1315.59	1315.59	0	2.4	413	Specific	158.79	43.07	43.07	2.3	69	>Cre17.g734300.t1.1 pacid=30782406 transcript=Cre17.g734300.t1.1 locus=Cre17.g734300 ID=Cre17.g734300.t1.1.v5.5 annot-version=v5.5
06649:2	5	R.TAFGGQYDVN[+0.984]SR.Q		N[+1]	658.301	2	1315.59	1315.59	0	2.4	413	Specific	524.11	354.58	354.58	8.19	69	>Cre17.g734300.t1.1 pacid=30782406 transcript=Cre17.g734300.t1.1 locus=Cre17.g734300 ID=Cre17.g734300.t1.1.v5.5 annot-version=v5.5
06904:2	5	R.TAFGGQYDVN[+0.984]SR.Q		N[+1]	658.301	2	1315.59	1315.59	0	1.8	413	Specific	631.97	422.47	422.47	11.16	69	>Cre17.g734300.t1.1 pacid=30782406 transcript=Cre17.g734300.t1.1 locus=Cre17.g734300 ID=Cre17.g734300.t1.1.v5.5 annot-version=v5.5
14776:2	5	R.RNIVSQLLR.Q			549.842	2	1098.68	1098.67	0	1.6	427	Specific	419.17	68.03	68.03	5.49	69	>Cre17.g734300.t1.1 pacid=30782406 transcript=Cre17.g734300.t1.1 locus=Cre17.g734300 ID=Cre17.g734300.t1.1.v5.5 annot-version=v5.5
22918:2	5	R.NIVSQLLR.Q			471.791	2	942.574	942.573	0	1.5	428	Specific	338.29	49.17	49.17	5.36	69	>Cre17.g734300.t1.1 pacid=30782406 transcript=Cre17.g734300.t1.1 locus=Cre17.g734300 ID=Cre17.g734300.t1.1.v5.5 annot-version=v5.5
26057:2	5	R.N[+0.984]IVSQLLR.Q		N[+1]	472.283	2	943.558	943.557	0	1.1	428	Specific	334	72.95	72.95	4.53	69	>Cre17.g734300.t1.1 pacid=30782406 transcript=Cre17.g734300.t1.1 locus=Cre17.g734300 ID=Cre17.g734300.t1.1.v5.5 annot-version=v5.5
28608:3	5	R.NPVFLADC[+71.037]HPAC[+71.037]PTNSLGQPVILEGPTAVPWK.Q		C[+71]*2	1171.93	3	3513.77	3513.77	0	0.4	445	Specific	83.98	83.98	83.98	3.81	69	>Cre17.g734300.t1.1 pacid=30782406 transcript=Cre17.g734300.t1.1 locus=Cre17.g734300 ID=Cre17.g734300.t1.1.v5.5 annot-version=v5.5
28600:3	5	R.NPVFLADC[+71.037]HPAC[+71.037]PTNSLGQPVILEGPTAVPWK.Q		C[+71]*2	1171.93	3	3513.77	3513.77	0	0.2	445	Specific	117.43	117.43	117.43	3.34	69	>Cre17.g734300.t1.1 pacid=30782406 transcript=Cre17.g734300.t1.1 locus=Cre17.g734300 ID=Cre17.g734300.t1.1.v5.5 annot-version=v5.5
23769:2	5	K.QQLLVQLVGYK.S			644.886	2	1288.76	1288.76	0	2	477	Specific	104.98	56.09	56.09	3.06	69	>Cre17.g734300.t1.1 pacid=30782406 transcript=Cre17.g734300.t1.1 locus=Cre17.g734300 ID=Cre17.g734300.t1.1.v5.5 annot-version=v5.5
23967:2	5	K.QQLLVQLVGYK.S			644.886	2	1288.77	1288.76	0	2.6	477	Specific	348.16	168.47	168.47	7.88	69	>Cre17.g734300.t1.1 pacid=30782406 transcript=Cre17.g734300.t1.1 locus=Cre17.g734300 ID=Cre17.g734300.t1.1.v5.5 annot-version=v5.5
23609:2	5	K.QQLLVQLVGYK.S			644.886	2	1288.76	1288.76	0	1.5	477	Specific	365.26	283.99	283.99	8.7	69	>Cre17.g734300.t1.1 pacid=30782406 transcript=Cre17.g734300.t1.1 locus=Cre17.g734300 ID=Cre17.g734300.t1.1.v5.5 annot-version=v5.5
35304:2	5	K.Q[-17.027]QLLVQLVGYK.S		Q[-17]	636.373	2	1271.74	1271.74	0	2.4	477	Specific	120.04	32.05	32.05	2.24	69	>Cre17.g734300.t1.1 pacid=30782406 transcript=Cre17.g734300.t1.1 locus=Cre17.g734300 ID=Cre17.g734300.t1.1.v5.5 annot-version=v5.5
08919:2	5	K.SYNVATSAFK.D			544.275	2	1087.54	1087.54	0	1.1	488	Specific	185.64	41.36	41.36	2.99	69	>Cre17.g734300.t1.1 pacid=30782406 transcript=Cre17.g734300.t1.1 locus=Cre17.g734300 ID=Cre17.g734300.t1.1.v5.5 annot-version=v5.5
08153:2	5	K.SYNVATSAFK.D			544.275	2	1087.54	1087.54	0	1.1	488	Specific	326.6	180.12	180.12	7.25	69	>Cre17.g734300.t1.1 pacid=30782406 transcript=Cre17.g734300.t1.1 locus=Cre17.g734300 ID=Cre17.g734300.t1.1.v5.5 annot-version=v5.5
08584:2	5	K.SYNVATSAFK.D			544.275	2	1087.54	1087.54	0	1.6	488	Specific	352.4	171.52	171.52	7.64	69	>Cre17.g734300.t1.1 pacid=30782406 transcript=Cre17.g734300.t1.1 locus=Cre17.g734300 ID=Cre17.g734300.t1.1.v5.5 annot-version=v5.5
08920:2	5	K.SYN[+0.984]VATSAFK.D		N[+1]	544.768	2	1088.53	1088.53	0	1.7	488	Specific	324.31	111.87	111.87	6.65	69	>Cre17.g734300.t1.1 pacid=30782406 transcript=Cre17.g734300.t1.1 locus=Cre17.g734300 ID=Cre17.g734300.t1.1.v5.5 annot-version=v5.5
15612:3	5	K.SYNVATSAFKDLAK.A			505.6	3	1514.79	1514.78	0	1	488	Specific	115.67	71.46	71.46	2.16	69	>Cre17.g734300.t1.1 pacid=30782406 transcript=Cre17.g734300.t1.1 locus=Cre17.g734300 ID=Cre17.g734300.t1.1.v5.5 annot-version=v5.5
08021:2	5	R.GPQDIFK.Q			402.716	2	804.426	804.425	0	0.8	517	Specific	199.84	5.78	5.78	1.19	69	>Cre17.g734300.t1.1 pacid=30782406 transcript=Cre17.g734300.t1.1 locus=Cre17.g734300 ID=Cre17.g734300.t1.1.v5.5 annot-version=v5.5
08752:2	5	R.GPQDIFK.Q			402.716	2	804.425	804.425	0	0.4	517	Specific	279.47	86.08	86.08	3.98	69	>Cre17.g734300.t1.1 pacid=30782406 transcript=Cre17.g734300.t1.1 locus=Cre17.g734300 ID=Cre17.g734300.t1.1.v5.5 annot-version=v5.5
08031:2	5	R.GPQDIFK.Q			402.717	2	804.426	804.425	0	1.6	517	Specific	324.09	72.21	72.21	3.75	69	>Cre17.g734300.t1.1 pacid=30782406 transcript=Cre17.g734300.t1.1 locus=Cre17.g734300 ID=Cre17.g734300.t1.1.v5.5 annot-version=v5.5
08438:2	5	R.GPQDIFK.Q			402.717	2	804.426	804.425	0	1.7	517	Specific	395.04	164.15	164.15	6.81	69	>Cre17.g734300.t1.1 pacid=30782406 transcript=Cre17.g734300.t1.1 locus=Cre17.g734300 ID=Cre17.g734300.t1.1.v5.5 annot-version=v5.5
32857:2	5	R.QMYELAVAGDPWAQR.E			867.919	2	1734.83	1734.83	0	2.1	579	Specific	290.6	270.19	270.19	7.74	69	>Cre17.g734300.t1.1 pacid=30782406 transcript=Cre17.g734300.t1.1 locus=Cre17.g734300 ID=Cre17.g734300.t1.1.v5.5 annot-version=v5.5
23124:2	5	R.QMYELAVAGDPWAQR.E			867.92	2	1734.83	1734.83	0	3.1	579	Specific	328.91	277.01	277.01	7.94	69	>Cre17.g734300.t1.1 pacid=30782406 transcript=Cre17.g734300.t1.1 locus=Cre17.g734300 ID=Cre17.g734300.t1.1.v5.5 annot-version=v5.5
23360:2	5	R.QMYELAVAGDPWAQR.E			867.919	2	1734.83	1734.83	0	2.3	579	Specific	576.16	476.81	476.81	10.71	69	>Cre17.g734300.t1.1 pacid=30782406 transcript=Cre17.g734300.t1.1 locus=Cre17.g734300 ID=Cre17.g734300.t1.1.v5.5 annot-version=v5.5
32751:2	5	R.Q[-17.027]MYELAVAGDPWAQR.E		Q[-17]	859.408	2	1717.81	1717.8	0	5	579	Specific	29.34	22.44	22.44	1.11	69	>Cre17.g734300.t1.1 pacid=30782406 transcript=Cre17.g734300.t1.1 locus=Cre17.g734300 ID=Cre17.g734300.t1.1.v5.5 annot-version=v5.5
19990:2	5	R.QM[+15.995]YELAVAGDPWAQR.E		M[+16]	875.916	2	1750.82	1750.82	0	1.6	579	Specific	227.19	179.9	179.9	6.73	69	>Cre17.g734300.t1.1 pacid=30782406 transcript=Cre17.g734300.t1.1 locus=Cre17.g734300 ID=Cre17.g734300.t1.1.v5.5 annot-version=v5.5
33085:2	5	R.Q[-17.027]MYELAVAGDPWAQR.E		Q[-17]	859.406	2	1717.8	1717.8	0	2.1	579	Specific	500.38	318.91	318.91	9.51	69	>Cre17.g734300.t1.1 pacid=30782406 transcript=Cre17.g734300.t1.1 locus=Cre17.g734300 ID=Cre17.g734300.t1.1.v5.5 annot-version=v5.5
19637:2	5	R.QM[+15.995]YELAVAGDPWAQR.E		M[+16]	875.916	2	1750.83	1750.82	0	2.1	579	Specific	575.37	462.16	462.16	10.71	69	>Cre17.g734300.t1.1 pacid=30782406 transcript=Cre17.g734300.t1.1 locus=Cre17.g734300 ID=Cre17.g734300.t1.1.v5.5 annot-version=v5.5
26916:2	5	R.Q[-17.027]M[+15.995]YELAVAGDPWAQR.E		M[+16], Q[-17]	867.406	2	1733.8	1733.8	0	5.4	579	Specific	52.17	23.87	23.87	0.14	69	>Cre17.g734300.t1.1 pacid=30782406 transcript=Cre17.g734300.t1.1 locus=Cre17.g734300 ID=Cre17.g734300.t1.1.v5.5 annot-version=v5.5
26427:2	5	R.Q[-17.027]M[+15.995]YELAVAGDPWAQR.E		M[+16], Q[-17]	867.403	2	1733.8	1733.8	0	2.6	579	Specific	104.63	54.47	54.47	2.35	69	>Cre17.g734300.t1.1 pacid=30782406 transcript=Cre17.g734300.t1.1 locus=Cre17.g734300 ID=Cre17.g734300.t1.1.v5.5 annot-version=v5.5
07575:2	5	R.EYAAMLR.A			427.216	2	853.425	853.424	0	1.7	594	Specific	278.65	16.69	16.69	2.48	69	>Cre17.g734300.t1.1 pacid=30782406 transcript=Cre17.g734300.t1.1 locus=Cre17.g734300 ID=Cre17.g734300.t1.1.v5.5 annot-version=v5.5
15758:1	5	R.E[-18.011]YAAMLR.A		E[-18]	835.414	1	835.414	835.413	0	0.8	594	Specific	138.29	6.68	6.68	0.72	69	>Cre17.g734300.t1.1 pacid=30782406 transcript=Cre17.g734300.t1.1 locus=Cre17.g734300 ID=Cre17.g734300.t1.1.v5.5 annot-version=v5.5
02869:2	5	R.EYAAM[+15.995]LR.A		M[+16]	435.214	2	869.42	869.418	0	1.8	594	Specific	337.58	78	78	3.88	69	>Cre17.g734300.t1.1 pacid=30782406 transcript=Cre17.g734300.t1.1 locus=Cre17.g734300 ID=Cre17.g734300.t1.1.v5.5 annot-version=v5.5
01067:2	5	R.AYDKGC[+71.037]ESYR.A		C[+71]	631.779	2	1262.55	1262.55	0	2.6	601	Specific	398.07	206.26	206.26	6.45	69	>Cre17.g734300.t1.1 pacid=30782406 transcript=Cre17.g734300.t1.1 locus=Cre17.g734300 ID=Cre17.g734300.t1.1.v5.5 annot-version=v5.5
38355:3	5	R.ASYEEADVDANVEYGVESYVVDPIDFGPSFDPEDMYSHR.H			1472.3	3	4414.9	4413.89	1	0.6	611	Specific	10.63	10.63	10.63	1.96	69	>Cre17.g734300.t1.1 pacid=30782406 transcript=Cre17.g734300.t1.1 locus=Cre17.g734300 ID=Cre17.g734300.t1.1.v5.5 annot-version=v5.5
37019:3	5	R.ASYEEADVDANVEYGVESYVVDPIDFGPSFDPEDMYSHR.H			1471.98	3	4413.92	4413.89	0	5.1	611	Specific	131.33	131.33	37.71	3.16	69	>Cre17.g734300.t1.1 pacid=30782406 transcript=Cre17.g734300.t1.1 locus=Cre17.g734300 ID=Cre17.g734300.t1.1.v5.5 annot-version=v5.5
35595:3	5	R.ASYEEADVDANVEYGVESYVVDPIDFGPSFDPEDMYSHR.H			1471.97	3	4413.91	4413.89	0	3.4	611	Specific	132.4	132.4	132.4	3.58	69	>Cre17.g734300.t1.1 pacid=30782406 transcript=Cre17.g734300.t1.1 locus=Cre17.g734300 ID=Cre17.g734300.t1.1.v5.5 annot-version=v5.5
38140:3	5	R.ASYEEADVDANVEYGVESYVVDPIDFGPSFDPEDMYSHR.H			1472.3	3	4414.9	4413.89	1	0.1	611	Specific	191.31	191.31	80.31	3.89	69	>Cre17.g734300.t1.1 pacid=30782406 transcript=Cre17.g734300.t1.1 locus=Cre17.g734300 ID=Cre17.g734300.t1.1.v5.5 annot-version=v5.5
35630:3	5	R.ASYEEADVDANVEYGVESYVVDPIDFGPSFDPEDMYSHR.H			1471.64	3	4412.9	4413.89	-1	2.9	611	Specific	451.13	451.13	451.13	9.88	69	>Cre17.g734300.t1.1 pacid=30782406 transcript=Cre17.g734300.t1.1 locus=Cre17.g734300 ID=Cre17.g734300.t1.1.v5.5 annot-version=v5.5
36152:3	5	R.ASYEEADVDANVEYGVESYVVDPIDFGPSFDPEDMYSHR.H			1471.97	3	4413.9	4413.89	0	2	611	Specific	518.4	518.4	96.85	10.08	69	>Cre17.g734300.t1.1 pacid=30782406 transcript=Cre17.g734300.t1.1 locus=Cre17.g734300 ID=Cre17.g734300.t1.1.v5.5 annot-version=v5.5
37448:3	5	R.ASYEEADVDANVEYGVESYVVDPIDFGPSFDPEDM[+15.995]YSHR.H		M[+16]	1477.64	3	4430.89	4429.89	1	0.1	611	Specific	42.18	42.18	42.18	2.81	69	>Cre17.g734300.t1.1 pacid=30782406 transcript=Cre17.g734300.t1.1 locus=Cre17.g734300 ID=Cre17.g734300.t1.1.v5.5 annot-version=v5.5
36226:3	5	R.ASYEEADVDAN[+0.984]VEYGVESYVVDPIDFGPSFDPEDMYSHR.H		N[+1]	1471.97	3	4413.9	4414.88	-1	6.4	611	Specific	161.44	161.44	161.44	3.55	69	>Cre17.g734300.t1.1 pacid=30782406 transcript=Cre17.g734300.t1.1 locus=Cre17.g734300 ID=Cre17.g734300.t1.1.v5.5 annot-version=v5.5
36982:3	5	R.ASYEEADVDAN[+0.984]VEYGVESYVVDPIDFGPSFDPEDMYSHR.H		N[+1]	1471.97	3	4413.9	4414.88	-1	5.3	611	Specific	209.94	209.94	39.24	3.56	69	>Cre17.g734300.t1.1 pacid=30782406 transcript=Cre17.g734300.t1.1 locus=Cre17.g734300 ID=Cre17.g734300.t1.1.v5.5 annot-version=v5.5
36885:3	5	R.ASYEEADVDANVEYGVESYVVDPIDFGPSFDPEDM[+15.995]YSHR.H		M[+16]	1477.64	3	4430.9	4429.89	1	0.9	611	Specific	305.5	305.5	167.41	7.18	69	>Cre17.g734300.t1.1 pacid=30782406 transcript=Cre17.g734300.t1.1 locus=Cre17.g734300 ID=Cre17.g734300.t1.1.v5.5 annot-version=v5.5
35231:3	5	R.ASYEEADVDANVEYGVESYVVDPIDFGPSFDPEDM[+15.995]YSHR.H		M[+16]	1477.3	3	4429.9	4429.89	0	2.2	611	Specific	336.86	336.86	40.7	7.46	69	>Cre17.g734300.t1.1 pacid=30782406 transcript=Cre17.g734300.t1.1 locus=Cre17.g734300 ID=Cre17.g734300.t1.1.v5.5 annot-version=v5.5
35016:3	5	R.ASYEEADVDANVEYGVESYVVDPIDFGPSFDPEDM[+15.995]YSHR.H		M[+16]	1477.3	3	4429.9	4429.89	0	2.4	611	Specific	348.23	348.23	52.73	7.97	69	>Cre17.g734300.t1.1 pacid=30782406 transcript=Cre17.g734300.t1.1 locus=Cre17.g734300 ID=Cre17.g734300.t1.1.v5.5 annot-version=v5.5
35289:3	5	R.ASYEEADVDAN[+0.984]VEYGVESYVVDPIDFGPSFDPEDM[+15.995]YSHR.H		M[+16], N[+1]	1477.31	3	4429.91	4430.87	-1	9.1	611	Specific	2.54	2.54	2.54	1.48	69	>Cre17.g734300.t1.1 pacid=30782406 transcript=Cre17.g734300.t1.1 locus=Cre17.g734300 ID=Cre17.g734300.t1.1.v5.5 annot-version=v5.5
36396:3	5	R.ASYEEADVDANVEYGVESYVVDPIDFGPSFDPEDM[+15.995]YSHR[+14.016].H		M[+16], R[+14]	1481.64	3	4442.9	4443.9	-1	1	611	Specific	14.84	14.84	14.84	0.71	69	>Cre17.g734300.t1.1 pacid=30782406 transcript=Cre17.g734300.t1.1 locus=Cre17.g734300 ID=Cre17.g734300.t1.1.v5.5 annot-version=v5.5
37335:3	5	R.ASYEEADVDAN[+0.984]VEYGVESYVVDPIDFGPSFDPEDM[+15.995]YSHR.H		M[+16], N[+1]	1477.3	3	4429.9	4430.87	-1	7	611	Specific	176.57	176.57	176.57	3.11	69	>Cre17.g734300.t1.1 pacid=30782406 transcript=Cre17.g734300.t1.1 locus=Cre17.g734300 ID=Cre17.g734300.t1.1.v5.5 annot-version=v5.5
37767:3	5	R.ASYEEADVDAN[+0.984]VEYGVESYVVDPIDFGPSFDPEDM[+15.995]YSHR.H		M[+16], N[+1]	1477.64	3	4430.9	4430.87	0	6	611	Specific	391.63	319.57	319.57	6.12	69	>Cre17.g734300.t1.1 pacid=30782406 transcript=Cre17.g734300.t1.1 locus=Cre17.g734300 ID=Cre17.g734300.t1.1.v5.5 annot-version=v5.5
34449:3	5	R.ASYEEADVDAN[+0.984]VEYGVESYVVDPIDFGPSFDPEDM[+15.995]YSHR.H		M[+16], N[+1]	1477.3	3	4429.9	4430.87	-1	6.6	611	Specific	455.68	455.68	17.87	7.1	69	>Cre17.g734300.t1.1 pacid=30782406 transcript=Cre17.g734300.t1.1 locus=Cre17.g734300 ID=Cre17.g734300.t1.1.v5.5 annot-version=v5.5
30975:4	5	R.HAYAEAADAGVTVIPSQDYYGPEHDDPLNGIVFQYEAQPFSR.H			1160.29	4	4638.15	4638.15	0	0.4	650	Specific	49.38	49.38	22.04	2.47	69	>Cre17.g734300.t1.1 pacid=30782406 transcript=Cre17.g734300.t1.1 locus=Cre17.g734300 ID=Cre17.g734300.t1.1.v5.5 annot-version=v5.5
28078:4	5	R.HAYAEAADAGVTVIPSQDYYGPEHDDPLNGIVFQYEAQPFSR.H			1160.54	4	4639.14	4638.15	1	-2.1	650	Specific	144.14	144.14	10.32	2.66	69	>Cre17.g734300.t1.1 pacid=30782406 transcript=Cre17.g734300.t1.1 locus=Cre17.g734300 ID=Cre17.g734300.t1.1.v5.5 annot-version=v5.5
28791:4	5	R.HAYAEAADAGVTVIPSQDYYGPEHDDPLNGIVFQYEAQPFSR.H			1160.04	4	4637.13	4638.15	-1	-3.6	650	Specific	338.11	252.82	252.82	5.86	69	>Cre17.g734300.t1.1 pacid=30782406 transcript=Cre17.g734300.t1.1 locus=Cre17.g734300 ID=Cre17.g734300.t1.1.v5.5 annot-version=v5.5
30409:4	5	R.HAYAEAADAGVTVIPSQDYYGPEHDDPLNGIVFQYEAQPFSR.H			1160.29	4	4638.16	4638.15	0	2	650	Specific	646.24	492.55	83.15	12.52	69	>Cre17.g734300.t1.1 pacid=30782406 transcript=Cre17.g734300.t1.1 locus=Cre17.g734300 ID=Cre17.g734300.t1.1.v5.5 annot-version=v5.5
29886:4	5	R.HAYAEAADAGVTVIPSQDYYGPEHDDPLN[+0.984]GIVFQYEAQPFSR.H		N[+1]	1160.29	4	4638.14	4639.13	-1	1.6	650	Specific	35.26	35.26	35.26	2.35	69	>Cre17.g734300.t1.1 pacid=30782406 transcript=Cre17.g734300.t1.1 locus=Cre17.g734300 ID=Cre17.g734300.t1.1.v5.5 annot-version=v5.5
30903:4	5	R.HAYAEAADAGVTVIPSQDYYGPEHDDPLN[+0.984]GIVFQYEAQPFSR.H		N[+1]	1160.54	4	4639.15	4639.13	0	4.1	650	Specific	94.25	94.25	0.98	2.83	69	>Cre17.g734300.t1.1 pacid=30782406 transcript=Cre17.g734300.t1.1 locus=Cre17.g734300 ID=Cre17.g734300.t1.1.v5.5 annot-version=v5.5
32563:4	5	R.HAYAEAADAGVTVIPSQDYYGPEHDDPLN[+0.984]GIVFQYEAQPFSR.H		N[+1]	1160.54	4	4639.14	4639.13	0	0.7	650	Specific	127.08	127.08	99.17	3.3	69	>Cre17.g734300.t1.1 pacid=30782406 transcript=Cre17.g734300.t1.1 locus=Cre17.g734300 ID=Cre17.g734300.t1.1.v5.5 annot-version=v5.5
28713:4	5	R.HAYAEAADAGVTVIPSQDYYGPEHDDPLN[+0.984]GIVFQYEAQPFSR.H		N[+1]	1160.79	4	4640.16	4639.13	1	4.4	650	Specific	203.24	154.79	154.79	3.69	69	>Cre17.g734300.t1.1 pacid=30782406 transcript=Cre17.g734300.t1.1 locus=Cre17.g734300 ID=Cre17.g734300.t1.1.v5.5 annot-version=v5.5
31625:4	5	R.HAYAEAADAGVTVIPSQDYYGPEHDDPLN[+0.984]GIVFQYEAQPFSR.H		N[+1]	1160.54	4	4639.13	4639.13	0	0.2	650	Specific	215.36	215.36	107.44	4.16	69	>Cre17.g734300.t1.1 pacid=30782406 transcript=Cre17.g734300.t1.1 locus=Cre17.g734300 ID=Cre17.g734300.t1.1.v5.5 annot-version=v5.5
31891:4	5	R.HAYAEAADAGVTVIPSQDYYGPEHDDPLN[+0.984]GIVFQYEAQPFSR.H		N[+1]	1160.54	4	4639.14	4639.13	0	2.2	650	Specific	222.53	103.99	51.68	5.26	69	>Cre17.g734300.t1.1 pacid=30782406 transcript=Cre17.g734300.t1.1 locus=Cre17.g734300 ID=Cre17.g734300.t1.1.v5.5 annot-version=v5.5
28792:4	5	R.HAYAEAADAGVTVIPSQDYYGPEHDDPLN[+0.984]GIVFQYEAQPFSR.H		N[+1]	1160.79	4	4640.15	4639.13	1	2.9	650	Specific	328.12	216.65	216.65	7.62	69	>Cre17.g734300.t1.1 pacid=30782406 transcript=Cre17.g734300.t1.1 locus=Cre17.g734300 ID=Cre17.g734300.t1.1.v5.5 annot-version=v5.5
28773:4	5	R.HAYAEAADAGVTVIPSQDYYGPEHDDPLN[+0.984]GIVFQYEAQPFSR.H		N[+1]	1160.54	4	4639.14	4639.13	0	1	650	Specific	350.54	287.98	218.32	7.98	69	>Cre17.g734300.t1.1 pacid=30782406 transcript=Cre17.g734300.t1.1 locus=Cre17.g734300 ID=Cre17.g734300.t1.1.v5.5 annot-version=v5.5
30700:4	5	R.HAYAEAADAGVTVIPSQDYYGPEHDDPLN[+0.984]GIVFQYEAQPFSR.H		N[+1]	1160.54	4	4639.15	4639.13	0	3.6	650	Specific	523.06	352.24	46.12	7.6	69	>Cre17.g734300.t1.1 pacid=30782406 transcript=Cre17.g734300.t1.1 locus=Cre17.g734300 ID=Cre17.g734300.t1.1.v5.5 annot-version=v5.5
28154:4	5	R.HAYAEAADAGVTVIPSQDYYGPEHDDPLN[+0.984]GIVFQYEAQPFSR.H		N[+1]	1160.54	4	4639.14	4639.13	0	1.8	650	Specific	655.52	514.99	190.41	13.52	69	>Cre17.g734300.t1.1 pacid=30782406 transcript=Cre17.g734300.t1.1 locus=Cre17.g734300 ID=Cre17.g734300.t1.1.v5.5 annot-version=v5.5
16090:3	5	R.HITQVTGSWEVLRPNIK.D			660.033	3	1978.09	1978.09	0	-0.6	733	Specific	30.39	6.52	6.52	0.05	69	>Cre17.g734300.t1.1 pacid=30782406 transcript=Cre17.g734300.t1.1 locus=Cre17.g734300 ID=Cre17.g734300.t1.1.v5.5 annot-version=v5.5
15773:3	5	R.HITQVTGSWEVLRPNIK.D			660.036	3	1978.09	1978.09	0	3.5	733	Specific	235.84	181.53	181.53	4.75	69	>Cre17.g734300.t1.1 pacid=30782406 transcript=Cre17.g734300.t1.1 locus=Cre17.g734300 ID=Cre17.g734300.t1.1.v5.5 annot-version=v5.5
15305:3	5	R.HITQVTGSWEVLRPNIK.D			660.034	3	1978.09	1978.09	0	1.1	733	Specific	343.54	272.19	272.19	7.35	69	>Cre17.g734300.t1.1 pacid=30782406 transcript=Cre17.g734300.t1.1 locus=Cre17.g734300 ID=Cre17.g734300.t1.1.v5.5 annot-version=v5.5
15324:3	5	R.HITQVTGSWEVLRPNIK.D			660.035	3	1978.09	1978.09	0	2.6	733	Specific	543.56	440.27	440.27	9.86	69	>Cre17.g734300.t1.1 pacid=30782406 transcript=Cre17.g734300.t1.1 locus=Cre17.g734300 ID=Cre17.g734300.t1.1.v5.5 annot-version=v5.5
16084:3	5	R.HITQVTGSWEVLRPN[+0.984]IK.D		N[+1]	660.367	3	1979.09	1979.07	0	7.6	733	Specific	130.71	102.53	102.53	1.97	69	>Cre17.g734300.t1.1 pacid=30782406 transcript=Cre17.g734300.t1.1 locus=Cre17.g734300 ID=Cre17.g734300.t1.1.v5.5 annot-version=v5.5
27542:2	5	K.DVMYQLEVDTFK.D			744.36	2	1487.71	1487.71	0	2.6	750	Specific	351.32	267.64	267.64	7.87	69	>Cre17.g734300.t1.1 pacid=30782406 transcript=Cre17.g734300.t1.1 locus=Cre17.g734300 ID=Cre17.g734300.t1.1.v5.5 annot-version=v5.5
27551:2	5	K.DVMYQLEVDTFK.D			744.36	2	1487.71	1487.71	0	2.3	750	Specific	567.34	387.5	387.5	10.32	69	>Cre17.g734300.t1.1 pacid=30782406 transcript=Cre17.g734300.t1.1 locus=Cre17.g734300 ID=Cre17.g734300.t1.1.v5.5 annot-version=v5.5
19417:2	5	K.DVM[+15.995]YQLEVDTFK.D		M[+16]	752.356	2	1503.7	1503.7	0	0.9	750	Specific	265.22	135.98	135.98	6.18	69	>Cre17.g734300.t1.1 pacid=30782406 transcript=Cre17.g734300.t1.1 locus=Cre17.g734300 ID=Cre17.g734300.t1.1.v5.5 annot-version=v5.5
19435:2	5	K.DVM[+15.995]YQLEVDTFK.D		M[+16]	752.356	2	1503.71	1503.7	0	1.5	750	Specific	303.9	194.76	194.76	7.3	69	>Cre17.g734300.t1.1 pacid=30782406 transcript=Cre17.g734300.t1.1 locus=Cre17.g734300 ID=Cre17.g734300.t1.1.v5.5 annot-version=v5.5
19209:2	5	K.DVM[+15.995]YQLEVDTFK.D		M[+16]	752.357	2	1503.71	1503.7	0	1.9	750	Specific	364.32	204.6	204.6	7.88	69	>Cre17.g734300.t1.1 pacid=30782406 transcript=Cre17.g734300.t1.1 locus=Cre17.g734300 ID=Cre17.g734300.t1.1.v5.5 annot-version=v5.5
33522:2	5	K.DVMYQLEVDTFKDGLLGK.S			1036.03	2	2071.05	2071.04	0	2.7	750	Specific	325.89	222.68	222.68	6.8	69	>Cre17.g734300.t1.1 pacid=30782406 transcript=Cre17.g734300.t1.1 locus=Cre17.g734300 ID=Cre17.g734300.t1.1.v5.5 annot-version=v5.5
27712:3	5	K.DVM[+15.995]YQLEVDTFKDGLLGK.S		M[+16]	696.352	3	2087.04	2087.04	0	2.6	750	Specific	46.84	46.84	46.84	2.21	69	>Cre17.g734300.t1.1 pacid=30782406 transcript=Cre17.g734300.t1.1 locus=Cre17.g734300 ID=Cre17.g734300.t1.1.v5.5 annot-version=v5.5
06565:2	5	K.SDHAGC[+71.037]GLMLAR.L		C[+71]	651.309	2	1301.61	1301.61	0	2.2	768	Specific	387.77	258.81	258.81	7.09	69	>Cre17.g734300.t1.1 pacid=30782406 transcript=Cre17.g734300.t1.1 locus=Cre17.g734300 ID=Cre17.g734300.t1.1.v5.5 annot-version=v5.5
04089:3	5	K.SDHAGC[+71.037]GLM[+15.995]LAR.L		C[+71], M[+16]	439.873	3	1317.61	1317.6	0	1.7	768	Specific	219.08	71.9	71.9	2.59	69	>Cre17.g734300.t1.1 pacid=30782406 transcript=Cre17.g734300.t1.1 locus=Cre17.g734300 ID=Cre17.g734300.t1.1.v5.5 annot-version=v5.5
00800:2	5	R.KGPTAVGVR.L			442.77	2	884.532	884.531	0	1.3	788	Specific	346.75	35.75	35.75	3.41	69	>Cre17.g734300.t1.1 pacid=30782406 transcript=Cre17.g734300.t1.1 locus=Cre17.g734300 ID=Cre17.g734300.t1.1.v5.5 annot-version=v5.5
00901:2	5	K.VAVQGPTGGK.E			457.259	2	913.511	913.51	0	1.2	815	Specific	448.86	122.53	122.53	7.49	69	>Cre17.g734300.t1.1 pacid=30782406 transcript=Cre17.g734300.t1.1 locus=Cre17.g734300 ID=Cre17.g734300.t1.1.v5.5 annot-version=v5.5
04676:3	5	K.VAVQGPTGGKEEGWGAR.A			566.957	3	1698.86	1698.86	0	1.1	815	Specific	102.8	101.77	101.77	2.64	69	>Cre17.g734300.t1.1 pacid=30782406 transcript=Cre17.g734300.t1.1 locus=Cre17.g734300 ID=Cre17.g734300.t1.1.v5.5 annot-version=v5.5
05129:3	5	K.VAVQGPTGGKEEGWGAR.A			566.958	3	1698.86	1698.86	0	2.2	815	Specific	125.55	86.8	86.8	2.62	69	>Cre17.g734300.t1.1 pacid=30782406 transcript=Cre17.g734300.t1.1 locus=Cre17.g734300 ID=Cre17.g734300.t1.1.v5.5 annot-version=v5.5
05325:3	5	K.VAVQGPTGGKEEGWGAR.A			566.958	3	1698.86	1698.86	0	1.6	815	Specific	245.81	183.44	183.44	6.35	69	>Cre17.g734300.t1.1 pacid=30782406 transcript=Cre17.g734300.t1.1 locus=Cre17.g734300 ID=Cre17.g734300.t1.1.v5.5 annot-version=v5.5
02554:2	5	K.EEGWGAR.A			402.686	2	804.365	804.364	0	1.7	825	Specific	446.87	102.14	102.14	5.61	69	>Cre17.g734300.t1.1 pacid=30782406 transcript=Cre17.g734300.t1.1 locus=Cre17.g734300 ID=Cre17.g734300.t1.1.v5.5 annot-version=v5.5
39151:2	5	R.AFVGYDWLPGLGM[+15.995]AFDFIQER.T		M[+16]	1224.59	2	2448.17	2448.17	0	0.7	832	Specific	343.94	233.24	233.24	8.14	69	>Cre17.g734300.t1.1 pacid=30782406 transcript=Cre17.g734300.t1.1 locus=Cre17.g734300 ID=Cre17.g734300.t1.1.v5.5 annot-version=v5.5
39385:2	5	R.LGWLLLLPAVNYFK.E			823.989	2	1646.97	1646.97	0	2.3	906	Specific	344.6	203.27	203.27	8.14	69	>Cre17.g734300.t1.1 pacid=30782406 transcript=Cre17.g734300.t1.1 locus=Cre17.g734300 ID=Cre17.g734300.t1.1.v5.5 annot-version=v5.5
13773:2	5	K.ETVSSLWAR.L			524.776	2	1048.54	1048.54	0	2	920	Specific	320.46	131.96	131.96	6.9	69	>Cre17.g734300.t1.1 pacid=30782406 transcript=Cre17.g734300.t1.1 locus=Cre17.g734300 ID=Cre17.g734300.t1.1.v5.5 annot-version=v5.5
13668:2	5	K.ETVSSLWAR.L			524.776	2	1048.54	1048.54	0	1.6	920	Specific	512.36	202.83	202.83	7.61	69	>Cre17.g734300.t1.1 pacid=30782406 transcript=Cre17.g734300.t1.1 locus=Cre17.g734300 ID=Cre17.g734300.t1.1.v5.5 annot-version=v5.5
30071:3	6	R.HVEAVTAEAEEDEPGLSIGFDAGSGDGEVDIDNLK.G			1195.88	3	3585.64	3585.64	0	1.2	55	Specific	9.06	9.06	9.06	0.91	50	>Cre12.g532100.t1.2 pacid=30792744 transcript=Cre12.g532100.t1.2 locus=Cre12.g532100 ID=Cre12.g532100.t1.2.v5.5 annot-version=v5.5
28058:3	6	R.HVEAVTAEAEEDEPGLSIGFDAGSGDGEVDIDNLK.G			1195.88	3	3585.64	3585.64	0	0.9	55	Specific	27.17	27.17	27.17	2	50	>Cre12.g532100.t1.2 pacid=30792744 transcript=Cre12.g532100.t1.2 locus=Cre12.g532100 ID=Cre12.g532100.t1.2.v5.5 annot-version=v5.5
27815:3	6	R.HVEAVTAEAEEDEPGLSIGFDAGSGDGEVDIDNLK.G			1195.89	3	3585.64	3585.64	0	2.3	55	Specific	27.19	27.19	27.19	2.24	50	>Cre12.g532100.t1.2 pacid=30792744 transcript=Cre12.g532100.t1.2 locus=Cre12.g532100 ID=Cre12.g532100.t1.2.v5.5 annot-version=v5.5
26586:3	6	R.HVEAVTAEAEEDEPGLSIGFDAGSGDGEVDIDNLK.G			1195.89	3	3585.64	3585.64	0	2	55	Specific	33.87	33.87	33.87	2.24	50	>Cre12.g532100.t1.2 pacid=30792744 transcript=Cre12.g532100.t1.2 locus=Cre12.g532100 ID=Cre12.g532100.t1.2.v5.5 annot-version=v5.5
28320:3	6	R.HVEAVTAEAEEDEPGLSIGFDAGSGDGEVDIDNLK.G			1195.89	3	3585.65	3585.64	0	4.1	55	Specific	69.37	69.37	69.37	3.23	50	>Cre12.g532100.t1.2 pacid=30792744 transcript=Cre12.g532100.t1.2 locus=Cre12.g532100 ID=Cre12.g532100.t1.2.v5.5 annot-version=v5.5
30615:3	6	R.HVEAVTAEAEEDEPGLSIGFDAGSGDGEVDIDNLK.G			1195.88	3	3585.64	3585.64	0	1.5	55	Specific	114.53	114.53	114.53	4.2	50	>Cre12.g532100.t1.2 pacid=30792744 transcript=Cre12.g532100.t1.2 locus=Cre12.g532100 ID=Cre12.g532100.t1.2.v5.5 annot-version=v5.5
26063:3	6	R.HVEAVTAEAEEDEPGLSIGFDAGSGDGEVDIDNLK.G			1195.88	3	3585.64	3585.64	0	1.1	55	Specific	133.58	133.58	133.58	4.66	50	>Cre12.g532100.t1.2 pacid=30792744 transcript=Cre12.g532100.t1.2 locus=Cre12.g532100 ID=Cre12.g532100.t1.2.v5.5 annot-version=v5.5
28895:3	6	R.HVEAVTAEAEEDEPGLSIGFDAGSGDGEVDIDNLK.G			1195.89	3	3585.65	3585.64	0	3.8	55	Specific	143.94	143.94	143.94	3.43	50	>Cre12.g532100.t1.2 pacid=30792744 transcript=Cre12.g532100.t1.2 locus=Cre12.g532100 ID=Cre12.g532100.t1.2.v5.5 annot-version=v5.5
26721:3	6	R.HVEAVTAEAEEDEPGLSIGFDAGSGDGEVDIDNLK.G			1195.88	3	3585.63	3585.64	0	-1.5	55	Specific	181.48	160.53	160.53	2.82	50	>Cre12.g532100.t1.2 pacid=30792744 transcript=Cre12.g532100.t1.2 locus=Cre12.g532100 ID=Cre12.g532100.t1.2.v5.5 annot-version=v5.5
22938:3	6	R.HVEAVTAEAEEDEPGLSIGFDAGSGDGEVDIDNLK.G			1195.88	3	3585.64	3585.64	0	0.2	55	Specific	190.24	190.24	190.24	4.24	50	>Cre12.g532100.t1.2 pacid=30792744 transcript=Cre12.g532100.t1.2 locus=Cre12.g532100 ID=Cre12.g532100.t1.2.v5.5 annot-version=v5.5
25362:3	6	R.HVEAVTAEAEEDEPGLSIGFDAGSGDGEVDIDNLK.G			1195.89	3	3585.64	3585.64	0	1.9	55	Specific	196.92	196.92	196.92	5.15	50	>Cre12.g532100.t1.2 pacid=30792744 transcript=Cre12.g532100.t1.2 locus=Cre12.g532100 ID=Cre12.g532100.t1.2.v5.5 annot-version=v5.5
25965:3	6	R.HVEAVTAEAEEDEPGLSIGFDAGSGDGEVDIDNLK.G			1195.88	3	3585.64	3585.64	0	1.5	55	Specific	219.05	166.52	166.52	5.42	50	>Cre12.g532100.t1.2 pacid=30792744 transcript=Cre12.g532100.t1.2 locus=Cre12.g532100 ID=Cre12.g532100.t1.2.v5.5 annot-version=v5.5
31352:3	6	R.HVEAVTAEAEEDEPGLSIGFDAGSGDGEVDIDNLK.G			1195.89	3	3585.64	3585.64	0	1.9	55	Specific	270.81	173.78	173.78	6.68	50	>Cre12.g532100.t1.2 pacid=30792744 transcript=Cre12.g532100.t1.2 locus=Cre12.g532100 ID=Cre12.g532100.t1.2.v5.5 annot-version=v5.5
29835:3	6	R.HVEAVTAEAEEDEPGLSIGFDAGSGDGEVDIDNLK.G			1195.89	3	3585.64	3585.64	0	2.6	55	Specific	292.37	292.37	292.37	7.71	50	>Cre12.g532100.t1.2 pacid=30792744 transcript=Cre12.g532100.t1.2 locus=Cre12.g532100 ID=Cre12.g532100.t1.2.v5.5 annot-version=v5.5
29095:3	6	R.HVEAVTAEAEEDEPGLSIGFDAGSGDGEVDIDNLK.G			1195.88	3	3585.64	3585.64	0	0.5	55	Specific	321.25	274.84	274.84	8.15	50	>Cre12.g532100.t1.2 pacid=30792744 transcript=Cre12.g532100.t1.2 locus=Cre12.g532100 ID=Cre12.g532100.t1.2.v5.5 annot-version=v5.5
24168:3	6	R.HVEAVTAEAEEDEPGLSIGFDAGSGDGEVDIDNLK.G			1195.88	3	3585.64	3585.64	0	0.3	55	Specific	322.53	289.51	289.51	7.39	50	>Cre12.g532100.t1.2 pacid=30792744 transcript=Cre12.g532100.t1.2 locus=Cre12.g532100 ID=Cre12.g532100.t1.2.v5.5 annot-version=v5.5
26017:3	6	R.HVEAVTAEAEEDEPGLSIGFDAGSGDGEVDIDNLK.G			1195.89	3	3585.65	3585.64	0	2.9	55	Specific	363	353.7	353.7	8.57	50	>Cre12.g532100.t1.2 pacid=30792744 transcript=Cre12.g532100.t1.2 locus=Cre12.g532100 ID=Cre12.g532100.t1.2.v5.5 annot-version=v5.5
27273:3	6	R.HVEAVTAEAEEDEPGLSIGFDAGSGDGEVDIDNLK.G			1195.89	3	3585.64	3585.64	0	2.8	55	Specific	376.97	376.97	376.97	8.78	50	>Cre12.g532100.t1.2 pacid=30792744 transcript=Cre12.g532100.t1.2 locus=Cre12.g532100 ID=Cre12.g532100.t1.2.v5.5 annot-version=v5.5
24780:3	6	R.HVEAVTAEAEEDEPGLSIGFDAGSGDGEVDIDNLK.G			1195.89	3	3585.64	3585.64	0	1.6	55	Specific	440.95	440.95	440.95	9.57	50	>Cre12.g532100.t1.2 pacid=30792744 transcript=Cre12.g532100.t1.2 locus=Cre12.g532100 ID=Cre12.g532100.t1.2.v5.5 annot-version=v5.5
23497:3	6	R.HVEAVTAEAEEDEPGLSIGFDAGSGDGEVDIDNLK.G			1195.88	3	3585.64	3585.64	0	1.5	55	Specific	599.56	470.84	470.84	11.62	50	>Cre12.g532100.t1.2 pacid=30792744 transcript=Cre12.g532100.t1.2 locus=Cre12.g532100 ID=Cre12.g532100.t1.2.v5.5 annot-version=v5.5
25339:3	6	R.HVEAVTAEAEEDEPGLSIGFDAGSGDGEVDIDNLK.G			1195.88	3	3585.64	3585.64	0	0.5	55	Specific	804.76	686.56	686.56	16.62	50	>Cre12.g532100.t1.2 pacid=30792744 transcript=Cre12.g532100.t1.2 locus=Cre12.g532100 ID=Cre12.g532100.t1.2.v5.5 annot-version=v5.5
29251:3	6	R.HVEAVTAEAEEDEPGLSIGFDAGSGDGEVDIDN[+0.984]LK.G		N[+1]	1196.22	3	3586.65	3586.62	0	7.8	55	Specific	70.61	70.61	70.61	1.65	50	>Cre12.g532100.t1.2 pacid=30792744 transcript=Cre12.g532100.t1.2 locus=Cre12.g532100 ID=Cre12.g532100.t1.2.v5.5 annot-version=v5.5
23985:3	6	R.HVEAVTAEAEEDEPGLSIGFDAGSGDGEVDIDNLK[+28.031].G		K[+28]	1205.22	3	3613.64	3613.67	0	-8.2	55	Specific	101.56	101.56	101.56	2.54	50	>Cre12.g532100.t1.2 pacid=30792744 transcript=Cre12.g532100.t1.2 locus=Cre12.g532100 ID=Cre12.g532100.t1.2.v5.5 annot-version=v5.5
23906:3	6	R.HVEAVTAEAEEDEPGLSIGFDAGSGDGEVDIDNLK[+28.031].G		K[+28]	1205.22	3	3613.64	3613.67	0	-8.2	55	Specific	155.77	155.77	155.77	3.23	50	>Cre12.g532100.t1.2 pacid=30792744 transcript=Cre12.g532100.t1.2 locus=Cre12.g532100 ID=Cre12.g532100.t1.2.v5.5 annot-version=v5.5
25356:3	6	R.HVEAVTAEAEEDEPGLSIGFDAGSGDGEVDIDN[+0.984]LK.G		N[+1]	1196.22	3	3586.65	3586.62	0	8.1	55	Specific	192.28	192.28	192.28	2.67	50	>Cre12.g532100.t1.2 pacid=30792744 transcript=Cre12.g532100.t1.2 locus=Cre12.g532100 ID=Cre12.g532100.t1.2.v5.5 annot-version=v5.5
24732:3	6	R.HVEAVTAEAEEDEPGLSIGFDAGSGDGEVDIDN[+0.984]LK.G		N[+1]	1196.22	3	3586.64	3586.62	0	7	55	Specific	484.88	335.23	335.23	6.81	50	>Cre12.g532100.t1.2 pacid=30792744 transcript=Cre12.g532100.t1.2 locus=Cre12.g532100 ID=Cre12.g532100.t1.2.v5.5 annot-version=v5.5
23729:4	6	R.HVEAVTAEAEEDEPGLSIGFDAGSGDGEVDIDNLKGR.L			950.448	4	3798.77	3798.76	0	3.6	55	Specific	54.26	54.26	54.26	1.55	50	>Cre12.g532100.t1.2 pacid=30792744 transcript=Cre12.g532100.t1.2 locus=Cre12.g532100 ID=Cre12.g532100.t1.2.v5.5 annot-version=v5.5
23612:4	6	R.HVEAVTAEAEEDEPGLSIGFDAGSGDGEVDIDNLKGR.L			950.446	4	3798.76	3798.76	0	1.2	55	Specific	85.75	85.75	85.75	2.31	50	>Cre12.g532100.t1.2 pacid=30792744 transcript=Cre12.g532100.t1.2 locus=Cre12.g532100 ID=Cre12.g532100.t1.2.v5.5 annot-version=v5.5
21938:4	6	R.HVEAVTAEAEEDEPGLSIGFDAGSGDGEVDIDNLKGR.L			950.455	4	3798.8	3798.76	0	10.8	55	Specific	217.9	155.61	155.61	2.4	50	>Cre12.g532100.t1.2 pacid=30792744 transcript=Cre12.g532100.t1.2 locus=Cre12.g532100 ID=Cre12.g532100.t1.2.v5.5 annot-version=v5.5
23443:4	6	R.HVEAVTAEAEEDEPGLSIGFDAGSGDGEVDIDNLKGR.L			950.448	4	3798.77	3798.76	0	2.8	55	Specific	260.65	100.34	100.34	5.54	50	>Cre12.g532100.t1.2 pacid=30792744 transcript=Cre12.g532100.t1.2 locus=Cre12.g532100 ID=Cre12.g532100.t1.2.v5.5 annot-version=v5.5
21503:4	6	R.HVEAVTAEAEEDEPGLSIGFDAGSGDGEVDIDNLKGR.L			950.448	4	3798.77	3798.76	0	3.9	55	Specific	320.89	301.83	301.83	6.7	50	>Cre12.g532100.t1.2 pacid=30792744 transcript=Cre12.g532100.t1.2 locus=Cre12.g532100 ID=Cre12.g532100.t1.2.v5.5 annot-version=v5.5
20905:4	6	R.HVEAVTAEAEEDEPGLSIGFDAGSGDGEVDIDNLKGR.L			950.446	4	3798.76	3798.76	0	1.4	55	Specific	358.1	292.05	292.05	7.86	50	>Cre12.g532100.t1.2 pacid=30792744 transcript=Cre12.g532100.t1.2 locus=Cre12.g532100 ID=Cre12.g532100.t1.2.v5.5 annot-version=v5.5
19768:4	6	R.HVEAVTAEAEEDEPGLSIGFDAGSGDGEVDIDNLKGR.L			950.446	4	3798.76	3798.76	0	1.6	55	Specific	387.72	325.75	325.75	8.04	50	>Cre12.g532100.t1.2 pacid=30792744 transcript=Cre12.g532100.t1.2 locus=Cre12.g532100 ID=Cre12.g532100.t1.2.v5.5 annot-version=v5.5
24720:4	6	R.HVEAVTAEAEEDEPGLSIGFDAGSGDGEVDIDNLKGR.L			950.448	4	3798.77	3798.76	0	3.5	55	Specific	400.19	274.39	274.39	7	50	>Cre12.g532100.t1.2 pacid=30792744 transcript=Cre12.g532100.t1.2 locus=Cre12.g532100 ID=Cre12.g532100.t1.2.v5.5 annot-version=v5.5
21231:4	6	R.HVEAVTAEAEEDEPGLSIGFDAGSGDGEVDIDNLKGR.L			950.444	4	3798.75	3798.76	0	-1.3	55	Specific	716.75	552.08	552.08	12.71	50	>Cre12.g532100.t1.2 pacid=30792744 transcript=Cre12.g532100.t1.2 locus=Cre12.g532100 ID=Cre12.g532100.t1.2.v5.5 annot-version=v5.5
20370:4	6	R.HVEAVTAEAEEDEPGLSIGFDAGSGDGEVDIDNLKGR.L			950.447	4	3798.77	3798.76	0	2.1	55	Specific	735.51	593.34	593.34	14.17	50	>Cre12.g532100.t1.2 pacid=30792744 transcript=Cre12.g532100.t1.2 locus=Cre12.g532100 ID=Cre12.g532100.t1.2.v5.5 annot-version=v5.5
22638:4	6	R.HVEAVTAEAEEDEPGLSIGFDAGSGDGEVDIDN[+0.984]LKGR.L		N[+1]	950.698	4	3799.77	3799.74	0	7.4	55	Specific	30.2	30.2	30.2	0.21	50	>Cre12.g532100.t1.2 pacid=30792744 transcript=Cre12.g532100.t1.2 locus=Cre12.g532100 ID=Cre12.g532100.t1.2.v5.5 annot-version=v5.5
20707:4	6	R.HVEAVTAEAEEDEPGLSIGFDAGSGDGEVDIDN[+0.984]LKGR.L		N[+1]	950.697	4	3799.77	3799.74	0	6.5	55	Specific	324.87	196.4	196.4	5.9	50	>Cre12.g532100.t1.2 pacid=30792744 transcript=Cre12.g532100.t1.2 locus=Cre12.g532100 ID=Cre12.g532100.t1.2.v5.5 annot-version=v5.5
14302:2	6	R.VAGVSPPAPSLFSR.T			692.884	2	1384.76	1384.76	0	1.8	195	Specific	154.78	71.29	71.29	4.27	50	>Cre12.g532100.t1.2 pacid=30792744 transcript=Cre12.g532100.t1.2 locus=Cre12.g532100 ID=Cre12.g532100.t1.2.v5.5 annot-version=v5.5
14339:2	6	R.VAGVSPPAPSLFSR.T			692.884	2	1384.76	1384.76	0	1.6	195	Specific	172.7	94.76	94.76	4.86	50	>Cre12.g532100.t1.2 pacid=30792744 transcript=Cre12.g532100.t1.2 locus=Cre12.g532100 ID=Cre12.g532100.t1.2.v5.5 annot-version=v5.5
14335:2	6	R.VAGVSPPAPSLFSR.T			692.885	2	1384.76	1384.76	0	3.1	195	Specific	272.28	111.57	111.57	7.82	50	>Cre12.g532100.t1.2 pacid=30792744 transcript=Cre12.g532100.t1.2 locus=Cre12.g532100 ID=Cre12.g532100.t1.2.v5.5 annot-version=v5.5
15657:2	6	R.VAGVSPPAPSLFSR.T			692.884	2	1384.76	1384.76	0	2.2	195	Specific	273.47	111.26	111.26	7.82	50	>Cre12.g532100.t1.2 pacid=30792744 transcript=Cre12.g532100.t1.2 locus=Cre12.g532100 ID=Cre12.g532100.t1.2.v5.5 annot-version=v5.5
16304:2	6	R.VAGVSPPAPSLFSR.T			692.884	2	1384.76	1384.76	0	1.5	195	Specific	488.28	309.87	309.87	10.17	50	>Cre12.g532100.t1.2 pacid=30792744 transcript=Cre12.g532100.t1.2 locus=Cre12.g532100 ID=Cre12.g532100.t1.2.v5.5 annot-version=v5.5
16148:2	6	R.VAGVSPPAPSLFSR.T			692.884	2	1384.76	1384.76	0	1.6	195	Specific	538.04	304.53	304.53	10.29	50	>Cre12.g532100.t1.2 pacid=30792744 transcript=Cre12.g532100.t1.2 locus=Cre12.g532100 ID=Cre12.g532100.t1.2.v5.5 annot-version=v5.5
15787:2	6	R.VAGVSPPAPSLFSR.T			692.884	2	1384.76	1384.76	0	1.9	195	Specific	562.19	323.6	323.6	10.42	50	>Cre12.g532100.t1.2 pacid=30792744 transcript=Cre12.g532100.t1.2 locus=Cre12.g532100 ID=Cre12.g532100.t1.2.v5.5 annot-version=v5.5
12425:2	6	R.TGALVGGVLGAPR.S			584.346	2	1167.69	1167.68	0	0.9	209	Specific	522.61	243.9	243.9	10.01	50	>Cre12.g532100.t1.2 pacid=30792744 transcript=Cre12.g532100.t1.2 locus=Cre12.g532100 ID=Cre12.g532100.t1.2.v5.5 annot-version=v5.5
26180:3	6	R.LWWRLEDVVVDGSK.L			567.971	3	1701.9	1701.9	0	1.7	237	Specific	139.71	139.71	139.71	4.73	50	>Cre12.g532100.t1.2 pacid=30792744 transcript=Cre12.g532100.t1.2 locus=Cre12.g532100 ID=Cre12.g532100.t1.2.v5.5 annot-version=v5.5
04898:2	6	R.LEDVVVDGSK.L			530.78	2	1060.55	1060.55	0	0.7	241	Specific	188.31	20.08	20.08	2.03	50	>Cre12.g532100.t1.2 pacid=30792744 transcript=Cre12.g532100.t1.2 locus=Cre12.g532100 ID=Cre12.g532100.t1.2.v5.5 annot-version=v5.5
04450:2	6	R.LEDVVVDGSK.L			530.781	2	1060.55	1060.55	0	2	241	Specific	354.39	69.27	69.27	6.85	50	>Cre12.g532100.t1.2 pacid=30792744 transcript=Cre12.g532100.t1.2 locus=Cre12.g532100 ID=Cre12.g532100.t1.2.v5.5 annot-version=v5.5
04435:2	6	R.LEDVVVDGSK.L			530.78	2	1060.55	1060.55	0	1.6	241	Specific	435.23	153.02	153.02	8.54	50	>Cre12.g532100.t1.2 pacid=30792744 transcript=Cre12.g532100.t1.2 locus=Cre12.g532100 ID=Cre12.g532100.t1.2.v5.5 annot-version=v5.5
04779:2	6	R.LEDVVVDGSK.L			530.781	2	1060.55	1060.55	0	2	241	Specific	573.78	282.59	282.59	9.21	50	>Cre12.g532100.t1.2 pacid=30792744 transcript=Cre12.g532100.t1.2 locus=Cre12.g532100 ID=Cre12.g532100.t1.2.v5.5 annot-version=v5.5
15704:3	6	K.AARPVLVGFVLHR.V			478.962	3	1434.87	1434.87	0	1	259	Specific	322.61	222.58	222.58	7.88	50	>Cre12.g532100.t1.2 pacid=30792744 transcript=Cre12.g532100.t1.2 locus=Cre12.g532100 ID=Cre12.g532100.t1.2.v5.5 annot-version=v5.5
15762:3	6	K.AARPVLVGFVLHR.V			478.962	3	1434.87	1434.87	0	1	259	Specific	469.53	325.55	325.55	8.32	50	>Cre12.g532100.t1.2 pacid=30792744 transcript=Cre12.g532100.t1.2 locus=Cre12.g532100 ID=Cre12.g532100.t1.2.v5.5 annot-version=v5.5
14605:3	6	R.M[+15.995]GPEEAREAYYEAVLGK.D		M[+16]	643.642	3	1928.91	1928.91	0	2.5	289	Specific	168.87	110.35	110.35	3.23	50	>Cre12.g532100.t1.2 pacid=30792744 transcript=Cre12.g532100.t1.2 locus=Cre12.g532100 ID=Cre12.g532100.t1.2.v5.5 annot-version=v5.5
14577:3	6	R.M[+15.995]GPEEAREAYYEAVLGK.D		M[+16]	643.641	3	1928.91	1928.91	0	1.7	289	Specific	198.66	155.85	155.85	4.73	50	>Cre12.g532100.t1.2 pacid=30792744 transcript=Cre12.g532100.t1.2 locus=Cre12.g532100 ID=Cre12.g532100.t1.2.v5.5 annot-version=v5.5
14079:2	6	R.EAYYEAVLGK.D			571.791	2	1142.58	1142.57	0	2.4	296	Specific	322.79	228.64	228.64	8.6	50	>Cre12.g532100.t1.2 pacid=30792744 transcript=Cre12.g532100.t1.2 locus=Cre12.g532100 ID=Cre12.g532100.t1.2.v5.5 annot-version=v5.5
14272:2	6	R.EAYYEAVLGK.D			571.791	2	1142.57	1142.57	0	1.5	296	Specific	330.89	139.18	139.18	7.63	50	>Cre12.g532100.t1.2 pacid=30792744 transcript=Cre12.g532100.t1.2 locus=Cre12.g532100 ID=Cre12.g532100.t1.2.v5.5 annot-version=v5.5
13887:2	6	R.EAYYEAVLGK.D			571.792	2	1142.58	1142.57	0	2.9	296	Specific	422.66	227.49	227.49	9.07	50	>Cre12.g532100.t1.2 pacid=30792744 transcript=Cre12.g532100.t1.2 locus=Cre12.g532100 ID=Cre12.g532100.t1.2.v5.5 annot-version=v5.5
20338:1	6	R.E[-18.011]AYYEAVLGK.D		E[-18]	1124.56	1	1124.56	1124.56	0	0.9	296	Specific	92.55	61.37	61.37	3.24	50	>Cre12.g532100.t1.2 pacid=30792744 transcript=Cre12.g532100.t1.2 locus=Cre12.g532100 ID=Cre12.g532100.t1.2.v5.5 annot-version=v5.5
18380:2	6	R.EAYYEAVLGKDWK.Q			786.392	2	1571.78	1571.77	0	1.6	296	Specific	683.82	477.56	477.56	12.55	50	>Cre12.g532100.t1.2 pacid=30792744 transcript=Cre12.g532100.t1.2 locus=Cre12.g532100 ID=Cre12.g532100.t1.2.v5.5 annot-version=v5.5
05894:2	6	K.QQLQADWDK.A			566.276	2	1131.54	1131.54	0	1.2	309	Specific	183.17	23.75	23.75	2.32	50	>Cre12.g532100.t1.2 pacid=30792744 transcript=Cre12.g532100.t1.2 locus=Cre12.g532100 ID=Cre12.g532100.t1.2.v5.5 annot-version=v5.5
11598:1	6	K.Q[-17.027]QLQADWDK.A		Q[-17]	1114.51	1	1114.51	1114.52	0	-1.3	309	Specific	317.59	215.44	215.44	6.08	50	>Cre12.g532100.t1.2 pacid=30792744 transcript=Cre12.g532100.t1.2 locus=Cre12.g532100 ID=Cre12.g532100.t1.2.v5.5 annot-version=v5.5
34810:3	6	K.Q[-17.027]QLQADWDKALEDVDAGLVT[+79.966]DEINHEK.R		Q[-17], T[+80]	1048.48	3	3143.43	3143.42	0	2.8	309	Specific	120.83	3.85	3.85	0.88	50	>Cre12.g532100.t1.2 pacid=30792744 transcript=Cre12.g532100.t1.2 locus=Cre12.g532100 ID=Cre12.g532100.t1.2.v5.5 annot-version=v5.5
34861:3	6	K.Q[-17.027]QLQADWDKALEDVDAGLVT[+79.966]DEINHEK.R		Q[-17], T[+80]	1048.48	3	3143.42	3143.42	0	0.2	309	Specific	216.11	216.11	216.11	3.28	50	>Cre12.g532100.t1.2 pacid=30792744 transcript=Cre12.g532100.t1.2 locus=Cre12.g532100 ID=Cre12.g532100.t1.2.v5.5 annot-version=v5.5
34453:3	6	K.Q[-17.027]QLQADWDKALEDVDAGLVT[+79.966]DEIN[+0.984]HEK.R		N[+1], Q[-17], T[+80]	1048.81	3	3144.42	3144.4	0	3.5	309	Specific	335.74	45.53	45.53	4.87	50	>Cre12.g532100.t1.2 pacid=30792744 transcript=Cre12.g532100.t1.2 locus=Cre12.g532100 ID=Cre12.g532100.t1.2.v5.5 annot-version=v5.5
33296:4	6	K.Q[-17.027]QLQADWDKALEDVDAGLVT[+79.966]DEINHEKR.L		Q[-17], T[+80]	825.639	4	3299.53	3299.52	0	3.9	309	Specific	266.01	215.21	215.21	5.32	50	>Cre12.g532100.t1.2 pacid=30792744 transcript=Cre12.g532100.t1.2 locus=Cre12.g532100 ID=Cre12.g532100.t1.2.v5.5 annot-version=v5.5
33939:4	6	K.Q[-17.027]QLQADWDKALEDVDAGLVT[+79.966]DEINHEKR.L		Q[-17], T[+80]	825.634	4	3299.51	3299.52	0	-2.2	309	Specific	297.13	258.83	258.83	5.12	50	>Cre12.g532100.t1.2 pacid=30792744 transcript=Cre12.g532100.t1.2 locus=Cre12.g532100 ID=Cre12.g532100.t1.2.v5.5 annot-version=v5.5
33563:4	6	K.Q[-17.027]QLQADWDKALEDVDAGLVT[+79.966]DEINHEKR.L		Q[-17], T[+80]	825.636	4	3299.52	3299.52	0	0.3	309	Specific	300.27	220.34	220.34	6.37	50	>Cre12.g532100.t1.2 pacid=30792744 transcript=Cre12.g532100.t1.2 locus=Cre12.g532100 ID=Cre12.g532100.t1.2.v5.5 annot-version=v5.5
18471:3	6	K.ALEDVDAGLVT[+79.966]DEINHEK.R		T[+80]	683.314	3	2047.93	2047.92	0	2.5	318	Specific	520.01	411.03	411.03	11.36	50	>Cre12.g532100.t1.2 pacid=30792744 transcript=Cre12.g532100.t1.2 locus=Cre12.g532100 ID=Cre12.g532100.t1.2.v5.5 annot-version=v5.5
19503:2	6	K.ALEDVDAGLVT[+79.966]DEIN[+0.984]HEK.R		N[+1], T[+80]	1024.96	2	2048.91	2048.91	0	1.6	318	Specific	45.39	39.19	39.19	1.49	50	>Cre12.g532100.t1.2 pacid=30792744 transcript=Cre12.g532100.t1.2 locus=Cre12.g532100 ID=Cre12.g532100.t1.2.v5.5 annot-version=v5.5
15780:3	6	K.ALEDVDAGLVT[+79.966]DEINHEKR.L		T[+80]	735.347	3	2204.03	2204.02	0	1.9	318	Specific	318.91	191.05	191.05	7.08	50	>Cre12.g532100.t1.2 pacid=30792744 transcript=Cre12.g532100.t1.2 locus=Cre12.g532100 ID=Cre12.g532100.t1.2.v5.5 annot-version=v5.5
04449:2	6	K.RLMTAAQLR.R			530.309	2	1059.61	1059.61	0	1.4	336	Specific	332.24	101.64	101.64	6.71	50	>Cre12.g532100.t1.2 pacid=30792744 transcript=Cre12.g532100.t1.2 locus=Cre12.g532100 ID=Cre12.g532100.t1.2.v5.5 annot-version=v5.5
02821:2	6	R.LM[+15.995]TAAQLR.R		M[+16]	460.256	2	919.504	919.503	0	1.4	337	Specific	331.75	77.64	77.64	5.71	50	>Cre12.g532100.t1.2 pacid=30792744 transcript=Cre12.g532100.t1.2 locus=Cre12.g532100 ID=Cre12.g532100.t1.2.v5.5 annot-version=v5.5
04032:2	6	R.LMTAAQLRR.L			530.309	2	1059.61	1059.61	0	1.9	337	Specific	272.02	41.81	41.81	2.65	50	>Cre12.g532100.t1.2 pacid=30792744 transcript=Cre12.g532100.t1.2 locus=Cre12.g532100 ID=Cre12.g532100.t1.2.v5.5 annot-version=v5.5
07744:2	6	R.RLEVEEWDK.Q			602.305	2	1203.6	1203.6	0	1.4	345	Specific	359.75	133.07	133.07	7.08	50	>Cre12.g532100.t1.2 pacid=30792744 transcript=Cre12.g532100.t1.2 locus=Cre12.g532100 ID=Cre12.g532100.t1.2.v5.5 annot-version=v5.5
10147:3	6	R.RLEVEEWDKQR.M			496.592	3	1487.76	1487.76	0	0.4	345	Specific	66.25	25.54	25.54	0.36	50	>Cre12.g532100.t1.2 pacid=30792744 transcript=Cre12.g532100.t1.2 locus=Cre12.g532100 ID=Cre12.g532100.t1.2.v5.5 annot-version=v5.5
07346:3	6	R.RLEVEEWDKQR.M			496.592	3	1487.76	1487.76	0	1.4	345	Specific	104.44	14.06	14.06	0.39	50	>Cre12.g532100.t1.2 pacid=30792744 transcript=Cre12.g532100.t1.2 locus=Cre12.g532100 ID=Cre12.g532100.t1.2.v5.5 annot-version=v5.5
07556:3	6	R.RLEVEEWDKQR.M			496.592	3	1487.76	1487.76	0	0.2	345	Specific	154.86	17.61	17.61	0.16	50	>Cre12.g532100.t1.2 pacid=30792744 transcript=Cre12.g532100.t1.2 locus=Cre12.g532100 ID=Cre12.g532100.t1.2.v5.5 annot-version=v5.5
06117:3	6	R.RLEVEEWDKQR.M			496.592	3	1487.76	1487.76	0	1	345	Specific	239.59	103.64	103.64	4.76	50	>Cre12.g532100.t1.2 pacid=30792744 transcript=Cre12.g532100.t1.2 locus=Cre12.g532100 ID=Cre12.g532100.t1.2.v5.5 annot-version=v5.5
06501:3	6	R.RLEVEEWDKQR.M			496.592	3	1487.76	1487.76	0	0.9	345	Specific	292.96	118.68	118.68	5.84	50	>Cre12.g532100.t1.2 pacid=30792744 transcript=Cre12.g532100.t1.2 locus=Cre12.g532100 ID=Cre12.g532100.t1.2.v5.5 annot-version=v5.5
06886:3	6	R.RLEVEEWDKQR.M			496.593	3	1487.76	1487.76	0	2.2	345	Specific	356.51	195.77	195.77	7.37	50	>Cre12.g532100.t1.2 pacid=30792744 transcript=Cre12.g532100.t1.2 locus=Cre12.g532100 ID=Cre12.g532100.t1.2.v5.5 annot-version=v5.5
06361:3	6	R.RLEVEEWDKQR.M			496.592	3	1487.76	1487.76	0	1.6	345	Specific	477.09	225.43	225.43	7.53	50	>Cre12.g532100.t1.2 pacid=30792744 transcript=Cre12.g532100.t1.2 locus=Cre12.g532100 ID=Cre12.g532100.t1.2.v5.5 annot-version=v5.5
09741:2	6	R.LEVEEWDK.Q			524.253	2	1047.5	1047.5	0	0.3	346	Specific	357.08	136.09	136.09	6.28	50	>Cre12.g532100.t1.2 pacid=30792744 transcript=Cre12.g532100.t1.2 locus=Cre12.g532100 ID=Cre12.g532100.t1.2.v5.5 annot-version=v5.5
07018:3	6	R.LEVEEWDKQR.M			444.558	3	1331.66	1331.66	0	0.4	346	Specific	343.69	197.08	197.08	7.78	50	>Cre12.g532100.t1.2 pacid=30792744 transcript=Cre12.g532100.t1.2 locus=Cre12.g532100 ID=Cre12.g532100.t1.2.v5.5 annot-version=v5.5
27806:2	6	K.NFYLASFGGLR.W			622.826	2	1244.64	1244.64	0	1.4	358	Specific	133.08	41.82	41.82	3.26	50	>Cre12.g532100.t1.2 pacid=30792744 transcript=Cre12.g532100.t1.2 locus=Cre12.g532100 ID=Cre12.g532100.t1.2.v5.5 annot-version=v5.5
26491:2	6	K.NFYLASFGGLR.W			622.826	2	1244.65	1244.64	0	2.4	358	Specific	228.13	96.8	96.8	6.51	50	>Cre12.g532100.t1.2 pacid=30792744 transcript=Cre12.g532100.t1.2 locus=Cre12.g532100 ID=Cre12.g532100.t1.2.v5.5 annot-version=v5.5
26938:2	6	K.NFYLASFGGLR.W			622.827	2	1244.65	1244.64	0	3	358	Specific	247.31	153.86	153.86	7.86	50	>Cre12.g532100.t1.2 pacid=30792744 transcript=Cre12.g532100.t1.2 locus=Cre12.g532100 ID=Cre12.g532100.t1.2.v5.5 annot-version=v5.5
26413:2	6	K.NFYLASFGGLR.W			622.826	2	1244.65	1244.64	0	2.5	358	Specific	355.05	227.95	227.95	8.85	50	>Cre12.g532100.t1.2 pacid=30792744 transcript=Cre12.g532100.t1.2 locus=Cre12.g532100 ID=Cre12.g532100.t1.2.v5.5 annot-version=v5.5
25186:2	6	K.NFYLASFGGLR.W			622.826	2	1244.64	1244.64	0	1.9	358	Specific	388.21	165.2	165.2	8.56	50	>Cre12.g532100.t1.2 pacid=30792744 transcript=Cre12.g532100.t1.2 locus=Cre12.g532100 ID=Cre12.g532100.t1.2.v5.5 annot-version=v5.5
25821:2	6	K.NFYLASFGGLR.W			622.826	2	1244.64	1244.64	0	2.1	358	Specific	444.09	206.54	206.54	8.87	50	>Cre12.g532100.t1.2 pacid=30792744 transcript=Cre12.g532100.t1.2 locus=Cre12.g532100 ID=Cre12.g532100.t1.2.v5.5 annot-version=v5.5
29714:2	6	K.N[+0.984]FYLASFGGLR.W		N[+1]	623.319	2	1245.63	1245.63	0	3.5	358	Specific	328.68	243.18	243.18	7.8	50	>Cre12.g532100.t1.2 pacid=30792744 transcript=Cre12.g532100.t1.2 locus=Cre12.g532100 ID=Cre12.g532100.t1.2.v5.5 annot-version=v5.5
27831:2	6	K.N[+0.984]FYLASFGGLR.W		N[+1]	623.318	2	1245.63	1245.63	0	2.4	358	Specific	361.73	230.08	230.08	8.81	50	>Cre12.g532100.t1.2 pacid=30792744 transcript=Cre12.g532100.t1.2 locus=Cre12.g532100 ID=Cre12.g532100.t1.2.v5.5 annot-version=v5.5
31138:3	6	R.WFDQMEQALHNPLFIESR.G			754.366	3	2261.08	2261.08	0	1.7	369	Specific	195.82	191.95	191.95	5.53	50	>Cre12.g532100.t1.2 pacid=30792744 transcript=Cre12.g532100.t1.2 locus=Cre12.g532100 ID=Cre12.g532100.t1.2.v5.5 annot-version=v5.5
30874:3	6	R.WFDQMEQALHNPLFIESR.G			754.367	3	2261.09	2261.08	0	2.2	369	Specific	295.92	196.62	196.62	8.07	50	>Cre12.g532100.t1.2 pacid=30792744 transcript=Cre12.g532100.t1.2 locus=Cre12.g532100 ID=Cre12.g532100.t1.2.v5.5 annot-version=v5.5
31680:3	6	R.WFDQMEQALHN[+0.984]PLFIESR.G		N[+1]	754.696	3	2262.07	2262.06	0	3.3	369	Specific	18.77	18.77	18.77	1.56	50	>Cre12.g532100.t1.2 pacid=30792744 transcript=Cre12.g532100.t1.2 locus=Cre12.g532100 ID=Cre12.g532100.t1.2.v5.5 annot-version=v5.5
31630:3	6	R.WFDQMEQALHN[+0.984]PLFIESR.G		N[+1]	754.696	3	2262.07	2262.06	0	3.4	369	Specific	45.71	45.71	45.71	1.68	50	>Cre12.g532100.t1.2 pacid=30792744 transcript=Cre12.g532100.t1.2 locus=Cre12.g532100 ID=Cre12.g532100.t1.2.v5.5 annot-version=v5.5
22943:3	6	R.WFDQM[+15.995]EQALHNPLFIESR.G		M[+16]	759.699	3	2277.08	2277.08	0	2.4	369	Specific	109.23	48.21	48.21	2.66	50	>Cre12.g532100.t1.2 pacid=30792744 transcript=Cre12.g532100.t1.2 locus=Cre12.g532100 ID=Cre12.g532100.t1.2.v5.5 annot-version=v5.5
21422:2	6	R.GWTDPVQNWVGQNR.T			828.899	2	1656.79	1656.79	0	2.2	387	Specific	240.67	80.74	80.74	6.93	50	>Cre12.g532100.t1.2 pacid=30792744 transcript=Cre12.g532100.t1.2 locus=Cre12.g532100 ID=Cre12.g532100.t1.2.v5.5 annot-version=v5.5
21369:2	6	R.GWTDPVQNWVGQNR.T			828.899	2	1656.79	1656.79	0	1.9	387	Specific	345.49	274.88	274.88	9.08	50	>Cre12.g532100.t1.2 pacid=30792744 transcript=Cre12.g532100.t1.2 locus=Cre12.g532100 ID=Cre12.g532100.t1.2.v5.5 annot-version=v5.5
21656:2	6	R.GWTDPVQNWVGQNR.T			828.891	2	1656.77	1656.79	0	-8.1	387	Specific	358.52	199.31	199.31	7.28	50	>Cre12.g532100.t1.2 pacid=30792744 transcript=Cre12.g532100.t1.2 locus=Cre12.g532100 ID=Cre12.g532100.t1.2.v5.5 annot-version=v5.5
20868:2	6	R.GWTDPVQNWVGQNR.T			828.899	2	1656.79	1656.79	0	1.7	387	Specific	396.02	236.89	236.89	9.13	50	>Cre12.g532100.t1.2 pacid=30792744 transcript=Cre12.g532100.t1.2 locus=Cre12.g532100 ID=Cre12.g532100.t1.2.v5.5 annot-version=v5.5
21429:2	6	R.GWTDPVQN[+0.984]WVGQNR.T		N[+1]	829.389	2	1657.77	1657.77	0	-0.5	387	Specific	137.63	101.61	86.95	3.36	50	>Cre12.g532100.t1.2 pacid=30792744 transcript=Cre12.g532100.t1.2 locus=Cre12.g532100 ID=Cre12.g532100.t1.2.v5.5 annot-version=v5.5
22252:2	6	R.GWTDPVQNWVGQN[+0.984]R.T		N[+1]	829.391	2	1657.78	1657.77	0	2.2	387	Specific	161.36	79.25	24.84	3.37	50	>Cre12.g532100.t1.2 pacid=30792744 transcript=Cre12.g532100.t1.2 locus=Cre12.g532100 ID=Cre12.g532100.t1.2.v5.5 annot-version=v5.5
22273:2	6	R.GWTDPVQN[+0.984]WVGQNR.T		N[+1]	829.389	2	1657.77	1657.77	0	-0.1	387	Specific	223.17	176.85	116.14	6.07	50	>Cre12.g532100.t1.2 pacid=30792744 transcript=Cre12.g532100.t1.2 locus=Cre12.g532100 ID=Cre12.g532100.t1.2.v5.5 annot-version=v5.5
18846:2	6	R.GWTDPVQN[+0.984]WVGQNR.T		N[+1]	829.392	2	1657.78	1657.77	0	2.8	387	Specific	309.59	221.5	111.97	8.56	50	>Cre12.g532100.t1.2 pacid=30792744 transcript=Cre12.g532100.t1.2 locus=Cre12.g532100 ID=Cre12.g532100.t1.2.v5.5 annot-version=v5.5
12953:2	6	R.GWTDPVQN[+0.984]WVGQNR[+43.006].T		N[+1], R[+43]	850.895	2	1700.78	1700.78	0	3.1	387	Specific	24.62	24.62	24.62	2.17	50	>Cre12.g532100.t1.2 pacid=30792744 transcript=Cre12.g532100.t1.2 locus=Cre12.g532100 ID=Cre12.g532100.t1.2.v5.5 annot-version=v5.5
11290:2	6	R.GWTDPVQNWVGQN[+0.984]R[+43.006].T		N[+1], R[+43]	850.895	2	1700.78	1700.78	0	3.4	387	Specific	210.02	159.18	37.09	5.6	50	>Cre12.g532100.t1.2 pacid=30792744 transcript=Cre12.g532100.t1.2 locus=Cre12.g532100 ID=Cre12.g532100.t1.2.v5.5 annot-version=v5.5
23907:2	6	R.TYMDDLPAGQYMAGVGNAAIR.I			1107.52	2	2214.04	2214.03	0	3.6	401	Specific	156.47	156.47	156.47	5.67	50	>Cre12.g532100.t1.2 pacid=30792744 transcript=Cre12.g532100.t1.2 locus=Cre12.g532100 ID=Cre12.g532100.t1.2.v5.5 annot-version=v5.5
23823:2	6	R.TYMDDLPAGQYMAGVGNAAIR.I			1107.52	2	2214.04	2214.03	0	2.9	401	Specific	311.47	311.47	311.47	8.95	50	>Cre12.g532100.t1.2 pacid=30792744 transcript=Cre12.g532100.t1.2 locus=Cre12.g532100 ID=Cre12.g532100.t1.2.v5.5 annot-version=v5.5
23313:2	6	R.TYMDDLPAGQYMAGVGNAAIR.I			1107.52	2	2214.03	2214.03	0	-0.8	401	Specific	586.42	485.27	485.27	11.53	50	>Cre12.g532100.t1.2 pacid=30792744 transcript=Cre12.g532100.t1.2 locus=Cre12.g532100 ID=Cre12.g532100.t1.2.v5.5 annot-version=v5.5
24220:2	6	R.TYMDDLPAGQYMAGVGN[+0.984]AAIR.I		N[+1]	1108.01	2	2215.02	2215.02	0	2.5	401	Specific	234.21	174.63	174.63	7.5	50	>Cre12.g532100.t1.2 pacid=30792744 transcript=Cre12.g532100.t1.2 locus=Cre12.g532100 ID=Cre12.g532100.t1.2.v5.5 annot-version=v5.5
22211:2	6	R.TYMDDLPAGQYMAGVGN[+0.984]AAIR.I		N[+1]	1108.01	2	2215.02	2215.02	0	1.4	401	Specific	347.66	301.55	301.55	9.19	50	>Cre12.g532100.t1.2 pacid=30792744 transcript=Cre12.g532100.t1.2 locus=Cre12.g532100 ID=Cre12.g532100.t1.2.v5.5 annot-version=v5.5
19153:2	6	R.TYM[+15.995]DDLPAGQYMAGVGNAAIR.I		M[+16]	1115.52	2	2230.03	2230.03	0	1.6	401	Specific	388.29	381.96	188.76	10.2	50	>Cre12.g532100.t1.2 pacid=30792744 transcript=Cre12.g532100.t1.2 locus=Cre12.g532100 ID=Cre12.g532100.t1.2.v5.5 annot-version=v5.5
15988:2	6	R.TYMDDLPAGQYM[+15.995]AGVGNAAIR.I		M[+16]	1115.52	2	2230.03	2230.03	0	-0.4	401	Specific	729.27	620.04	446.64	14.53	50	>Cre12.g532100.t1.2 pacid=30792744 transcript=Cre12.g532100.t1.2 locus=Cre12.g532100 ID=Cre12.g532100.t1.2.v5.5 annot-version=v5.5
19929:2	6	R.TYM[+15.995]DDLPAGQYMAGVGN[+0.984]AAIR.I		M[+16], N[+1]	1116.01	2	2231.01	2231.01	0	1.8	401	Specific	32.75	32.75	32.75	1.84	50	>Cre12.g532100.t1.2 pacid=30792744 transcript=Cre12.g532100.t1.2 locus=Cre12.g532100 ID=Cre12.g532100.t1.2.v5.5 annot-version=v5.5
19973:2	6	R.TYM[+15.995]DDLPAGQYMAGVGN[+0.984]AAIR.I		M[+16], N[+1]	1116.01	2	2231.02	2231.01	0	2.4	401	Specific	128.42	84.35	84.35	3.38	50	>Cre12.g532100.t1.2 pacid=30792744 transcript=Cre12.g532100.t1.2 locus=Cre12.g532100 ID=Cre12.g532100.t1.2.v5.5 annot-version=v5.5
15948:2	6	R.TYMDDLPAGQYM[+15.995]AGVGN[+0.984]AAIR.I		M[+16], N[+1]	1116.01	2	2231.01	2231.01	0	1.6	401	Specific	190.4	190.4	185.38	6.37	50	>Cre12.g532100.t1.2 pacid=30792744 transcript=Cre12.g532100.t1.2 locus=Cre12.g532100 ID=Cre12.g532100.t1.2.v5.5 annot-version=v5.5
18231:2	6	R.TYM[+15.995]DDLPAGQYMAGVGN[+0.984]AAIR.I		M[+16], N[+1]	1116.01	2	2231.01	2231.01	0	1.7	401	Specific	599.39	480.58	382.75	12.22	50	>Cre12.g532100.t1.2 pacid=30792744 transcript=Cre12.g532100.t1.2 locus=Cre12.g532100 ID=Cre12.g532100.t1.2.v5.5 annot-version=v5.5
01478:2	6	R.IKEAELKR.K			493.804	2	986.601	986.599	0	1.7	422	Specific	396.89	72.95	72.95	4.71	50	>Cre12.g532100.t1.2 pacid=30792744 transcript=Cre12.g532100.t1.2 locus=Cre12.g532100 ID=Cre12.g532100.t1.2.v5.5 annot-version=v5.5
01778:2	6	R.KLTDVER.A			430.746	2	860.485	860.484	0	1.2	430	Specific	321.6	67.94	67.94	4.6	50	>Cre12.g532100.t1.2 pacid=30792744 transcript=Cre12.g532100.t1.2 locus=Cre12.g532100 ID=Cre12.g532100.t1.2.v5.5 annot-version=v5.5
01720:2	6	R.KLTDVER.A			430.746	2	860.485	860.484	0	1	430	Specific	375.92	96.55	96.55	3.55	50	>Cre12.g532100.t1.2 pacid=30792744 transcript=Cre12.g532100.t1.2 locus=Cre12.g532100 ID=Cre12.g532100.t1.2.v5.5 annot-version=v5.5
34915:3	6	R.GGAVAGGLLPQQPTDPATLAVAVGGAFVPSVAGK.R			1025.23	3	3073.67	3073.67	0	0.9	443	Specific	47.91	43.78	43.78	1.1	50	>Cre12.g532100.t1.2 pacid=30792744 transcript=Cre12.g532100.t1.2 locus=Cre12.g532100 ID=Cre12.g532100.t1.2.v5.5 annot-version=v5.5
35201:3	6	R.GGAVAGGLLPQQPTDPATLAVAVGGAFVPSVAGK.R			1025.23	3	3073.67	3073.67	0	1.1	443	Specific	97.71	97.71	97.71	2.29	50	>Cre12.g532100.t1.2 pacid=30792744 transcript=Cre12.g532100.t1.2 locus=Cre12.g532100 ID=Cre12.g532100.t1.2.v5.5 annot-version=v5.5
35162:3	6	R.GGAVAGGLLPQQPTDPATLAVAVGGAFVPSVAGK.R			1025.23	3	3073.68	3073.67	0	2.3	443	Specific	324.93	285.11	285.11	6.68	50	>Cre12.g532100.t1.2 pacid=30792744 transcript=Cre12.g532100.t1.2 locus=Cre12.g532100 ID=Cre12.g532100.t1.2.v5.5 annot-version=v5.5
33863:3	6	R.GGAVAGGLLPQQPTDPATLAVAVGGAFVPSVAGKR.-			1077.26	3	3229.78	3229.77	0	2.4	443	Specific	528.81	430.65	430.65	10.1	50	>Cre12.g532100.t1.2 pacid=30792744 transcript=Cre12.g532100.t1.2 locus=Cre12.g532100 ID=Cre12.g532100.t1.2.v5.5 annot-version=v5.5
33712:3	6	R.GGAVAGGLLPQQPTDPATLAVAVGGAFVPSVAGKR.-			1077.26	3	3229.78	3229.77	0	2.4	443	Specific	731.25	677.71	677.71	14	50	>Cre12.g532100.t1.2 pacid=30792744 transcript=Cre12.g532100.t1.2 locus=Cre12.g532100 ID=Cre12.g532100.t1.2.v5.5 annot-version=v5.5
33121:3	6	R.GGAVAGGLLPQQPTDPATLAVAVGGAFVPSVAGK[+28.031]R.-		K[+28]	1086.6	3	3257.78	3257.8	0	-7.2	443	Specific	57.53	57.53	57.53	1.37	50	>Cre12.g532100.t1.2 pacid=30792744 transcript=Cre12.g532100.t1.2 locus=Cre12.g532100 ID=Cre12.g532100.t1.2.v5.5 annot-version=v5.5
15246:2	7	M.GASQESELDFVPR.L			717.847	2	1434.69	1434.69	0	0.8	2	NRagged	139.58	54.5	54.5	3.26	36	>Cre17.g722750.t1.2 pacid=30782324 transcript=Cre17.g722750.t1.2 locus=Cre17.g722750 ID=Cre17.g722750.t1.2.v5.5 annot-version=v5.5
15135:2	7	M.GASQESELDFVPR.L			717.849	2	1434.69	1434.69	0	2.8	2	NRagged	234.74	72.77	72.77	5.24	36	>Cre17.g722750.t1.2 pacid=30782324 transcript=Cre17.g722750.t1.2 locus=Cre17.g722750 ID=Cre17.g722750.t1.2.v5.5 annot-version=v5.5
15317:2	7	M.GASQESELDFVPR.L			717.85	2	1434.69	1434.69	0	4.2	2	NRagged	249.29	93.62	93.62	5.7	36	>Cre17.g722750.t1.2 pacid=30782324 transcript=Cre17.g722750.t1.2 locus=Cre17.g722750 ID=Cre17.g722750.t1.2.v5.5 annot-version=v5.5
15329:2	7	M.GASQESELDFVPR.L			717.848	2	1434.69	1434.69	0	1.6	2	NRagged	287.03	83.88	83.88	7.08	36	>Cre17.g722750.t1.2 pacid=30782324 transcript=Cre17.g722750.t1.2 locus=Cre17.g722750 ID=Cre17.g722750.t1.2.v5.5 annot-version=v5.5
[truncated: 2,392 more rows]

## Sheet: mock  co-IP_Protein List
Protein Rank	Description	# of spectra	# of unique peptides	# of mod peptides	Coverage %	# AA's in protein	|Log Prob|	Best |Log Prob|	Best score	Total Intensity
[truncated: 133 more rows]

[truncated: 3 more sheets: mock co-IP PSMs, List of phoshopeptides , List of contaminants]
