# Supplementary material for: Coexpressed subunits of dual genetic origin define a conserved supercomplex mediating essential protein import into chloroplasts
Source: Proc Natl Acad Sci U S A. 2020 Dec 3;117(51):32739–49. doi: 10.1073/pnas.2014294117 (PMC7768757; doi:10.1073/pnas.2014294117)
Supplement: Supplementary File [file pnas.2014294117.sd05.xlsx]

## Sheet: Legend for PTMs
Propionamide / +71.037114 @ C | fixed
Oxidation / +15.994915 @ M | common2
Dioxidation / +31.989829 @ M | common1
Oxidation / +15.994915 @ H, W | common1
Dioxidation / +31.989829 @ W | common1
Trioxidation (-fixed mod) / -23.052370 @ C | common1
Deamidated / +0.984016 @ N, Q | common1
Gln->pyro-Glu / -17.026549 @ N-Term Q | rare1
Glu->pyro-Glu / -18.010565 @ N-Term E | rare1
Methyl / +14.01565 @ NTerm | rare1
Phospho / +79.966331 @ S, T, Y | common1
GlyGly / +114.042927 @ K | common1
Methyl / +14.01565 @ K, R | common1
Dimethyl / +28.0313 @ K | common1

## Sheet: Tic214 co-IP Protein List 
Protein Rank	Description	|Log Prob|	Best |Log Prob|	Best score	Total Intensity	# of spectra	# of unique peptides	# of mod peptides	Coverage %	# AA's in protein	Protein DB number
1	>Cre06.g300550.t1.2 pacid=30778929 transcript=Cre06.g300550.t1.2 locus=Cre06.g300550 ID=Cre06.g300550.t1.2.v5.5 annot-version=v5.5	690.77	13.1	842.9	1.22546e+07	357	234	157	62.3	955	5369
2	>Cre16.g696000.t1.2 pacid=30777161 transcript=Cre16.g696000.t1.2 locus=Cre16.g696000 ID=Cre16.g696000.t1.2.v5.5 annot-version=v5.5	730.83	12.49	768.9	1.01793e+07	317	201	94	78.43	1493	3665
3	>gi|28269781|tpg|DAA00959.1| TPA_inf: hypothetical protein (chloroplast) [Chlamydomonas reinhardtii]	588.59	12.18	798.2	1.18771e+07	305	209	111	45.76	1995	285
4	>Cre03.g175200.t1.2 pacid=30786650 transcript=Cre03.g175200.t1.2 locus=Cre03.g175200 ID=Cre03.g175200.t1.2.v5.5 annot-version=v5.5	476	10.38	659	7274881	260	163	97	70.18	798	12762
5	>Cre17.g734300.t1.1 pacid=30782406 transcript=Cre17.g734300.t1.1 locus=Cre17.g734300 ID=Cre17.g734300.t1.1.v5.5 annot-version=v5.5	377.6	10.4	757.6	8.41445e+06	193	126	64	66.7	967	8711
6	>Cre07.g352350.t1.2 pacid=30774541 transcript=Cre07.g352350.t1.2 locus=Cre07.g352350 ID=Cre07.g352350.t1.2.v5.5 annot-version=v5.5	182.8	11.4	721.8	1.76237e+06	71	57	27	49.15	1058	1142
7	>Cre03.g201100.t1.2 pacid=30787050 transcript=Cre03.g201100.t1.2 locus=Cre03.g201100 ID=Cre03.g201100.t1.2.v5.5 annot-version=v5.5	211.7	9.43	619.7	1.39832e+06	71	64	27	42.02	1178	13148
8	>Cre08.g378750.t1.1 pacid=30773864 transcript=Cre08.g378750.t1.1 locus=Cre08.g378750 ID=Cre08.g378750.t1.1.v5.5 annot-version=v5.5	115.1	9.62	620.4	771229	39	32	10	57.16	691	494
9	>Cre16.g659950.t1.1 pacid=30778100 transcript=Cre16.g659950.t1.1 locus=Cre16.g659950 ID=Cre16.g659950.t1.1.v5.5 annot-version=v5.5	84.21	7.82	594.2	997373	38	29	13	39.23	673	4579
10	>Cre17.g739752.t1.1 pacid=30782539 transcript=Cre17.g739752.t1.1 locus=Cre17.g739752 ID=Cre17.g739752.t1.1.v5.5 annot-version=v5.5	80.27	5.55	519	778723	37	30	10	40.26	780	8841
11	>Cre17.g707500.t1.2 pacid=30781741 transcript=Cre17.g707500.t1.2 locus=Cre17.g707500 ID=Cre17.g707500.t1.2.v5.5 annot-version=v5.5	93.98	10.08	687.9	615821	35	29	8	28.8	1080	8066
12	>Cre14.g614850.t1.1 pacid=30776426 transcript=Cre14.g614850.t1.1 locus=Cre14.g614850 ID=Cre14.g614850.t1.1.v5.5 annot-version=v5.5	88.93	6.74	514.4	453904	35	31	8	20.61	2057	2958
13	>Cre12.g519180.t1.1 pacid=30791737 transcript=Cre12.g519180.t1.1 locus=Cre12.g519180 ID=Cre12.g519180.t1.1.v5.5 annot-version=v5.5	48.16	6.56	509.5	392161	20	15	4	15	1093	17665
14	>gi|28269769|tpg|DAA00947.1| TPA_inf: ribosomal protein S3 (chloroplast) [Chlamydomonas reinhardtii]	23.32	6.46	448.4	397127	20	18	2	23.88	712	236
15	>Cre04.g217800.t1.1 pacid=30791260 transcript=Cre04.g217800.t1.1 locus=Cre04.g217800 ID=Cre04.g217800.t1.1.v5.5 annot-version=v5.5	36.35	5.12	460.4	376233	19	17	6	39.91	446	17218
16	>Cre06.g263450.t1.2 pacid=30779125 transcript=Cre06.g263450.t1.2 locus=Cre06.g263450 ID=Cre06.g263450.t1.2.v5.5 annot-version=v5.5	20.51	4.62	334.3	250227	18	16	6	34.99	463	5560
17	>Cre12.g532100.t1.2 pacid=30792744 transcript=Cre12.g532100.t1.2 locus=Cre12.g532100 ID=Cre12.g532100.t1.2.v5.5 annot-version=v5.5	49.73	6.58	533.3	369544	18	16	4	36.48	477	18653
18	>Cre06.g252200.t1.2 pacid=30779515 transcript=Cre06.g252200.t1.2 locus=Cre06.g252200 ID=Cre06.g252200.t1.2.v5.5 annot-version=v5.5	53.13	9.43	621.4	283309	17	14	6	43.07	397	5935
19	>Cre10.g452450.t1.2 pacid=30790862 transcript=Cre10.g452450.t1.2 locus=Cre10.g452450 ID=Cre10.g452450.t1.2.v5.5 annot-version=v5.5	30.86	6.58	484.6	137692	15	13	2	16.92	1046	16836
20	>gi|32880376|tpg|DAA01471.1| TPA_inf: photosystem I P700 chlorophyll A apoprotein A1 (chloroplast) [Chlamydomonas reinhardtii]	28.17	6.65	550.8	340243	14	11	3	15.18	751	171
21	>Cre12.g497350.t1.1 pacid=30791661 transcript=Cre12.g497350.t1.1 locus=Cre12.g497350 ID=Cre12.g497350.t1.1.v5.5 annot-version=v5.5	30.12	6.65	467.2	97467.4	14	13	6	14.27	1801	17590
22	>Cre15.g635650.t1.2 pacid=30783672 transcript=Cre15.g635650.t1.2 locus=Cre15.g635650 ID=Cre15.g635650.t1.2.v5.5 annot-version=v5.5	15.13	5.07	395.2	150861	13	11	3	6.55	2794	9912
23	>Cre10.g448650.t1.1 pacid=30790243 transcript=Cre10.g448650.t1.1 locus=Cre10.g448650 ID=Cre10.g448650.t1.1.v5.5 annot-version=v5.5	33.28	6.55	448.7	177948	13	11	3	22.02	672	16234
24	>Cre14.g616700.t1.1 pacid=30776509 transcript=Cre14.g616700.t1.1 locus=Cre14.g616700 ID=Cre14.g616700.t1.1.v5.5 annot-version=v5.5	41.83	5.85	485.5	282094	13	12	0	12.34	964	3038
25	>Cre17.g740261.t1.1 pacid=30782460 transcript=Cre17.g740261.t1.1 locus=Cre17.g740261 ID=Cre17.g740261.t1.1.v5.5 annot-version=v5.5	20.99	6.68	498.9	148053	12	11	3	17.28	810	8765
26	>Cre17.g722750.t1.2 pacid=30782324 transcript=Cre17.g722750.t1.2 locus=Cre17.g722750 ID=Cre17.g722750.t1.2.v5.5 annot-version=v5.5	25.02	6.5	445	137661	12	11	1	40.22	363	8632
27	>Cre03.g199000.t1.2 pacid=30787133 transcript=Cre03.g199000.t1.2 locus=Cre03.g199000 ID=Cre03.g199000.t1.2.v5.5 annot-version=v5.5	20.35	4.91	384.9	398415	11	10	0	19.63	749	13231
28	>Cre06.g269950.t1.2 pacid=30778959 transcript=Cre06.g269950.t1.2 locus=Cre06.g269950 ID=Cre06.g269950.t1.2.v5.5 annot-version=v5.5	27.68	4.49	370.5	155662	11	11	3	18.48	817	5399
29	>Cre03.g164700.t1.2 pacid=30787903 transcript=Cre03.g164700.t1.2 locus=Cre03.g164700 ID=Cre03.g164700.t1.2.v5.5 annot-version=v5.5	14.59	4.13	333.1	145513	10	8	1	25.23	329	13973
30	>Cre09.g416350.t1.2 pacid=30780945 transcript=Cre09.g416350.t1.2 locus=Cre09.g416350 ID=Cre09.g416350.t1.2.v5.5 annot-version=v5.5	20.6	5.3	365.1	107089	10	8	2	27.84	334	7308
31	>Cre13.g570350.t1.1 pacid=30784007 transcript=Cre13.g570350.t1.1 locus=Cre13.g570350 ID=Cre13.g570350.t1.1.v5.5 annot-version=v5.5	16.08	5.15	366.6	105985	10	9	2	9.6	802	10223
32	>Cre09.g389150.t1.2 pacid=30780570 transcript=Cre09.g389150.t1.2 locus=Cre09.g389150 ID=Cre09.g389150.t1.2.v5.5 annot-version=v5.5	27.87	6.77	486.1	102849	10	9	1	10.02	1287	6952
33	>Cre05.g242000.t1.2 pacid=30783498 transcript=Cre05.g242000.t1.2 locus=Cre05.g242000 ID=Cre05.g242000.t1.2.v5.5 annot-version=v5.5	23.29	5.55	458.5	153153	10	9	1	15.12	767	9753
34	>Cre12.g519900.t1.2 pacid=30791765 transcript=Cre12.g519900.t1.2 locus=Cre12.g519900 ID=Cre12.g519900.t1.2.v5.5 annot-version=v5.5	18.3	5.01	405.5	76919.3	9	8	0	12.2	803	17692
35	>Cre02.g078966.t1.1 pacid=30784942 transcript=Cre02.g078966.t1.1 locus=Cre02.g078966 ID=Cre02.g078966.t1.1.v5.5 annot-version=v5.5	14.42	3.45	344.8	109999	9	8	2	13.76	981	11135
36	>Cre02.g120250.t1.1 pacid=30785280 transcript=Cre02.g120250.t1.1 locus=Cre02.g120250 ID=Cre02.g120250.t1.1.v5.5 annot-version=v5.5	10.88	4.97	410.8	69972.8	9	9	3	12.6	754	11457
37	>Cre09.g388500.t1.2 pacid=30780636 transcript=Cre09.g388500.t1.2 locus=Cre09.g388500 ID=Cre09.g388500.t1.2.v5.5 annot-version=v5.5	22.14	6.59	404.6	56080.8	8	6	0	11.51	834	7014
38	>Cre16.g653350.t1.2 pacid=30776868 transcript=Cre16.g653350.t1.2 locus=Cre16.g653350 ID=Cre16.g653350.t1.2.v5.5 annot-version=v5.5	14.34	5.27	372.5	64270.2	7	4	0	10.02	609	3389
39	>Cre06.g250100.t1.2 pacid=30778980 transcript=Cre06.g250100.t1.2 locus=Cre06.g250100 ID=Cre06.g250100.t1.2.v5.5 annot-version=v5.5	11.82	4.67	423.3	54782.1	7	6	2	10.75	679	5420
40	>Cre13.g603700.t1.2 pacid=30784404 transcript=Cre13.g603700.t1.2 locus=Cre13.g603700 ID=Cre13.g603700.t1.2.v5.5 annot-version=v5.5	15.39	3.77	349.7	87071.7	7	6	1	16.45	377	10612
41	>Cre16.g663200.t1.1 pacid=30777827 transcript=Cre16.g663200.t1.1 locus=Cre16.g663200 ID=Cre16.g663200.t1.1.v5.5 annot-version=v5.5	4.98	3.16	229.1	69523.3	7	7	1	10.75	707	4312
42	>gi|32880374|tpg|DAA00949.2| TPA_inf: photosystem I P700 chlorophyll A apoprotein A2 (chloroplast) [Chlamydomonas reinhardtii]	26.07	8.76	602.1	129572	7	7	0	11.56	735	172
43	>Cre01.g044800.t1.2 pacid=30789628 transcript=Cre01.g044800.t1.2 locus=Cre01.g044800 ID=Cre01.g044800.t1.2.v5.5 annot-version=v5.5	4.86	2.27	242.4	75068	7	7	1	11.93	830	15641
44	>Cre06.g309200.t1.2 pacid=30778658 transcript=Cre06.g309200.t1.2 locus=Cre06.g309200 ID=Cre06.g309200.t1.2.v5.5 annot-version=v5.5	7.53	4.4	254.9	33959.3	7	7	2	16.77	662	5110
45	>Cre01.g002500.t1.2 pacid=30788346 transcript=Cre01.g002500.t1.2 locus=Cre01.g002500 ID=Cre01.g002500.t1.2.v5.5 annot-version=v5.5	2.73	1.79	313.1	55384	5	4	0	16.05	243	14401

## Sheet: Tic214 co-IP PSMs
Query #:z	Protein Rank	Peptide < ProteinMetrics Confidential >	Glycans NHFAGNa	Modification Type(s)	Observed m/z	z	Observed (M+H)	Calc. mass (M+H)	Off-by-x error	Mass error (ppm)	Starting position	Cleavage	Score	Delta	Delta Mod	|Log Prob|	# of unique peptides	Protein Name	Protein DB number	Scan Time
23318:2	1	K.KGTDAPAALTDPLK[+28.031].E		K[+28]	713.403	2	1425.8	1425.79	0	2.2	5	Specific	206.36	89.01	89.01	3.25	234	>Cre06.g300550.t1.2 pacid=30778929 transcript=Cre06.g300550.t1.2 locus=Cre06.g300550 ID=Cre06.g300550.t1.2.v5.5 annot-version=v5.5	5369	87.3979
24716:3	1	K.GTDAPAALTDPLKEDPTVIR.D			694.037	3	2080.1	2080.09	0	2	6	Specific	265.34	158.01	158.01	6.08	234	>Cre06.g300550.t1.2 pacid=30778929 transcript=Cre06.g300550.t1.2 locus=Cre06.g300550 ID=Cre06.g300550.t1.2.v5.5 annot-version=v5.5	5369	89.3798
34949:3	1	K.GTDAPAALTDPLKEDPTVIRDEAQFPEPSLYFK.V			1211.28	3	3631.83	3631.82	0	3.1	6	Specific	83.01	83.01	83.01	2.37	234	>Cre06.g300550.t1.2 pacid=30778929 transcript=Cre06.g300550.t1.2 locus=Cre06.g300550 ID=Cre06.g300550.t1.2.v5.5 annot-version=v5.5	5369	102.876
35294:3	1	K.GTDAPAALTDPLKEDPTVIRDEAQ[+0.984]FPEPSLYFK.V		Q[+1]	1211.61	3	3632.81	3632.8	0	2.9	6	Specific	136.13	136.13	136.13	2.51	234	>Cre06.g300550.t1.2 pacid=30778929 transcript=Cre06.g300550.t1.2 locus=Cre06.g300550 ID=Cre06.g300550.t1.2.v5.5 annot-version=v5.5	5369	103.377
20015:2	1	T.DAPAALTDPLK.E			556.304	2	1111.6	1111.6	0	1.9	8	NRagged	188.69	9.86	9.86	1.36	234	>Cre06.g300550.t1.2 pacid=30778929 transcript=Cre06.g300550.t1.2 locus=Cre06.g300550 ID=Cre06.g300550.t1.2.v5.5 annot-version=v5.5	5369	82.508
20010:2	1	T.DAPAALTDPLK.E			556.305	2	1111.6	1111.6	0	3.1	8	NRagged	231.79	36.15	36.15	3.18	234	>Cre06.g300550.t1.2 pacid=30778929 transcript=Cre06.g300550.t1.2 locus=Cre06.g300550 ID=Cre06.g300550.t1.2.v5.5 annot-version=v5.5	5369	82.502
35542:3	1	T.DAPAALTDPLKEDPTVIRDEAQFPEPSLYFK.V			1158.59	3	3473.76	3473.75	0	2.2	8	NRagged	117.8	61.83	61.83	1.76	234	>Cre06.g300550.t1.2 pacid=30778929 transcript=Cre06.g300550.t1.2 locus=Cre06.g300550 ID=Cre06.g300550.t1.2.v5.5 annot-version=v5.5	5369	103.73
35548:3	1	T.DAPAALTDPLKEDPTVIRDEAQFPEPSLYFK.V			1158.59	3	3473.76	3473.75	0	3.2	8	NRagged	250.05	142.41	142.41	3.24	234	>Cre06.g300550.t1.2 pacid=30778929 transcript=Cre06.g300550.t1.2 locus=Cre06.g300550 ID=Cre06.g300550.t1.2.v5.5 annot-version=v5.5	5369	103.739
17398:2	1	D.APAALTDPLK.E			498.791	2	996.575	996.572	0	2.7	9	NRagged	360.06	67.44	67.44	6.09	234	>Cre06.g300550.t1.2 pacid=30778929 transcript=Cre06.g300550.t1.2 locus=Cre06.g300550 ID=Cre06.g300550.t1.2.v5.5 annot-version=v5.5	5369	78.7338
34287:3	1	D.APAALTDPLKEDPTVIRDEAQFPEPSLYFK.V			1120.25	3	3358.73	3358.72	0	2.9	9	NRagged	180.98	112.81	112.81	2.53	234	>Cre06.g300550.t1.2 pacid=30778929 transcript=Cre06.g300550.t1.2 locus=Cre06.g300550 ID=Cre06.g300550.t1.2.v5.5 annot-version=v5.5	5369	102.022
07765:2	1	K.EDPTVIR.D			415.225	2	829.443	829.441	0	2.1	19	Specific	398.68	36.05	36.05	4.64	234	>Cre06.g300550.t1.2 pacid=30778929 transcript=Cre06.g300550.t1.2 locus=Cre06.g300550 ID=Cre06.g300550.t1.2.v5.5 annot-version=v5.5	5369	59.0965
07749:2	1	K.EDPTVIR.D			415.225	2	829.443	829.441	0	1.8	19	Specific	410.27	45.94	45.94	5.31	234	>Cre06.g300550.t1.2 pacid=30778929 transcript=Cre06.g300550.t1.2 locus=Cre06.g300550 ID=Cre06.g300550.t1.2.v5.5 annot-version=v5.5	5369	59.0339
30901:3	1	K.EDPTVIRDEAQFPEPSLYFK.V			794.396	3	2381.17	2381.17	0	3.4	19	Specific	142.92	108.97	108.97	3.25	234	>Cre06.g300550.t1.2 pacid=30778929 transcript=Cre06.g300550.t1.2 locus=Cre06.g300550 ID=Cre06.g300550.t1.2.v5.5 annot-version=v5.5	5369	97.5222
35274:2	1	K.E[-18.011]DPTVIRDEAQFPEPSLYFK.V		E[-18]	1182.08	2	2363.16	2363.16	0	2.8	19	Specific	258.58	177.89	177.89	5.84	234	>Cre06.g300550.t1.2 pacid=30778929 transcript=Cre06.g300550.t1.2 locus=Cre06.g300550 ID=Cre06.g300550.t1.2.v5.5 annot-version=v5.5	5369	103.341
31495:3	1	K.EDPTVIRDEAQ[+0.984]FPEPSLYFK.V		Q[+1]	794.724	3	2382.16	2382.15	0	3.2	19	Specific	432.78	260.82	260.82	7.37	234	>Cre06.g300550.t1.2 pacid=30778929 transcript=Cre06.g300550.t1.2 locus=Cre06.g300550 ID=Cre06.g300550.t1.2.v5.5 annot-version=v5.5	5369	98.3562
35826:2	1	K.E[-18.011]DPTVIRDEAQ[+0.984]FPEPSLYFK.V		E[-18], Q[+1]	1182.57	2	2364.14	2364.14	0	1	19	Specific	15.98	14.33	14.33	0.58	234	>Cre06.g300550.t1.2 pacid=30778929 transcript=Cre06.g300550.t1.2 locus=Cre06.g300550 ID=Cre06.g300550.t1.2.v5.5 annot-version=v5.5	5369	104.085
30894:2	1	R.DEAQFPEPSLYFK.V			785.878	2	1570.75	1570.74	0	3.5	26	Specific	339.2	232.4	232.4	7.45	234	>Cre06.g300550.t1.2 pacid=30778929 transcript=Cre06.g300550.t1.2 locus=Cre06.g300550 ID=Cre06.g300550.t1.2.v5.5 annot-version=v5.5	5369	97.5137
31660:2	1	R.DEAQ[+0.984]FPEPSLYFK.V		Q[+1]	786.37	2	1571.73	1571.73	0	3.9	26	Specific	246.66	172.32	172.32	6.71	234	>Cre06.g300550.t1.2 pacid=30778929 transcript=Cre06.g300550.t1.2 locus=Cre06.g300550 ID=Cre06.g300550.t1.2.v5.5 annot-version=v5.5	5369	98.5563
29959:2	1	D.EAQFPEPSLYFK.V			728.364	2	1455.72	1455.72	0	3.1	27	NRagged	370.23	146.52	146.52	6.9	234	>Cre06.g300550.t1.2 pacid=30778929 transcript=Cre06.g300550.t1.2 locus=Cre06.g300550 ID=Cre06.g300550.t1.2.v5.5 annot-version=v5.5	5369	96.2779
29218:2	1	A.QFPEPSLYFK.V			628.323	2	1255.64	1255.64	0	3.2	29	NRagged	176.67	22.29	22.29	1.66	234	>Cre06.g300550.t1.2 pacid=30778929 transcript=Cre06.g300550.t1.2 locus=Cre06.g300550 ID=Cre06.g300550.t1.2.v5.5 annot-version=v5.5	5369	95.2948
08149:2	1	K.VFESEAGEPEAK.I			646.805	2	1292.6	1292.6	0	2.3	39	Specific	360.59	196.81	196.81	7.7	234	>Cre06.g300550.t1.2 pacid=30778929 transcript=Cre06.g300550.t1.2 locus=Cre06.g300550 ID=Cre06.g300550.t1.2.v5.5 annot-version=v5.5	5369	60.2051
10527:2	1	K.VFES[+79.966]EAGEPEAK.I		S[+80]	686.79	2	1372.57	1372.57	0	4	39	Specific	75.31	36.46	36.46	2.38	234	>Cre06.g300550.t1.2 pacid=30778929 transcript=Cre06.g300550.t1.2 locus=Cre06.g300550 ID=Cre06.g300550.t1.2.v5.5 annot-version=v5.5	5369	66.3776
10084:2	1	K.VFES[+79.966]EAGEPEAK.I		S[+80]	686.789	2	1372.57	1372.57	0	3.2	39	Specific	471.49	317.56	317.56	7.83	234	>Cre06.g300550.t1.2 pacid=30778929 transcript=Cre06.g300550.t1.2 locus=Cre06.g300550 ID=Cre06.g300550.t1.2.v5.5 annot-version=v5.5	5369	65.3003
10211:2	1	K.VFES[+79.966]EAGEPEAK.I		S[+80]	686.79	2	1372.57	1372.57	0	4.5	39	Specific	660.44	381.87	381.87	12.94	234	>Cre06.g300550.t1.2 pacid=30778929 transcript=Cre06.g300550.t1.2 locus=Cre06.g300550 ID=Cre06.g300550.t1.2.v5.5 annot-version=v5.5	5369	65.6115
14353:2	1	K.VFES[+79.966]EAGEPEAK[+28.031].I		K[+28], S[+80]	700.805	2	1400.6	1400.6	0	3	39	Specific	225.56	71.85	71.85	4.31	234	>Cre06.g300550.t1.2 pacid=30778929 transcript=Cre06.g300550.t1.2 locus=Cre06.g300550 ID=Cre06.g300550.t1.2.v5.5 annot-version=v5.5	5369	74.0609
01903:2	1	K.IRADVNK.L			408.241	2	815.475	815.473	0	1.5	51	Specific	278.14	10.48	10.48	1.74	234	>Cre06.g300550.t1.2 pacid=30778929 transcript=Cre06.g300550.t1.2 locus=Cre06.g300550 ID=Cre06.g300550.t1.2.v5.5 annot-version=v5.5	5369	16.5244
01845:2	1	K.IRADVNK.L			408.241	2	815.475	815.473	0	2.4	51	Specific	312.8	54.56	54.56	2.55	234	>Cre06.g300550.t1.2 pacid=30778929 transcript=Cre06.g300550.t1.2 locus=Cre06.g300550 ID=Cre06.g300550.t1.2.v5.5 annot-version=v5.5	5369	15.7507
10826:3	1	K.IRADVN[+0.984]KLYDR.W		N[+1]	455.251	3	1363.74	1363.73	0	3.3	51	Specific	133.31	15.28	15.28	0.45	234	>Cre06.g300550.t1.2 pacid=30778929 transcript=Cre06.g300550.t1.2 locus=Cre06.g300550 ID=Cre06.g300550.t1.2.v5.5 annot-version=v5.5	5369	67.0616
08819:2	1	R.ADVN[+0.984]KLYDR.W		N[+1]	547.779	2	1094.55	1094.55	0	1.8	53	Specific	344.56	80.21	80.21	4.83	234	>Cre06.g300550.t1.2 pacid=30778929 transcript=Cre06.g300550.t1.2 locus=Cre06.g300550 ID=Cre06.g300550.t1.2.v5.5 annot-version=v5.5	5369	62.0832
08783:2	1	R.ADVN[+0.984]KLYDR.W		N[+1]	547.778	2	1094.55	1094.55	0	1.5	53	Specific	357.96	121.3	121.3	4.61	234	>Cre06.g300550.t1.2 pacid=30778929 transcript=Cre06.g300550.t1.2 locus=Cre06.g300550 ID=Cre06.g300550.t1.2.v5.5 annot-version=v5.5	5369	62.0232
10739:2	1	K.LYDRW[+15.995]IEK.Y		W[+16]	569.8	2	1138.59	1138.59	0	2.6	58	Specific	222.98	17.84	17.84	1.64	234	>Cre06.g300550.t1.2 pacid=30778929 transcript=Cre06.g300550.t1.2 locus=Cre06.g300550 ID=Cre06.g300550.t1.2.v5.5 annot-version=v5.5	5369	66.8565
26950:3	1	R.RWPEDGINT[+79.966]EDM[+31.990]VWLAEEANK.R		M[+32], T[+80]	872.379	3	2615.12	2615.11	0	4.2	69	Specific	52.41	3.4	3.4	1.47	234	>Cre06.g300550.t1.2 pacid=30778929 transcript=Cre06.g300550.t1.2 locus=Cre06.g300550 ID=Cre06.g300550.t1.2.v5.5 annot-version=v5.5	5369	92.301
34149:3	1	R.RWPEDGINT[+79.966]EDMVWLAEEANKR.K		T[+80]	913.748	3	2739.23	2739.22	0	2.3	69	Specific	103.41	52.83	52.83	2.19	234	>Cre06.g300550.t1.2 pacid=30778929 transcript=Cre06.g300550.t1.2 locus=Cre06.g300550 ID=Cre06.g300550.t1.2.v5.5 annot-version=v5.5	5369	101.818
26292:3	1	R.RWPEDGINT[+79.966]EDM[+15.995]VWLAEEANKR.K		M[+16], T[+80]	919.081	3	2755.23	2755.22	0	3.6	69	Specific	348.89	284.66	141.54	6.53	234	>Cre06.g300550.t1.2 pacid=30778929 transcript=Cre06.g300550.t1.2 locus=Cre06.g300550 ID=Cre06.g300550.t1.2.v5.5 annot-version=v5.5	5369	91.4334
40030:2	1	R.WPEDGINT[+79.966]EDMVWLAEEANK.R		T[+80]	1214.02	2	2427.03	2427.02	0	4.9	70	Specific	47.75	47.75	47.75	2.55	234	>Cre06.g300550.t1.2 pacid=30778929 transcript=Cre06.g300550.t1.2 locus=Cre06.g300550 ID=Cre06.g300550.t1.2.v5.5 annot-version=v5.5	5369	109.945
40036:2	1	R.WPEDGINT[+79.966]EDMVWLAEEANK.R		T[+80]	1214.01	2	2427.02	2427.02	0	0.4	70	Specific	405.99	278.26	278.26	7.71	234	>Cre06.g300550.t1.2 pacid=30778929 transcript=Cre06.g300550.t1.2 locus=Cre06.g300550 ID=Cre06.g300550.t1.2.v5.5 annot-version=v5.5	5369	109.964
32583:2	1	R.WPEDGINT[+79.966]EDM[+15.995]VWLAEEANK.R		M[+16], T[+80]	1222.02	2	2443.03	2443.02	0	5.2	70	Specific	80.81	62.9	34.66	2.82	234	>Cre06.g300550.t1.2 pacid=30778929 transcript=Cre06.g300550.t1.2 locus=Cre06.g300550 ID=Cre06.g300550.t1.2.v5.5 annot-version=v5.5	5369	99.7774
33227:2	1	R.WPEDGINT[+79.966]EDM[+15.995]VWLAEEANK.R		M[+16], T[+80]	1222.01	2	2443.02	2443.02	0	1.4	70	Specific	164.62	26.3	26.3	2.8	234	>Cre06.g300550.t1.2 pacid=30778929 transcript=Cre06.g300550.t1.2 locus=Cre06.g300550 ID=Cre06.g300550.t1.2.v5.5 annot-version=v5.5	5369	100.638
40035:2	1	R.WPEDGIN[+0.984]T[+79.966]EDMVWLAEEANK.R		N[+1], T[+80]	1214.52	2	2428.03	2428.01	0	10.5	70	Specific	288.96	170.85	36.18	5.24	234	>Cre06.g300550.t1.2 pacid=30778929 transcript=Cre06.g300550.t1.2 locus=Cre06.g300550 ID=Cre06.g300550.t1.2.v5.5 annot-version=v5.5	5369	109.956
37118:3	1	R.WPEDGINT[+79.966]EDMVWLAEEANKR.K		T[+80]	861.714	3	2583.13	2583.12	0	2.2	70	Specific	414.12	363.54	363.54	7.69	234	>Cre06.g300550.t1.2 pacid=30778929 transcript=Cre06.g300550.t1.2 locus=Cre06.g300550 ID=Cre06.g300550.t1.2.v5.5 annot-version=v5.5	5369	105.916
29754:3	1	R.WPEDGINT[+79.966]EDM[+15.995]VWLAEEANKR.K		M[+16], T[+80]	867.047	3	2599.13	2599.12	0	3.8	70	Specific	460.2	207.7	38.29	7.43	234	>Cre06.g300550.t1.2 pacid=30778929 transcript=Cre06.g300550.t1.2 locus=Cre06.g300550 ID=Cre06.g300550.t1.2.v5.5 annot-version=v5.5	5369	96.0245
27198:3	1	R.GTVAAEKTEY[+79.966]EDEFMPDPTVGAPVSAADAAK.A		Y[+80]	1083.15	3	3247.44	3247.44	0	0.6	99	Specific	17.26	11.06	11.06	0.15	234	>Cre06.g300550.t1.2 pacid=30778929 transcript=Cre06.g300550.t1.2 locus=Cre06.g300550 ID=Cre06.g300550.t1.2.v5.5 annot-version=v5.5	5369	92.627
24649:3	1	R.GT[+79.966]VAAEKTEYEDEFMPDPTVGAPVSAADAAK.A		T[+80]	1083.15	3	3247.45	3247.44	0	3	99	Specific	159.65	124.66	43.4	3	234	>Cre06.g300550.t1.2 pacid=30778929 transcript=Cre06.g300550.t1.2 locus=Cre06.g300550 ID=Cre06.g300550.t1.2.v5.5 annot-version=v5.5	5369	89.298
26819:3	1	R.GT[+79.966]VAAEKTEYEDEFMPDPTVGAPVSAADAAK.A		T[+80]	1083.15	3	3247.45	3247.44	0	2.5	99	Specific	535.56	380.96	27.84	8.49	234	>Cre06.g300550.t1.2 pacid=30778929 transcript=Cre06.g300550.t1.2 locus=Cre06.g300550 ID=Cre06.g300550.t1.2.v5.5 annot-version=v5.5	5369	92.1326
20431:3	1	R.GTVAAEKTEYEDEFM[+15.995]PDPTVGAPVSAADAAK.A		M[+16]	1061.83	3	3183.48	3183.47	0	4.2	99	Specific	547	374.04	374.04	8.77	234	>Cre06.g300550.t1.2 pacid=30778929 transcript=Cre06.g300550.t1.2 locus=Cre06.g300550 ID=Cre06.g300550.t1.2.v5.5 annot-version=v5.5	5369	83.2062
27124:3	1	R.GTVAAEKT[+79.966]EYEDEFMPDPTVGAPVSAADAAK.A		T[+80]	1083.15	3	3247.45	3247.44	0	3	99	Specific	563.17	340.53	13.16	7.78	234	>Cre06.g300550.t1.2 pacid=30778929 transcript=Cre06.g300550.t1.2 locus=Cre06.g300550 ID=Cre06.g300550.t1.2.v5.5 annot-version=v5.5	5369	92.5389
19498:3	1	R.GT[+79.966]VAAEKTEYEDEFM[+31.990]PDPTVGAPVSAADAAK.A		M[+32], T[+80]	1093.82	3	3279.44	3279.43	0	2.7	99	Specific	40.97	38.74	13.66	1.91	234	>Cre06.g300550.t1.2 pacid=30778929 transcript=Cre06.g300550.t1.2 locus=Cre06.g300550 ID=Cre06.g300550.t1.2.v5.5 annot-version=v5.5	5369	81.7928
18523:3	1	R.GTVAAEKTEY[+79.966]EDEFM[+31.990]PDPTVGAPVSAADAAK.A		M[+32], Y[+80]	1093.82	3	3279.43	3279.43	0	1.9	99	Specific	42.13	1.75	1.75	1.27	234	>Cre06.g300550.t1.2 pacid=30778929 transcript=Cre06.g300550.t1.2 locus=Cre06.g300550 ID=Cre06.g300550.t1.2.v5.5 annot-version=v5.5	5369	80.3881
23117:3	1	R.GTVAAEKTEY[+79.966]EDEFM[+31.990]PDPTVGAPVSAADAAK.A		M[+32], Y[+80]	1093.82	3	3279.44	3279.43	0	3.8	99	Specific	91.52	59.32	31.83	2.4	234	>Cre06.g300550.t1.2 pacid=30778929 transcript=Cre06.g300550.t1.2 locus=Cre06.g300550 ID=Cre06.g300550.t1.2.v5.5 annot-version=v5.5	5369	87.1559
30122:3	1	R.GTVAAEK[+28.031]TEY[+79.966]EDEFMPDPTVGAPVSAADAAK.A		K[+28], Y[+80]	1092.5	3	3275.48	3275.47	0	2.7	99	Specific	146.06	103.9	3.24	3.23	234	>Cre06.g300550.t1.2 pacid=30778929 transcript=Cre06.g300550.t1.2 locus=Cre06.g300550 ID=Cre06.g300550.t1.2.v5.5 annot-version=v5.5	5369	96.5144
31606:3	1	R.[+14.016]GT[+79.966]VAAEK[+14.016]TEYEDEFMPDPTVGAPVSAADAAK.A		.[14], K[+14], T[+80]	1092.5	3	3275.48	3275.47	0	2.4	99	Specific	156.95	144.58	3.25	3.15	234	>Cre06.g300550.t1.2 pacid=30778929 transcript=Cre06.g300550.t1.2 locus=Cre06.g300550 ID=Cre06.g300550.t1.2.v5.5 annot-version=v5.5	5369	98.4891
18517:3	1	R.GT[+79.966]VAAEKTEYEDEFM[+31.990]PDPTVGAPVSAADAAK.A		M[+32], T[+80]	1093.82	3	3279.44	3279.43	0	2	99	Specific	157.82	115.86	29.15	3.16	234	>Cre06.g300550.t1.2 pacid=30778929 transcript=Cre06.g300550.t1.2 locus=Cre06.g300550 ID=Cre06.g300550.t1.2.v5.5 annot-version=v5.5	5369	80.3748
29310:3	1	R.GT[+79.966]VAAEK[+28.031]TEYEDEFMPDPTVGAPVSAADAAK.A		K[+28], T[+80]	1092.5	3	3275.48	3275.47	0	2.2	99	Specific	198.16	147.98	5.5	3.15	234	>Cre06.g300550.t1.2 pacid=30778929 transcript=Cre06.g300550.t1.2 locus=Cre06.g300550 ID=Cre06.g300550.t1.2.v5.5 annot-version=v5.5	5369	95.4332
20287:3	1	R.GTVAAEKTEY[+79.966]EDEFM[+15.995]PDPTVGAPVSAADAAK.A		M[+16], Y[+80]	1088.49	3	3263.44	3263.43	0	2.5	99	Specific	213.08	209.25	30.48	3.97	234	>Cre06.g300550.t1.2 pacid=30778929 transcript=Cre06.g300550.t1.2 locus=Cre06.g300550 ID=Cre06.g300550.t1.2.v5.5 annot-version=v5.5	5369	82.9544
19524:3	1	R.GT[+79.966]VAAEKTEYEDEFM[+31.990]PDPTVGAPVSAADAAK.A		M[+32], T[+80]	1093.82	3	3279.43	3279.43	0	1.7	99	Specific	262.2	243.49	23.38	5.24	234	>Cre06.g300550.t1.2 pacid=30778929 transcript=Cre06.g300550.t1.2 locus=Cre06.g300550 ID=Cre06.g300550.t1.2.v5.5 annot-version=v5.5	5369	81.8368
31454:3	1	R.GT[+79.966]VAAEK[+28.031]TEYEDEFMPDPTVGAPVSAADAAK.A		K[+28], T[+80]	1092.5	3	3275.48	3275.47	0	2.5	99	Specific	269.77	170.79	3.71	5.16	234	>Cre06.g300550.t1.2 pacid=30778929 transcript=Cre06.g300550.t1.2 locus=Cre06.g300550 ID=Cre06.g300550.t1.2.v5.5 annot-version=v5.5	5369	98.3058
21560:3	1	R.GT[+79.966]VAAEKTEYEDEFM[+15.995]PDPTVGAPVSAADAAK.A		M[+16], T[+80]	1088.49	3	3263.45	3263.43	0	4.2	99	Specific	290.05	218.71	1.91	5.49	234	>Cre06.g300550.t1.2 pacid=30778929 transcript=Cre06.g300550.t1.2 locus=Cre06.g300550 ID=Cre06.g300550.t1.2.v5.5 annot-version=v5.5	5369	84.9273
20292:3	1	R.GTVAAEKTEY[+79.966]EDEFM[+15.995]PDPTVGAPVSAADAAK.A		M[+16], Y[+80]	1088.49	3	3263.45	3263.43	0	4	99	Specific	306.41	236.14	59.61	6.04	234	>Cre06.g300550.t1.2 pacid=30778929 transcript=Cre06.g300550.t1.2 locus=Cre06.g300550 ID=Cre06.g300550.t1.2.v5.5 annot-version=v5.5	5369	82.9707
23138:3	1	R.GTVAAEKTEY[+79.966]EDEFM[+31.990]PDPTVGAPVSAADAAK.A		M[+32], Y[+80]	1093.82	3	3279.44	3279.43	0	3.2	99	Specific	318.65	238.29	35.74	6.24	234	>Cre06.g300550.t1.2 pacid=30778929 transcript=Cre06.g300550.t1.2 locus=Cre06.g300550 ID=Cre06.g300550.t1.2.v5.5 annot-version=v5.5	5369	87.1789
22573:3	1	R.GT[+79.966]VAAEKTEYEDEFM[+15.995]PDPTVGAPVSAADAAK.A		M[+16], T[+80]	1088.49	3	3263.44	3263.43	0	2.3	99	Specific	463.34	330.57	7.63	7.31	234	>Cre06.g300550.t1.2 pacid=30778929 transcript=Cre06.g300550.t1.2 locus=Cre06.g300550 ID=Cre06.g300550.t1.2.v5.5 annot-version=v5.5	5369	86.3223
31492:3	1	R.[+14.016]GTVAAEK[+14.016]TEY[+79.966]EDEFMPDPTVGAPVSAADAAK.A		.[14], K[+14], Y[+80]	1092.5	3	3275.48	3275.47	0	2.9	99	Specific	463.87	243.59	16.17	6.91	234	>Cre06.g300550.t1.2 pacid=30778929 transcript=Cre06.g300550.t1.2 locus=Cre06.g300550 ID=Cre06.g300550.t1.2.v5.5 annot-version=v5.5	5369	98.3515
23332:3	1	R.GTVAAEKTEY[+79.966]EDEFM[+31.990]PDPTVGAPVSAADAAK.A		M[+32], Y[+80]	1093.82	3	3279.44	3279.43	0	3.1	99	Specific	512.75	304.2	20.81	7.45	234	>Cre06.g300550.t1.2 pacid=30778929 transcript=Cre06.g300550.t1.2 locus=Cre06.g300550 ID=Cre06.g300550.t1.2.v5.5 annot-version=v5.5	5369	87.4216
22160:3	1	G.T[+79.966]VAAEKTEYEDEFM[+15.995]PDPTVGAPVSAADAAK.A		M[+16], T[+80]	1069.48	3	3206.43	3206.41	0	5.5	100	NRagged	466.93	281.19	41.02	5.71	234	>Cre06.g300550.t1.2 pacid=30778929 transcript=Cre06.g300550.t1.2 locus=Cre06.g300550 ID=Cre06.g300550.t1.2.v5.5 annot-version=v5.5	5369	85.7874
20911:3	1	E.KT[+79.966]EYEDEFM[+15.995]PDPTVGAPVSAADAAK.A		M[+16], T[+80]	912.401	3	2735.19	2735.18	0	3.3	105	NRagged	151.14	81.16	27.32	2.81	234	>Cre06.g300550.t1.2 pacid=30778929 transcript=Cre06.g300550.t1.2 locus=Cre06.g300550 ID=Cre06.g300550.t1.2.v5.5 annot-version=v5.5	5369	83.9649
27021:2	1	K.TEYEDEFMPDPTVGAPVSAADAAK.A			1256.07	2	2511.13	2511.12	0	0.8	106	Specific	109.32	109.32	109.32	4.47	234	>Cre06.g300550.t1.2 pacid=30778929 transcript=Cre06.g300550.t1.2 locus=Cre06.g300550 ID=Cre06.g300550.t1.2.v5.5 annot-version=v5.5	5369	92.4119
27004:2	1	K.TEYEDEFMPDPTVGAPVSAADAAK.A			1256.07	2	2511.13	2511.12	0	3.5	106	Specific	213.75	140.61	140.61	4.1	234	>Cre06.g300550.t1.2 pacid=30778929 transcript=Cre06.g300550.t1.2 locus=Cre06.g300550 ID=Cre06.g300550.t1.2.v5.5 annot-version=v5.5	5369	92.3901
21994:2	1	K.TEYEDEFM[+15.995]PDPTVGAPVSAADAAK.A		M[+16]	1264.07	2	2527.12	2527.12	0	2.3	106	Specific	84.26	42.91	42.91	2.62	234	>Cre06.g300550.t1.2 pacid=30778929 transcript=Cre06.g300550.t1.2 locus=Cre06.g300550 ID=Cre06.g300550.t1.2.v5.5 annot-version=v5.5	5369	85.5615
21989:2	1	K.TEYEDEFM[+15.995]PDPTVGAPVSAADAAK.A		M[+16]	1264.07	2	2527.12	2527.12	0	2	106	Specific	85.86	85.86	85.86	4.58	234	>Cre06.g300550.t1.2 pacid=30778929 transcript=Cre06.g300550.t1.2 locus=Cre06.g300550 ID=Cre06.g300550.t1.2.v5.5 annot-version=v5.5	5369	85.555
29547:2	1	K.T[+79.966]EYEDEFMPDPTVGAPVSAADAAK.A		T[+80]	1296.05	2	2591.1	2591.09	0	2.8	106	Specific	108.93	103.29	43.97	4.35	234	>Cre06.g300550.t1.2 pacid=30778929 transcript=Cre06.g300550.t1.2 locus=Cre06.g300550 ID=Cre06.g300550.t1.2.v5.5 annot-version=v5.5	5369	95.7205
23963:2	1	K.T[+79.966]EYEDEFM[+15.995]PDPTVGAPVSAADAAK.A		M[+16], T[+80]	1304.05	2	2607.09	2607.08	0	2.4	106	Specific	199.46	179.43	44.38	5.02	234	>Cre06.g300550.t1.2 pacid=30778929 transcript=Cre06.g300550.t1.2 locus=Cre06.g300550 ID=Cre06.g300550.t1.2.v5.5 annot-version=v5.5	5369	88.3408
24114:2	1	K.T[+79.966]EYEDEFM[+15.995]PDPTVGAPVSAADAAK.A		M[+16], T[+80]	1304.05	2	2607.09	2607.08	0	2.5	106	Specific	584.63	410.58	122.09	11.16	234	>Cre06.g300550.t1.2 pacid=30778929 transcript=Cre06.g300550.t1.2 locus=Cre06.g300550 ID=Cre06.g300550.t1.2.v5.5 annot-version=v5.5	5369	88.5649
19998:2	1	Y.EDEFM[+15.995]PDPTVGAPVSAADAAK.A		M[+16]	1067.49	2	2133.97	2133.96	0	4.5	109	NRagged	111.56	65	65	2.57	234	>Cre06.g300550.t1.2 pacid=30778929 transcript=Cre06.g300550.t1.2 locus=Cre06.g300550 ID=Cre06.g300550.t1.2.v5.5 annot-version=v5.5	5369	82.4867
18708:2	1	D.EFM[+15.995]PDPTVGAPVSAADAAK.A		M[+16]	945.454	2	1889.9	1889.89	0	2.9	111	NRagged	160.85	147.86	147.86	4.48	234	>Cre06.g300550.t1.2 pacid=30778929 transcript=Cre06.g300550.t1.2 locus=Cre06.g300550 ID=Cre06.g300550.t1.2.v5.5 annot-version=v5.5	5369	80.6284
10731:2	1	D.PTVGAPVSAADAAK.A			627.84	2	1254.67	1254.67	0	3.6	116	NRagged	332.34	104.52	104.52	6.5	234	>Cre06.g300550.t1.2 pacid=30778929 transcript=Cre06.g300550.t1.2 locus=Cre06.g300550 ID=Cre06.g300550.t1.2.v5.5 annot-version=v5.5	5369	66.842
10744:2	1	D.PTVGAPVSAADAAK.A			627.84	2	1254.67	1254.67	0	3.3	116	NRagged	503.99	227.09	227.09	8.51	234	>Cre06.g300550.t1.2 pacid=30778929 transcript=Cre06.g300550.t1.2 locus=Cre06.g300550 ID=Cre06.g300550.t1.2.v5.5 annot-version=v5.5	5369	66.8801
08320:2	1	T.VGAPVSAADAAK.A			528.789	2	1056.57	1056.57	0	2.4	118	NRagged	289.91	73.46	73.46	4.82	234	>Cre06.g300550.t1.2 pacid=30778929 transcript=Cre06.g300550.t1.2 locus=Cre06.g300550 ID=Cre06.g300550.t1.2.v5.5 annot-version=v5.5	5369	60.6907
01654:3	1	K.KAAGGAEQPAGPR.T			403.883	3	1209.64	1209.63	0	1.6	142	Specific	287.06	51.88	51.88	5.33	234	>Cre06.g300550.t1.2 pacid=30778929 transcript=Cre06.g300550.t1.2 locus=Cre06.g300550 ID=Cre06.g300550.t1.2.v5.5 annot-version=v5.5	5369	13.7557
02729:2	1	K.AAGGAEQPAGPR.T			541.274	2	1081.54	1081.54	0	2	143	Specific	568.33	230.67	230.67	9.26	234	>Cre06.g300550.t1.2 pacid=30778929 transcript=Cre06.g300550.t1.2 locus=Cre06.g300550 ID=Cre06.g300550.t1.2.v5.5 annot-version=v5.5	5369	26.9542
02623:2	1	K.AAGGAEQPAGPR.T			541.274	2	1081.54	1081.54	0	2.4	143	Specific	604.97	271.83	271.83	11.09	234	>Cre06.g300550.t1.2 pacid=30778929 transcript=Cre06.g300550.t1.2 locus=Cre06.g300550 ID=Cre06.g300550.t1.2.v5.5 annot-version=v5.5	5369	25.1788
02585:2	1	K.AAGGAEQPAGPR.T			541.274	2	1081.54	1081.54	0	1.8	143	Specific	613.4	265.44	265.44	11.09	234	>Cre06.g300550.t1.2 pacid=30778929 transcript=Cre06.g300550.t1.2 locus=Cre06.g300550 ID=Cre06.g300550.t1.2.v5.5 annot-version=v5.5	5369	24.3601
02444:2	1	K.AAGGAEQPAGPR.T			541.274	2	1081.54	1081.54	0	2.8	143	Specific	626.68	258.77	258.77	11.13	234	>Cre06.g300550.t1.2 pacid=30778929 transcript=Cre06.g300550.t1.2 locus=Cre06.g300550 ID=Cre06.g300550.t1.2.v5.5 annot-version=v5.5	5369	22.8363
02516:2	1	K.AAGGAEQPAGPR.T			541.274	2	1081.54	1081.54	0	1.8	143	Specific	655.84	268.61	268.61	12.09	234	>Cre06.g300550.t1.2 pacid=30778929 transcript=Cre06.g300550.t1.2 locus=Cre06.g300550 ID=Cre06.g300550.t1.2.v5.5 annot-version=v5.5	5369	23.5955
03446:2	1	K.AAGGAEQ[+0.984]PAGPR.T		Q[+1]	541.766	2	1082.52	1082.52	0	1.7	143	Specific	562.58	210.34	210.34	9.23	234	>Cre06.g300550.t1.2 pacid=30778929 transcript=Cre06.g300550.t1.2 locus=Cre06.g300550 ID=Cre06.g300550.t1.2.v5.5 annot-version=v5.5	5369	38.2178
03497:2	1	K.AAGGAEQ[+0.984]PAGPR.T		Q[+1]	541.766	2	1082.52	1082.52	0	1.7	143	Specific	573.51	223.27	223.27	9.26	234	>Cre06.g300550.t1.2 pacid=30778929 transcript=Cre06.g300550.t1.2 locus=Cre06.g300550 ID=Cre06.g300550.t1.2.v5.5 annot-version=v5.5	5369	38.9761
35864:2	1	K.LWDMYLWDR.E			649.308	2	1297.61	1297.6	0	3.4	184	Specific	280.36	127.71	127.71	6.07	234	>Cre06.g300550.t1.2 pacid=30778929 transcript=Cre06.g300550.t1.2 locus=Cre06.g300550 ID=Cre06.g300550.t1.2.v5.5 annot-version=v5.5	5369	104.123
34657:2	1	K.LWDMYLW[+15.995]DR.E		W[+16]	657.304	2	1313.6	1313.6	0	2.3	184	Specific	100.33	65.19	65.19	3.13	234	>Cre06.g300550.t1.2 pacid=30778929 transcript=Cre06.g300550.t1.2 locus=Cre06.g300550 ID=Cre06.g300550.t1.2.v5.5 annot-version=v5.5	5369	102.489
29659:2	1	K.LWDMYLW[+31.990]DR.E		W[+32]	665.301	2	1329.59	1329.59	0	1.3	184	Specific	148.61	40.62	40.62	2.5	234	>Cre06.g300550.t1.2 pacid=30778929 transcript=Cre06.g300550.t1.2 locus=Cre06.g300550 ID=Cre06.g300550.t1.2.v5.5 annot-version=v5.5	5369	95.8937
33018:2	1	K.LW[+31.990]DMYLWDR.E		W[+32]	665.302	2	1329.6	1329.59	0	2.4	184	Specific	151.85	34.85	34.85	2.6	234	>Cre06.g300550.t1.2 pacid=30778929 transcript=Cre06.g300550.t1.2 locus=Cre06.g300550 ID=Cre06.g300550.t1.2.v5.5 annot-version=v5.5	5369	100.355
27910:2	1	K.LWDM[+31.990]YLWDR.E		M[+32]	665.304	2	1329.6	1329.59	0	5.4	184	Specific	161.74	54.16	41.98	1.91	234	>Cre06.g300550.t1.2 pacid=30778929 transcript=Cre06.g300550.t1.2 locus=Cre06.g300550 ID=Cre06.g300550.t1.2.v5.5 annot-version=v5.5	5369	93.5888
29670:2	1	K.LWDMYLW[+31.990]DR.E		W[+32]	665.302	2	1329.6	1329.59	0	2.6	184	Specific	194.02	42.16	42.16	2.63	234	>Cre06.g300550.t1.2 pacid=30778929 transcript=Cre06.g300550.t1.2 locus=Cre06.g300550 ID=Cre06.g300550.t1.2.v5.5 annot-version=v5.5	5369	95.9066
30882:2	1	K.LWDM[+15.995]YLWDR.E		M[+16]	657.305	2	1313.6	1313.6	0	2.9	184	Specific	248.94	93.81	93.81	4.22	234	>Cre06.g300550.t1.2 pacid=30778929 transcript=Cre06.g300550.t1.2 locus=Cre06.g300550 ID=Cre06.g300550.t1.2.v5.5 annot-version=v5.5	5369	97.5012
31829:2	1	K.LWDM[+31.990]YLWDR.E		M[+32]	665.302	2	1329.6	1329.59	0	3.2	184	Specific	250.96	104.09	98.86	5.38	234	>Cre06.g300550.t1.2 pacid=30778929 transcript=Cre06.g300550.t1.2 locus=Cre06.g300550 ID=Cre06.g300550.t1.2.v5.5 annot-version=v5.5	5369	98.7836
31906:2	1	K.LWDM[+31.990]YLWDR.E		M[+32]	665.302	2	1329.6	1329.59	0	3	184	Specific	268	117.02	110.68	5.37	234	>Cre06.g300550.t1.2 pacid=30778929 transcript=Cre06.g300550.t1.2 locus=Cre06.g300550 ID=Cre06.g300550.t1.2.v5.5 annot-version=v5.5	5369	98.8805
28856:2	1	K.LWDMYLW[+15.995]DR.E		W[+16]	657.306	2	1313.6	1313.6	0	4.6	184	Specific	286.93	105.79	105.79	5.06	234	>Cre06.g300550.t1.2 pacid=30778929 transcript=Cre06.g300550.t1.2 locus=Cre06.g300550 ID=Cre06.g300550.t1.2.v5.5 annot-version=v5.5	5369	94.8127
27768:2	1	K.LW[+31.990]DM[+15.995]YLWDR.E		M[+16], W[+32]	673.3	2	1345.59	1345.59	0	3.4	184	Specific	154.95	99.05	45.4	3.76	234	>Cre06.g300550.t1.2 pacid=30778929 transcript=Cre06.g300550.t1.2 locus=Cre06.g300550 ID=Cre06.g300550.t1.2.v5.5 annot-version=v5.5	5369	93.4238
25650:2	1	K.LW[+15.995]DM[+15.995]YLWDR.E		M[+16], W[+16]	665.303	2	1329.6	1329.59	0	3.5	184	Specific	174.67	53.24	52.33	2.67	234	>Cre06.g300550.t1.2 pacid=30778929 transcript=Cre06.g300550.t1.2 locus=Cre06.g300550 ID=Cre06.g300550.t1.2.v5.5 annot-version=v5.5	5369	90.6494
24563:2	1	K.LWDM[+15.995]YLW[+31.990]DR.E		M[+16], W[+32]	673.3	2	1345.59	1345.59	0	3.1	184	Specific	291.63	116.04	116.04	5.47	234	>Cre06.g300550.t1.2 pacid=30778929 transcript=Cre06.g300550.t1.2 locus=Cre06.g300550 ID=Cre06.g300550.t1.2.v5.5 annot-version=v5.5	5369	89.1852
28355:2	1	K.LWDM[+15.995]YLW[+31.990]DR.E		M[+16], W[+32]	673.301	2	1345.6	1345.59	0	5.3	184	Specific	340.49	141.6	135.61	5.42	234	>Cre06.g300550.t1.2 pacid=30778929 transcript=Cre06.g300550.t1.2 locus=Cre06.g300550 ID=Cre06.g300550.t1.2.v5.5 annot-version=v5.5	5369	94.1844
25521:2	1	K.LWDM[+15.995]YLW[+31.990]DR.E		M[+16], W[+32]	673.299	2	1345.59	1345.59	0	1.8	184	Specific	357.25	130.96	99.66	6.22	234	>Cre06.g300550.t1.2 pacid=30778929 transcript=Cre06.g300550.t1.2 locus=Cre06.g300550 ID=Cre06.g300550.t1.2.v5.5 annot-version=v5.5	5369	90.4802
29093:2	1	K.LWDM[+15.995]YLW[+15.995]DR.E		M[+16], W[+16]	665.302	2	1329.6	1329.59	0	2.4	184	Specific	364.93	150.16	127.79	6.78	234	>Cre06.g300550.t1.2 pacid=30778929 transcript=Cre06.g300550.t1.2 locus=Cre06.g300550 ID=Cre06.g300550.t1.2.v5.5 annot-version=v5.5	5369	95.1165
26109:4	1	R.EGKPTMMPDTPAAQQEGEESEDFDDFY[+79.966]TAYRPR.D		Y[+80]	972.912	4	3888.63	3888.6	0	5.6	193	Specific	126.53	71.32	0	2.45	234	>Cre06.g300550.t1.2 pacid=30778929 transcript=Cre06.g300550.t1.2 locus=Cre06.g300550 ID=Cre06.g300550.t1.2.v5.5 annot-version=v5.5	5369	91.2436
25239:3	1	R.[+14.016]EGKPTMMPDTPAAQQEGEES[+79.966]EDFDDFYTAYRPR.D		.[14], S[+80]	1301.54	3	3902.61	3902.62	0	-3.5	193	Specific	156.47	154.38	2.54	2.25	234	>Cre06.g300550.t1.2 pacid=30778929 transcript=Cre06.g300550.t1.2 locus=Cre06.g300550 ID=Cre06.g300550.t1.2.v5.5 annot-version=v5.5	5369	90.1024
24297:4	1	R.EGKPTM[+15.995]MPDTPAAQQEGEES[+79.966]EDFDDFYTAYRPR.D		M[+16], S[+80]	976.907	4	3904.61	3904.6	0	2.2	193	Specific	92.77	92.77	0	3.01	234	>Cre06.g300550.t1.2 pacid=30778929 transcript=Cre06.g300550.t1.2 locus=Cre06.g300550 ID=Cre06.g300550.t1.2.v5.5 annot-version=v5.5	5369	88.8334
23953:3	1	R.EGKPTMM[+15.995]PDTPAAQQEGEES[+79.966]EDFDDFYTAYRPR.D		M[+16], S[+80]	1302.21	3	3904.61	3904.6	0	2.7	193	Specific	467.76	305.66	38.68	7.08	234	>Cre06.g300550.t1.2 pacid=30778929 transcript=Cre06.g300550.t1.2 locus=Cre06.g300550 ID=Cre06.g300550.t1.2.v5.5 annot-version=v5.5	5369	88.3174
20438:4	1	R.EGKPTM[+31.990]MPDTPAAQQEGEES[+79.966]EDFDDFYTAYRPR.D		M[+32], S[+80]	980.907	4	3920.6	3920.59	0	2.7	193	Specific	510.28	394.98	31.26	9.67	234	>Cre06.g300550.t1.2 pacid=30778929 transcript=Cre06.g300550.t1.2 locus=Cre06.g300550 ID=Cre06.g300550.t1.2.v5.5 annot-version=v5.5	5369	83.2166
21697:4	1	R.EGKPTM[+15.995]M[+31.990]PDTPAAQQEGEESEDFDDFYTAYRPR.D		M[+16][+32]	964.914	4	3856.63	3856.62	0	2.6	193	Specific	534.26	446.55	17.36	8.75	234	>Cre06.g300550.t1.2 pacid=30778929 transcript=Cre06.g300550.t1.2 locus=Cre06.g300550 ID=Cre06.g300550.t1.2.v5.5 annot-version=v5.5	5369	85.1039
02550:2	1	R.DVDS[+79.966]EEAR.E		S[+80]	500.686	2	1000.36	1000.36	0	2.9	226	Specific	243.62	29.62	29.62	3.93	234	>Cre06.g300550.t1.2 pacid=30778929 transcript=Cre06.g300550.t1.2 locus=Cre06.g300550 ID=Cre06.g300550.t1.2.v5.5 annot-version=v5.5	5369	24.0329
02478:2	1	R.DVDS[+79.966]EEAR.E		S[+80]	500.685	2	1000.36	1000.36	0	1	226	Specific	275.41	11.68	11.68	3.18	234	>Cre06.g300550.t1.2 pacid=30778929 transcript=Cre06.g300550.t1.2 locus=Cre06.g300550 ID=Cre06.g300550.t1.2.v5.5 annot-version=v5.5	5369	23.2585
02468:2	1	R.DVDS[+79.966]EEAR.E		S[+80]	500.686	2	1000.36	1000.36	0	2.5	226	Specific	294.48	22.73	22.73	4.25	234	>Cre06.g300550.t1.2 pacid=30778929 transcript=Cre06.g300550.t1.2 locus=Cre06.g300550 ID=Cre06.g300550.t1.2.v5.5 annot-version=v5.5	5369	23.2287
02388:2	1	R.DVDS[+79.966]EEAR.E		S[+80]	500.686	2	1000.36	1000.36	0	2.8	226	Specific	325.66	86.47	86.47	6.35	234	>Cre06.g300550.t1.2 pacid=30778929 transcript=Cre06.g300550.t1.2 locus=Cre06.g300550 ID=Cre06.g300550.t1.2.v5.5 annot-version=v5.5	5369	22.2913
01882:2	1	R.DVDS[+79.966]EEAR.E		S[+80]	500.686	2	1000.36	1000.36	0	2.7	226	Specific	333.16	80.71	80.71	6.35	234	>Cre06.g300550.t1.2 pacid=30778929 transcript=Cre06.g300550.t1.2 locus=Cre06.g300550 ID=Cre06.g300550.t1.2.v5.5 annot-version=v5.5	5369	16.1765
02312:2	1	R.DVDS[+79.966]EEAR.E		S[+80]	500.685	2	1000.36	1000.36	0	1.9	226	Specific	348.38	122.5	122.5	6.91	234	>Cre06.g300550.t1.2 pacid=30778929 transcript=Cre06.g300550.t1.2 locus=Cre06.g300550 ID=Cre06.g300550.t1.2.v5.5 annot-version=v5.5	5369	21.5149
02164:2	1	R.DVDS[+79.966]EEAR.E		S[+80]	500.686	2	1000.36	1000.36	0	2.7	226	Specific	362.99	83.14	83.14	6.39	234	>Cre06.g300550.t1.2 pacid=30778929 transcript=Cre06.g300550.t1.2 locus=Cre06.g300550 ID=Cre06.g300550.t1.2.v5.5 annot-version=v5.5	5369	19.987
01931:2	1	R.DVDS[+79.966]EEAR.E		S[+80]	500.686	2	1000.36	1000.36	0	2.5	226	Specific	371.09	95.47	95.47	6.97	234	>Cre06.g300550.t1.2 pacid=30778929 transcript=Cre06.g300550.t1.2 locus=Cre06.g300550 ID=Cre06.g300550.t1.2.v5.5 annot-version=v5.5	5369	16.9382
02042:2	1	R.DVDS[+79.966]EEAR.E		S[+80]	500.686	2	1000.36	1000.36	0	2.7	226	Specific	385.91	118.94	118.94	6.65	234	>Cre06.g300550.t1.2 pacid=30778929 transcript=Cre06.g300550.t1.2 locus=Cre06.g300550 ID=Cre06.g300550.t1.2.v5.5 annot-version=v5.5	5369	18.4567
01993:2	1	R.DVDS[+79.966]EEAR.E		S[+80]	500.686	2	1000.37	1000.36	0	3.1	226	Specific	398.68	95.68	95.68	6.93	234	>Cre06.g300550.t1.2 pacid=30778929 transcript=Cre06.g300550.t1.2 locus=Cre06.g300550 ID=Cre06.g300550.t1.2.v5.5 annot-version=v5.5	5369	17.6966
02096:2	1	R.DVDS[+79.966]EEAR.E		S[+80]	500.686	2	1000.36	1000.36	0	2.1	226	Specific	424.11	101.31	101.31	7.39	234	>Cre06.g300550.t1.2 pacid=30778929 transcript=Cre06.g300550.t1.2 locus=Cre06.g300550 ID=Cre06.g300550.t1.2.v5.5 annot-version=v5.5	5369	19.1157
02100:2	1	R.DVDS[+79.966]EEAR.E		S[+80]	500.686	2	1000.37	1000.36	0	3.1	226	Specific	427.48	154.81	154.81	7.45	234	>Cre06.g300550.t1.2 pacid=30778929 transcript=Cre06.g300550.t1.2 locus=Cre06.g300550 ID=Cre06.g300550.t1.2.v5.5 annot-version=v5.5	5369	19.2268
38063:2	1	W.APEYVGAGLGLVAEDPLNPQYSLR.H			1265.15	2	2529.3	2529.3	0	1.3	254	NRagged	131.65	131.65	131.65	4.9	234	>Cre06.g300550.t1.2 pacid=30778929 transcript=Cre06.g300550.t1.2 locus=Cre06.g300550 ID=Cre06.g300550.t1.2.v5.5 annot-version=v5.5	5369	107.221
33839:2	1	G.AGLGLVAEDPLNPQYSLR.H			957.012	2	1913.02	1913.01	0	1.8	260	NRagged	217.86	128.31	128.31	4.42	234	>Cre06.g300550.t1.2 pacid=30778929 transcript=Cre06.g300550.t1.2 locus=Cre06.g300550 ID=Cre06.g300550.t1.2.v5.5 annot-version=v5.5	5369	101.426
33175:2	1	A.GLGLVAEDPLNPQYSLR.H			921.494	2	1841.98	1841.98	0	3	261	NRagged	290.95	202.05	202.05	6.79	234	>Cre06.g300550.t1.2 pacid=30778929 transcript=Cre06.g300550.t1.2 locus=Cre06.g300550 ID=Cre06.g300550.t1.2.v5.5 annot-version=v5.5	5369	100.567
32070:2	1	G.LGLVAEDPLNPQYSLR.H			892.984	2	1784.96	1784.95	0	3.5	262	NRagged	84.18	16.02	16.02	2.42	234	>Cre06.g300550.t1.2 pacid=30778929 transcript=Cre06.g300550.t1.2 locus=Cre06.g300550 ID=Cre06.g300550.t1.2.v5.5 annot-version=v5.5	5369	99.1003
27043:2	1	L.GLVAEDPLNPQYSLR.H			836.44	2	1671.87	1671.87	0	1.6	263	NRagged	143.99	67.99	67.99	3.06	234	>Cre06.g300550.t1.2 pacid=30778929 transcript=Cre06.g300550.t1.2 locus=Cre06.g300550 ID=Cre06.g300550.t1.2.v5.5 annot-version=v5.5	5369	92.4335
27077:2	1	L.GLVAEDPLNPQYSLR.H			836.441	2	1671.87	1671.87	0	2.8	263	NRagged	396.07	229.26	229.26	8.32	234	>Cre06.g300550.t1.2 pacid=30778929 transcript=Cre06.g300550.t1.2 locus=Cre06.g300550 ID=Cre06.g300550.t1.2.v5.5 annot-version=v5.5	5369	92.4745
20308:2	1	L.VAEDPLNPQYSLR.H			751.388	2	1501.77	1501.76	0	3.2	265	NRagged	330.25	116.2	116.2	6.19	234	>Cre06.g300550.t1.2 pacid=30778929 transcript=Cre06.g300550.t1.2 locus=Cre06.g300550 ID=Cre06.g300550.t1.2.v5.5 annot-version=v5.5	5369	82.9946
16360:4	1	R.HSNHPLAPFPGEPLK.W			410.971	4	1640.86	1640.85	0	3.5	278	Specific	104.85	64.16	64.16	3.02	234	>Cre06.g300550.t1.2 pacid=30778929 transcript=Cre06.g300550.t1.2 locus=Cre06.g300550 ID=Cre06.g300550.t1.2.v5.5 annot-version=v5.5	5369	77.1739
16391:4	1	R.HSNHPLAPFPGEPLK.W			410.97	4	1640.86	1640.85	0	2.9	278	Specific	136	70.87	70.87	3.14	234	>Cre06.g300550.t1.2 pacid=30778929 transcript=Cre06.g300550.t1.2 locus=Cre06.g300550 ID=Cre06.g300550.t1.2.v5.5 annot-version=v5.5	5369	77.2241
16493:3	1	R.HSNHPLAPFPGEPLK.W			547.624	3	1640.86	1640.85	0	2.6	278	Specific	205.75	14.18	14.18	2.38	234	>Cre06.g300550.t1.2 pacid=30778929 transcript=Cre06.g300550.t1.2 locus=Cre06.g300550 ID=Cre06.g300550.t1.2.v5.5 annot-version=v5.5	5369	77.3444
15573:3	1	R.HSNHPLAPFPGEPLK.W			547.624	3	1640.86	1640.85	0	1.8	278	Specific	411.32	209.85	209.85	7.38	234	>Cre06.g300550.t1.2 pacid=30778929 transcript=Cre06.g300550.t1.2 locus=Cre06.g300550 ID=Cre06.g300550.t1.2.v5.5 annot-version=v5.5	5369	75.9988
16105:3	1	R.HSNHPLAPFPGEPLK.W			547.625	3	1640.86	1640.85	0	3.4	278	Specific	448	272.7	272.7	8.35	234	>Cre06.g300550.t1.2 pacid=30778929 transcript=Cre06.g300550.t1.2 locus=Cre06.g300550 ID=Cre06.g300550.t1.2.v5.5 annot-version=v5.5	5369	76.7597
16641:3	1	R.HSN[+0.984]HPLAPFPGEPLK.W		N[+1]	547.952	3	1641.84	1641.84	0	1.5	278	Specific	174.84	144.02	144.02	4.01	234	>Cre06.g300550.t1.2 pacid=30778929 transcript=Cre06.g300550.t1.2 locus=Cre06.g300550 ID=Cre06.g300550.t1.2.v5.5 annot-version=v5.5	5369	77.5877
17191:3	1	R.HSN[+0.984]HPLAPFPGEPLK.W		N[+1]	547.95	3	1641.84	1641.84	0	-1.1	278	Specific	180.55	15.92	15.92	0.71	234	>Cre06.g300550.t1.2 pacid=30778929 transcript=Cre06.g300550.t1.2 locus=Cre06.g300550 ID=Cre06.g300550.t1.2.v5.5 annot-version=v5.5	5369	78.41
20203:2	1	R.HSNH[+15.995]PLAPFPGEPLK.W		H[+16]	828.931	2	1656.85	1656.85	0	3.3	278	Specific	199.64	123.6	5.78	3.21	234	>Cre06.g300550.t1.2 pacid=30778929 transcript=Cre06.g300550.t1.2 locus=Cre06.g300550 ID=Cre06.g300550.t1.2.v5.5 annot-version=v5.5	5369	82.809
22309:3	1	R.HSNHPLAPFPGEPLK[+28.031].W		K[+28]	556.968	3	1668.89	1668.89	0	2.9	278	Specific	204.42	97.8	97.8	3.25	234	>Cre06.g300550.t1.2 pacid=30778929 transcript=Cre06.g300550.t1.2 locus=Cre06.g300550 ID=Cre06.g300550.t1.2.v5.5 annot-version=v5.5	5369	85.9877
17697:3	1	R.HSN[+0.984]HPLAPFPGEPLK.W		N[+1]	547.952	3	1641.84	1641.84	0	2	278	Specific	287.14	144	144	6.01	234	>Cre06.g300550.t1.2 pacid=30778929 transcript=Cre06.g300550.t1.2 locus=Cre06.g300550 ID=Cre06.g300550.t1.2.v5.5 annot-version=v5.5	5369	79.1725
17671:3	1	R.HSN[+0.984]HPLAPFPGEPLK.W		N[+1]	547.952	3	1641.84	1641.84	0	2.5	278	Specific	348.6	165.35	165.35	6.98	234	>Cre06.g300550.t1.2 pacid=30778929 transcript=Cre06.g300550.t1.2 locus=Cre06.g300550 ID=Cre06.g300550.t1.2.v5.5 annot-version=v5.5	5369	79.1257
19401:2	1	S.NHPLAPFPGEPLK.W			708.887	2	1416.77	1416.76	0	2.4	280	NRagged	260.14	84.32	84.32	4.84	234	>Cre06.g300550.t1.2 pacid=30778929 transcript=Cre06.g300550.t1.2 locus=Cre06.g300550 ID=Cre06.g300550.t1.2.v5.5 annot-version=v5.5	5369	81.6383
19372:2	1	N.HPLAPFPGEPLK.W			651.867	2	1302.73	1302.72	0	4.7	281	NRagged	289.77	115.18	115.18	4.98	234	>Cre06.g300550.t1.2 pacid=30778929 transcript=Cre06.g300550.t1.2 locus=Cre06.g300550 ID=Cre06.g300550.t1.2.v5.5 annot-version=v5.5	5369	81.6088
35158:2	1	K.WASYVYPDFTTFEGLSK.Q			1005.98	2	2010.95	2010.95	0	2.8	293	Specific	155.84	102.01	102.01	3.33	234	>Cre06.g300550.t1.2 pacid=30778929 transcript=Cre06.g300550.t1.2 locus=Cre06.g300550 ID=Cre06.g300550.t1.2.v5.5 annot-version=v5.5	5369	103.179
37149:2	1	K.WASYVYPDFTTFEGLSK.Q			1005.98	2	2010.95	2010.95	0	3	293	Specific	245.55	143.31	143.31	6.99	234	>Cre06.g300550.t1.2 pacid=30778929 transcript=Cre06.g300550.t1.2 locus=Cre06.g300550 ID=Cre06.g300550.t1.2.v5.5 annot-version=v5.5	5369	105.954
34655:2	1	K.[+14.016]W[+31.990]ASYVYPDFTTFEGLSK.Q		.[14], W[+32]	1028.98	2	2056.96	2056.95	0	3.3	293	Specific	15.49	13.01	13.01	2.21	234	>Cre06.g300550.t1.2 pacid=30778929 transcript=Cre06.g300550.t1.2 locus=Cre06.g300550 ID=Cre06.g300550.t1.2.v5.5 annot-version=v5.5	5369	102.487
41704:2	1	K.WASYVYPDFTTFEGLSK[+28.031].Q		K[+28]	1019.99	2	2038.98	2038.98	0	0.8	293	Specific	116.26	14.27	14.27	2.42	234	>Cre06.g300550.t1.2 pacid=30778929 transcript=Cre06.g300550.t1.2 locus=Cre06.g300550 ID=Cre06.g300550.t1.2.v5.5 annot-version=v5.5	5369	112.402
36127:2	1	K.W[+31.990]ASYVYPDFTTFEGLSK.Q		W[+32]	1021.98	2	2042.95	2042.94	0	3.5	293	Specific	223.24	188.74	188.74	5.83	234	>Cre06.g300550.t1.2 pacid=30778929 transcript=Cre06.g300550.t1.2 locus=Cre06.g300550 ID=Cre06.g300550.t1.2.v5.5 annot-version=v5.5	5369	104.485
35464:2	1	K.W[+31.990]ASYVYPDFTTFEGLSK.Q		W[+32]	1021.98	2	2042.95	2042.94	0	3.5	293	Specific	429.28	302.9	302.9	9.1	234	>Cre06.g300550.t1.2 pacid=30778929 transcript=Cre06.g300550.t1.2 locus=Cre06.g300550 ID=Cre06.g300550.t1.2.v5.5 annot-version=v5.5	5369	103.635
36518:2	1	K.W[+15.995]ASYVYPDFTTFEGLSK.Q		W[+16]	1013.98	2	2026.95	2026.94	0	3.3	293	Specific	471.3	333.79	333.79	9.19	234	>Cre06.g300550.t1.2 pacid=30778929 transcript=Cre06.g300550.t1.2 locus=Cre06.g300550 ID=Cre06.g300550.t1.2.v5.5 annot-version=v5.5	5369	105.058
33689:2	1	W.ASYVYPDFTTFEGLSK.Q			912.942	2	1824.88	1824.87	0	3.7	294	NRagged	57.69	16.6	16.6	1.52	234	>Cre06.g300550.t1.2 pacid=30778929 transcript=Cre06.g300550.t1.2 locus=Cre06.g300550 ID=Cre06.g300550.t1.2.v5.5 annot-version=v5.5	5369	101.237
33684:2	1	W.ASYVYPDFTTFEGLSK.Q			912.942	2	1824.88	1824.87	0	3.8	294	NRagged	134.18	90.28	90.28	2.88	234	>Cre06.g300550.t1.2 pacid=30778929 transcript=Cre06.g300550.t1.2 locus=Cre06.g300550 ID=Cre06.g300550.t1.2.v5.5 annot-version=v5.5	5369	101.23
33478:2	1	A.SYVYPDFTTFEGLSK.Q			877.422	2	1753.84	1753.83	0	2.8	295	NRagged	76.48	9.57	9.57	2.24	234	>Cre06.g300550.t1.2 pacid=30778929 transcript=Cre06.g300550.t1.2 locus=Cre06.g300550 ID=Cre06.g300550.t1.2.v5.5 annot-version=v5.5	5369	100.982
18248:2	1	D.FTTFEGLSK.Q			515.267	2	1029.53	1029.53	0	1.4	301	NRagged	345.01	119.19	119.19	5.12	234	>Cre06.g300550.t1.2 pacid=30778929 transcript=Cre06.g300550.t1.2 locus=Cre06.g300550 ID=Cre06.g300550.t1.2.v5.5 annot-version=v5.5	5369	79.9736
28319:3	1	K.QSIPHGMGVMTFGTGTGAGFAMSQTR.Y			876.413	3	2627.22	2627.22	0	2.7	310	Specific	148.51	56.52	56.52	2.55	234	>Cre06.g300550.t1.2 pacid=30778929 transcript=Cre06.g300550.t1.2 locus=Cre06.g300550 ID=Cre06.g300550.t1.2.v5.5 annot-version=v5.5	5369	94.1403
23176:3	1	K.QSIPHGMGVM[+15.995]TFGTGTGAGFAMSQTR.Y		M[+16]	881.743	3	2643.21	2643.21	0	1.4	310	Specific	89.52	58.9	35.69	2.62	234	>Cre06.g300550.t1.2 pacid=30778929 transcript=Cre06.g300550.t1.2 locus=Cre06.g300550 ID=Cre06.g300550.t1.2.v5.5 annot-version=v5.5	5369	87.2152
23891:3	1	K.QSIPHGM[+15.995]GVMTFGTGTGAGFAMSQTR.Y		M[+16]	881.744	3	2643.22	2643.21	0	1.9	310	Specific	291.43	180.71	32.85	6.67	234	>Cre06.g300550.t1.2 pacid=30778929 transcript=Cre06.g300550.t1.2 locus=Cre06.g300550 ID=Cre06.g300550.t1.2.v5.5 annot-version=v5.5	5369	88.2255
23902:3	1	K.QSIPH[+15.995]GMGVMTFGTGTGAGFAMSQTR.Y		H[+16]	881.743	3	2643.21	2643.21	0	1.3	310	Specific	487.91	277	23.59	8.11	234	>Cre06.g300550.t1.2 pacid=30778929 transcript=Cre06.g300550.t1.2 locus=Cre06.g300550 ID=Cre06.g300550.t1.2.v5.5 annot-version=v5.5	5369	88.2487
29227:2	1	K.Q[-17.027]SIPHGMGVM[+15.995]TFGTGTGAGFAMSQTR.Y		M[+16], Q[-17]	1313.6	2	2626.19	2626.18	0	2.2	310	Specific	72.31	72.26	27.41	2.68	234	>Cre06.g300550.t1.2 pacid=30778929 transcript=Cre06.g300550.t1.2 locus=Cre06.g300550 ID=Cre06.g300550.t1.2.v5.5 annot-version=v5.5	5369	95.3041
20261:3	1	K.QSIPHGM[+31.990]GVM[+15.995]TFGTGTGAGFAMSQTR.Y		M[+16][+32]	892.408	3	2675.21	2675.2	0	3.5	310	Specific	91.75	43	31.88	2.52	234	>Cre06.g300550.t1.2 pacid=30778929 transcript=Cre06.g300550.t1.2 locus=Cre06.g300550 ID=Cre06.g300550.t1.2.v5.5 annot-version=v5.5	5369	82.9045
21241:3	1	K.QSIPHGM[+15.995]GVMTFGTGTGAGFAM[+31.990]SQTR.Y		M[+16][+32]	892.408	3	2675.21	2675.2	0	3.3	310	Specific	119.37	63	22.34	2.58	234	>Cre06.g300550.t1.2 pacid=30778929 transcript=Cre06.g300550.t1.2 locus=Cre06.g300550 ID=Cre06.g300550.t1.2.v5.5 annot-version=v5.5	5369	84.469
29792:2	1	K.Q[-17.027]SIPHGM[+15.995]GVMTFGTGTGAGFAMSQTR.Y		M[+16], Q[-17]	1313.6	2	2626.19	2626.18	0	1.4	310	Specific	212.9	122.94	19.28	4.07	234	>Cre06.g300550.t1.2 pacid=30778929 transcript=Cre06.g300550.t1.2 locus=Cre06.g300550 ID=Cre06.g300550.t1.2.v5.5 annot-version=v5.5	5369	96.0661
20719:3	1	K.QSIPH[+15.995]GMGVMTFGTGTGAGFAM[+15.995]SQTR.Y		H[+16], M[+16]	887.074	3	2659.21	2659.21	0	0.8	310	Specific	261.63	112.68	13.99	5.87	234	>Cre06.g300550.t1.2 pacid=30778929 transcript=Cre06.g300550.t1.2 locus=Cre06.g300550 ID=Cre06.g300550.t1.2.v5.5 annot-version=v5.5	5369	83.6716
20243:3	1	K.Q[+0.984]SIPHGM[+31.990]GVMTFGTGTGAGFAMSQTR.Y		M[+32], Q[+1]	887.405	3	2660.2	2660.19	0	3.4	310	Specific	267.73	111.48	6.7	5.23	234	>Cre06.g300550.t1.2 pacid=30778929 transcript=Cre06.g300550.t1.2 locus=Cre06.g300550 ID=Cre06.g300550.t1.2.v5.5 annot-version=v5.5	5369	82.8693
16372:3	1	K.QSIPHGM[+31.990]GVMTFGTGTGAGFAM[+15.995]SQTR.Y		M[+16][+32]	892.409	3	2675.21	2675.2	0	3.9	310	Specific	280.8	90.03	48.67	4.66	234	>Cre06.g300550.t1.2 pacid=30778929 transcript=Cre06.g300550.t1.2 locus=Cre06.g300550 ID=Cre06.g300550.t1.2.v5.5 annot-version=v5.5	5369	77.1996
20485:3	1	K.QSIPHGM[+15.995]GVMTFGTGTGAGFAM[+15.995]SQTR.Y		M[+16]*2	887.076	3	2659.21	2659.21	0	2.9	310	Specific	724.53	539.26	19.27	14.16	234	>Cre06.g300550.t1.2 pacid=30778929 transcript=Cre06.g300550.t1.2 locus=Cre06.g300550 ID=Cre06.g300550.t1.2.v5.5 annot-version=v5.5	5369	83.2899
20033:3	1	K.QSIPHGMGVM[+15.995]TFGTGTGAGFAM[+15.995]SQTR.Y		M[+16]*2	887.076	3	2659.21	2659.21	0	2.6	310	Specific	726	575.72	68.12	14.16	234	>Cre06.g300550.t1.2 pacid=30778929 transcript=Cre06.g300550.t1.2 locus=Cre06.g300550 ID=Cre06.g300550.t1.2.v5.5 annot-version=v5.5	5369	82.5304
16191:3	1	K.QSIPHGMGVM[+31.990]TFGTGTGAGFAM[+15.995]SQTR.Y		M[+16][+32]	892.407	3	2675.21	2675.2	0	2.1	310	Specific	768.34	611.87	14.34	15.16	234	>Cre06.g300550.t1.2 pacid=30778929 transcript=Cre06.g300550.t1.2 locus=Cre06.g300550 ID=Cre06.g300550.t1.2.v5.5 annot-version=v5.5	5369	76.9598
25512:2	1	K.Q[-17.027]SIPHGM[+31.990]GVM[+15.995]TFGTGTGAGFAMSQTR.Y		M[+16][+32], Q[-17]	1329.59	2	2658.18	2658.17	0	2.2	310	Specific	20.64	20.64	16.64	2.4	234	>Cre06.g300550.t1.2 pacid=30778929 transcript=Cre06.g300550.t1.2 locus=Cre06.g300550 ID=Cre06.g300550.t1.2.v5.5 annot-version=v5.5	5369	90.4641
21193:3	1	K.Q[-17.027]SIPHGMGVM[+31.990]TFGTGTGAGFAM[+15.995]SQTR.Y		M[+16][+32], Q[-17]	886.733	3	2658.18	2658.17	0	3.8	310	Specific	35.86	14.66	8.18	1.37	234	>Cre06.g300550.t1.2 pacid=30778929 transcript=Cre06.g300550.t1.2 locus=Cre06.g300550 ID=Cre06.g300550.t1.2.v5.5 annot-version=v5.5	5369	84.4014
27116:2	1	K.Q[-17.027]SIPHGM[+15.995]GVMTFGTGTGAGFAM[+31.990]SQTR.Y		M[+16][+32], Q[-17]	1329.59	2	2658.18	2658.17	0	2.6	310	Specific	97.54	16.07	10.48	1.47	234	>Cre06.g300550.t1.2 pacid=30778929 transcript=Cre06.g300550.t1.2 locus=Cre06.g300550 ID=Cre06.g300550.t1.2.v5.5 annot-version=v5.5	5369	92.5286
26317:2	1	K.Q[-17.027]SIPHGM[+15.995]GVMTFGTGTGAGFAM[+15.995]SQTR.Y		M[+16]*2, Q[-17]	1321.6	2	2642.19	2642.18	0	2.5	310	Specific	371.34	262.65	85.1	7.37	234	>Cre06.g300550.t1.2 pacid=30778929 transcript=Cre06.g300550.t1.2 locus=Cre06.g300550 ID=Cre06.g300550.t1.2.v5.5 annot-version=v5.5	5369	91.4658
21107:3	1	K.Q[-17.027]SIPHGM[+31.990]GVMTFGTGTGAGFAM[+15.995]SQTR.Y		M[+16][+32], Q[-17]	886.733	3	2658.18	2658.17	0	3.8	310	Specific	390.92	206.91	52.36	7.2	234	>Cre06.g300550.t1.2 pacid=30778929 transcript=Cre06.g300550.t1.2 locus=Cre06.g300550 ID=Cre06.g300550.t1.2.v5.5 annot-version=v5.5	5369	84.2731
16119:3	1	Q.SIPHGM[+31.990]GVMTFGTGTGAGFAM[+15.995]SQTR.Y		M[+16][+32]	849.721	3	2547.15	2547.14	0	2.7	311	NRagged	310.93	133.14	67.66	5.6	234	>Cre06.g300550.t1.2 pacid=30778929 transcript=Cre06.g300550.t1.2 locus=Cre06.g300550 ID=Cre06.g300550.t1.2.v5.5 annot-version=v5.5	5369	76.8254
16121:3	1	Q.SIPHGM[+31.990]GVMTFGTGTGAGFAM[+15.995]SQTR.Y		M[+16][+32]	849.722	3	2547.15	2547.14	0	3.2	311	NRagged	358.84	232.08	91.69	6.81	234	>Cre06.g300550.t1.2 pacid=30778929 transcript=Cre06.g300550.t1.2 locus=Cre06.g300550 ID=Cre06.g300550.t1.2.v5.5 annot-version=v5.5	5369	76.8328
20802:2	1	H.GMGVM[+31.990]TFGTGTGAGFAMSQTR.Y		M[+32]	1048.96	2	2096.92	2096.92	0	-0.8	315	NRagged	69.69	45.68	1	1.28	234	>Cre06.g300550.t1.2 pacid=30778929 transcript=Cre06.g300550.t1.2 locus=Cre06.g300550 ID=Cre06.g300550.t1.2.v5.5 annot-version=v5.5	5369	83.7998
20798:2	1	H.GM[+31.990]GVMTFGTGTGAGFAMSQTR.Y		M[+32]	1048.97	2	2096.93	2096.92	0	5.9	315	NRagged	195	121.85	22.1	3.19	234	>Cre06.g300550.t1.2 pacid=30778929 transcript=Cre06.g300550.t1.2 locus=Cre06.g300550 ID=Cre06.g300550.t1.2.v5.5 annot-version=v5.5	5369	83.7845
16379:2	1	H.GM[+31.990]GVMTFGTGTGAGFAM[+15.995]SQTR.Y		M[+16][+32]	1056.96	2	2112.92	2112.91	0	2.1	315	NRagged	166.44	68.5	0.46	2.91	234	>Cre06.g300550.t1.2 pacid=30778929 transcript=Cre06.g300550.t1.2 locus=Cre06.g300550 ID=Cre06.g300550.t1.2.v5.5 annot-version=v5.5	5369	77.2137
21393:2	1	M.GVMTFGTGTGAGFAM[+15.995]SQTR.Y		M[+16]	946.938	2	1892.87	1892.86	0	2.5	317	NRagged	151.33	91.71	91.71	2.7	234	>Cre06.g300550.t1.2 pacid=30778929 transcript=Cre06.g300550.t1.2 locus=Cre06.g300550 ID=Cre06.g300550.t1.2.v5.5 annot-version=v5.5	5369	84.6949
20564:2	1	M.GVM[+15.995]TFGTGTGAGFAMSQTR.Y		M[+16]	946.939	2	1892.87	1892.86	0	4.3	317	NRagged	172.31	99.35	99.35	2.9	234	>Cre06.g300550.t1.2 pacid=30778929 transcript=Cre06.g300550.t1.2 locus=Cre06.g300550 ID=Cre06.g300550.t1.2.v5.5 annot-version=v5.5	5369	83.407
11644:2	1	T.FGTGTGAGFAM[+15.995]SQTR.Y		M[+16]	752.848	2	1504.69	1504.68	0	2.8	321	NRagged	154.91	42.64	42.64	2.41	234	>Cre06.g300550.t1.2 pacid=30778929 transcript=Cre06.g300550.t1.2 locus=Cre06.g300550 ID=Cre06.g300550.t1.2.v5.5 annot-version=v5.5	5369	68.8479
10788:2	1	F.GTGTGAGFAMSQTR.Y			671.316	2	1341.62	1341.62	0	2.6	322	NRagged	472.29	175.83	175.83	7.24	234	>Cre06.g300550.t1.2 pacid=30778929 transcript=Cre06.g300550.t1.2 locus=Cre06.g300550 ID=Cre06.g300550.t1.2.v5.5 annot-version=v5.5	5369	66.9743
07299:2	1	F.GTGTGAGFAM[+31.990]SQTR.Y		M[+32]	687.314	2	1373.62	1373.61	0	6.2	322	NRagged	278.59	105.59	105.59	3.58	234	>Cre06.g300550.t1.2 pacid=30778929 transcript=Cre06.g300550.t1.2 locus=Cre06.g300550 ID=Cre06.g300550.t1.2.v5.5 annot-version=v5.5	5369	57.7526
06492:2	1	F.GTGTGAGFAM[+15.995]SQTR.Y		M[+16]	679.314	2	1357.62	1357.62	0	2.6	322	NRagged	293.5	193.17	193.17	6.15	234	>Cre06.g300550.t1.2 pacid=30778929 transcript=Cre06.g300550.t1.2 locus=Cre06.g300550 ID=Cre06.g300550.t1.2.v5.5 annot-version=v5.5	5369	55.1527
05244:2	1	G.TGAGFAM[+15.995]SQTR.Y		M[+16]	571.768	2	1142.53	1142.53	0	2.4	325	NRagged	314.34	41.3	41.3	4.7	234	>Cre06.g300550.t1.2 pacid=30778929 transcript=Cre06.g300550.t1.2 locus=Cre06.g300550 ID=Cre06.g300550.t1.2.v5.5 annot-version=v5.5	5369	50.1275
33733:2	1	F.TSEASGEVYIGEFFAGQR.H			974.46	2	1947.91	1947.91	0	1.8	356	NRagged	278.64	171.23	171.23	6.18	234	>Cre06.g300550.t1.2 pacid=30778929 transcript=Cre06.g300550.t1.2 locus=Cre06.g300550 ID=Cre06.g300550.t1.2.v5.5 annot-version=v5.5	5369	101.291
33601:2	1	S.EASGEVYIGEFFAGQR.H			880.421	2	1759.84	1759.83	0	3.9	358	NRagged	200.97	106.19	106.19	2.91	234	>Cre06.g300550.t1.2 pacid=30778929 transcript=Cre06.g300550.t1.2 locus=Cre06.g300550 ID=Cre06.g300550.t1.2.v5.5 annot-version=v5.5	5369	101.135
31953:2	1	A.SGEVYIGEFFAGQR.H			780.38	2	1559.75	1559.75	0	2	360	NRagged	124.41	59.6	59.6	2.41	234	>Cre06.g300550.t1.2 pacid=30778929 transcript=Cre06.g300550.t1.2 locus=Cre06.g300550 ID=Cre06.g300550.t1.2.v5.5 annot-version=v5.5	5369	98.9482
34965:3	1	R.H[+15.995]GC[+71.037][-23.052]GMTLDMKPYFYLLER.G		C[-23][+71], H[+16]	746.674	3	2238.01	2238	0	2.6	374	Specific	189.33	150.83	13.21	3.47	234	>Cre06.g300550.t1.2 pacid=30778929 transcript=Cre06.g300550.t1.2 locus=Cre06.g300550 ID=Cre06.g300550.t1.2.v5.5 annot-version=v5.5	5369	102.895
34980:3	1	R.HGC[+71.037][-23.052]GM[+15.995]TLDMKPYFYLLER.G		C[-23][+71], M[+16]	746.674	3	2238.01	2238	0	2.1	374	Specific	271.87	211.76	84.05	5.47	234	>Cre06.g300550.t1.2 pacid=30778929 transcript=Cre06.g300550.t1.2 locus=Cre06.g300550 ID=Cre06.g300550.t1.2.v5.5 annot-version=v5.5	5369	102.91
29611:3	1	C.GM[+15.995]TLDM[+15.995]KPYFYLLER.G		M[+16]*2	636.981	3	1908.93	1908.92	0	1.8	377	NRagged	220.57	137.48	137.48	4.39	234	>Cre06.g300550.t1.2 pacid=30778929 transcript=Cre06.g300550.t1.2 locus=Cre06.g300550 ID=Cre06.g300550.t1.2.v5.5 annot-version=v5.5	5369	95.8249
29554:3	1	M.TLDM[+15.995]KPYFYLLER.G		M[+16]	568.961	3	1704.87	1704.87	0	0.8	379	NRagged	36.79	18.05	18.05	0.83	234	>Cre06.g300550.t1.2 pacid=30778929 transcript=Cre06.g300550.t1.2 locus=Cre06.g300550 ID=Cre06.g300550.t1.2.v5.5 annot-version=v5.5	5369	95.7262
21821:2	1	Y.FYLLER.G			420.735	2	840.463	840.461	0	2	386	NRagged	195.6	6.75	6.75	1.36	234	>Cre06.g300550.t1.2 pacid=30778929 transcript=Cre06.g300550.t1.2 locus=Cre06.g300550 ID=Cre06.g300550.t1.2.v5.5 annot-version=v5.5	5369	85.2504
11579:2	1	R.GVDPVEAYR.R			503.256	2	1005.51	1005.5	0	5.4	392	Specific	307.83	80.32	80.32	4.49	234	>Cre06.g300550.t1.2 pacid=30778929 transcript=Cre06.g300550.t1.2 locus=Cre06.g300550 ID=Cre06.g300550.t1.2.v5.5 annot-version=v5.5	5369	68.7563
09543:2	1	R.GVDPVEAYRR.T			581.306	2	1161.6	1161.6	0	2.7	392	Specific	392.44	150.72	150.72	5.62	234	>Cre06.g300550.t1.2 pacid=30778929 transcript=Cre06.g300550.t1.2 locus=Cre06.g300550 ID=Cre06.g300550.t1.2.v5.5 annot-version=v5.5	5369	63.8438
23628:3	1	K.LGDAKEDEVVEINVLK.D			590.989	3	1770.95	1770.95	0	2.6	421	Specific	143.08	51.11	51.11	2.69	234	>Cre06.g300550.t1.2 pacid=30778929 transcript=Cre06.g300550.t1.2 locus=Cre06.g300550 ID=Cre06.g300550.t1.2.v5.5 annot-version=v5.5	5369	87.7839
24818:2	1	K.EDEVVEINVLK.D			643.848	2	1286.69	1286.68	0	3.2	426	Specific	163.52	66.24	66.24	3.01	234	>Cre06.g300550.t1.2 pacid=30778929 transcript=Cre06.g300550.t1.2 locus=Cre06.g300550 ID=Cre06.g300550.t1.2.v5.5 annot-version=v5.5	5369	89.5574
40802:3	1	K.EDEVVEINVLKDELDDPFEIALR.N			900.794	3	2700.37	2700.36	0	2.4	426	Specific	192.47	119.24	119.24	3.22	234	>Cre06.g300550.t1.2 pacid=30778929 transcript=Cre06.g300550.t1.2 locus=Cre06.g300550 ID=Cre06.g300550.t1.2.v5.5 annot-version=v5.5	5369	111.07
40770:3	1	K.EDEVVEINVLKDELDDPFEIALR.N			900.796	3	2700.37	2700.36	0	4.1	426	Specific	212.72	171.21	171.21	4	234	>Cre06.g300550.t1.2 pacid=30778929 transcript=Cre06.g300550.t1.2 locus=Cre06.g300550 ID=Cre06.g300550.t1.2.v5.5 annot-version=v5.5	5369	111.027
43035:3	1	K.EDEVVEINVLKDELDDPFEIALR.N			900.794	3	2700.37	2700.36	0	2.5	426	Specific	797.1	420.03	420.03	14.58	234	>Cre06.g300550.t1.2 pacid=30778929 transcript=Cre06.g300550.t1.2 locus=Cre06.g300550 ID=Cre06.g300550.t1.2.v5.5 annot-version=v5.5	5369	114.303
43207:3	1	K.EDEVVEIN[+0.984]VLKDELDDPFEIALR.N		N[+1]	901.123	3	2701.35	2701.35	0	3.3	426	Specific	452.17	248.13	248.13	7.46	234	>Cre06.g300550.t1.2 pacid=30778929 transcript=Cre06.g300550.t1.2 locus=Cre06.g300550 ID=Cre06.g300550.t1.2.v5.5 annot-version=v5.5	5369	114.54
41447:3	1	K.EDEVVEIN[+0.984]VLKDELDDPFEIALR.N		N[+1]	901.122	3	2701.35	2701.35	0	2.5	426	Specific	458.31	223.81	223.81	7.57	234	>Cre06.g300550.t1.2 pacid=30778929 transcript=Cre06.g300550.t1.2 locus=Cre06.g300550 ID=Cre06.g300550.t1.2.v5.5 annot-version=v5.5	5369	112.005
38828:2	1	K.DELDDPFEIALR.N			716.853	2	1432.7	1432.7	0	2.7	437	Specific	207.04	156.79	156.79	5.41	234	>Cre06.g300550.t1.2 pacid=30778929 transcript=Cre06.g300550.t1.2 locus=Cre06.g300550 ID=Cre06.g300550.t1.2.v5.5 annot-version=v5.5	5369	108.27
36632:2	1	K.DELDDPFEIALR.N			716.854	2	1432.7	1432.7	0	3.5	437	Specific	327.63	140.01	140.01	7.25	234	>Cre06.g300550.t1.2 pacid=30778929 transcript=Cre06.g300550.t1.2 locus=Cre06.g300550 ID=Cre06.g300550.t1.2.v5.5 annot-version=v5.5	5369	105.229
35514:2	1	D.ELDDPFEIALR.N			659.339	2	1317.67	1317.67	0	2.3	438	NRagged	327.12	145.35	145.35	6.22	234	>Cre06.g300550.t1.2 pacid=30778929 transcript=Cre06.g300550.t1.2 locus=Cre06.g300550 ID=Cre06.g300550.t1.2.v5.5 annot-version=v5.5	5369	103.701
23685:2	1	D.PFEIALR.N			423.249	2	845.49	845.488	0	2.2	442	NRagged	334.83	10.27	10.27	2.69	234	>Cre06.g300550.t1.2 pacid=30778929 transcript=Cre06.g300550.t1.2 locus=Cre06.g300550 ID=Cre06.g300550.t1.2.v5.5 annot-version=v5.5	5369	87.866
15060:2	1	R.IVSIIER.V			415.26	2	829.514	829.514	0	-0.7	472	Specific	391.84	72.41	72.41	4.28	234	>Cre06.g300550.t1.2 pacid=30778929 transcript=Cre06.g300550.t1.2 locus=Cre06.g300550 ID=Cre06.g300550.t1.2.v5.5 annot-version=v5.5	5369	75.2362
08270:3	1	R.FGAYYREDEK.G			426.532	3	1277.58	1277.58	0	2.4	487	Specific	251.98	105.26	105.26	4.73	234	>Cre06.g300550.t1.2 pacid=30778929 transcript=Cre06.g300550.t1.2 locus=Cre06.g300550 ID=Cre06.g300550.t1.2.v5.5 annot-version=v5.5	5369	60.5014
06973:3	1	R.FGAYYREDEKGR.V			497.574	3	1490.71	1490.7	0	2.9	487	Specific	165.88	66.38	66.38	1.8	234	>Cre06.g300550.t1.2 pacid=30778929 transcript=Cre06.g300550.t1.2 locus=Cre06.g300550 ID=Cre06.g300550.t1.2.v5.5 annot-version=v5.5	5369	56.7908
09734:2	1	R.IRELMAAEGM[+15.995]DDK.L		M[+16]	747.852	2	1494.7	1494.69	0	3.4	546	Specific	123.33	32.07	32.07	0.86	234	>Cre06.g300550.t1.2 pacid=30778929 transcript=Cre06.g300550.t1.2 locus=Cre06.g300550 ID=Cre06.g300550.t1.2.v5.5 annot-version=v5.5	5369	64.3217
10058:2	1	R.IRELM[+15.995]AAEGMDDK.L		M[+16]	747.852	2	1494.7	1494.69	0	3.2	546	Specific	262.91	109.04	109.04	4.45	234	>Cre06.g300550.t1.2 pacid=30778929 transcript=Cre06.g300550.t1.2 locus=Cre06.g300550 ID=Cre06.g300550.t1.2.v5.5 annot-version=v5.5	5369	65.2369
07679:2	1	R.IRELM[+15.995]AAEGM[+31.990]DDK.L		M[+16][+32]	763.847	2	1526.69	1526.68	0	2.9	546	Specific	171.3	77.23	77.23	2.44	234	>Cre06.g300550.t1.2 pacid=30778929 transcript=Cre06.g300550.t1.2 locus=Cre06.g300550 ID=Cre06.g300550.t1.2.v5.5 annot-version=v5.5	5369	58.8509
11571:2	1	R.ELMAAEGMDDK.L			605.262	2	1209.52	1209.51	0	3.3	548	Specific	382.87	188.07	188.07	7.1	234	>Cre06.g300550.t1.2 pacid=30778929 transcript=Cre06.g300550.t1.2 locus=Cre06.g300550 ID=Cre06.g300550.t1.2.v5.5 annot-version=v5.5	5369	68.7314
07977:2	1	R.ELM[+15.995]AAEGMDDK.L		M[+16]	613.259	2	1225.51	1225.51	0	3	548	Specific	214.71	134.82	134.82	4.57	234	>Cre06.g300550.t1.2 pacid=30778929 transcript=Cre06.g300550.t1.2 locus=Cre06.g300550 ID=Cre06.g300550.t1.2.v5.5 annot-version=v5.5	5369	59.7474
08465:2	1	R.ELM[+31.990]AAEGMDDK.L		M[+32]	621.256	2	1241.51	1241.5	0	2.5	548	Specific	375.12	234.2	234.2	7.52	234	>Cre06.g300550.t1.2 pacid=30778929 transcript=Cre06.g300550.t1.2 locus=Cre06.g300550 ID=Cre06.g300550.t1.2.v5.5 annot-version=v5.5	5369	61.1777
07983:2	1	R.ELMAAEGM[+31.990]DDK.L		M[+32]	621.258	2	1241.51	1241.5	0	4.3	548	Specific	445.27	234.75	234.75	7.72	234	>Cre06.g300550.t1.2 pacid=30778929 transcript=Cre06.g300550.t1.2 locus=Cre06.g300550 ID=Cre06.g300550.t1.2.v5.5 annot-version=v5.5	5369	59.7667
03575:2	1	R.ELM[+15.995]AAEGM[+15.995]DDK.L		M[+16]*2	621.256	2	1241.51	1241.5	0	2.5	548	Specific	376.43	167.6	167.6	6.83	234	>Cre06.g300550.t1.2 pacid=30778929 transcript=Cre06.g300550.t1.2 locus=Cre06.g300550 ID=Cre06.g300550.t1.2.v5.5 annot-version=v5.5	5369	40.0629
03665:2	1	R.ELM[+15.995]AAEGM[+15.995]DDK.L		M[+16]*2	621.256	2	1241.51	1241.5	0	2.5	548	Specific	476.75	294.85	294.85	7.89	234	>Cre06.g300550.t1.2 pacid=30778929 transcript=Cre06.g300550.t1.2 locus=Cre06.g300550 ID=Cre06.g300550.t1.2.v5.5 annot-version=v5.5	5369	40.9359
03792:2	1	R.ELM[+15.995]AAEGM[+15.995]DDK.L		M[+16]*2	621.257	2	1241.51	1241.5	0	3.7	548	Specific	490.62	225.29	225.29	7.7	234	>Cre06.g300550.t1.2 pacid=30778929 transcript=Cre06.g300550.t1.2 locus=Cre06.g300550 ID=Cre06.g300550.t1.2.v5.5 annot-version=v5.5	5369	41.9173
04017:2	1	R.ELM[+31.990]AAEGM[+15.995]DDK.L		M[+16][+32]	629.254	2	1257.5	1257.5	0	2.1	548	Specific	493.4	227.36	227.36	7.76	234	>Cre06.g300550.t1.2 pacid=30778929 transcript=Cre06.g300550.t1.2 locus=Cre06.g300550 ID=Cre06.g300550.t1.2.v5.5 annot-version=v5.5	5369	43.6471
04148:2	1	R.ELM[+15.995]AAEGM[+31.990]DDK.L		M[+16][+32]	629.254	2	1257.5	1257.5	0	2.3	548	Specific	517.87	295.64	295.64	7.76	234	>Cre06.g300550.t1.2 pacid=30778929 transcript=Cre06.g300550.t1.2 locus=Cre06.g300550 ID=Cre06.g300550.t1.2.v5.5 annot-version=v5.5	5369	44.4113
03742:2	1	R.ELM[+15.995]AAEGM[+15.995]DDK.L		M[+16]*2	621.257	2	1241.51	1241.5	0	3	548	Specific	539.14	312.33	312.33	7.98	234	>Cre06.g300550.t1.2 pacid=30778929 transcript=Cre06.g300550.t1.2 locus=Cre06.g300550 ID=Cre06.g300550.t1.2.v5.5 annot-version=v5.5	5369	41.6136
03651:2	1	R.ELM[+15.995]AAEGM[+15.995]DDK.L		M[+16]*2	621.256	2	1241.51	1241.5	0	2.5	548	Specific	580.14	326.25	326.25	9.01	234	>Cre06.g300550.t1.2 pacid=30778929 transcript=Cre06.g300550.t1.2 locus=Cre06.g300550 ID=Cre06.g300550.t1.2.v5.5 annot-version=v5.5	5369	40.8239
21375:3	1	R.ELMAAEGMDDKLEDEGFK.D			676.638	3	2027.9	2027.89	0	2.2	548	Specific	191.77	181.09	181.09	3.84	234	>Cre06.g300550.t1.2 pacid=30778929 transcript=Cre06.g300550.t1.2 locus=Cre06.g300550 ID=Cre06.g300550.t1.2.v5.5 annot-version=v5.5	5369	84.6629
16430:3	1	R.ELMAAEGM[+15.995]DDKLEDEGFK.D		M[+16]	681.97	3	2043.9	2043.89	0	3.4	548	Specific	272.88	150.99	150.99	5.8	234	>Cre06.g300550.t1.2 pacid=30778929 transcript=Cre06.g300550.t1.2 locus=Cre06.g300550 ID=Cre06.g300550.t1.2.v5.5 annot-version=v5.5	5369	77.2682
18174:3	1	R.ELM[+15.995]AAEGMDDKLEDEGFK.D		M[+16]	681.971	3	2043.9	2043.89	0	4.4	548	Specific	420.78	326.25	282.28	7.45	234	>Cre06.g300550.t1.2 pacid=30778929 transcript=Cre06.g300550.t1.2 locus=Cre06.g300550 ID=Cre06.g300550.t1.2.v5.5 annot-version=v5.5	5369	79.8395
13846:3	1	R.ELM[+31.990]AAEGM[+15.995]DDKLEDEGFK.D		M[+16][+32]	692.634	3	2075.89	2075.88	0	4.8	548	Specific	380.54	366.72	329.98	7.57	234	>Cre06.g300550.t1.2 pacid=30778929 transcript=Cre06.g300550.t1.2 locus=Cre06.g300550 ID=Cre06.g300550.t1.2.v5.5 annot-version=v5.5	5369	73.2514
13427:3	1	R.ELM[+15.995]AAEGM[+15.995]DDKLEDEGFK.D		M[+16]*2	687.302	3	2059.89	2059.88	0	3.7	548	Specific	495.07	369.6	353.96	8.04	234	>Cre06.g300550.t1.2 pacid=30778929 transcript=Cre06.g300550.t1.2 locus=Cre06.g300550 ID=Cre06.g300550.t1.2.v5.5 annot-version=v5.5	5369	72.3474
35503:4	1	R.ELM[+31.990]AAEGMDDKLEDEGFKDTVLGSAIINPYTGLDMK.T		M[+32]	987.969	4	3948.85	3948.84	0	2.3	548	Specific	156.77	82.69	15.75	2.43	234	>Cre06.g300550.t1.2 pacid=30778929 transcript=Cre06.g300550.t1.2 locus=Cre06.g300550 ID=Cre06.g300550.t1.2.v5.5 annot-version=v5.5	5369	103.691
36323:4	1	R.ELMAAEGMDDKLEDEGFKDTVLGSAIINPYTGLDM[+15.995]K.T		M[+16]	983.97	4	3932.86	3932.85	0	2.5	548	Specific	196.94	5.89	5.89	0.83	234	>Cre06.g300550.t1.2 pacid=30778929 transcript=Cre06.g300550.t1.2 locus=Cre06.g300550 ID=Cre06.g300550.t1.2.v5.5 annot-version=v5.5	5369	104.743
35120:4	1	R.ELM[+15.995]AAEGMDDKLEDEGFKDTVLGSAIINPYTGLDM[+15.995]K.T		M[+16]*2	987.969	4	3948.86	3948.84	0	3	548	Specific	164.6	14.07	14.07	0.59	234	>Cre06.g300550.t1.2 pacid=30778929 transcript=Cre06.g300550.t1.2 locus=Cre06.g300550 ID=Cre06.g300550.t1.2.v5.5 annot-version=v5.5	5369	103.111
33384:4	1	R.ELM[+31.990]AAEGMDDKLEDEGFKDTVLGSAIINPYTGLDM[+15.995]K.T		M[+16][+32]	991.968	4	3964.85	3964.84	0	2.6	548	Specific	200.05	0.63	0.63	0.86	234	>Cre06.g300550.t1.2 pacid=30778929 transcript=Cre06.g300550.t1.2 locus=Cre06.g300550 ID=Cre06.g300550.t1.2.v5.5 annot-version=v5.5	5369	100.87
33365:3	1	R.ELMAAEGM[+31.990]DDKLEDEGFKDTVLGSAIINPYTGLDM[+15.995]K.T		M[+16][+32]	1322.29	3	3964.85	3964.84	0	3.8	548	Specific	311.1	74.59	33.81	2.82	234	>Cre06.g300550.t1.2 pacid=30778929 transcript=Cre06.g300550.t1.2 locus=Cre06.g300550 ID=Cre06.g300550.t1.2.v5.5 annot-version=v5.5	5369	100.849
35122:3	1	R.ELM[+15.995]AAEGMDDKLEDEGFKDTVLGSAIINPYTGLDM[+15.995]K.T		M[+16]*2	1316.96	3	3948.85	3948.84	0	2.4	548	Specific	448.49	254.39	118.31	5.85	234	>Cre06.g300550.t1.2 pacid=30778929 transcript=Cre06.g300550.t1.2 locus=Cre06.g300550 ID=Cre06.g300550.t1.2.v5.5 annot-version=v5.5	5369	103.114
07638:2	1	K.LEDEGFK.D			419.204	2	837.402	837.399	0	3.5	559	Specific	323.22	80.39	80.39	4.85	234	>Cre06.g300550.t1.2 pacid=30778929 transcript=Cre06.g300550.t1.2 locus=Cre06.g300550 ID=Cre06.g300550.t1.2.v5.5 annot-version=v5.5	5369	58.7028
36680:3	1	K.LEDEGFKDTVLGSAIINPYTGLDMK.T			909.459	3	2726.36	2726.36	0	0.9	559	Specific	34.98	6.9	6.9	1.24	234	>Cre06.g300550.t1.2 pacid=30778929 transcript=Cre06.g300550.t1.2 locus=Cre06.g300550 ID=Cre06.g300550.t1.2.v5.5 annot-version=v5.5	5369	105.32
34411:3	1	K.LEDEGFKDTVLGSAIINPYTGLDM[+15.995]K.T		M[+16]	914.792	3	2742.36	2742.35	0	3	559	Specific	206.15	23.29	23.29	2.67	234	>Cre06.g300550.t1.2 pacid=30778929 transcript=Cre06.g300550.t1.2 locus=Cre06.g300550 ID=Cre06.g300550.t1.2.v5.5 annot-version=v5.5	5369	102.165
35060:3	1	K.LEDEGFKDTVLGSAIINPYTGLDM[+31.990]K.T		M[+32]	920.124	3	2758.36	2758.35	0	2.7	559	Specific	337.53	162.85	162.85	6.56	234	>Cre06.g300550.t1.2 pacid=30778929 transcript=Cre06.g300550.t1.2 locus=Cre06.g300550 ID=Cre06.g300550.t1.2.v5.5 annot-version=v5.5	5369	103.027
36368:3	1	K.[+14.016]LEDEGFK[+14.016]DTVLGSAIINPYTGLDM[+15.995]K.T		.[14], K[+14], M[+16]	924.136	3	2770.39	2770.39	0	2.7	559	Specific	228.48	78.77	15.72	4.34	234	>Cre06.g300550.t1.2 pacid=30778929 transcript=Cre06.g300550.t1.2 locus=Cre06.g300550 ID=Cre06.g300550.t1.2.v5.5 annot-version=v5.5	5369	104.823
36346:2	1	K.DTVLGSAIINPYTGLDMK.T			954.495	2	1907.98	1907.98	0	2.7	566	Specific	501.33	350.1	350.1	9.5	234	>Cre06.g300550.t1.2 pacid=30778929 transcript=Cre06.g300550.t1.2 locus=Cre06.g300550 ID=Cre06.g300550.t1.2.v5.5 annot-version=v5.5	5369	104.785
36341:2	1	K.DTVLGSAIINPYTGLDMK.T			954.496	2	1907.98	1907.98	0	3.3	566	Specific	674.68	505.2	505.2	13.16	234	>Cre06.g300550.t1.2 pacid=30778929 transcript=Cre06.g300550.t1.2 locus=Cre06.g300550 ID=Cre06.g300550.t1.2.v5.5 annot-version=v5.5	5369	104.779
34886:2	1	K.DTVLGSAIINPYTGLDM[+15.995]K.T		M[+16]	962.493	2	1923.98	1923.97	0	2.7	566	Specific	343.58	207.99	207.99	7.93	234	>Cre06.g300550.t1.2 pacid=30778929 transcript=Cre06.g300550.t1.2 locus=Cre06.g300550 ID=Cre06.g300550.t1.2.v5.5 annot-version=v5.5	5369	102.803
32893:2	1	K.DTVLGSAIINPYTGLDM[+15.995]K.T		M[+16]	962.494	2	1923.98	1923.97	0	3.6	566	Specific	423.68	242.2	242.2	9.14	234	>Cre06.g300550.t1.2 pacid=30778929 transcript=Cre06.g300550.t1.2 locus=Cre06.g300550 ID=Cre06.g300550.t1.2.v5.5 annot-version=v5.5	5369	100.19
33134:2	1	K.DTVLGSAIINPYTGLDM[+15.995]K.T		M[+16]	962.493	2	1923.98	1923.97	0	2.9	566	Specific	425.41	274.78	274.78	8.28	234	>Cre06.g300550.t1.2 pacid=30778929 transcript=Cre06.g300550.t1.2 locus=Cre06.g300550 ID=Cre06.g300550.t1.2.v5.5 annot-version=v5.5	5369	100.503
32944:2	1	K.DTVLGSAIINPYTGLDM[+15.995]K.T		M[+16]	962.493	2	1923.98	1923.97	0	2.7	566	Specific	558.63	377.7	377.7	9.7	234	>Cre06.g300550.t1.2 pacid=30778929 transcript=Cre06.g300550.t1.2 locus=Cre06.g300550 ID=Cre06.g300550.t1.2.v5.5 annot-version=v5.5	5369	100.245
34497:2	1	D.TVLGSAIINPYTGLDMK.T			896.982	2	1792.96	1792.95	0	3	567	NRagged	236.92	116.52	116.52	5.91	234	>Cre06.g300550.t1.2 pacid=30778929 transcript=Cre06.g300550.t1.2 locus=Cre06.g300550 ID=Cre06.g300550.t1.2.v5.5 annot-version=v5.5	5369	102.291
20986:2	1	G.SAIINPYTGLDM[+15.995]K.T		M[+16]	719.869	2	1438.73	1438.72	0	3.6	571	NRagged	283.13	79.34	79.34	5.28	234	>Cre06.g300550.t1.2 pacid=30778929 transcript=Cre06.g300550.t1.2 locus=Cre06.g300550 ID=Cre06.g300550.t1.2.v5.5 annot-version=v5.5	5369	84.0772
04254:2	1	K.TYLDGKER.H			491.255	2	981.502	981.5	0	2.5	584	Specific	324.95	17.48	17.48	2.66	234	>Cre06.g300550.t1.2 pacid=30778929 transcript=Cre06.g300550.t1.2 locus=Cre06.g300550 ID=Cre06.g300550.t1.2.v5.5 annot-version=v5.5	5369	45.0986
04013:2	1	K.TYLDGKER.H			491.255	2	981.502	981.5	0	2.3	584	Specific	331.1	40.92	40.92	3.9	234	>Cre06.g300550.t1.2 pacid=30778929 transcript=Cre06.g300550.t1.2 locus=Cre06.g300550 ID=Cre06.g300550.t1.2.v5.5 annot-version=v5.5	5369	43.5595
03432:2	1	K.TYLDGKER.H			491.255	2	981.503	981.5	0	2.6	584	Specific	357.06	52.66	52.66	4.09	234	>Cre06.g300550.t1.2 pacid=30778929 transcript=Cre06.g300550.t1.2 locus=Cre06.g300550 ID=Cre06.g300550.t1.2.v5.5 annot-version=v5.5	5369	37.9964
04135:2	1	K.TYLDGKER.H			491.255	2	981.503	981.5	0	2.8	584	Specific	408.49	78.93	78.93	5.22	234	>Cre06.g300550.t1.2 pacid=30778929 transcript=Cre06.g300550.t1.2 locus=Cre06.g300550 ID=Cre06.g300550.t1.2.v5.5 annot-version=v5.5	5369	44.3224
09909:3	1	K.ERHQAELVSVYK.A			486.93	3	1458.77	1458.77	0	3.3	590	Specific	371.91	182.98	182.98	6.4	234	>Cre06.g300550.t1.2 pacid=30778929 transcript=Cre06.g300550.t1.2 locus=Cre06.g300550 ID=Cre06.g300550.t1.2.v5.5 annot-version=v5.5	5369	64.8681
10700:3	1	K.ERHQ[+0.984]AELVSVYK.A		Q[+1]	487.257	3	1459.76	1459.75	0	2.3	590	Specific	308.62	146.07	146.07	5.4	234	>Cre06.g300550.t1.2 pacid=30778929 transcript=Cre06.g300550.t1.2 locus=Cre06.g300550 ID=Cre06.g300550.t1.2.v5.5 annot-version=v5.5	5369	66.7653
11628:2	1	R.HQAELVSVYK.A			587.318	2	1173.63	1173.63	0	2.8	592	Specific	237.38	125.58	125.58	4.54	234	>Cre06.g300550.t1.2 pacid=30778929 transcript=Cre06.g300550.t1.2 locus=Cre06.g300550 ID=Cre06.g300550.t1.2.v5.5 annot-version=v5.5	5369	68.823
09825:2	1	R.HQAELVSVYK.A			587.318	2	1173.63	1173.63	0	2.5	592	Specific	300.51	130.68	130.68	6.29	234	>Cre06.g300550.t1.2 pacid=30778929 transcript=Cre06.g300550.t1.2 locus=Cre06.g300550 ID=Cre06.g300550.t1.2.v5.5 annot-version=v5.5	5369	64.5899
11160:2	1	R.HQAELVSVYK.A			587.319	2	1173.63	1173.63	0	3.7	592	Specific	386.86	189.65	189.65	6.81	234	>Cre06.g300550.t1.2 pacid=30778929 transcript=Cre06.g300550.t1.2 locus=Cre06.g300550 ID=Cre06.g300550.t1.2.v5.5 annot-version=v5.5	5369	67.7986
11801:2	1	R.HQ[+0.984]AELVSVYK.A		Q[+1]	587.81	2	1174.61	1174.61	0	2.3	592	Specific	343.02	136.99	136.99	6.29	234	>Cre06.g300550.t1.2 pacid=30778929 transcript=Cre06.g300550.t1.2 locus=Cre06.g300550 ID=Cre06.g300550.t1.2.v5.5 annot-version=v5.5	5369	69.2091
14761:4	1	K.DKGGAAKDDES[+79.966]SYVEDDAASGHPGALLSR.E		S[+80]	750.335	4	2998.32	2998.31	0	4	616	Specific	440.51	278.73	49.77	6	234	>Cre06.g300550.t1.2 pacid=30778929 transcript=Cre06.g300550.t1.2 locus=Cre06.g300550 ID=Cre06.g300550.t1.2.v5.5 annot-version=v5.5	5369	74.6786
15434:3	1	K.DKGGAAKDDES[+79.966]SY[+79.966]VEDDAASGHPGALLSR.E		S[+80], Y[+80]	1026.77	3	3078.28	3078.27	0	3.3	616	Specific	799.31	692.56	28.59	12.07	234	>Cre06.g300550.t1.2 pacid=30778929 transcript=Cre06.g300550.t1.2 locus=Cre06.g300550 ID=Cre06.g300550.t1.2.v5.5 annot-version=v5.5	5369	75.7533
15648:3	1	K.DKGGAAKDDESS[+79.966]Y[+79.966]VEDDAASGHPGALLSR.E		S[+80], Y[+80]	1026.77	3	3078.29	3078.27	0	4.9	616	Specific	842.92	656.03	13.8	13.07	234	>Cre06.g300550.t1.2 pacid=30778929 transcript=Cre06.g300550.t1.2 locus=Cre06.g300550 ID=Cre06.g300550.t1.2.v5.5 annot-version=v5.5	5369	76.097
15779:3	1	K.GGAAKDDES[+79.966]SYVEDDAASGHPGALLSR.E		S[+80]	919.07	3	2755.19	2755.18	0	3.6	618	Specific	562.34	104.75	8.73	6.67	234	>Cre06.g300550.t1.2 pacid=30778929 transcript=Cre06.g300550.t1.2 locus=Cre06.g300550 ID=Cre06.g300550.t1.2.v5.5 annot-version=v5.5	5369	76.3123
17059:3	1	K.GGAAKDDES[+79.966]SY[+79.966]VEDDAASGHPGALLSR.E		S[+80], Y[+80]	945.725	3	2835.16	2835.15	0	3.2	618	Specific	154.2	118.58	25.09	2.63	234	>Cre06.g300550.t1.2 pacid=30778929 transcript=Cre06.g300550.t1.2 locus=Cre06.g300550 ID=Cre06.g300550.t1.2.v5.5 annot-version=v5.5	5369	78.1915
16833:3	1	K.GGAAKDDES[+79.966]SY[+79.966]VEDDAASGHPGALLSR.E		S[+80], Y[+80]	945.725	3	2835.16	2835.15	0	3.1	618	Specific	478.5	382.78	7.03	7.66	234	>Cre06.g300550.t1.2 pacid=30778929 transcript=Cre06.g300550.t1.2 locus=Cre06.g300550 ID=Cre06.g300550.t1.2.v5.5 annot-version=v5.5	5369	77.854
16290:3	1	K.GGAAKDDES[+79.966]SY[+79.966]VEDDAASGHPGALLSR.E		S[+80], Y[+80]	945.724	3	2835.16	2835.15	0	2.4	618	Specific	688.15	587.22	31.89	11.77	234	>Cre06.g300550.t1.2 pacid=30778929 transcript=Cre06.g300550.t1.2 locus=Cre06.g300550 ID=Cre06.g300550.t1.2.v5.5 annot-version=v5.5	5369	77.0866
19336:2	1	K.DDES[+79.966]SY[+79.966]VEDDAASGHPGALLSR.E		S[+80], Y[+80]	1225.98	2	2450.94	2450.94	0	1.9	623	Specific	431.96	325.17	18.03	8.51	234	>Cre06.g300550.t1.2 pacid=30778929 transcript=Cre06.g300550.t1.2 locus=Cre06.g300550 ID=Cre06.g300550.t1.2.v5.5 annot-version=v5.5	5369	81.5598
02948:2	1	R.EAEDDRLAR.L			537.764	2	1074.52	1074.52	0	2.6	645	Specific	198.44	21.93	21.93	0.85	234	>Cre06.g300550.t1.2 pacid=30778929 transcript=Cre06.g300550.t1.2 locus=Cre06.g300550 ID=Cre06.g300550.t1.2.v5.5 annot-version=v5.5	5369	30.5876
03296:2	1	R.EAEDDRLAR.L			537.764	2	1074.52	1074.52	0	2.8	645	Specific	247.72	51.18	51.18	3.15	234	>Cre06.g300550.t1.2 pacid=30778929 transcript=Cre06.g300550.t1.2 locus=Cre06.g300550 ID=Cre06.g300550.t1.2.v5.5 annot-version=v5.5	5369	35.5303
03236:2	1	R.EAEDDRLAR.L			537.764	2	1074.52	1074.52	0	2.5	645	Specific	377.02	111.86	111.86	4.27	234	>Cre06.g300550.t1.2 pacid=30778929 transcript=Cre06.g300550.t1.2 locus=Cre06.g300550 ID=Cre06.g300550.t1.2.v5.5 annot-version=v5.5	5369	34.4532
03188:2	1	R.EAEDDRLAR.L			537.763	2	1074.52	1074.52	0	2	645	Specific	396.12	104.09	104.09	5.11	234	>Cre06.g300550.t1.2 pacid=30778929 transcript=Cre06.g300550.t1.2 locus=Cre06.g300550 ID=Cre06.g300550.t1.2.v5.5 annot-version=v5.5	5369	33.6442
03000:2	1	R.EAEDDRLAR.L			537.764	2	1074.52	1074.52	0	2.5	645	Specific	404.93	95.69	95.69	4.96	234	>Cre06.g300550.t1.2 pacid=30778929 transcript=Cre06.g300550.t1.2 locus=Cre06.g300550 ID=Cre06.g300550.t1.2.v5.5 annot-version=v5.5	5369	31.3471
03081:2	1	R.EAEDDRLAR.L			537.764	2	1074.52	1074.52	0	2.7	645	Specific	447.35	133.87	133.87	5.29	234	>Cre06.g300550.t1.2 pacid=30778929 transcript=Cre06.g300550.t1.2 locus=Cre06.g300550 ID=Cre06.g300550.t1.2.v5.5 annot-version=v5.5	5369	32.1135
03140:2	1	R.EAEDDRLAR.L			537.764	2	1074.52	1074.52	0	2.5	645	Specific	460.27	125.97	125.97	5.4	234	>Cre06.g300550.t1.2 pacid=30778929 transcript=Cre06.g300550.t1.2 locus=Cre06.g300550 ID=Cre06.g300550.t1.2.v5.5 annot-version=v5.5	5369	32.8795
06166:2	1	R.E[-18.011]AEDDRLAR.L		E[-18]	528.758	2	1056.51	1056.51	0	1.6	645	Specific	268.49	27.22	27.22	2.39	234	>Cre06.g300550.t1.2 pacid=30778929 transcript=Cre06.g300550.t1.2 locus=Cre06.g300550 ID=Cre06.g300550.t1.2.v5.5 annot-version=v5.5	5369	53.804
05880:2	1	R.LYEQAGVSK.E			497.765	2	994.523	994.52	0	2.2	654	Specific	472.44	138.15	138.15	7.51	234	>Cre06.g300550.t1.2 pacid=30778929 transcript=Cre06.g300550.t1.2 locus=Cre06.g300550 ID=Cre06.g300550.t1.2.v5.5 annot-version=v5.5	5369	52.6819
05931:2	1	R.LYEQAGVSK.E			497.765	2	994.523	994.52	0	2.2	654	Specific	527.29	127.63	127.63	7.83	234	>Cre06.g300550.t1.2 pacid=30778929 transcript=Cre06.g300550.t1.2 locus=Cre06.g300550 ID=Cre06.g300550.t1.2.v5.5 annot-version=v5.5	5369	52.9565
06939:2	1	R.LYEQ[+0.984]AGVSK.E		Q[+1]	498.257	2	995.506	995.504	0	2.1	654	Specific	468.38	134.9	134.9	7.14	234	>Cre06.g300550.t1.2 pacid=30778929 transcript=Cre06.g300550.t1.2 locus=Cre06.g300550 ID=Cre06.g300550.t1.2.v5.5 annot-version=v5.5	5369	56.6681
06432:3	1	R.LYEQAGVSKEDER.R			508.584	3	1523.74	1523.73	0	2.8	654	Specific	157.97	16.89	16.89	1.36	234	>Cre06.g300550.t1.2 pacid=30778929 transcript=Cre06.g300550.t1.2 locus=Cre06.g300550 ID=Cre06.g300550.t1.2.v5.5 annot-version=v5.5	5369	54.9379
06476:3	1	R.LYEQAGVSKEDER.R			508.584	3	1523.74	1523.73	0	3.2	654	Specific	224.77	90.18	90.18	4.39	234	>Cre06.g300550.t1.2 pacid=30778929 transcript=Cre06.g300550.t1.2 locus=Cre06.g300550 ID=Cre06.g300550.t1.2.v5.5 annot-version=v5.5	5369	55.081
05958:3	1	R.LYEQAGVSKEDER.R			508.583	3	1523.74	1523.73	0	1.3	654	Specific	295.6	127.14	127.14	5.79	234	>Cre06.g300550.t1.2 pacid=30778929 transcript=Cre06.g300550.t1.2 locus=Cre06.g300550 ID=Cre06.g300550.t1.2.v5.5 annot-version=v5.5	5369	53.107
03616:2	1	R.RVEGLAAR.W			436.26	2	871.513	871.511	0	1.9	667	Specific	311	43.61	43.61	3.24	234	>Cre06.g300550.t1.2 pacid=30778929 transcript=Cre06.g300550.t1.2 locus=Cre06.g300550 ID=Cre06.g300550.t1.2.v5.5 annot-version=v5.5	5369	40.4618
03496:2	1	R.RVEGLAAR.W			436.26	2	871.512	871.511	0	1.7	667	Specific	319.7	13.36	13.36	2.7	234	>Cre06.g300550.t1.2 pacid=30778929 transcript=Cre06.g300550.t1.2 locus=Cre06.g300550 ID=Cre06.g300550.t1.2.v5.5 annot-version=v5.5	5369	38.9343
04368:2	1	R.RVEGLAAR.W			436.26	2	871.512	871.511	0	1.8	667	Specific	337.63	12.78	12.78	2.79	234	>Cre06.g300550.t1.2 pacid=30778929 transcript=Cre06.g300550.t1.2 locus=Cre06.g300550 ID=Cre06.g300550.t1.2.v5.5 annot-version=v5.5	5369	45.8302
04129:2	1	R.RVEGLAAR.W			436.26	2	871.513	871.511	0	1.9	667	Specific	348.76	27.01	27.01	4.08	234	>Cre06.g300550.t1.2 pacid=30778929 transcript=Cre06.g300550.t1.2 locus=Cre06.g300550 ID=Cre06.g300550.t1.2.v5.5 annot-version=v5.5	5369	44.2767
03710:2	1	R.RVEGLAAR.W			436.26	2	871.512	871.511	0	1.2	667	Specific	353.72	19.21	19.21	3.04	234	>Cre06.g300550.t1.2 pacid=30778929 transcript=Cre06.g300550.t1.2 locus=Cre06.g300550 ID=Cre06.g300550.t1.2.v5.5 annot-version=v5.5	5369	41.2233
04007:2	1	R.RVEGLAAR.W			436.26	2	871.512	871.511	0	1.4	667	Specific	370.37	56.86	56.86	3.98	234	>Cre06.g300550.t1.2 pacid=30778929 transcript=Cre06.g300550.t1.2 locus=Cre06.g300550 ID=Cre06.g300550.t1.2.v5.5 annot-version=v5.5	5369	43.5127
03903:2	1	R.RVEGLAAR.W			436.26	2	871.512	871.511	0	1.6	667	Specific	371.12	59.13	59.13	4.24	234	>Cre06.g300550.t1.2 pacid=30778929 transcript=Cre06.g300550.t1.2 locus=Cre06.g300550 ID=Cre06.g300550.t1.2.v5.5 annot-version=v5.5	5369	42.7458
03799:2	1	R.RVEGLAAR.W			436.26	2	871.513	871.511	0	2.5	667	Specific	389.35	20.15	20.15	4.24	234	>Cre06.g300550.t1.2 pacid=30778929 transcript=Cre06.g300550.t1.2 locus=Cre06.g300550 ID=Cre06.g300550.t1.2.v5.5 annot-version=v5.5	5369	41.9823
35649:2	1	R.LLAADEEEVLGGAVGAFR.R			908.98	2	1816.95	1816.94	0	4.5	678	Specific	73.64	43.73	43.73	2.79	234	>Cre06.g300550.t1.2 pacid=30778929 transcript=Cre06.g300550.t1.2 locus=Cre06.g300550 ID=Cre06.g300550.t1.2.v5.5 annot-version=v5.5	5369	103.88
35361:2	1	R.LLAADEEEVLGGAVGAFR.R			908.979	2	1816.95	1816.94	0	3.2	678	Specific	97.16	50.82	50.82	3.21	234	>Cre06.g300550.t1.2 pacid=30778929 transcript=Cre06.g300550.t1.2 locus=Cre06.g300550 ID=Cre06.g300550.t1.2.v5.5 annot-version=v5.5	5369	103.493
39373:2	1	R.LLAADEEEVLGGAVGAFR.R			908.977	2	1816.95	1816.94	0	2	678	Specific	99.58	99.58	99.58	4.87	234	>Cre06.g300550.t1.2 pacid=30778929 transcript=Cre06.g300550.t1.2 locus=Cre06.g300550 ID=Cre06.g300550.t1.2.v5.5 annot-version=v5.5	5369	109.017
44033:2	1	R.LLAADEEEVLGGAVGAFR.R			908.963	2	1816.92	1816.94	0	-13.8	678	Specific	192.11	107.05	107.05	2.69	234	>Cre06.g300550.t1.2 pacid=30778929 transcript=Cre06.g300550.t1.2 locus=Cre06.g300550 ID=Cre06.g300550.t1.2.v5.5 annot-version=v5.5	5369	115.721
33273:2	1	R.LLAADEEEVLGGAVGAFR.R			908.978	2	1816.95	1816.94	0	3.1	678	Specific	202.62	155.1	155.1	5.55	234	>Cre06.g300550.t1.2 pacid=30778929 transcript=Cre06.g300550.t1.2 locus=Cre06.g300550 ID=Cre06.g300550.t1.2.v5.5 annot-version=v5.5	5369	100.718
35399:2	1	R.LLAADEEEVLGGAVGAFR.R			908.979	2	1816.95	1816.94	0	3.5	678	Specific	331.41	185.47	185.47	7.55	234	>Cre06.g300550.t1.2 pacid=30778929 transcript=Cre06.g300550.t1.2 locus=Cre06.g300550 ID=Cre06.g300550.t1.2.v5.5 annot-version=v5.5	5369	103.549
34664:2	1	R.LLAADEEEVLGGAVGAFR.R			908.977	2	1816.95	1816.94	0	1.7	678	Specific	381.6	222.56	222.56	8.22	234	>Cre06.g300550.t1.2 pacid=30778929 transcript=Cre06.g300550.t1.2 locus=Cre06.g300550 ID=Cre06.g300550.t1.2.v5.5 annot-version=v5.5	5369	102.501
31159:3	1	R.LLAADEEEVLGGAVGAFRR.P			658.355	3	1973.05	1973.05	0	2.7	678	Specific	292.69	140.96	140.96	6.33	234	>Cre06.g300550.t1.2 pacid=30778929 transcript=Cre06.g300550.t1.2 locus=Cre06.g300550 ID=Cre06.g300550.t1.2.v5.5 annot-version=v5.5	5369	97.8769
23160:2	1	D.EEEVLGGAVGAFR.R			667.345	2	1333.68	1333.67	0	5.7	683	NRagged	276.12	111.09	111.09	4.49	234	>Cre06.g300550.t1.2 pacid=30778929 transcript=Cre06.g300550.t1.2 locus=Cre06.g300550 ID=Cre06.g300550.t1.2.v5.5 annot-version=v5.5	5369	87.1985
23330:2	1	D.EEEVLGGAVGAFR.R			667.343	2	1333.68	1333.67	0	3.8	683	NRagged	488.98	208.95	208.95	8.45	234	>Cre06.g300550.t1.2 pacid=30778929 transcript=Cre06.g300550.t1.2 locus=Cre06.g300550 ID=Cre06.g300550.t1.2.v5.5 annot-version=v5.5	5369	87.4185
17326:2	1	E.VLGGAVGAFR.R			473.778	2	946.549	946.547	0	2.5	686	NRagged	317.12	80.69	80.69	5.06	234	>Cre06.g300550.t1.2 pacid=30778929 transcript=Cre06.g300550.t1.2 locus=Cre06.g300550 ID=Cre06.g300550.t1.2.v5.5 annot-version=v5.5	5369	78.6084
30884:2	1	M.C[+71.037]DIPEILGTVQEAR.Q		C[+71]	807.915	2	1614.82	1614.82	0	4	720	NRagged	130.31	25.2	25.2	2.45	234	>Cre06.g300550.t1.2 pacid=30778929 transcript=Cre06.g300550.t1.2 locus=Cre06.g300550 ID=Cre06.g300550.t1.2.v5.5 annot-version=v5.5	5369	97.5027
30557:2	1	C.DIPEILGTVQEAR.Q			720.889	2	1440.77	1440.77	0	1.5	721	NRagged	129.35	72.53	72.53	3.23	234	>Cre06.g300550.t1.2 pacid=30778929 transcript=Cre06.g300550.t1.2 locus=Cre06.g300550 ID=Cre06.g300550.t1.2.v5.5 annot-version=v5.5	5369	97.0634
24496:2	1	D.IPEILGTVQEAR.Q			663.376	2	1325.74	1325.74	0	2	722	NRagged	289.63	110.51	110.51	5.88	234	>Cre06.g300550.t1.2 pacid=30778929 transcript=Cre06.g300550.t1.2 locus=Cre06.g300550 ID=Cre06.g300550.t1.2.v5.5 annot-version=v5.5	5369	89.1115
09505:2	1	E.ILGTVQEAR.Q			493.786	2	986.565	986.563	0	2.2	725	NRagged	356.82	27.58	27.58	3.25	234	>Cre06.g300550.t1.2 pacid=30778929 transcript=Cre06.g300550.t1.2 locus=Cre06.g300550 ID=Cre06.g300550.t1.2.v5.5 annot-version=v5.5	5369	63.7566
13476:2	1	R.FKPYGEVGLR.M			583.323	2	1165.64	1165.64	0	2.4	744	Specific	288.43	103.34	103.34	4.53	234	>Cre06.g300550.t1.2 pacid=30778929 transcript=Cre06.g300550.t1.2 locus=Cre06.g300550 ID=Cre06.g300550.t1.2.v5.5 annot-version=v5.5	5369	72.4478
21156:4	1	R.MAQDANGSPVSLMQEPLHYPHGTK.F			652.816	4	2608.24	2608.23	0	5.9	754	Specific	288.31	138.31	138.31	5.7	234	>Cre06.g300550.t1.2 pacid=30778929 transcript=Cre06.g300550.t1.2 locus=Cre06.g300550 ID=Cre06.g300550.t1.2.v5.5 annot-version=v5.5	5369	84.3521
21731:4	1	R.MAQDAN[+0.984]GSPVSLMQEPLHYPHGTK.F		N[+1]	653.062	4	2609.23	2609.21	0	5.3	754	Specific	182.48	90.56	22.78	3.23	234	>Cre06.g300550.t1.2 pacid=30778929 transcript=Cre06.g300550.t1.2 locus=Cre06.g300550 ID=Cre06.g300550.t1.2.v5.5 annot-version=v5.5	5369	85.1548
20394:3	1	R.M[+15.995]AQDANGSPVSLMQEPLHYPHGTK.F		M[+16]	875.418	3	2624.24	2624.22	0	6	754	Specific	264.08	82.53	82.53	3.28	234	>Cre06.g300550.t1.2 pacid=30778929 transcript=Cre06.g300550.t1.2 locus=Cre06.g300550 ID=Cre06.g300550.t1.2.v5.5 annot-version=v5.5	5369	83.1587
14280:3	1	R.M[+31.990]AQDANGSPVSLM[+15.995]QEPLHYPHGTK.F		M[+16][+32]	886.077	3	2656.22	2656.21	0	1.2	754	Specific	140.26	54.44	24.07	2.54	234	>Cre06.g300550.t1.2 pacid=30778929 transcript=Cre06.g300550.t1.2 locus=Cre06.g300550 ID=Cre06.g300550.t1.2.v5.5 annot-version=v5.5	5369	73.9655
15257:3	1	R.MAQDAN[+0.984]GSPVSLM[+15.995]QEPLHYPHGTK.F		M[+16], N[+1]	875.742	3	2625.21	2625.21	0	1.8	754	Specific	152.96	73.75	43.07	2.68	234	>Cre06.g300550.t1.2 pacid=30778929 transcript=Cre06.g300550.t1.2 locus=Cre06.g300550 ID=Cre06.g300550.t1.2.v5.5 annot-version=v5.5	5369	75.5323
21214:4	1	R.M[+31.990]AQDAN[+0.984]GSPVSLMQEPLHYPHGTK.F		M[+32], N[+1]	661.058	4	2641.21	2641.2	0	3	754	Specific	192.96	90.1	90.1	4.29	234	>Cre06.g300550.t1.2 pacid=30778929 transcript=Cre06.g300550.t1.2 locus=Cre06.g300550 ID=Cre06.g300550.t1.2.v5.5 annot-version=v5.5	5369	84.4276
14368:3	1	R.M[+31.990]AQDANGSPVSLMQEPLH[+15.995]YPHGTK.F		H[+16], M[+32]	886.077	3	2656.22	2656.21	0	1.8	754	Specific	266.23	181.79	51.03	5.37	234	>Cre06.g300550.t1.2 pacid=30778929 transcript=Cre06.g300550.t1.2 locus=Cre06.g300550 ID=Cre06.g300550.t1.2.v5.5 annot-version=v5.5	5369	74.0875
14889:3	1	R.MAQDAN[+0.984]GSPVSLM[+15.995]QEPLHYPHGTK.F		M[+16], N[+1]	875.749	3	2625.23	2625.21	0	9.7	754	Specific	267.15	133.44	23.28	3.25	234	>Cre06.g300550.t1.2 pacid=30778929 transcript=Cre06.g300550.t1.2 locus=Cre06.g300550 ID=Cre06.g300550.t1.2.v5.5 annot-version=v5.5	5369	74.8816
14336:3	1	R.M[+31.990]AQDANGSPVSLM[+15.995]QEPLHYPHGTK.F		M[+16][+32]	886.078	3	2656.22	2656.21	0	2.7	754	Specific	330.7	168.53	68.38	6.32	234	>Cre06.g300550.t1.2 pacid=30778929 transcript=Cre06.g300550.t1.2 locus=Cre06.g300550 ID=Cre06.g300550.t1.2.v5.5 annot-version=v5.5	5369	74.0392
15353:4	1	R.MAQDAN[+0.984]GSPVSLM[+15.995]QEPLHYPHGTK.F		M[+16], N[+1]	657.059	4	2625.21	2625.21	0	2.3	754	Specific	345.78	268.63	39.32	7.77	234	>Cre06.g300550.t1.2 pacid=30778929 transcript=Cre06.g300550.t1.2 locus=Cre06.g300550 ID=Cre06.g300550.t1.2.v5.5 annot-version=v5.5	5369	75.646
13521:3	1	N.GSPVSLM[+15.995]QEPLHYPHGTK.F		M[+16]	665.334	3	1993.99	1993.98	0	3.7	760	NRagged	190.72	81.46	81.46	2.8	234	>Cre06.g300550.t1.2 pacid=30778929 transcript=Cre06.g300550.t1.2 locus=Cre06.g300550 ID=Cre06.g300550.t1.2.v5.5 annot-version=v5.5	5369	72.5055
29133:3	1	K.FMAPGPLGLC[+71.037]HAVPDDPSLR.Q		C[+71]	722.03	3	2164.08	2164.07	0	3.6	778	Specific	269.68	234.83	234.83	6.19	234	>Cre06.g300550.t1.2 pacid=30778929 transcript=Cre06.g300550.t1.2 locus=Cre06.g300550 ID=Cre06.g300550.t1.2.v5.5 annot-version=v5.5	5369	95.1891
27007:3	1	K.FM[+15.995]APGPLGLC[+71.037]HAVPDDPSLR.Q		C[+71], M[+16]	727.361	3	2180.07	2180.06	0	3.2	778	Specific	176.2	96.53	96.53	3.83	234	>Cre06.g300550.t1.2 pacid=30778929 transcript=Cre06.g300550.t1.2 locus=Cre06.g300550 ID=Cre06.g300550.t1.2.v5.5 annot-version=v5.5	5369	92.392
26787:3	1	K.FM[+15.995]APGPLGLC[+71.037]HAVPDDPSLR.Q		C[+71], M[+16]	727.362	3	2180.07	2180.06	0	3.6	778	Specific	198.48	164.26	164.26	4.53	234	>Cre06.g300550.t1.2 pacid=30778929 transcript=Cre06.g300550.t1.2 locus=Cre06.g300550 ID=Cre06.g300550.t1.2.v5.5 annot-version=v5.5	5369	92.0889
30277:2	1	K.FM[+15.995]APGPLGLC[+71.037][-23.052]HAVPDDPSLR.Q		C[-23][+71], M[+16]	1079.01	2	2157.02	2157.01	0	2.9	778	Specific	206.59	132.78	31.31	4.14	234	>Cre06.g300550.t1.2 pacid=30778929 transcript=Cre06.g300550.t1.2 locus=Cre06.g300550 ID=Cre06.g300550.t1.2.v5.5 annot-version=v5.5	5369	96.7303
24567:3	1	K.FM[+15.995]APGPLGLC[+71.037]H[+15.995]AVPDDPSLR.Q		C[+71], H[+16], M[+16]	732.694	3	2196.07	2196.06	0	5.1	778	Specific	233.93	199.27	87.51	5.83	234	>Cre06.g300550.t1.2 pacid=30778929 transcript=Cre06.g300550.t1.2 locus=Cre06.g300550 ID=Cre06.g300550.t1.2.v5.5 annot-version=v5.5	5369	89.1917
24453:4	1	K.FMAPGPLGLC[+71.037]HAVPDDPSLRQEM[+15.995]AK.V		C[+71], M[+16]	692.591	4	2767.34	2767.34	0	2	778	Specific	58.76	7.7	7.7	1.52	234	>Cre06.g300550.t1.2 pacid=30778929 transcript=Cre06.g300550.t1.2 locus=Cre06.g300550 ID=Cre06.g300550.t1.2.v5.5 annot-version=v5.5	5369	89.0409
28008:4	1	K.FMAPGPLGLC[+71.037][-23.052]HAVPDDPSLRQEMAK.V		C[-23][+71]	682.83	4	2728.3	2728.29	0	2.9	778	Specific	79.53	29.52	29.52	2.2	234	>Cre06.g300550.t1.2 pacid=30778929 transcript=Cre06.g300550.t1.2 locus=Cre06.g300550 ID=Cre06.g300550.t1.2.v5.5 annot-version=v5.5	5369	93.7216
22527:3	1	K.FM[+15.995]APGPLGLC[+71.037]HAVPDDPSLRQEM[+15.995]AK.V		C[+71], M[+16]*2	928.45	3	2783.34	2783.33	0	1.5	778	Specific	143.76	74.9	74.9	2.48	234	>Cre06.g300550.t1.2 pacid=30778929 transcript=Cre06.g300550.t1.2 locus=Cre06.g300550 ID=Cre06.g300550.t1.2.v5.5 annot-version=v5.5	5369	86.2579
24290:4	1	K.FM[+15.995]APGPLGLC[+71.037]H[+15.995]AVPDDPSLRQEMAK.V		C[+71], H[+16], M[+16]	696.592	4	2783.35	2783.33	0	5.2	778	Specific	158.07	51.78	51.78	2.71	234	>Cre06.g300550.t1.2 pacid=30778929 transcript=Cre06.g300550.t1.2 locus=Cre06.g300550 ID=Cre06.g300550.t1.2.v5.5 annot-version=v5.5	5369	88.8245
28155:3	1	K.FM[+15.995]APGPLGLC[+71.037][-23.052]HAVPDDPSLRQEMAK.V		C[-23][+71], M[+16]	915.434	3	2744.29	2744.28	0	1.8	778	Specific	321.98	321.98	321.98	6.39	234	>Cre06.g300550.t1.2 pacid=30778929 transcript=Cre06.g300550.t1.2 locus=Cre06.g300550 ID=Cre06.g300550.t1.2.v5.5 annot-version=v5.5	5369	93.9305
07846:3	1	L.C[+71.037]HAVPDDPSLRQEM[+15.995]AK.V		C[+71], M[+16]	628.631	3	1883.88	1883.87	0	2.5	787	NRagged	193.98	84.86	84.86	2.42	234	>Cre06.g300550.t1.2 pacid=30778929 transcript=Cre06.g300550.t1.2 locus=Cre06.g300550 ID=Cre06.g300550.t1.2.v5.5 annot-version=v5.5	5369	59.3935
07805:2	1	C.HAVPDDPSLR.Q			553.785	2	1106.56	1106.56	0	4.1	788	NRagged	281.91	118.86	118.86	4.41	234	>Cre06.g300550.t1.2 pacid=30778929 transcript=Cre06.g300550.t1.2 locus=Cre06.g300550 ID=Cre06.g300550.t1.2.v5.5 annot-version=v5.5	5369	59.2749
07028:3	1	C.HAVPDDPSLRQEM[+15.995]AK.V		M[+16]	570.616	3	1709.83	1709.83	0	2.9	788	NRagged	172.59	74.35	74.35	2.4	234	>Cre06.g300550.t1.2 pacid=30778929 transcript=Cre06.g300550.t1.2 locus=Cre06.g300550 ID=Cre06.g300550.t1.2.v5.5 annot-version=v5.5	5369	57.0005
11629:2	1	H.AVPDDPSLRQEMAK.V			778.894	2	1556.78	1556.77	0	4	789	NRagged	125.33	22.34	22.34	1.8	234	>Cre06.g300550.t1.2 pacid=30778929 transcript=Cre06.g300550.t1.2 locus=Cre06.g300550 ID=Cre06.g300550.t1.2.v5.5 annot-version=v5.5	5369	68.824
09681:2	1	K.VAHNYAAIYR.M			589.311	2	1177.62	1177.61	0	3.2	803	Specific	378.27	117.47	117.47	6.18	234	>Cre06.g300550.t1.2 pacid=30778929 transcript=Cre06.g300550.t1.2 locus=Cre06.g300550 ID=Cre06.g300550.t1.2.v5.5 annot-version=v5.5	5369	64.1924
10396:2	1	K.VAHN[+0.984]YAAIYR.M		N[+1]	589.803	2	1178.6	1178.6	0	2.9	803	Specific	209.67	53.2	53.2	2.49	234	>Cre06.g300550.t1.2 pacid=30778929 transcript=Cre06.g300550.t1.2 locus=Cre06.g300550 ID=Cre06.g300550.t1.2.v5.5 annot-version=v5.5	5369	66.1198
11829:2	1	K.VAHN[+0.984]YAAIYR.M		N[+1]	589.804	2	1178.6	1178.6	0	5	803	Specific	347.33	83.75	83.75	5.67	234	>Cre06.g300550.t1.2 pacid=30778929 transcript=Cre06.g300550.t1.2 locus=Cre06.g300550 ID=Cre06.g300550.t1.2.v5.5 annot-version=v5.5	5369	69.2824
10478:2	1	H.NYAAIYR.M			435.728	2	870.45	870.447	0	3.4	806	NRagged	245.63	22.52	22.52	2.75	234	>Cre06.g300550.t1.2 pacid=30778929 transcript=Cre06.g300550.t1.2 locus=Cre06.g300550 ID=Cre06.g300550.t1.2.v5.5 annot-version=v5.5	5369	66.2738
28844:2	1	R.MYNFDWDPEPGTVQYK.I			995.44	2	1989.87	1989.87	0	2	813	Specific	178.21	157.66	157.66	5.43	234	>Cre06.g300550.t1.2 pacid=30778929 transcript=Cre06.g300550.t1.2 locus=Cre06.g300550 ID=Cre06.g300550.t1.2.v5.5 annot-version=v5.5	5369	94.7933
29718:2	1	R.MYNFDWDPEPGTVQYK.I			995.434	2	1989.86	1989.87	0	-4.3	813	Specific	234.94	217.92	217.92	3.26	234	>Cre06.g300550.t1.2 pacid=30778929 transcript=Cre06.g300550.t1.2 locus=Cre06.g300550 ID=Cre06.g300550.t1.2.v5.5 annot-version=v5.5	5369	95.9709
25644:2	1	R.M[+15.995]YNFDWDPEPGTVQYK.I		M[+16]	1003.44	2	2005.87	2005.86	0	3.9	813	Specific	10.41	10.41	10.41	1.68	234	>Cre06.g300550.t1.2 pacid=30778929 transcript=Cre06.g300550.t1.2 locus=Cre06.g300550 ID=Cre06.g300550.t1.2.v5.5 annot-version=v5.5	5369	90.6395
20249:2	1	R.M[+31.990]YNFDWDPEPGTVQYK.I		M[+32]	1011.44	2	2021.86	2021.86	0	2.4	813	Specific	10.88	10.88	10.88	1.3	234	>Cre06.g300550.t1.2 pacid=30778929 transcript=Cre06.g300550.t1.2 locus=Cre06.g300550 ID=Cre06.g300550.t1.2.v5.5 annot-version=v5.5	5369	82.8735
21611:2	1	R.MYNFDW[+31.990]DPEPGTVQYK.I		W[+32]	1011.44	2	2021.87	2021.86	0	4.6	813	Specific	37.99	37.99	37.99	2.55	234	>Cre06.g300550.t1.2 pacid=30778929 transcript=Cre06.g300550.t1.2 locus=Cre06.g300550 ID=Cre06.g300550.t1.2.v5.5 annot-version=v5.5	5369	84.9919
25973:2	1	R.MYNFDW[+31.990]DPEPGTVQYK.I		W[+32]	1011.44	2	2021.87	2021.86	0	5.8	813	Specific	44.77	44.77	18.45	2.41	234	>Cre06.g300550.t1.2 pacid=30778929 transcript=Cre06.g300550.t1.2 locus=Cre06.g300550 ID=Cre06.g300550.t1.2.v5.5 annot-version=v5.5	5369	91.074
22808:2	1	R.MYNFDW[+15.995]DPEPGTVQYK.I		W[+16]	1003.44	2	2005.87	2005.86	0	2	813	Specific	101.86	101.86	63.46	3.92	234	>Cre06.g300550.t1.2 pacid=30778929 transcript=Cre06.g300550.t1.2 locus=Cre06.g300550 ID=Cre06.g300550.t1.2.v5.5 annot-version=v5.5	5369	86.6922
34316:2	1	R.MYNFDWDPEPGTVQYK[+28.031].I		K[+28]	1009.46	2	2017.91	2017.9	0	3.6	813	Specific	126.01	38.66	38.66	2.47	234	>Cre06.g300550.t1.2 pacid=30778929 transcript=Cre06.g300550.t1.2 locus=Cre06.g300550 ID=Cre06.g300550.t1.2.v5.5 annot-version=v5.5	5369	102.051
24931:2	1	R.MYNFDW[+15.995]DPEPGTVQYK.I		W[+16]	1003.44	2	2005.87	2005.86	0	1.9	813	Specific	168.81	104.06	14.45	4.68	234	>Cre06.g300550.t1.2 pacid=30778929 transcript=Cre06.g300550.t1.2 locus=Cre06.g300550 ID=Cre06.g300550.t1.2.v5.5 annot-version=v5.5	5369	89.718
26191:2	1	R.MYNFDW[+15.995]DPEPGTVQYK.I		W[+16]	1003.44	2	2005.87	2005.86	0	2.7	813	Specific	206.66	175.61	48.53	5.09	234	>Cre06.g300550.t1.2 pacid=30778929 transcript=Cre06.g300550.t1.2 locus=Cre06.g300550 ID=Cre06.g300550.t1.2.v5.5 annot-version=v5.5	5369	91.328
29541:2	1	R.MYNFDWDPEPGTVQ[+0.984]YK.I		Q[+1]	995.933	2	1990.86	1990.85	0	3.5	813	Specific	234.06	224.49	134.28	6.2	234	>Cre06.g300550.t1.2 pacid=30778929 transcript=Cre06.g300550.t1.2 locus=Cre06.g300550 ID=Cre06.g300550.t1.2.v5.5 annot-version=v5.5	5369	95.7127
27164:2	1	R.M[+31.990]YNFDWDPEPGTVQYK.I		M[+32]	1011.44	2	2021.86	2021.86	0	2.7	813	Specific	254.55	250.37	143.05	6.51	234	>Cre06.g300550.t1.2 pacid=30778929 transcript=Cre06.g300550.t1.2 locus=Cre06.g300550 ID=Cre06.g300550.t1.2.v5.5 annot-version=v5.5	5369	92.5903
26888:2	1	R.M[+15.995]YNFDWDPEPGTVQYK.I		M[+16]	1003.43	2	2005.86	2005.86	0	-0.6	813	Specific	264.45	126.04	41.04	4.76	234	>Cre06.g300550.t1.2 pacid=30778929 transcript=Cre06.g300550.t1.2 locus=Cre06.g300550 ID=Cre06.g300550.t1.2.v5.5 annot-version=v5.5	5369	92.2201
24359:2	1	R.M[+15.995]YNFDWDPEPGTVQYK.I		M[+16]	1003.44	2	2005.87	2005.86	0	5.4	813	Specific	286.87	168.63	71.84	6.06	234	>Cre06.g300550.t1.2 pacid=30778929 transcript=Cre06.g300550.t1.2 locus=Cre06.g300550 ID=Cre06.g300550.t1.2.v5.5 annot-version=v5.5	5369	88.923
27158:2	1	R.M[+31.990]YNFDWDPEPGTVQYK.I		M[+32]	1011.44	2	2021.86	2021.86	0	2.2	813	Specific	288	205	76.52	6.8	234	>Cre06.g300550.t1.2 pacid=30778929 transcript=Cre06.g300550.t1.2 locus=Cre06.g300550 ID=Cre06.g300550.t1.2.v5.5 annot-version=v5.5	5369	92.5837
26263:2	1	R.M[+15.995]YNFDWDPEPGTVQYK.I		M[+16]	1003.44	2	2005.87	2005.86	0	3.4	813	Specific	447.44	246.9	75.59	9.01	234	>Cre06.g300550.t1.2 pacid=30778929 transcript=Cre06.g300550.t1.2 locus=Cre06.g300550 ID=Cre06.g300550.t1.2.v5.5 annot-version=v5.5	5369	91.4035
28075:2	1	R.MYNFDW[+15.995]DPEPGTVQYK.I		W[+16]	1003.44	2	2005.87	2005.86	0	2.5	813	Specific	591.33	298.52	117.04	10.13	234	>Cre06.g300550.t1.2 pacid=30778929 transcript=Cre06.g300550.t1.2 locus=Cre06.g300550 ID=Cre06.g300550.t1.2.v5.5 annot-version=v5.5	5369	93.8057
26881:2	1	R.M[+15.995]YNFDWDPEPGTVQ[+0.984]YK.I		M[+16], Q[+1]	1003.93	2	2006.86	2006.85	0	7.5	813	Specific	2.54	2.54	2.54	0.97	234	>Cre06.g300550.t1.2 pacid=30778929 transcript=Cre06.g300550.t1.2 locus=Cre06.g300550 ID=Cre06.g300550.t1.2.v5.5 annot-version=v5.5	5369	92.2108
21255:2	1	R.M[+31.990]YNFDW[+15.995]DPEPGTVQYK.I		M[+32], W[+16]	1019.43	2	2037.86	2037.85	0	2.6	813	Specific	11.48	11.48	11.48	2.41	234	>Cre06.g300550.t1.2 pacid=30778929 transcript=Cre06.g300550.t1.2 locus=Cre06.g300550 ID=Cre06.g300550.t1.2.v5.5 annot-version=v5.5	5369	84.4818
27600:2	1	R.M[+15.995]YN[+0.984]FDWDPEPGTVQYK.I		M[+16], N[+1]	1003.93	2	2006.85	2006.85	0	3.5	813	Specific	61.11	58.12	33.49	2.55	234	>Cre06.g300550.t1.2 pacid=30778929 transcript=Cre06.g300550.t1.2 locus=Cre06.g300550 ID=Cre06.g300550.t1.2.v5.5 annot-version=v5.5	5369	93.1646
18694:2	1	R.[+14.016]M[+15.995]YNFDW[+31.990]DPEPGTVQYK.I		.[14], M[+16], W[+32]	1026.44	2	2051.87	2051.87	0	1.6	813	Specific	71.68	47.91	17.51	2.39	234	>Cre06.g300550.t1.2 pacid=30778929 transcript=Cre06.g300550.t1.2 locus=Cre06.g300550 ID=Cre06.g300550.t1.2.v5.5 annot-version=v5.5	5369	80.6091
32211:2	1	R.M[+15.995]YNFDWDPEPGTVQYK[+28.031].I		K[+28], M[+16]	1017.46	2	2033.91	2033.89	0	5.6	813	Specific	166.08	119.97	102.72	2.79	234	>Cre06.g300550.t1.2 pacid=30778929 transcript=Cre06.g300550.t1.2 locus=Cre06.g300550 ID=Cre06.g300550.t1.2.v5.5 annot-version=v5.5	5369	99.2688
20694:2	1	R.M[+15.995]YNFDW[+15.995]DPEPGTVQYK.I		M[+16], W[+16]	1011.44	2	2021.87	2021.86	0	3.9	813	Specific	276.66	173.47	97.95	6.4	234	>Cre06.g300550.t1.2 pacid=30778929 transcript=Cre06.g300550.t1.2 locus=Cre06.g300550 ID=Cre06.g300550.t1.2.v5.5 annot-version=v5.5	5369	83.632
23643:2	1	R.M[+15.995]YNFDW[+31.990]DPEPGTVQYK.I		M[+16], W[+32]	1019.43	2	2037.86	2037.85	0	2	813	Specific	315.65	243.21	127.93	7.26	234	>Cre06.g300550.t1.2 pacid=30778929 transcript=Cre06.g300550.t1.2 locus=Cre06.g300550 ID=Cre06.g300550.t1.2.v5.5 annot-version=v5.5	5369	87.8132
25192:2	1	R.M[+15.995]YNFDW[+15.995]DPEPGTVQYK.I		M[+16], W[+16]	1011.44	2	2021.86	2021.86	0	2.8	813	Specific	427.34	341.73	131.47	9.13	234	>Cre06.g300550.t1.2 pacid=30778929 transcript=Cre06.g300550.t1.2 locus=Cre06.g300550 ID=Cre06.g300550.t1.2.v5.5 annot-version=v5.5	5369	90.0551
23438:2	1	Y.NFDWDPEPGTVQYK.I			848.388	2	1695.77	1695.76	0	2.5	815	NRagged	130.28	44.46	44.46	2.57	234	>Cre06.g300550.t1.2 pacid=30778929 transcript=Cre06.g300550.t1.2 locus=Cre06.g300550 ID=Cre06.g300550.t1.2.v5.5 annot-version=v5.5	5369	87.5442
23178:2	1	N.FDWDPEPGTVQYK.I			791.366	2	1581.73	1581.72	0	2.4	816	NRagged	168.76	125.3	125.3	3.99	234	>Cre06.g300550.t1.2 pacid=30778929 transcript=Cre06.g300550.t1.2 locus=Cre06.g300550 ID=Cre06.g300550.t1.2.v5.5 annot-version=v5.5	5369	87.2165
19937:2	1	R.YLAAADEVLR.D			560.805	2	1120.6	1120.6	0	2	847	Specific	201.66	55.71	55.71	2.98	234	>Cre06.g300550.t1.2 pacid=30778929 transcript=Cre06.g300550.t1.2 locus=Cre06.g300550 ID=Cre06.g300550.t1.2.v5.5 annot-version=v5.5	5369	82.3893
15044:2	1	R.YLAAADEVLR.D			560.804	2	1120.6	1120.6	0	1.1	847	Specific	433.73	144.17	144.17	7.49	234	>Cre06.g300550.t1.2 pacid=30778929 transcript=Cre06.g300550.t1.2 locus=Cre06.g300550 ID=Cre06.g300550.t1.2.v5.5 annot-version=v5.5	5369	75.2041
19300:2	1	R.YLAAADEVLR.D			560.805	2	1120.6	1120.6	0	2.1	847	Specific	434.51	136.97	136.97	7.14	234	>Cre06.g300550.t1.2 pacid=30778929 transcript=Cre06.g300550.t1.2 locus=Cre06.g300550 ID=Cre06.g300550.t1.2.v5.5 annot-version=v5.5	5369	81.5047
31037:2	2	F.AWAAWQVLGR.L			579.316	2	1157.63	1157.62	0	3.1	10	NRagged	329.7	73.78	73.78	5.4	201	>Cre16.g696000.t1.2 pacid=30777161 transcript=Cre16.g696000.t1.2 locus=Cre16.g696000 ID=Cre16.g696000.t1.2.v5.5 annot-version=v5.5	3665	97.7245
18955:2	2	W.AAWQVLGR.L			450.757	2	900.507	900.505	0	1.9	12	NRagged	299.6	2.44	2.44	2.8	201	>Cre16.g696000.t1.2 pacid=30777161 transcript=Cre16.g696000.t1.2 locus=Cre16.g696000 ID=Cre16.g696000.t1.2.v5.5 annot-version=v5.5	3665	80.9749
33742:2	2	K.NIDDGLLLGM[+15.995]WEEEC[+71.037]K.N		C[+71], M[+16]	976.446	2	1951.88	1951.88	0	3.5	30	Specific	139.89	52.2	40.43	2.78	201	>Cre16.g696000.t1.2 pacid=30777161 transcript=Cre16.g696000.t1.2 locus=Cre16.g696000 ID=Cre16.g696000.t1.2.v5.5 annot-version=v5.5	3665	101.303
17343:3	2	R.SSPAMGAGAAASGHQHIFEDWR.N			761.686	3	2283.04	2283.04	0	3.4	54	Specific	221.99	173.75	173.75	4.5	201	>Cre16.g696000.t1.2 pacid=30777161 transcript=Cre16.g696000.t1.2 locus=Cre16.g696000 ID=Cre16.g696000.t1.2.v5.5 annot-version=v5.5	3665	78.6377
15059:3	2	R.SSPAM[+15.995]GAGAAASGHQHIFEDWR.N		M[+16]	767.017	3	2299.04	2299.03	0	2.8	54	Specific	584.92	444.32	444.32	9.63	201	>Cre16.g696000.t1.2 pacid=30777161 transcript=Cre16.g696000.t1.2 locus=Cre16.g696000 ID=Cre16.g696000.t1.2.v5.5 annot-version=v5.5	3665	75.2281
38286:2	2	Q.LASDLADLAQWAGVGR.H			821.935	2	1642.86	1642.85	0	5.1	87	NRagged	137.01	92.9	92.9	3.92	201	>Cre16.g696000.t1.2 pacid=30777161 transcript=Cre16.g696000.t1.2 locus=Cre16.g696000 ID=Cre16.g696000.t1.2.v5.5 annot-version=v5.5	3665	107.521
34748:2	2	A.SDLADLAQWAGVGR.H			729.874	2	1458.74	1458.73	0	4.3	89	NRagged	232.27	58.77	58.77	4.24	201	>Cre16.g696000.t1.2 pacid=30777161 transcript=Cre16.g696000.t1.2 locus=Cre16.g696000 ID=Cre16.g696000.t1.2.v5.5 annot-version=v5.5	3665	102.608
12255:3	2	R.VDGPVKAW[+15.995]AEYGTAGK.V		W[+16]	555.615	3	1664.83	1664.83	0	2.1	109	Specific	76.59	15.66	15.66	0.53	201	>Cre16.g696000.t1.2 pacid=30777161 transcript=Cre16.g696000.t1.2 locus=Cre16.g696000 ID=Cre16.g696000.t1.2.v5.5 annot-version=v5.5	3665	70.1224
12263:3	2	R.VDGPVKAW[+15.995]AEYGTAGK.V		W[+16]	555.616	3	1664.83	1664.83	0	2.9	109	Specific	193.79	71.71	71.71	2.73	201	>Cre16.g696000.t1.2 pacid=30777161 transcript=Cre16.g696000.t1.2 locus=Cre16.g696000 ID=Cre16.g696000.t1.2.v5.5 annot-version=v5.5	3665	70.1384
12269:3	2	R.VDGPVKAW[+15.995]AEYGTAGK.V		W[+16]	555.616	3	1664.83	1664.83	0	2.6	109	Specific	251.52	80.49	80.49	4.72	201	>Cre16.g696000.t1.2 pacid=30777161 transcript=Cre16.g696000.t1.2 locus=Cre16.g696000 ID=Cre16.g696000.t1.2.v5.5 annot-version=v5.5	3665	70.1451
09917:2	2	K.AWAEYGTAGK.V			527.255	2	1053.5	1053.5	0	2.8	115	Specific	396.37	169.16	169.16	6.52	201	>Cre16.g696000.t1.2 pacid=30777161 transcript=Cre16.g696000.t1.2 locus=Cre16.g696000 ID=Cre16.g696000.t1.2.v5.5 annot-version=v5.5	3665	64.8897
05227:2	2	K.[+14.016]AW[+31.990]AEYGTAGK.V		.[14], W[+32]	550.258	2	1099.51	1099.51	0	2.8	115	Specific	191.89	8.58	8.58	0.87	201	>Cre16.g696000.t1.2 pacid=30777161 transcript=Cre16.g696000.t1.2 locus=Cre16.g696000 ID=Cre16.g696000.t1.2.v5.5 annot-version=v5.5	3665	50.0057
05710:2	2	K.AW[+31.990]AEYGTAGK.V		W[+32]	543.25	2	1085.49	1085.49	0	3.4	115	Specific	230.91	31.88	31.88	2.56	201	>Cre16.g696000.t1.2 pacid=30777161 transcript=Cre16.g696000.t1.2 locus=Cre16.g696000 ID=Cre16.g696000.t1.2.v5.5 annot-version=v5.5	3665	51.9509
06931:2	2	K.AW[+15.995]AEYGTAGK.V		W[+16]	535.253	2	1069.5	1069.49	0	2.9	115	Specific	253.85	39.64	39.64	3.17	201	>Cre16.g696000.t1.2 pacid=30777161 transcript=Cre16.g696000.t1.2 locus=Cre16.g696000 ID=Cre16.g696000.t1.2.v5.5 annot-version=v5.5	3665	56.6546
07851:2	2	K.AW[+15.995]AEYGTAGK.V		W[+16]	535.253	2	1069.5	1069.49	0	2.8	115	Specific	284.91	17.89	17.89	2.84	201	>Cre16.g696000.t1.2 pacid=30777161 transcript=Cre16.g696000.t1.2 locus=Cre16.g696000 ID=Cre16.g696000.t1.2.v5.5 annot-version=v5.5	3665	59.4151
08128:2	2	K.AW[+31.990]AEYGTAGK.V		W[+32]	543.25	2	1085.49	1085.49	0	2.9	115	Specific	380.85	167.41	167.41	7.12	201	>Cre16.g696000.t1.2 pacid=30777161 transcript=Cre16.g696000.t1.2 locus=Cre16.g696000 ID=Cre16.g696000.t1.2.v5.5 annot-version=v5.5	3665	60.1678
35580:3	2	K.VHLLQAADALQFNFAEAAR.K			695.702	3	2085.09	2085.09	0	1.4	125	Specific	152.82	74.19	74.19	3.35	201	>Cre16.g696000.t1.2 pacid=30777161 transcript=Cre16.g696000.t1.2 locus=Cre16.g696000 ID=Cre16.g696000.t1.2.v5.5 annot-version=v5.5	3665	103.775
35285:3	2	K.VHLLQAADALQFNFAEAAR.K			695.702	3	2085.09	2085.09	0	2.5	125	Specific	404.98	308.01	308.01	7.96	201	>Cre16.g696000.t1.2 pacid=30777161 transcript=Cre16.g696000.t1.2 locus=Cre16.g696000 ID=Cre16.g696000.t1.2.v5.5 annot-version=v5.5	3665	103.368
32750:3	2	K.VHLLQAADALQFNFAEAAR.K			695.703	3	2085.09	2085.09	0	3.2	125	Specific	446.81	216.95	216.95	8.27	201	>Cre16.g696000.t1.2 pacid=30777161 transcript=Cre16.g696000.t1.2 locus=Cre16.g696000 ID=Cre16.g696000.t1.2.v5.5 annot-version=v5.5	3665	100.005
34276:3	2	K.VHLLQAADALQFN[+0.984]FAEAAR.K		N[+1]	696.03	3	2086.08	2086.07	0	2.5	125	Specific	371.91	175.31	96.21	7.85	201	>Cre16.g696000.t1.2 pacid=30777161 transcript=Cre16.g696000.t1.2 locus=Cre16.g696000 ID=Cre16.g696000.t1.2.v5.5 annot-version=v5.5	3665	102.007
27860:2	2	A.ADALQFNFAEAAR.K			712.355	2	1423.7	1423.7	0	3.8	131	NRagged	132.73	88.73	88.73	3.18	201	>Cre16.g696000.t1.2 pacid=30777161 transcript=Cre16.g696000.t1.2 locus=Cre16.g696000 ID=Cre16.g696000.t1.2.v5.5 annot-version=v5.5	3665	93.537
28099:2	2	A.DALQFNFAEAAR.K			676.835	2	1352.66	1352.66	0	2.5	132	NRagged	127.36	13.64	13.64	1.35	201	>Cre16.g696000.t1.2 pacid=30777161 transcript=Cre16.g696000.t1.2 locus=Cre16.g696000 ID=Cre16.g696000.t1.2.v5.5 annot-version=v5.5	3665	93.8526
26591:2	2	W.QVTEALPSLSAEPLR.T			805.945	2	1610.88	1610.87	0	4.5	156	NRagged	177.24	113.55	113.55	4.6	201	>Cre16.g696000.t1.2 pacid=30777161 transcript=Cre16.g696000.t1.2 locus=Cre16.g696000 ID=Cre16.g696000.t1.2.v5.5 annot-version=v5.5	3665	91.8486
24155:2	2	V.TEALPSLSAEPLR.T			692.379	2	1383.75	1383.75	0	2	158	NRagged	374.23	127.1	127.1	6.9	201	>Cre16.g696000.t1.2 pacid=30777161 transcript=Cre16.g696000.t1.2 locus=Cre16.g696000 ID=Cre16.g696000.t1.2.v5.5 annot-version=v5.5	3665	88.6535
13353:2	2	R.TTAPNNAIASLK.T			600.835	2	1200.66	1200.66	0	3.8	171	Specific	238.93	28.51	28.51	3.8	201	>Cre16.g696000.t1.2 pacid=30777161 transcript=Cre16.g696000.t1.2 locus=Cre16.g696000 ID=Cre16.g696000.t1.2.v5.5 annot-version=v5.5	3665	72.2151
13813:2	2	R.TTAPNNAIASLK.T			600.835	2	1200.66	1200.66	0	3.4	171	Specific	380.5	85.15	85.15	7.12	201	>Cre16.g696000.t1.2 pacid=30777161 transcript=Cre16.g696000.t1.2 locus=Cre16.g696000 ID=Cre16.g696000.t1.2.v5.5 annot-version=v5.5	3665	73.21
14311:2	2	R.TTAPNN[+0.984]AIASLK.T		N[+1]	601.328	2	1201.65	1201.64	0	6	171	Specific	376.21	116.43	8.17	6.4	201	>Cre16.g696000.t1.2 pacid=30777161 transcript=Cre16.g696000.t1.2 locus=Cre16.g696000 ID=Cre16.g696000.t1.2.v5.5 annot-version=v5.5	3665	74.0057
13443:2	2	R.TTAPNN[+0.984]AIASLK.T		N[+1]	601.327	2	1201.65	1201.64	0	2.9	171	Specific	424.65	193.96	56.57	7.88	201	>Cre16.g696000.t1.2 pacid=30777161 transcript=Cre16.g696000.t1.2 locus=Cre16.g696000 ID=Cre16.g696000.t1.2.v5.5 annot-version=v5.5	3665	72.3796
15454:2	2	R.TTAPN[+0.984]NAIASLK.T		N[+1]	601.326	2	1201.65	1201.64	0	2.4	171	Specific	493.96	207.13	26.56	7.94	201	>Cre16.g696000.t1.2 pacid=30777161 transcript=Cre16.g696000.t1.2 locus=Cre16.g696000 ID=Cre16.g696000.t1.2.v5.5 annot-version=v5.5	3665	75.7813
14009:2	2	R.TTAPN[+0.984]NAIASLK.T		N[+1]	601.326	2	1201.64	1201.64	0	2	171	Specific	519.78	189.33	30.42	8.23	201	>Cre16.g696000.t1.2 pacid=30777161 transcript=Cre16.g696000.t1.2 locus=Cre16.g696000 ID=Cre16.g696000.t1.2.v5.5 annot-version=v5.5	3665	73.5483
09590:2	2	K.TRLTEAEAAVR.A			608.838	2	1216.67	1216.66	0	3	183	Specific	438.34	193.89	193.89	6.46	201	>Cre16.g696000.t1.2 pacid=30777161 transcript=Cre16.g696000.t1.2 locus=Cre16.g696000 ID=Cre16.g696000.t1.2.v5.5 annot-version=v5.5	3665	63.9626
07001:2	2	R.AVFDAER.T			404.204	2	807.402	807.399	0	2.6	194	Specific	220.94	10.61	10.61	2.42	201	>Cre16.g696000.t1.2 pacid=30777161 transcript=Cre16.g696000.t1.2 locus=Cre16.g696000 ID=Cre16.g696000.t1.2.v5.5 annot-version=v5.5	3665	56.8275
08136:2	2	R.AVFDAER.T			404.204	2	807.401	807.399	0	2	194	Specific	292.01	35.55	35.55	3.68	201	>Cre16.g696000.t1.2 pacid=30777161 transcript=Cre16.g696000.t1.2 locus=Cre16.g696000 ID=Cre16.g696000.t1.2.v5.5 annot-version=v5.5	3665	60.182
20618:2	2	K.GLVEPLSVAR.C			520.81	2	1040.61	1040.61	0	2.3	209	Specific	389.94	125.13	125.13	7.37	201	>Cre16.g696000.t1.2 pacid=30777161 transcript=Cre16.g696000.t1.2 locus=Cre16.g696000 ID=Cre16.g696000.t1.2.v5.5 annot-version=v5.5	3665	83.5045
20632:2	2	K.GLVEPLSVAR.C			520.81	2	1040.61	1040.61	0	3.3	209	Specific	481.54	172.87	172.87	8.74	201	>Cre16.g696000.t1.2 pacid=30777161 transcript=Cre16.g696000.t1.2 locus=Cre16.g696000 ID=Cre16.g696000.t1.2.v5.5 annot-version=v5.5	3665	83.521
30777:2	2	K.ALAAEVGLNATMADPAVAAVR.T			1006.04	2	2011.07	2011.06	0	2.3	228	Specific	215.04	185.43	185.43	5.76	201	>Cre16.g696000.t1.2 pacid=30777161 transcript=Cre16.g696000.t1.2 locus=Cre16.g696000 ID=Cre16.g696000.t1.2.v5.5 annot-version=v5.5	3665	97.3624
30049:2	2	K.ALAAEVGLN[+0.984]ATMADPAVAAVR.T		N[+1]	1006.53	2	2012.05	2012.05	0	2.6	228	Specific	164.32	128.08	128.08	4.66	201	>Cre16.g696000.t1.2 pacid=30777161 transcript=Cre16.g696000.t1.2 locus=Cre16.g696000 ID=Cre16.g696000.t1.2.v5.5 annot-version=v5.5	3665	96.4204
25458:2	2	K.ALAAEVGLNATM[+15.995]ADPAVAAVR.T		M[+16]	1014.04	2	2027.06	2027.06	0	2.4	228	Specific	423.64	234.85	234.85	9.25	201	>Cre16.g696000.t1.2 pacid=30777161 transcript=Cre16.g696000.t1.2 locus=Cre16.g696000 ID=Cre16.g696000.t1.2.v5.5 annot-version=v5.5	3665	90.3863
26890:2	2	K.ALAAEVGLNATM[+31.990]ADPAVAAVR.T		M[+32]	1022.03	2	2043.06	2043.05	0	2.3	228	Specific	486.56	351.46	351.46	9.47	201	>Cre16.g696000.t1.2 pacid=30777161 transcript=Cre16.g696000.t1.2 locus=Cre16.g696000 ID=Cre16.g696000.t1.2.v5.5 annot-version=v5.5	3665	92.2276
25970:2	2	K.ALAAEVGLN[+0.984]ATM[+15.995]ADPAVAAVR.T		M[+16], N[+1]	1014.53	2	2028.05	2028.04	0	2.3	228	Specific	95.91	62.14	62.14	3.35	201	>Cre16.g696000.t1.2 pacid=30777161 transcript=Cre16.g696000.t1.2 locus=Cre16.g696000 ID=Cre16.g696000.t1.2.v5.5 annot-version=v5.5	3665	91.0696
25917:2	2	K.ALAAEVGLN[+0.984]ATM[+15.995]ADPAVAAVR.T		M[+16], N[+1]	1014.53	2	2028.06	2028.04	0	7.5	228	Specific	134.54	94.81	94.81	3.24	201	>Cre16.g696000.t1.2 pacid=30777161 transcript=Cre16.g696000.t1.2 locus=Cre16.g696000 ID=Cre16.g696000.t1.2.v5.5 annot-version=v5.5	3665	91.0059
26824:2	2	K.ALAAEVGLN[+0.984]ATM[+15.995]ADPAVAAVR.T		M[+16], N[+1]	1014.53	2	2028.05	2028.04	0	4.2	228	Specific	365.51	184.45	184.45	8.06	201	>Cre16.g696000.t1.2 pacid=30777161 transcript=Cre16.g696000.t1.2 locus=Cre16.g696000 ID=Cre16.g696000.t1.2.v5.5 annot-version=v5.5	3665	92.1414
25173:2	2	K.ALAAEVGLN[+0.984]ATM[+15.995]ADPAVAAVR.T		M[+16], N[+1]	1014.53	2	2028.05	2028.04	0	2.8	228	Specific	490.69	295.4	295.4	9.34	201	>Cre16.g696000.t1.2 pacid=30777161 transcript=Cre16.g696000.t1.2 locus=Cre16.g696000 ID=Cre16.g696000.t1.2.v5.5 annot-version=v5.5	3665	90.0242
25176:2	2	K.ALAAEVGLN[+0.984]ATM[+15.995]ADPAVAAVR.T		M[+16], N[+1]	1014.53	2	2028.05	2028.04	0	3.1	228	Specific	518.88	288.61	288.61	9.28	201	>Cre16.g696000.t1.2 pacid=30777161 transcript=Cre16.g696000.t1.2 locus=Cre16.g696000 ID=Cre16.g696000.t1.2.v5.5 annot-version=v5.5	3665	90.0318
18125:2	2	E.VGLNATM[+15.995]ADPAVAAVR.T		M[+16]	786.417	2	1571.83	1571.82	0	3.6	233	NRagged	259.35	104.98	104.98	5.55	201	>Cre16.g696000.t1.2 pacid=30777161 transcript=Cre16.g696000.t1.2 locus=Cre16.g696000 ID=Cre16.g696000.t1.2.v5.5 annot-version=v5.5	3665	79.7627
09897:2	2	N.ATM[+15.995]ADPAVAAVR.T		M[+16]	594.808	2	1188.61	1188.6	0	3.3	237	NRagged	312.95	164.43	164.43	6.17	201	>Cre16.g696000.t1.2 pacid=30777161 transcript=Cre16.g696000.t1.2 locus=Cre16.g696000 ID=Cre16.g696000.t1.2.v5.5 annot-version=v5.5	3665	64.8477
28707:2	2	R.TTLSAPLSLEAAAPAVAAQK.T			955.538	2	1910.07	1910.06	0	5.3	249	Specific	92.81	91.6	91.6	4.29	201	>Cre16.g696000.t1.2 pacid=30777161 transcript=Cre16.g696000.t1.2 locus=Cre16.g696000 ID=Cre16.g696000.t1.2.v5.5 annot-version=v5.5	3665	94.6202
28731:2	2	R.TTLSAPLSLEAAAPAVAAQK.T			955.539	2	1910.07	1910.06	0	5.7	249	Specific	396.75	247.81	247.81	8.09	201	>Cre16.g696000.t1.2 pacid=30777161 transcript=Cre16.g696000.t1.2 locus=Cre16.g696000 ID=Cre16.g696000.t1.2.v5.5 annot-version=v5.5	3665	94.648
30015:2	2	R.TTLSAPLSLEAAAPAVAAQK.T			955.536	2	1910.07	1910.06	0	3.1	249	Specific	462.14	285.5	285.5	9.19	201	>Cre16.g696000.t1.2 pacid=30777161 transcript=Cre16.g696000.t1.2 locus=Cre16.g696000 ID=Cre16.g696000.t1.2.v5.5 annot-version=v5.5	3665	96.3713
30079:2	2	R.TTLSAPLSLEAAAPAVAAQK.T			955.536	2	1910.06	1910.06	0	2.8	249	Specific	620.11	444.57	444.57	12.24	201	>Cre16.g696000.t1.2 pacid=30777161 transcript=Cre16.g696000.t1.2 locus=Cre16.g696000 ID=Cre16.g696000.t1.2.v5.5 annot-version=v5.5	3665	96.4674
30808:2	2	R.TTLSAPLSLEAAAPAVAAQ[+0.984]K.T		Q[+1]	956.03	2	1911.05	1911.04	0	4.8	249	Specific	513.15	382.99	382.99	10.17	201	>Cre16.g696000.t1.2 pacid=30777161 transcript=Cre16.g696000.t1.2 locus=Cre16.g696000 ID=Cre16.g696000.t1.2.v5.5 annot-version=v5.5	3665	97.4088
22902:2	2	L.SAPLSLEAAAPAVAAQK.T			797.946	2	1594.89	1594.88	0	3.3	252	NRagged	280.69	123.67	123.67	6.18	201	>Cre16.g696000.t1.2 pacid=30777161 transcript=Cre16.g696000.t1.2 locus=Cre16.g696000 ID=Cre16.g696000.t1.2.v5.5 annot-version=v5.5	3665	86.84
11600:2	2	L.SLEAAAPAVAAQK.T			613.843	2	1226.68	1226.67	0	4	256	NRagged	356.81	103.31	103.31	6.97	201	>Cre16.g696000.t1.2 pacid=30777161 transcript=Cre16.g696000.t1.2 locus=Cre16.g696000 ID=Cre16.g696000.t1.2.v5.5 annot-version=v5.5	3665	68.795
12317:2	2	K.TAAADAVNSEADAAVAAER.S			901.932	2	1802.86	1802.85	0	2.9	269	Specific	216.25	131.47	131.47	5.27	201	>Cre16.g696000.t1.2 pacid=30777161 transcript=Cre16.g696000.t1.2 locus=Cre16.g696000 ID=Cre16.g696000.t1.2.v5.5 annot-version=v5.5	3665	70.2118
12303:2	2	K.TAAADAVNSEADAAVAAER.S			901.931	2	1802.86	1802.85	0	2	269	Specific	252.29	139.3	139.3	6.35	201	>Cre16.g696000.t1.2 pacid=30777161 transcript=Cre16.g696000.t1.2 locus=Cre16.g696000 ID=Cre16.g696000.t1.2.v5.5 annot-version=v5.5	3665	70.195
10285:2	2	K.TAAADAVNSEADAAVAAER.S			901.932	2	1802.86	1802.85	0	3	269	Specific	261.01	190.07	190.07	6.83	201	>Cre16.g696000.t1.2 pacid=30777161 transcript=Cre16.g696000.t1.2 locus=Cre16.g696000 ID=Cre16.g696000.t1.2.v5.5 annot-version=v5.5	3665	65.8316
14153:2	2	K.TAAADAVNSEADAAVAAER.S			901.932	2	1802.86	1802.85	0	2.6	269	Specific	730.96	465.78	465.78	14.24	201	>Cre16.g696000.t1.2 pacid=30777161 transcript=Cre16.g696000.t1.2 locus=Cre16.g696000 ID=Cre16.g696000.t1.2.v5.5 annot-version=v5.5	3665	73.751
09901:2	2	K.TAAADAVN[+0.984]SEADAAVAAER.S		N[+1]	902.425	2	1803.84	1803.84	0	4.3	269	Specific	72.26	4.79	4.79	2.21	201	>Cre16.g696000.t1.2 pacid=30777161 transcript=Cre16.g696000.t1.2 locus=Cre16.g696000 ID=Cre16.g696000.t1.2.v5.5 annot-version=v5.5	3665	64.8508
09920:2	2	K.TAAADAVN[+0.984]SEADAAVAAER.S		N[+1]	902.429	2	1803.85	1803.84	0	8.9	269	Specific	86.52	45.37	45.37	2.18	201	>Cre16.g696000.t1.2 pacid=30777161 transcript=Cre16.g696000.t1.2 locus=Cre16.g696000 ID=Cre16.g696000.t1.2.v5.5 annot-version=v5.5	3665	64.8926
11721:2	2	K.TAAADAVN[+0.984]SEADAAVAAER.S		N[+1]	902.423	2	1803.84	1803.84	0	1.5	269	Specific	117.16	62.02	62.02	3.35	201	>Cre16.g696000.t1.2 pacid=30777161 transcript=Cre16.g696000.t1.2 locus=Cre16.g696000 ID=Cre16.g696000.t1.2.v5.5 annot-version=v5.5	3665	69.0431
11755:2	2	K.TAAADAVN[+0.984]SEADAAVAAER.S		N[+1]	902.424	2	1803.84	1803.84	0	2.8	269	Specific	623.23	356.08	356.08	11.48	201	>Cre16.g696000.t1.2 pacid=30777161 transcript=Cre16.g696000.t1.2 locus=Cre16.g696000 ID=Cre16.g696000.t1.2.v5.5 annot-version=v5.5	3665	69.1054
10517:2	2	A.ADAVN[+0.984]SEADAAVAAER.S		N[+1]	780.864	2	1560.72	1560.71	0	4.8	272	NRagged	444.84	164.93	164.93	7.44	201	>Cre16.g696000.t1.2 pacid=30777161 transcript=Cre16.g696000.t1.2 locus=Cre16.g696000 ID=Cre16.g696000.t1.2.v5.5 annot-version=v5.5	3665	66.3601
06046:2	2	N.SEADAAVAAER.S			545.263	2	1089.52	1089.52	0	1.7	277	NRagged	269.41	35.83	35.83	3.25	201	>Cre16.g696000.t1.2 pacid=30777161 transcript=Cre16.g696000.t1.2 locus=Cre16.g696000 ID=Cre16.g696000.t1.2.v5.5 annot-version=v5.5	3665	53.311
08280:2	2	R.VAEIEAAAAK.T			486.773	2	972.538	972.536	0	2.4	291	Specific	557.6	118.18	118.18	7.6	201	>Cre16.g696000.t1.2 pacid=30777161 transcript=Cre16.g696000.t1.2 locus=Cre16.g696000 ID=Cre16.g696000.t1.2.v5.5 annot-version=v5.5	3665	60.5488
19723:4	2	R.ALVLQASSPTHWHMSSETPALHR.L			639.827	4	2556.28	2556.28	0	2.9	305	Specific	50.23	17.47	17.47	1.47	201	>Cre16.g696000.t1.2 pacid=30777161 transcript=Cre16.g696000.t1.2 locus=Cre16.g696000 ID=Cre16.g696000.t1.2.v5.5 annot-version=v5.5	3665	82.1052
15664:4	2	R.ALVLQASSPTH[+15.995]WHMSSETPALHR.L		H[+16]	643.825	4	2572.28	2572.27	0	2	305	Specific	310.14	195.26	55.45	6.81	201	>Cre16.g696000.t1.2 pacid=30777161 transcript=Cre16.g696000.t1.2 locus=Cre16.g696000 ID=Cre16.g696000.t1.2.v5.5 annot-version=v5.5	3665	76.1273
03678:3	2	W.HM[+15.995]SSETPALHR.L		M[+16]	427.873	3	1281.6	1281.6	0	1.9	317	NRagged	378.26	148.77	16.03	5.78	201	>Cre16.g696000.t1.2 pacid=30777161 transcript=Cre16.g696000.t1.2 locus=Cre16.g696000 ID=Cre16.g696000.t1.2.v5.5 annot-version=v5.5	3665	41.0168
14272:2	2	D.AAAAELADAVR.K			529.287	2	1057.57	1057.56	0	2.3	351	NRagged	467.11	13.73	13.73	4.37	201	>Cre16.g696000.t1.2 pacid=30777161 transcript=Cre16.g696000.t1.2 locus=Cre16.g696000 ID=Cre16.g696000.t1.2.v5.5 annot-version=v5.5	3665	73.9504
02989:2	2	K.LSEDDAAR.R			438.708	2	876.408	876.406	0	2.5	371	Specific	299.85	21.09	21.09	3.25	201	>Cre16.g696000.t1.2 pacid=30777161 transcript=Cre16.g696000.t1.2 locus=Cre16.g696000 ID=Cre16.g696000.t1.2.v5.5 annot-version=v5.5	3665	31.1744
02975:2	2	K.LSEDDAAR.R			438.708	2	876.408	876.406	0	2.9	371	Specific	304.05	33.23	33.23	3.93	201	>Cre16.g696000.t1.2 pacid=30777161 transcript=Cre16.g696000.t1.2 locus=Cre16.g696000 ID=Cre16.g696000.t1.2.v5.5 annot-version=v5.5	3665	30.928
02584:2	2	K.LSEDDAAR.R			438.707	2	876.407	876.406	0	1.5	371	Specific	316.83	59.86	59.86	4.94	201	>Cre16.g696000.t1.2 pacid=30777161 transcript=Cre16.g696000.t1.2 locus=Cre16.g696000 ID=Cre16.g696000.t1.2.v5.5 annot-version=v5.5	3665	24.3457
02920:2	2	K.LSEDDAAR.R			438.707	2	876.407	876.406	0	1.6	371	Specific	361.59	70.46	70.46	5.61	201	>Cre16.g696000.t1.2 pacid=30777161 transcript=Cre16.g696000.t1.2 locus=Cre16.g696000 ID=Cre16.g696000.t1.2.v5.5 annot-version=v5.5	3665	30.1497
02879:2	2	K.LSEDDAAR.R			438.708	2	876.409	876.406	0	3.2	371	Specific	369.74	51.4	51.4	5.11	201	>Cre16.g696000.t1.2 pacid=30777161 transcript=Cre16.g696000.t1.2 locus=Cre16.g696000 ID=Cre16.g696000.t1.2.v5.5 annot-version=v5.5	3665	29.3851
02829:2	2	K.LSEDDAAR.R			438.707	2	876.407	876.406	0	1.7	371	Specific	386.1	64.59	64.59	6.14	201	>Cre16.g696000.t1.2 pacid=30777161 transcript=Cre16.g696000.t1.2 locus=Cre16.g696000 ID=Cre16.g696000.t1.2.v5.5 annot-version=v5.5	3665	28.7655
02825:2	2	K.LSEDDAAR.R			438.707	2	876.407	876.406	0	1.5	371	Specific	388.54	58.77	58.77	5.38	201	>Cre16.g696000.t1.2 pacid=30777161 transcript=Cre16.g696000.t1.2 locus=Cre16.g696000 ID=Cre16.g696000.t1.2.v5.5 annot-version=v5.5	3665	28.6258
02787:2	2	K.LSEDDAAR.R			438.707	2	876.407	876.406	0	1.6	371	Specific	412.3	71.77	71.77	5.88	201	>Cre16.g696000.t1.2 pacid=30777161 transcript=Cre16.g696000.t1.2 locus=Cre16.g696000 ID=Cre16.g696000.t1.2.v5.5 annot-version=v5.5	3665	28.0053
02620:2	2	K.LSEDDAAR.R			438.707	2	876.407	876.406	0	1.9	371	Specific	445.47	78.09	78.09	6.62	201	>Cre16.g696000.t1.2 pacid=30777161 transcript=Cre16.g696000.t1.2 locus=Cre16.g696000 ID=Cre16.g696000.t1.2.v5.5 annot-version=v5.5	3665	25.1079
02752:2	2	K.LSEDDAAR.R			438.707	2	876.407	876.406	0	1.9	371	Specific	502.08	85.84	85.84	6.96	201	>Cre16.g696000.t1.2 pacid=30777161 transcript=Cre16.g696000.t1.2 locus=Cre16.g696000 ID=Cre16.g696000.t1.2.v5.5 annot-version=v5.5	3665	27.3931
02661:2	2	K.LSEDDAAR.R			438.708	2	876.408	876.406	0	2.8	371	Specific	503.96	89.61	89.61	6.7	201	>Cre16.g696000.t1.2 pacid=30777161 transcript=Cre16.g696000.t1.2 locus=Cre16.g696000 ID=Cre16.g696000.t1.2.v5.5 annot-version=v5.5	3665	25.8693
02702:2	2	K.LSEDDAAR.R			438.707	2	876.407	876.406	0	1.3	371	Specific	506.3	76.72	76.72	6.68	201	>Cre16.g696000.t1.2 pacid=30777161 transcript=Cre16.g696000.t1.2 locus=Cre16.g696000 ID=Cre16.g696000.t1.2.v5.5 annot-version=v5.5	3665	26.6331
27447:4	2	R.RVM[+31.990]LLAALTPAPPAPPPAPKPEPEEGEEDEEGK.E		M[+32]	874.442	4	3494.75	3494.74	0	3	379	Specific	47.04	47.04	47.04	3.22	201	>Cre16.g696000.t1.2 pacid=30777161 transcript=Cre16.g696000.t1.2 locus=Cre16.g696000 ID=Cre16.g696000.t1.2.v5.5 annot-version=v5.5	3665	92.9582
26437:4	2	R.RVM[+15.995]LLAALTPAPPAPPPAPKPEPEEGEEDEEGK.E		M[+16]	870.444	4	3478.75	3478.74	0	3.4	379	Specific	225.49	225.49	225.49	5.89	201	>Cre16.g696000.t1.2 pacid=30777161 transcript=Cre16.g696000.t1.2 locus=Cre16.g696000 ID=Cre16.g696000.t1.2.v5.5 annot-version=v5.5	3665	91.6594
27716:4	2	R.RVM[+15.995]LLAALTPAPPAPPPAPKPEPEEGEEDEEGK[+28.031].E		K[+28], M[+16]	877.452	4	3506.79	3506.77	0	3.7	379	Specific	275.56	170.2	1.7	6.42	201	>Cre16.g696000.t1.2 pacid=30777161 transcript=Cre16.g696000.t1.2 locus=Cre16.g696000 ID=Cre16.g696000.t1.2.v5.5 annot-version=v5.5	3665	93.3707
28444:4	2	R.RVM[+15.995]LLAALTPAPPAPPPAPKPEPEEGEEDEEGK[+28.031].E		K[+28], M[+16]	877.452	4	3506.78	3506.77	0	3.4	379	Specific	367.82	243.77	10.24	7.24	201	>Cre16.g696000.t1.2 pacid=30777161 transcript=Cre16.g696000.t1.2 locus=Cre16.g696000 ID=Cre16.g696000.t1.2.v5.5 annot-version=v5.5	3665	94.2826
24064:4	2	R.RVM[+15.995]LLAALTPAPPAPPPAPKPEPEEGEEDEEGKEGEEGAEEGEK.A		M[+16]	1156.56	4	4623.21	4623.19	0	3.2	379	Specific	390.17	68.69	68.69	4.73	201	>Cre16.g696000.t1.2 pacid=30777161 transcript=Cre16.g696000.t1.2 locus=Cre16.g696000 ID=Cre16.g696000.t1.2.v5.5 annot-version=v5.5	3665	88.4759
37995:2	2	R.VMLLAALTPAPPAPPPAPK.P			926.546	2	1852.08	1852.08	0	4.2	380	Specific	99.98	88.58	88.58	3.26	201	>Cre16.g696000.t1.2 pacid=30777161 transcript=Cre16.g696000.t1.2 locus=Cre16.g696000 ID=Cre16.g696000.t1.2.v5.5 annot-version=v5.5	3665	107.139
34357:2	2	R.VM[+15.995]LLAALTPAPPAPPPAPK.P		M[+16]	934.543	2	1868.08	1868.07	0	3.9	380	Specific	306.77	111.35	111.35	7.11	201	>Cre16.g696000.t1.2 pacid=30777161 transcript=Cre16.g696000.t1.2 locus=Cre16.g696000 ID=Cre16.g696000.t1.2.v5.5 annot-version=v5.5	3665	102.101
33979:3	2	R.VMLLAALTPAPPAPPPAPKPEPEEGEEDEEGK.E			1102.89	3	3306.66	3306.64	0	3.3	380	Specific	234.12	176.86	176.86	5.52	201	>Cre16.g696000.t1.2 pacid=30777161 transcript=Cre16.g696000.t1.2 locus=Cre16.g696000 ID=Cre16.g696000.t1.2.v5.5 annot-version=v5.5	3665	101.606
31699:3	2	R.VM[+31.990]LLAALTPAPPAPPPAPKPEPEEGEEDEEGK.E		M[+32]	1113.55	3	3338.65	3338.63	0	3.2	380	Specific	174.82	174.82	174.82	4.43	201	>Cre16.g696000.t1.2 pacid=30777161 transcript=Cre16.g696000.t1.2 locus=Cre16.g696000 ID=Cre16.g696000.t1.2.v5.5 annot-version=v5.5	3665	98.619
30467:3	2	R.VM[+15.995]LLAALTPAPPAPPPAPKPEPEEGEEDEEGK.E		M[+16]	1108.22	3	3322.65	3322.64	0	2.8	380	Specific	261.56	195.65	195.65	6.18	201	>Cre16.g696000.t1.2 pacid=30777161 transcript=Cre16.g696000.t1.2 locus=Cre16.g696000 ID=Cre16.g696000.t1.2.v5.5 annot-version=v5.5	3665	96.9565
31640:3	2	R.VM[+31.990]LLAALTPAPPAPPPAPKPEPEEGEEDEEGK.E		M[+32]	1113.56	3	3338.66	3338.63	0	6.1	380	Specific	318.15	274.25	274.25	5.85	201	>Cre16.g696000.t1.2 pacid=30777161 transcript=Cre16.g696000.t1.2 locus=Cre16.g696000 ID=Cre16.g696000.t1.2.v5.5 annot-version=v5.5	3665	98.5302
34849:3	2	R.VMLLAALTPAPPAPPPAPKPEPEEGEEDEEGK[+28.031].E		K[+28]	1112.23	3	3334.68	3334.68	0	0.5	380	Specific	338	284.53	42.1	5.7	201	>Cre16.g696000.t1.2 pacid=30777161 transcript=Cre16.g696000.t1.2 locus=Cre16.g696000 ID=Cre16.g696000.t1.2.v5.5 annot-version=v5.5	3665	102.738
34951:3	2	R.VMLLAALTPAPPAPPPAPK[+28.031]PEPEEGEEDEEGK.E		K[+28]	1112.23	3	3334.69	3334.68	0	2.9	380	Specific	340.7	298.27	38.22	7.28	201	>Cre16.g696000.t1.2 pacid=30777161 transcript=Cre16.g696000.t1.2 locus=Cre16.g696000 ID=Cre16.g696000.t1.2.v5.5 annot-version=v5.5	3665	102.877
30501:3	2	R.VM[+15.995]LLAALTPAPPAPPPAPKPEPEEGEEDEEGK.E		M[+16]	1108.22	3	3322.65	3322.64	0	3.5	380	Specific	419.78	313.49	313.49	7.36	201	>Cre16.g696000.t1.2 pacid=30777161 transcript=Cre16.g696000.t1.2 locus=Cre16.g696000 ID=Cre16.g696000.t1.2.v5.5 annot-version=v5.5	3665	96.9985
31882:3	2	R.VM[+15.995]LLAALTPAPPAPPPAPKPEPEEGEEDEEGK[+28.031].E		K[+28], M[+16]	1117.57	3	3350.68	3350.67	0	3.7	380	Specific	46.05	46.05	46.05	2.55	201	>Cre16.g696000.t1.2 pacid=30777161 transcript=Cre16.g696000.t1.2 locus=Cre16.g696000 ID=Cre16.g696000.t1.2.v5.5 annot-version=v5.5	3665	98.8471
31498:3	2	R.VM[+15.995]LLAALTPAPPAPPPAPKPEPEEGEEDEEGK[+28.031].E		K[+28], M[+16]	1117.57	3	3350.68	3350.67	0	3.8	380	Specific	167.07	135.53	135.53	4.1	201	>Cre16.g696000.t1.2 pacid=30777161 transcript=Cre16.g696000.t1.2 locus=Cre16.g696000 ID=Cre16.g696000.t1.2.v5.5 annot-version=v5.5	3665	98.3607
32099:3	2	R.VM[+15.995]LLAALTPAPPAPPPAPK[+28.031]PEPEEGEEDEEGK.E		K[+28], M[+16]	1117.57	3	3350.69	3350.67	0	4.7	380	Specific	361.61	257.51	8.19	7.21	201	>Cre16.g696000.t1.2 pacid=30777161 transcript=Cre16.g696000.t1.2 locus=Cre16.g696000 ID=Cre16.g696000.t1.2.v5.5 annot-version=v5.5	3665	99.1307
31824:3	2	R.VM[+15.995]LLAALTPAPPAPPPAPK[+28.031]PEPEEGEEDEEGK.E		K[+28], M[+16]	1117.57	3	3350.68	3350.67	0	3.5	380	Specific	467.64	181.29	8.43	7.48	201	>Cre16.g696000.t1.2 pacid=30777161 transcript=Cre16.g696000.t1.2 locus=Cre16.g696000 ID=Cre16.g696000.t1.2.v5.5 annot-version=v5.5	3665	98.777
27626:4	2	R.VM[+15.995]LLAALTPAPPAPPPAPKPEPEEGEEDEEGKEGEEGAEEGEK.A		M[+16]	1117.28	4	4466.1	4467.09	-1	2.1	380	Specific	119.48	8.75	8.75	0.62	201	>Cre16.g696000.t1.2 pacid=30777161 transcript=Cre16.g696000.t1.2 locus=Cre16.g696000 ID=Cre16.g696000.t1.2.v5.5 annot-version=v5.5	3665	93.21
29043:4	2	R.VM[+15.995]LLAALTPAPPAPPPAPKPEPEEGEEDEEGK[+28.031]EGEEGAEEGEK.A		K[+28], M[+16]	1124.54	4	4495.14	4495.12	0	3.7	380	Specific	147.7	39.1	24.65	1.52	201	>Cre16.g696000.t1.2 pacid=30777161 transcript=Cre16.g696000.t1.2 locus=Cre16.g696000 ID=Cre16.g696000.t1.2.v5.5 annot-version=v5.5	3665	95.0594
28196:4	2	R.VM[+15.995]LLAALTPAPPAPPPAPKPEPEEGEEDEEGKEGEEGAEEGEK[+28.031].A		K[+28], M[+16]	1124.54	4	4495.15	4495.12	0	6.7	380	Specific	279.36	117.55	0.03	3.93	201	>Cre16.g696000.t1.2 pacid=30777161 transcript=Cre16.g696000.t1.2 locus=Cre16.g696000 ID=Cre16.g696000.t1.2.v5.5 annot-version=v5.5	3665	93.9828
28173:4	2	R.VM[+15.995]LLAALTPAPPAPPPAPKPEPEEGEEDEEGKEGEEGAEEGEK[+28.031].A		K[+28], M[+16]	1124.54	4	4495.13	4495.12	0	1.8	380	Specific	328.51	150.68	30.76	5.84	201	>Cre16.g696000.t1.2 pacid=30777161 transcript=Cre16.g696000.t1.2 locus=Cre16.g696000 ID=Cre16.g696000.t1.2.v5.5 annot-version=v5.5	3665	93.95
23480:3	2	M.LLAALTPAPPAPPPAPKPEPEEGEEDEEGK.E			1026.19	3	3076.56	3076.54	0	7.3	382	NRagged	89.55	44.37	44.37	2.46	201	>Cre16.g696000.t1.2 pacid=30777161 transcript=Cre16.g696000.t1.2 locus=Cre16.g696000 ID=Cre16.g696000.t1.2.v5.5 annot-version=v5.5	3665	87.6163
17382:3	2	L.AALTPAPPAPPPAPKPEPEEGEEDEEGK[+28.031].E		K[+28]	960.14	3	2878.41	2878.4	0	2.5	384	NRagged	139.76	139.76	139.76	3.19	201	>Cre16.g696000.t1.2 pacid=30777161 transcript=Cre16.g696000.t1.2 locus=Cre16.g696000 ID=Cre16.g696000.t1.2.v5.5 annot-version=v5.5	3665	78.7032
13844:4	2	L.AALTPAPPAPPPAPKPEPEEGEEDEEGKEGEEGAEEGEK.A			999.465	4	3994.84	3994.82	0	4.8	384	NRagged	163.51	99.92	99.92	2.53	201	>Cre16.g696000.t1.2 pacid=30777161 transcript=Cre16.g696000.t1.2 locus=Cre16.g696000 ID=Cre16.g696000.t1.2.v5.5 annot-version=v5.5	3665	73.2485
14884:3	2	A.ALTPAPPAPPPAPKPEPEEGEEDEEGK.E			927.118	3	2779.34	2779.33	0	2.7	385	NRagged	302.62	106.53	106.53	5.8	201	>Cre16.g696000.t1.2 pacid=30777161 transcript=Cre16.g696000.t1.2 locus=Cre16.g696000 ID=Cre16.g696000.t1.2.v5.5 annot-version=v5.5	3665	74.8617
04373:2	2	K.EGEEGAEEGEK[+28.031].A		K[+28]	596.256	2	1191.51	1191.5	0	3.9	412	Specific	256.76	20.32	20.32	3.15	201	>Cre16.g696000.t1.2 pacid=30777161 transcript=Cre16.g696000.t1.2 locus=Cre16.g696000 ID=Cre16.g696000.t1.2.v5.5 annot-version=v5.5	3665	45.8669
04584:2	2	K.EGEEGAEEGEK[+28.031].A		K[+28]	596.256	2	1191.5	1191.5	0	3	412	Specific	285.62	42.47	42.47	3.95	201	>Cre16.g696000.t1.2 pacid=30777161 transcript=Cre16.g696000.t1.2 locus=Cre16.g696000 ID=Cre16.g696000.t1.2.v5.5 annot-version=v5.5	3665	46.8857
04513:2	2	K.EGEEGAEEGEK[+28.031].A		K[+28]	596.256	2	1191.5	1191.5	0	3	412	Specific	383.46	37.81	37.81	4.79	201	>Cre16.g696000.t1.2 pacid=30777161 transcript=Cre16.g696000.t1.2 locus=Cre16.g696000 ID=Cre16.g696000.t1.2.v5.5 annot-version=v5.5	3665	46.6278
06806:3	2	K.AEKEEVPPPPAR.P			440.571	3	1319.7	1319.7	0	2.2	423	Specific	144.45	36.3	36.3	2.39	201	>Cre16.g696000.t1.2 pacid=30777161 transcript=Cre16.g696000.t1.2 locus=Cre16.g696000 ID=Cre16.g696000.t1.2.v5.5 annot-version=v5.5	3665	56.3324
06916:2	2	K.AEKEEVPPPPAR.P			660.352	2	1319.7	1319.7	0	1.8	423	Specific	194.98	93.03	93.03	3.14	201	>Cre16.g696000.t1.2 pacid=30777161 transcript=Cre16.g696000.t1.2 locus=Cre16.g696000 ID=Cre16.g696000.t1.2.v5.5 annot-version=v5.5	3665	56.6125
06943:2	2	K.AEKEEVPPPPAR.P			660.353	2	1319.7	1319.7	0	3.2	423	Specific	218.25	61.98	61.98	2.58	201	>Cre16.g696000.t1.2 pacid=30777161 transcript=Cre16.g696000.t1.2 locus=Cre16.g696000 ID=Cre16.g696000.t1.2.v5.5 annot-version=v5.5	3665	56.694
43253:4	2	K.AEKEEVPPPPARPSPAEAAQGLVSLMEGVIR.A			807.181	4	3225.7	3225.69	0	3.2	423	Specific	267.85	164.69	164.69	5.77	201	>Cre16.g696000.t1.2 pacid=30777161 transcript=Cre16.g696000.t1.2 locus=Cre16.g696000 ID=Cre16.g696000.t1.2.v5.5 annot-version=v5.5	3665	114.606
30513:4	2	K.AEKEEVPPPPARPSPAEAAQGLVSLM[+15.995]EGVIR.A		M[+16]	811.178	4	3241.69	3241.69	0	0.6	423	Specific	77.46	18.21	18.21	0.45	201	>Cre16.g696000.t1.2 pacid=30777161 transcript=Cre16.g696000.t1.2 locus=Cre16.g696000 ID=Cre16.g696000.t1.2.v5.5 annot-version=v5.5	3665	97.0092
31074:4	2	K.AEKEEVPPPPARPSPAEAAQGLVSLM[+15.995]EGVIR.A		M[+16]	811.181	4	3241.7	3241.69	0	3.6	423	Specific	171.11	21.37	21.37	2.4	201	>Cre16.g696000.t1.2 pacid=30777161 transcript=Cre16.g696000.t1.2 locus=Cre16.g696000 ID=Cre16.g696000.t1.2.v5.5 annot-version=v5.5	3665	97.7742
43552:3	2	K.EEVPPPPARPSPAEAAQGLVSLMEGVIR.A			966.514	3	2897.53	2897.52	0	2.9	426	Specific	563.02	412.26	412.26	10.07	201	>Cre16.g696000.t1.2 pacid=30777161 transcript=Cre16.g696000.t1.2 locus=Cre16.g696000 ID=Cre16.g696000.t1.2.v5.5 annot-version=v5.5	3665	114.978
33486:3	2	K.EEVPPPPARPSPAEAAQGLVSLM[+15.995]EGVIR.A		M[+16]	971.845	3	2913.52	2913.51	0	2.5	426	Specific	20.92	2.6	2.6	1.92	201	>Cre16.g696000.t1.2 pacid=30777161 transcript=Cre16.g696000.t1.2 locus=Cre16.g696000 ID=Cre16.g696000.t1.2.v5.5 annot-version=v5.5	3665	100.996
33515:3	2	K.EEVPPPPARPSPAEAAQGLVSLM[+15.995]EGVIR.A		M[+16]	971.847	3	2913.53	2913.51	0	4.4	426	Specific	252.69	53.12	53.12	4.95	201	>Cre16.g696000.t1.2 pacid=30777161 transcript=Cre16.g696000.t1.2 locus=Cre16.g696000 ID=Cre16.g696000.t1.2.v5.5 annot-version=v5.5	3665	101.027
34098:3	2	K.EEVPPPPARPSPAEAAQGLVSLM[+15.995]EGVIR.A		M[+16]	971.845	3	2913.52	2913.51	0	2.4	426	Specific	270.88	212.31	212.31	6.5	201	>Cre16.g696000.t1.2 pacid=30777161 transcript=Cre16.g696000.t1.2 locus=Cre16.g696000 ID=Cre16.g696000.t1.2.v5.5 annot-version=v5.5	3665	101.757
36444:3	2	K.EEVPPPPARPSPAEAAQGLVSLM[+31.990]EGVIR.A		M[+32]	977.178	3	2929.52	2929.51	0	3.7	426	Specific	320.88	257.43	257.43	7.01	201	>Cre16.g696000.t1.2 pacid=30777161 transcript=Cre16.g696000.t1.2 locus=Cre16.g696000 ID=Cre16.g696000.t1.2.v5.5 annot-version=v5.5	3665	104.956
35090:3	2	K.EEVPPPPARPSPAEAAQ[+0.984]GLVSLM[+15.995]EGVIR.A		M[+16], Q[+1]	972.172	3	2914.5	2914.5	0	0.8	426	Specific	63.89	42.84	42.84	2.56	201	>Cre16.g696000.t1.2 pacid=30777161 transcript=Cre16.g696000.t1.2 locus=Cre16.g696000 ID=Cre16.g696000.t1.2.v5.5 annot-version=v5.5	3665	103.074
35298:3	2	K.[+14.016]EEVPPPPAR[+14.016]PSPAEAAQGLVSLM[+15.995]EGVIR.A		.[14], M[+16], R[+14]	981.188	3	2941.55	2941.55	0	1.8	426	Specific	215.35	58.21	58.21	3.15	201	>Cre16.g696000.t1.2 pacid=30777161 transcript=Cre16.g696000.t1.2 locus=Cre16.g696000 ID=Cre16.g696000.t1.2.v5.5 annot-version=v5.5	3665	103.382
35118:2	2	R.PSPAEAAQGLVSLM[+15.995]EGVIR.A		M[+16]	971.011	2	1941.02	1941.01	0	2.2	435	Specific	594.46	427.29	427.29	11.24	201	>Cre16.g696000.t1.2 pacid=30777161 transcript=Cre16.g696000.t1.2 locus=Cre16.g696000 ID=Cre16.g696000.t1.2.v5.5 annot-version=v5.5	3665	103.103
10540:2	2	R.AQLAEAVEAR.K			529.287	2	1057.57	1057.56	0	2.5	454	Specific	343.62	64.01	64.01	6.66	201	>Cre16.g696000.t1.2 pacid=30777161 transcript=Cre16.g696000.t1.2 locus=Cre16.g696000 ID=Cre16.g696000.t1.2.v5.5 annot-version=v5.5	3665	66.4277
04197:2	2	K.AAQEEAQAGEGSEEAAEK.A			902.899	2	1804.79	1804.78	0	3.8	483	Specific	34.93	34.93	34.93	2.55	201	>Cre16.g696000.t1.2 pacid=30777161 transcript=Cre16.g696000.t1.2 locus=Cre16.g696000 ID=Cre16.g696000.t1.2.v5.5 annot-version=v5.5	3665	44.767
05136:2	2	K.AAQEEAQAGEGSEEAAEK.A			902.898	2	1804.79	1804.78	0	3.2	483	Specific	333.14	179.5	179.5	7.53	201	>Cre16.g696000.t1.2 pacid=30777161 transcript=Cre16.g696000.t1.2 locus=Cre16.g696000 ID=Cre16.g696000.t1.2.v5.5 annot-version=v5.5	3665	49.5486
04667:2	2	K.AAQEEAQAGEGSEEAAEK.A			902.899	2	1804.79	1804.78	0	3.6	483	Specific	375.92	219.67	219.67	7.86	201	>Cre16.g696000.t1.2 pacid=30777161 transcript=Cre16.g696000.t1.2 locus=Cre16.g696000 ID=Cre16.g696000.t1.2.v5.5 annot-version=v5.5	3665	47.2281
04845:2	2	K.AAQEEAQAGEGSEEAAEK.A			902.898	2	1804.79	1804.78	0	3.3	483	Specific	478.27	310.1	310.1	9.15	201	>Cre16.g696000.t1.2 pacid=30777161 transcript=Cre16.g696000.t1.2 locus=Cre16.g696000 ID=Cre16.g696000.t1.2.v5.5 annot-version=v5.5	3665	48.2128
04801:2	2	K.AAQEEAQAGEGSEEAAEK.A			902.898	2	1804.79	1804.78	0	3	483	Specific	615.36	400.02	400.02	12.16	201	>Cre16.g696000.t1.2 pacid=30777161 transcript=Cre16.g696000.t1.2 locus=Cre16.g696000 ID=Cre16.g696000.t1.2.v5.5 annot-version=v5.5	3665	47.9909
04957:2	2	K.AAQEEAQAGEGSEEAAEK.A			902.897	2	1804.79	1804.78	0	2.4	483	Specific	689.22	470.71	470.71	13.24	201	>Cre16.g696000.t1.2 pacid=30777161 transcript=Cre16.g696000.t1.2 locus=Cre16.g696000 ID=Cre16.g696000.t1.2.v5.5 annot-version=v5.5	3665	48.7524
05536:2	2	K.AAQEEAQ[+0.984]AGEGSEEAAEK.A		Q[+1]	903.39	2	1805.77	1805.77	0	3.3	483	Specific	75.35	65.31	48.52	3.23	201	>Cre16.g696000.t1.2 pacid=30777161 transcript=Cre16.g696000.t1.2 locus=Cre16.g696000 ID=Cre16.g696000.t1.2.v5.5 annot-version=v5.5	3665	51.2969
08249:2	2	K.AAQEEAQAGEGSEEAAEK[+28.031].A		K[+28]	916.913	2	1832.82	1832.81	0	2.9	483	Specific	321.53	166.96	166.96	7.62	201	>Cre16.g696000.t1.2 pacid=30777161 transcript=Cre16.g696000.t1.2 locus=Cre16.g696000 ID=Cre16.g696000.t1.2.v5.5 annot-version=v5.5	3665	60.4438
07708:2	2	K.AAQEEAQAGEGSEEAAEK[+28.031].A		K[+28]	916.914	2	1832.82	1832.81	0	3.4	483	Specific	406.89	225.29	225.29	7.97	201	>Cre16.g696000.t1.2 pacid=30777161 transcript=Cre16.g696000.t1.2 locus=Cre16.g696000 ID=Cre16.g696000.t1.2.v5.5 annot-version=v5.5	3665	58.881
04546:2	2	K.AAQEEAQAGEGS[+79.966]EEAAEK.A		S[+80]	942.881	2	1884.76	1884.75	0	3.3	483	Specific	507.79	280.92	280.92	9.28	201	>Cre16.g696000.t1.2 pacid=30777161 transcript=Cre16.g696000.t1.2 locus=Cre16.g696000 ID=Cre16.g696000.t1.2.v5.5 annot-version=v5.5	3665	46.8006
08003:2	2	K.AAQEEAQAGEGSEEAAEK[+28.031].A		K[+28]	916.914	2	1832.82	1832.81	0	3.2	483	Specific	514.81	301.6	301.6	9.25	201	>Cre16.g696000.t1.2 pacid=30777161 transcript=Cre16.g696000.t1.2 locus=Cre16.g696000 ID=Cre16.g696000.t1.2.v5.5 annot-version=v5.5	3665	59.7971
05594:2	2	K.AAQEEAQ[+0.984]AGEGSEEAAEK.A		Q[+1]	903.39	2	1805.77	1805.77	0	3.4	483	Specific	531.68	339.42	22.1	9.31	201	>Cre16.g696000.t1.2 pacid=30777161 transcript=Cre16.g696000.t1.2 locus=Cre16.g696000 ID=Cre16.g696000.t1.2.v5.5 annot-version=v5.5	3665	51.4563
07950:2	2	K.AAQEEAQ[+0.984]AGEGSEEAAEK[+28.031].A		K[+28], Q[+1]	917.413	2	1833.82	1833.8	0	10.6	483	Specific	29.49	17.68	17.68	0.83	201	>Cre16.g696000.t1.2 pacid=30777161 transcript=Cre16.g696000.t1.2 locus=Cre16.g696000 ID=Cre16.g696000.t1.2.v5.5 annot-version=v5.5	3665	59.6818
29957:3	2	K.AEEAEEVAADAEEQEEEEEEVDVPTAAETVDVAAVR.K			1286.91	3	3858.71	3858.7	0	0.9	501	Specific	26.82	26.82	26.82	0.2	201	>Cre16.g696000.t1.2 pacid=30777161 transcript=Cre16.g696000.t1.2 locus=Cre16.g696000 ID=Cre16.g696000.t1.2.v5.5 annot-version=v5.5	3665	96.274
29856:3	2	K.AEEAEEVAADAEEQEEEEEEVDVPTAAETVDVAAVR.K			1286.91	3	3858.72	3858.7	0	3	501	Specific	541.33	396.39	396.39	6.87	201	>Cre16.g696000.t1.2 pacid=30777161 transcript=Cre16.g696000.t1.2 locus=Cre16.g696000 ID=Cre16.g696000.t1.2.v5.5 annot-version=v5.5	3665	96.1424
26814:3	2	K.AEEAEEVAADAEEQEEEEEEVDVPTAAETVDVAAVRK.G			1329.61	3	3986.8	3986.8	0	0.4	501	Specific	11.23	11.23	11.23	0.78	201	>Cre16.g696000.t1.2 pacid=30777161 transcript=Cre16.g696000.t1.2 locus=Cre16.g696000 ID=Cre16.g696000.t1.2.v5.5 annot-version=v5.5	3665	92.1205
25274:2	2	D.AEEQEEEEEEVDVPTAAETVDVAAVR.K			1422.65	2	2844.3	2844.29	0	2	511	NRagged	33.09	33.09	33.09	2.53	201	>Cre16.g696000.t1.2 pacid=30777161 transcript=Cre16.g696000.t1.2 locus=Cre16.g696000 ID=Cre16.g696000.t1.2.v5.5 annot-version=v5.5	3665	90.136
24802:2	2	E.EEEVDVPTAAETVDVAAVR.K			1000.5	2	1999.99	1999.98	0	1.9	518	NRagged	39.68	39.68	39.68	2.45	201	>Cre16.g696000.t1.2 pacid=30777161 transcript=Cre16.g696000.t1.2 locus=Cre16.g696000 ID=Cre16.g696000.t1.2.v5.5 annot-version=v5.5	3665	89.5224
17831:2	2	D.VPTAAETVDVAAVR.K			699.886	2	1398.76	1398.76	0	3.9	523	NRagged	172.03	47.3	47.3	2.55	201	>Cre16.g696000.t1.2 pacid=30777161 transcript=Cre16.g696000.t1.2 locus=Cre16.g696000 ID=Cre16.g696000.t1.2.v5.5 annot-version=v5.5	3665	79.3642
00980:2	2	R.KGVEQEAR.S			458.747	2	916.487	916.485	0	2.9	537	Specific	382.83	48.07	48.07	4.61	201	>Cre16.g696000.t1.2 pacid=30777161 transcript=Cre16.g696000.t1.2 locus=Cre16.g696000 ID=Cre16.g696000.t1.2.v5.5 annot-version=v5.5	3665	7.5974
07837:3	2	R.SRSDAEKEAAMLK.L			479.246	3	1435.72	1435.72	0	2.2	545	Specific	340.98	135.88	135.88	5.44	201	>Cre16.g696000.t1.2 pacid=30777161 transcript=Cre16.g696000.t1.2 locus=Cre16.g696000 ID=Cre16.g696000.t1.2.v5.5 annot-version=v5.5	3665	59.3747
05915:3	2	R.SRSDAEKEAAM[+15.995]LK.L		M[+16]	484.578	3	1451.72	1451.72	0	2.3	545	Specific	294.37	118.16	118.16	4.52	201	>Cre16.g696000.t1.2 pacid=30777161 transcript=Cre16.g696000.t1.2 locus=Cre16.g696000 ID=Cre16.g696000.t1.2.v5.5 annot-version=v5.5	3665	52.8887
06407:3	2	R.SRSDAEKEAAM[+31.990]LK.L		M[+32]	489.909	3	1467.71	1467.71	0	1.8	545	Specific	295.63	134.26	134.26	4.62	201	>Cre16.g696000.t1.2 pacid=30777161 transcript=Cre16.g696000.t1.2 locus=Cre16.g696000 ID=Cre16.g696000.t1.2.v5.5 annot-version=v5.5	3665	54.874
06140:3	2	R.SRSDAEKEAAM[+15.995]LK.L		M[+16]	484.578	3	1451.72	1451.72	0	2	545	Specific	390.07	225.44	225.44	6.01	201	>Cre16.g696000.t1.2 pacid=30777161 transcript=Cre16.g696000.t1.2 locus=Cre16.g696000 ID=Cre16.g696000.t1.2.v5.5 annot-version=v5.5	3665	53.6503
08865:2	2	R.SDAEKEAAMLK.L			596.8	2	1192.59	1192.59	0	3.9	547	Specific	355.75	166.25	166.25	5.73	201	>Cre16.g696000.t1.2 pacid=30777161 transcript=Cre16.g696000.t1.2 locus=Cre16.g696000 ID=Cre16.g696000.t1.2.v5.5 annot-version=v5.5	3665	62.1893
06617:2	2	R.SDAEKEAAM[+15.995]LK.L		M[+16]	604.797	2	1208.59	1208.58	0	3.7	547	Specific	469.8	187.78	187.78	6.4	201	>Cre16.g696000.t1.2 pacid=30777161 transcript=Cre16.g696000.t1.2 locus=Cre16.g696000 ID=Cre16.g696000.t1.2.v5.5 annot-version=v5.5	3665	55.5863
18287:2	2	K.LEDALGALR.E			479.273	2	957.539	957.536	0	2.5	558	Specific	313.73	31.45	31.45	4.7	201	>Cre16.g696000.t1.2 pacid=30777161 transcript=Cre16.g696000.t1.2 locus=Cre16.g696000 ID=Cre16.g696000.t1.2.v5.5 annot-version=v5.5	3665	80.0403
18930:2	2	K.LEDALGALR.E			479.273	2	957.539	957.536	0	2.8	558	Specific	368.53	43.91	43.91	5.89	201	>Cre16.g696000.t1.2 pacid=30777161 transcript=Cre16.g696000.t1.2 locus=Cre16.g696000 ID=Cre16.g696000.t1.2.v5.5 annot-version=v5.5	3665	80.9408
09768:2	2	K.AVTGLVDR.L			415.741	2	830.475	830.473	0	1.8	573	Specific	385.06	91.2	91.2	5.93	201	>Cre16.g696000.t1.2 pacid=30777161 transcript=Cre16.g696000.t1.2 locus=Cre16.g696000 ID=Cre16.g696000.t1.2.v5.5 annot-version=v5.5	3665	64.4166
10706:2	2	R.LAVTAPPAAK.G			469.788	2	938.57	938.567	0	2.8	581	Specific	305.97	71.96	71.96	5.9	201	>Cre16.g696000.t1.2 pacid=30777161 transcript=Cre16.g696000.t1.2 locus=Cre16.g696000 ID=Cre16.g696000.t1.2.v5.5 annot-version=v5.5	3665	66.7859
13042:2	2	K.EAAPAAPAAAPLDAGSR.L			768.395	2	1535.78	1535.78	0	1.1	624	Specific	115.29	62.58	62.58	4.39	201	>Cre16.g696000.t1.2 pacid=30777161 transcript=Cre16.g696000.t1.2 locus=Cre16.g696000 ID=Cre16.g696000.t1.2.v5.5 annot-version=v5.5	3665	71.6592
12141:2	2	K.EAAPAAPAAAPLDAGSR.L			768.397	2	1535.79	1535.78	0	3.6	624	Specific	150.85	109.61	109.61	5.08	201	>Cre16.g696000.t1.2 pacid=30777161 transcript=Cre16.g696000.t1.2 locus=Cre16.g696000 ID=Cre16.g696000.t1.2.v5.5 annot-version=v5.5	3665	69.9111
13097:2	2	K.EAAPAAPAAAPLDAGSR.L			768.396	2	1535.79	1535.78	0	2.9	624	Specific	324.17	193.27	193.27	7.86	201	>Cre16.g696000.t1.2 pacid=30777161 transcript=Cre16.g696000.t1.2 locus=Cre16.g696000 ID=Cre16.g696000.t1.2.v5.5 annot-version=v5.5	3665	71.7819
12053:2	2	K.EAAPAAPAAAPLDAGSR.L			768.397	2	1535.79	1535.78	0	4.1	624	Specific	520.64	279.45	279.45	9.28	201	>Cre16.g696000.t1.2 pacid=30777161 transcript=Cre16.g696000.t1.2 locus=Cre16.g696000 ID=Cre16.g696000.t1.2.v5.5 annot-version=v5.5	3665	69.788
17520:2	2	K.E[-18.011]AAPAAPAAAPLDAGSR.L		E[-18]	759.391	2	1517.77	1517.77	0	2.7	624	Specific	212.79	172.62	172.62	5.72	201	>Cre16.g696000.t1.2 pacid=30777161 transcript=Cre16.g696000.t1.2 locus=Cre16.g696000 ID=Cre16.g696000.t1.2.v5.5 annot-version=v5.5	3665	78.9215
04301:2	2	A.AAPLDAGSR.L			429.228	2	857.449	857.447	0	1.8	632	NRagged	259.17	8.54	8.54	2.98	201	>Cre16.g696000.t1.2 pacid=30777161 transcript=Cre16.g696000.t1.2 locus=Cre16.g696000 ID=Cre16.g696000.t1.2.v5.5 annot-version=v5.5	3665	45.3729
38315:2	2	R.LLALESLLR.D			514.33	2	1027.65	1027.65	0	2	641	Specific	440.56	149.05	149.05	7.85	201	>Cre16.g696000.t1.2 pacid=30777161 transcript=Cre16.g696000.t1.2 locus=Cre16.g696000 ID=Cre16.g696000.t1.2.v5.5 annot-version=v5.5	3665	107.57
19377:2	2	K.ASDAGLAAATADAIAK.L			708.872	2	1416.74	1416.73	0	3.1	654	Specific	137.08	47.77	47.77	3.24	201	>Cre16.g696000.t1.2 pacid=30777161 transcript=Cre16.g696000.t1.2 locus=Cre16.g696000 ID=Cre16.g696000.t1.2.v5.5 annot-version=v5.5	3665	81.6154
19892:2	2	K.ASDAGLAAATADAIAK.L			708.874	2	1416.74	1416.73	0	5.8	654	Specific	206.76	65.58	65.58	3.16	201	>Cre16.g696000.t1.2 pacid=30777161 transcript=Cre16.g696000.t1.2 locus=Cre16.g696000 ID=Cre16.g696000.t1.2.v5.5 annot-version=v5.5	3665	82.3356
19322:2	2	K.ASDAGLAAATADAIAK.L			708.872	2	1416.74	1416.73	0	2.4	654	Specific	326.13	93.63	93.63	6.57	201	>Cre16.g696000.t1.2 pacid=30777161 transcript=Cre16.g696000.t1.2 locus=Cre16.g696000 ID=Cre16.g696000.t1.2.v5.5 annot-version=v5.5	3665	81.5451
13370:2	2	K.ASDAGLAAATADAIAK.L			708.872	2	1416.74	1416.73	0	2.9	654	Specific	548.95	185.21	185.21	9.2	201	>Cre16.g696000.t1.2 pacid=30777161 transcript=Cre16.g696000.t1.2 locus=Cre16.g696000 ID=Cre16.g696000.t1.2.v5.5 annot-version=v5.5	3665	72.2357
20353:2	2	K.ASDAGLAAATADAIAK.L			708.872	2	1416.74	1416.73	0	2.7	654	Specific	745.44	324.26	324.26	13.13	201	>Cre16.g696000.t1.2 pacid=30777161 transcript=Cre16.g696000.t1.2 locus=Cre16.g696000 ID=Cre16.g696000.t1.2.v5.5 annot-version=v5.5	3665	83.0951
42690:3	2	K.LTDADLAALDGATSSALSALSAHLALVK.L			899.158	3	2695.46	2695.45	0	2.7	670	Specific	284.06	107.68	107.68	6.8	201	>Cre16.g696000.t1.2 pacid=30777161 transcript=Cre16.g696000.t1.2 locus=Cre16.g696000 ID=Cre16.g696000.t1.2.v5.5 annot-version=v5.5	3665	113.893
43478:3	2	K.LTDADLAALDGATSSALSALSAHLALVK.L			899.157	3	2695.46	2695.45	0	2	670	Specific	337.27	152.84	152.84	7.28	201	>Cre16.g696000.t1.2 pacid=30777161 transcript=Cre16.g696000.t1.2 locus=Cre16.g696000 ID=Cre16.g696000.t1.2.v5.5 annot-version=v5.5	3665	114.891
19379:2	2	K.LDLAPGAC[+71.037]DTLR.R		C[+71]	658.339	2	1315.67	1315.67	0	2.8	705	Specific	376.78	82.6	82.6	7.19	201	>Cre16.g696000.t1.2 pacid=30777161 transcript=Cre16.g696000.t1.2 locus=Cre16.g696000 ID=Cre16.g696000.t1.2.v5.5 annot-version=v5.5	3665	81.6162
23758:4	2	R.RVDTW[+15.995]LAEHESQAAAAAAEAAEPQPATETVVEEGEK.Q		W[+16]	952.708	4	3807.81	3807.79	0	4.2	717	Specific	175.39	82.72	9.33	3.15	201	>Cre16.g696000.t1.2 pacid=30777161 transcript=Cre16.g696000.t1.2 locus=Cre16.g696000 ID=Cre16.g696000.t1.2.v5.5 annot-version=v5.5	3665	87.9945
27619:4	2	R.RVDTWLAEHESQ[+0.984]AAAAAAEAAEPQPATETVVEEGEK.Q		Q[+1]	948.955	4	3792.8	3792.78	0	3.3	717	Specific	252.2	39.69	39.69	2.97	201	>Cre16.g696000.t1.2 pacid=30777161 transcript=Cre16.g696000.t1.2 locus=Cre16.g696000 ID=Cre16.g696000.t1.2.v5.5 annot-version=v5.5	3665	93.196
29805:4	2	R.RVDTWLAEHESQAAAAAAEAAEPQPATETVVEEGEK[+28.031].Q		K[+28]	955.717	4	3819.85	3819.83	0	4.5	717	Specific	305.88	124.82	124.82	6.09	201	>Cre16.g696000.t1.2 pacid=30777161 transcript=Cre16.g696000.t1.2 locus=Cre16.g696000 ID=Cre16.g696000.t1.2.v5.5 annot-version=v5.5	3665	96.0795
27775:4	2	R.[+14.016]R[+14.016]VDTWLAEHESQ[+0.984]AAAAAAEAAEPQPATETVVEEGEK.Q		.[14], Q[+1], R[+14]	955.967	4	3820.85	3820.81	0	8.5	717	Specific	82.83	21.58	21.58	0.51	201	>Cre16.g696000.t1.2 pacid=30777161 transcript=Cre16.g696000.t1.2 locus=Cre16.g696000 ID=Cre16.g696000.t1.2.v5.5 annot-version=v5.5	3665	93.4308
28766:4	2	R.VDTWLAEHESQAAAAAAEAAEPQPATETVVEEGEKQEGEAEAEAETK.E			1227.57	4	4907.26	4908.25	-1	3.2	718	Specific	179.34	48.36	48.36	1.38	201	>Cre16.g696000.t1.2 pacid=30777161 transcript=Cre16.g696000.t1.2 locus=Cre16.g696000 ID=Cre16.g696000.t1.2.v5.5 annot-version=v5.5	3665	94.6986
28804:4	2	R.VDTWLAEHESQAAAAAAEAAEPQPATETVVEEGEKQEGEAEAEAETK.E			1227.82	4	4908.26	4908.25	0	2.9	718	Specific	430.19	258.74	74.54	6.82	201	>Cre16.g696000.t1.2 pacid=30777161 transcript=Cre16.g696000.t1.2 locus=Cre16.g696000 ID=Cre16.g696000.t1.2.v5.5 annot-version=v5.5	3665	94.7435
14357:2	2	Q.AAAAAAEAAEPQPATETVVEEGEK.Q			1170.57	2	2340.12	2340.12	0	1.8	729	NRagged	44.13	35.8	35.8	2.41	201	>Cre16.g696000.t1.2 pacid=30777161 transcript=Cre16.g696000.t1.2 locus=Cre16.g696000 ID=Cre16.g696000.t1.2.v5.5 annot-version=v5.5	3665	74.0669
13766:2	2	A.AAAAAEAAEPQPATETVVEEGEK.Q			1135.05	2	2269.08	2269.08	0	0.7	730	NRagged	133.14	110.35	110.35	3.16	201	>Cre16.g696000.t1.2 pacid=30777161 transcript=Cre16.g696000.t1.2 locus=Cre16.g696000 ID=Cre16.g696000.t1.2.v5.5 annot-version=v5.5	3665	73.1021
13776:2	2	A.AAAAAEAAEPQPATETVVEEGEK.Q			1135.05	2	2269.09	2269.08	0	2.1	730	NRagged	175.89	120.53	120.53	4.36	201	>Cre16.g696000.t1.2 pacid=30777161 transcript=Cre16.g696000.t1.2 locus=Cre16.g696000 ID=Cre16.g696000.t1.2.v5.5 annot-version=v5.5	3665	73.1114
13355:2	2	A.AAAAEAAEPQPATETVVEEGEK.Q			1099.53	2	2198.05	2198.05	0	2.8	731	NRagged	297.56	191.76	191.76	6.67	201	>Cre16.g696000.t1.2 pacid=30777161 transcript=Cre16.g696000.t1.2 locus=Cre16.g696000 ID=Cre16.g696000.t1.2.v5.5 annot-version=v5.5	3665	72.218
14135:2	2	A.AAAAEAAEPQ[+0.984]PATETVVEEGEK.Q		Q[+1]	1100.02	2	2199.04	2199.03	0	4.6	731	NRagged	32.69	9.82	9.82	0.84	201	>Cre16.g696000.t1.2 pacid=30777161 transcript=Cre16.g696000.t1.2 locus=Cre16.g696000 ID=Cre16.g696000.t1.2.v5.5 annot-version=v5.5	3665	73.7248
19366:3	2	A.AAAAEAAEPQPATETVVEEGEKQEGEAEAEAETK.E			1157.54	3	3470.6	3470.59	0	2.9	731	NRagged	224.69	186.45	186.45	4.23	201	>Cre16.g696000.t1.2 pacid=30777161 transcript=Cre16.g696000.t1.2 locus=Cre16.g696000 ID=Cre16.g696000.t1.2.v5.5 annot-version=v5.5	3665	81.596
19478:3	2	A.AAAAEAAEPQPATETVVEEGEKQEGEAEAEAETK.E			1157.54	3	3470.6	3470.59	0	1.8	731	NRagged	237.07	138.18	138.18	4.1	201	>Cre16.g696000.t1.2 pacid=30777161 transcript=Cre16.g696000.t1.2 locus=Cre16.g696000 ID=Cre16.g696000.t1.2.v5.5 annot-version=v5.5	3665	81.7501
12974:2	2	A.AAAEAAEPQPATETVVEEGEK.Q			1064.01	2	2127.01	2127.01	0	2.1	732	NRagged	118.11	91.1	91.1	3.58	201	>Cre16.g696000.t1.2 pacid=30777161 transcript=Cre16.g696000.t1.2 locus=Cre16.g696000 ID=Cre16.g696000.t1.2.v5.5 annot-version=v5.5	3665	71.5496
18932:3	2	A.AAEAAEPQPATETVVEEGEKQEGEAEAEAETK.E			1110.18	3	3328.53	3328.52	0	2.9	733	NRagged	190.77	183.86	183.86	3.26	201	>Cre16.g696000.t1.2 pacid=30777161 transcript=Cre16.g696000.t1.2 locus=Cre16.g696000 ID=Cre16.g696000.t1.2.v5.5 annot-version=v5.5	3665	80.9427
12228:2	2	A.EAAEPQPATETVVEEGEK.Q			957.456	2	1913.9	1913.9	0	3.4	735	NRagged	104.44	48.17	48.17	2.62	201	>Cre16.g696000.t1.2 pacid=30777161 transcript=Cre16.g696000.t1.2 locus=Cre16.g696000 ID=Cre16.g696000.t1.2.v5.5 annot-version=v5.5	3665	70.0629
11743:2	2	E.AAEPQPATETVVEEGEK.Q			892.934	2	1784.86	1784.85	0	3.5	736	NRagged	20.06	20.06	20.06	2.29	201	>Cre16.g696000.t1.2 pacid=30777161 transcript=Cre16.g696000.t1.2 locus=Cre16.g696000 ID=Cre16.g696000.t1.2.v5.5 annot-version=v5.5	3665	69.0845
17929:4	2	Q.[+14.016]PATETVVEEGEKQ[+0.984]EGEAEAEAETKEETPAPAPAKPK.T		.[14], Q[+1]	948.958	4	3792.81	3792.82	0	-1.8	741	NRagged	167.12	105.85	92.04	0.83	201	>Cre16.g696000.t1.2 pacid=30777161 transcript=Cre16.g696000.t1.2 locus=Cre16.g696000 ID=Cre16.g696000.t1.2.v5.5 annot-version=v5.5	3665	79.503
04193:2	2	K.QEGEAEAEAETK.E			646.288	2	1291.57	1291.56	0	3	753	Specific	379.5	228.92	228.92	7.64	201	>Cre16.g696000.t1.2 pacid=30777161 transcript=Cre16.g696000.t1.2 locus=Cre16.g696000 ID=Cre16.g696000.t1.2.v5.5 annot-version=v5.5	3665	44.7642
04086:2	2	K.QEGEAEAEAETK.E			646.287	2	1291.57	1291.56	0	1.9	753	Specific	529.44	297.55	297.55	8.28	201	>Cre16.g696000.t1.2 pacid=30777161 transcript=Cre16.g696000.t1.2 locus=Cre16.g696000 ID=Cre16.g696000.t1.2.v5.5 annot-version=v5.5	3665	44.0014
08151:2	2	K.QEGEAEAEAETK[+28.031].E		K[+28]	660.304	2	1319.6	1319.6	0	3	753	Specific	399.4	145.83	145.83	7.54	201	>Cre16.g696000.t1.2 pacid=30777161 transcript=Cre16.g696000.t1.2 locus=Cre16.g696000 ID=Cre16.g696000.t1.2.v5.5 annot-version=v5.5	3665	60.2104
08066:3	2	K.QEGEAEAEAETKEETPAPAPAKPK.T			836.744	3	2508.22	2508.21	0	2.7	753	Specific	764.31	545.02	545.02	13.96	201	>Cre16.g696000.t1.2 pacid=30777161 transcript=Cre16.g696000.t1.2 locus=Cre16.g696000 ID=Cre16.g696000.t1.2.v5.5 annot-version=v5.5	3665	60.0133
10015:4	2	K.QEGEAEAEAETK[+28.031]EETPAPAPAKPK.T		K[+28]	634.817	4	2536.25	2536.24	0	2.8	753	Specific	107.43	42.73	42.73	2.43	201	>Cre16.g696000.t1.2 pacid=30777161 transcript=Cre16.g696000.t1.2 locus=Cre16.g696000 ID=Cre16.g696000.t1.2.v5.5 annot-version=v5.5	3665	65.1632
08367:3	2	K.Q[+0.984]EGEAEAEAETKEETPAPAPAKPK.T		Q[+1]	837.073	3	2509.21	2509.19	0	4.5	753	Specific	203.38	203.38	203.38	3.25	201	>Cre16.g696000.t1.2 pacid=30777161 transcript=Cre16.g696000.t1.2 locus=Cre16.g696000 ID=Cre16.g696000.t1.2.v5.5 annot-version=v5.5	3665	60.8486
09703:4	2	K.QEGEAEAEAETK[+28.031]EETPAPAPAKPK.T		K[+28]	634.818	4	2536.25	2536.24	0	3.1	753	Specific	255.54	102.93	36.22	5.49	201	>Cre16.g696000.t1.2 pacid=30777161 transcript=Cre16.g696000.t1.2 locus=Cre16.g696000 ID=Cre16.g696000.t1.2.v5.5 annot-version=v5.5	3665	64.2339
08382:3	2	K.Q[+0.984]EGEAEAEAETKEETPAPAPAKPK.T		Q[+1]	837.073	3	2509.2	2509.19	0	3.7	753	Specific	292.64	236.04	236.04	5.44	201	>Cre16.g696000.t1.2 pacid=30777161 transcript=Cre16.g696000.t1.2 locus=Cre16.g696000 ID=Cre16.g696000.t1.2.v5.5 annot-version=v5.5	3665	60.9026
09575:3	2	K.Q[-17.027]EGEAEAEAETKEETPAPAPAKPK.T		Q[-17]	831.074	3	2491.21	2491.18	0	9.7	753	Specific	306.74	221.89	221.89	4.09	201	>Cre16.g696000.t1.2 pacid=30777161 transcript=Cre16.g696000.t1.2 locus=Cre16.g696000 ID=Cre16.g696000.t1.2.v5.5 annot-version=v5.5	3665	63.9127
09919:3	2	K.Q[-17.027]EGEAEAEAETKEETPAPAPAKPK.T		Q[-17]	831.069	3	2491.19	2491.18	0	4.2	753	Specific	450.49	295.63	295.63	7	201	>Cre16.g696000.t1.2 pacid=30777161 transcript=Cre16.g696000.t1.2 locus=Cre16.g696000 ID=Cre16.g696000.t1.2.v5.5 annot-version=v5.5	3665	64.8916
10248:3	2	K.Q[-17.027]EGEAEAEAETKEETPAPAPAKPK.T		Q[-17]	831.068	3	2491.19	2491.18	0	2.9	753	Specific	680.62	466.86	466.86	11.96	201	>Cre16.g696000.t1.2 pacid=30777161 transcript=Cre16.g696000.t1.2 locus=Cre16.g696000 ID=Cre16.g696000.t1.2.v5.5 annot-version=v5.5	3665	65.7206
13082:3	2	K.Q[-17.027]EGEAEAEAETK[+28.031]EETPAPAPAKPK.T		K[+28], Q[-17]	840.411	3	2519.22	2519.21	0	1.8	753	Specific	219.13	164.76	164.76	3.33	201	>Cre16.g696000.t1.2 pacid=30777161 transcript=Cre16.g696000.t1.2 locus=Cre16.g696000 ID=Cre16.g696000.t1.2.v5.5 annot-version=v5.5	3665	71.7494
04192:3	2	E.AETKEETPAPAPAKPK.T			555.635	3	1664.89	1664.89	0	3	761	NRagged	126.84	7.36	7.36	0.85	201	>Cre16.g696000.t1.2 pacid=30777161 transcript=Cre16.g696000.t1.2 locus=Cre16.g696000 ID=Cre16.g696000.t1.2.v5.5 annot-version=v5.5	3665	44.755
04256:3	2	E.AETKEETPAPAPAKPK.T			555.635	3	1664.89	1664.89	0	2.2	761	NRagged	128.41	7.82	7.82	0.84	201	>Cre16.g696000.t1.2 pacid=30777161 transcript=Cre16.g696000.t1.2 locus=Cre16.g696000 ID=Cre16.g696000.t1.2.v5.5 annot-version=v5.5	3665	45.1152
04119:2	2	K.EETPAPAPAK.P			505.762	2	1010.52	1010.52	0	1.9	765	Specific	450.72	188.74	188.74	7.71	201	>Cre16.g696000.t1.2 pacid=30777161 transcript=Cre16.g696000.t1.2 locus=Cre16.g696000 ID=Cre16.g696000.t1.2.v5.5 annot-version=v5.5	3665	44.1614
04364:2	2	K.EETPAPAPAKPK.T			618.338	2	1235.67	1235.66	0	4.3	765	Specific	373.8	220.51	220.51	7.04	201	>Cre16.g696000.t1.2 pacid=30777161 transcript=Cre16.g696000.t1.2 locus=Cre16.g696000 ID=Cre16.g696000.t1.2.v5.5 annot-version=v5.5	3665	45.804
04266:3	2	K.EETPAPAPAKPK.T			412.56	3	1235.67	1235.66	0	2.2	765	Specific	416.24	265.89	265.89	7.77	201	>Cre16.g696000.t1.2 pacid=30777161 transcript=Cre16.g696000.t1.2 locus=Cre16.g696000 ID=Cre16.g696000.t1.2.v5.5 annot-version=v5.5	3665	45.1852
04380:3	2	K.EETPAPAPAKPK.T			412.56	3	1235.67	1235.66	0	2.3	765	Specific	484.27	263.42	263.42	9.08	201	>Cre16.g696000.t1.2 pacid=30777161 transcript=Cre16.g696000.t1.2 locus=Cre16.g696000 ID=Cre16.g696000.t1.2.v5.5 annot-version=v5.5	3665	45.9492
06521:2	2	K.E[-18.011]ETPAPAPAKPK.T		E[-18]	609.331	2	1217.66	1217.65	0	2.6	765	Specific	473.22	246.17	246.17	7.49	201	>Cre16.g696000.t1.2 pacid=30777161 transcript=Cre16.g696000.t1.2 locus=Cre16.g696000 ID=Cre16.g696000.t1.2.v5.5 annot-version=v5.5	3665	55.3295
43725:2	2	R.LVSELLGEGLVLLELPPASYR.K			1134.65	2	2268.29	2268.28	0	2.1	789	Specific	440.41	314.56	314.56	9.27	201	>Cre16.g696000.t1.2 pacid=30777161 transcript=Cre16.g696000.t1.2 locus=Cre16.g696000 ID=Cre16.g696000.t1.2.v5.5 annot-version=v5.5	3665	115.209
14558:3	2	R.EAVDKLDPVAGDGAVQ[+0.984]HSAIK.T		Q[+1]	707.702	3	2121.09	2121.08	0	3.9	816	Specific	71.53	48.22	48.22	1.87	201	>Cre16.g696000.t1.2 pacid=30777161 transcript=Cre16.g696000.t1.2 locus=Cre16.g696000 ID=Cre16.g696000.t1.2.v5.5 annot-version=v5.5	3665	74.3715
14806:2	2	K.LDPVAGDGAVQHSAIK[+14.016].T		K[+14]	796.413	2	1591.82	1591.84	0	-15.4	821	Specific	156.73	46.76	46.76	0.66	201	>Cre16.g696000.t1.2 pacid=30777161 transcript=Cre16.g696000.t1.2 locus=Cre16.g696000 ID=Cre16.g696000.t1.2.v5.5 annot-version=v5.5	3665	74.7282
14391:2	2	K.LDPVAGDGAVQH[+15.995]SAIK.T		H[+16]	797.419	2	1593.83	1593.82	0	4.7	821	Specific	184.55	88.26	88.26	3.25	201	>Cre16.g696000.t1.2 pacid=30777161 transcript=Cre16.g696000.t1.2 locus=Cre16.g696000 ID=Cre16.g696000.t1.2.v5.5 annot-version=v5.5	3665	74.1154
30929:2	2	K.TLGEVVSQLGPIGGSVDAR.L			928.002	2	1855	1854.99	0	2.8	837	Specific	320.64	247.04	247.04	7.87	201	>Cre16.g696000.t1.2 pacid=30777161 transcript=Cre16.g696000.t1.2 locus=Cre16.g696000 ID=Cre16.g696000.t1.2.v5.5 annot-version=v5.5	3665	97.5751
30330:2	2	K.TLGEVVSQLGPIGGSVDAR.L			928.003	2	1855	1854.99	0	3.5	837	Specific	660.3	474.42	474.42	13.16	201	>Cre16.g696000.t1.2 pacid=30777161 transcript=Cre16.g696000.t1.2 locus=Cre16.g696000 ID=Cre16.g696000.t1.2.v5.5 annot-version=v5.5	3665	96.8115
32269:2	2	K.TLGEVVSQ[+0.984]LGPIGGSVDAR.L		Q[+1]	928.495	2	1855.98	1855.98	0	3.9	837	Specific	188.8	105.68	105.68	4.82	201	>Cre16.g696000.t1.2 pacid=30777161 transcript=Cre16.g696000.t1.2 locus=Cre16.g696000 ID=Cre16.g696000.t1.2.v5.5 annot-version=v5.5	3665	99.3666
32148:2	2	K.TLGEVVSQ[+0.984]LGPIGGSVDAR.L		Q[+1]	928.495	2	1855.98	1855.98	0	3.8	837	Specific	292.92	129.17	129.17	6.71	201	>Cre16.g696000.t1.2 pacid=30777161 transcript=Cre16.g696000.t1.2 locus=Cre16.g696000 ID=Cre16.g696000.t1.2.v5.5 annot-version=v5.5	3665	99.1894
30542:2	2	K.TLGEVVSQ[+0.984]LGPIGGSVDAR.L		Q[+1]	928.506	2	1856	1855.98	0	15.6	837	Specific	416.32	168.99	168.99	7.3	201	>Cre16.g696000.t1.2 pacid=30777161 transcript=Cre16.g696000.t1.2 locus=Cre16.g696000 ID=Cre16.g696000.t1.2.v5.5 annot-version=v5.5	3665	97.0488
18810:2	2	E.VVSQLGPIGGSVDAR.L			727.904	2	1454.8	1454.8	0	3.7	841	NRagged	249.96	64.63	64.63	4.84	201	>Cre16.g696000.t1.2 pacid=30777161 transcript=Cre16.g696000.t1.2 locus=Cre16.g696000 ID=Cre16.g696000.t1.2.v5.5 annot-version=v5.5	3665	80.781
03931:2	2	R.LSQVSDEGER.A			560.269	2	1119.53	1119.53	0	3.3	856	Specific	272.69	68.73	68.73	4.77	201	>Cre16.g696000.t1.2 pacid=30777161 transcript=Cre16.g696000.t1.2 locus=Cre16.g696000 ID=Cre16.g696000.t1.2.v5.5 annot-version=v5.5	3665	43.0248
04048:2	2	R.LSQVSDEGER.A			560.269	2	1119.53	1119.53	0	2.3	856	Specific	437.94	129.68	129.68	7.08	201	>Cre16.g696000.t1.2 pacid=30777161 transcript=Cre16.g696000.t1.2 locus=Cre16.g696000 ID=Cre16.g696000.t1.2.v5.5 annot-version=v5.5	3665	43.7826
04164:2	2	R.LSQVSDEGER.A			560.269	2	1119.53	1119.53	0	1.9	856	Specific	441.41	169	169	7.28	201	>Cre16.g696000.t1.2 pacid=30777161 transcript=Cre16.g696000.t1.2 locus=Cre16.g696000 ID=Cre16.g696000.t1.2.v5.5 annot-version=v5.5	3665	44.5428
04707:2	2	R.LSQVSDEGER.A			560.268	2	1119.53	1119.53	0	1.1	856	Specific	456.09	100.21	100.21	7.44	201	>Cre16.g696000.t1.2 pacid=30777161 transcript=Cre16.g696000.t1.2 locus=Cre16.g696000 ID=Cre16.g696000.t1.2.v5.5 annot-version=v5.5	3665	47.4711
04404:2	2	R.LSQVSDEGER.A			560.269	2	1119.53	1119.53	0	1.8	856	Specific	584.73	257.11	257.11	9.92	201	>Cre16.g696000.t1.2 pacid=30777161 transcript=Cre16.g696000.t1.2 locus=Cre16.g696000 ID=Cre16.g696000.t1.2.v5.5 annot-version=v5.5	3665	46.0978
04288:2	2	R.LSQVSDEGER.A			560.269	2	1119.53	1119.53	0	2.7	856	Specific	589.32	240.71	240.71	8.74	201	>Cre16.g696000.t1.2 pacid=30777161 transcript=Cre16.g696000.t1.2 locus=Cre16.g696000 ID=Cre16.g696000.t1.2.v5.5 annot-version=v5.5	3665	45.3061
04398:2	2	R.LSQVSDEGER.A			560.269	2	1119.53	1119.53	0	2.6	856	Specific	597.01	235.13	235.13	9.04	201	>Cre16.g696000.t1.2 pacid=30777161 transcript=Cre16.g696000.t1.2 locus=Cre16.g696000 ID=Cre16.g696000.t1.2.v5.5 annot-version=v5.5	3665	46.0669
43629:2	2	R.SAAVAIYGALTTFLR.L			777.44	2	1553.87	1553.87	0	2.9	873	Specific	768.92	487.32	487.32	15.02	201	>Cre16.g696000.t1.2 pacid=30777161 transcript=Cre16.g696000.t1.2 locus=Cre16.g696000 ID=Cre16.g696000.t1.2.v5.5 annot-version=v5.5	3665	115.073
40376:2	2	A.VAIYGALTTFLR.L			662.887	2	1324.77	1324.76	0	3.2	876	NRagged	253.95	129.37	129.37	6.05	201	>Cre16.g696000.t1.2 pacid=30777161 transcript=Cre16.g696000.t1.2 locus=Cre16.g696000 ID=Cre16.g696000.t1.2.v5.5 annot-version=v5.5	3665	110.421
24154:2	2	Y.GALTTFLR.L			439.759	2	878.51	878.509	0	1.1	880	NRagged	332.93	22.71	22.71	3.26	201	>Cre16.g696000.t1.2 pacid=30777161 transcript=Cre16.g696000.t1.2 locus=Cre16.g696000 ID=Cre16.g696000.t1.2.v5.5 annot-version=v5.5	3665	88.6523
11882:2	2	R.LETETWTDAK.S			597.291	2	1193.57	1193.57	0	5	888	Specific	345.3	81.17	81.17	5.8	201	>Cre16.g696000.t1.2 pacid=30777161 transcript=Cre16.g696000.t1.2 locus=Cre16.g696000 ID=Cre16.g696000.t1.2.v5.5 annot-version=v5.5	3665	69.3896
06390:2	2	R.LETETW[+31.990]TDAK.S		W[+32]	613.285	2	1225.56	1225.56	0	4.2	888	Specific	136.48	15.12	15.12	1.9	201	>Cre16.g696000.t1.2 pacid=30777161 transcript=Cre16.g696000.t1.2 locus=Cre16.g696000 ID=Cre16.g696000.t1.2.v5.5 annot-version=v5.5	3665	54.8457
10197:2	2	R.LETETW[+15.995]TDAK.S		W[+16]	605.288	2	1209.57	1209.56	0	4.4	888	Specific	253.29	50.58	50.58	3.26	201	>Cre16.g696000.t1.2 pacid=30777161 transcript=Cre16.g696000.t1.2 locus=Cre16.g696000 ID=Cre16.g696000.t1.2.v5.5 annot-version=v5.5	3665	65.5913
09206:2	2	R.LETETW[+15.995]TDAK.S		W[+16]	605.288	2	1209.57	1209.56	0	4	888	Specific	312.27	49.28	49.28	3.92	201	>Cre16.g696000.t1.2 pacid=30777161 transcript=Cre16.g696000.t1.2 locus=Cre16.g696000 ID=Cre16.g696000.t1.2.v5.5 annot-version=v5.5	3665	63.0603
09268:2	2	R.LETETW[+15.995]TDAK.S		W[+16]	605.289	2	1209.57	1209.56	0	5.6	888	Specific	342.79	105.79	105.79	5.26	201	>Cre16.g696000.t1.2 pacid=30777161 transcript=Cre16.g696000.t1.2 locus=Cre16.g696000 ID=Cre16.g696000.t1.2.v5.5 annot-version=v5.5	3665	63.215
09894:2	2	R.LETETW[+31.990]TDAK.S		W[+32]	613.285	2	1225.56	1225.56	0	3.1	888	Specific	453.27	129.8	129.8	7.48	201	>Cre16.g696000.t1.2 pacid=30777161 transcript=Cre16.g696000.t1.2 locus=Cre16.g696000 ID=Cre16.g696000.t1.2.v5.5 annot-version=v5.5	3665	64.8389
18502:2	2	R.TTVFGLKVER.K			575.338	2	1149.67	1149.66	0	5	905	Specific	294.29	40.88	40.88	3.36	201	>Cre16.g696000.t1.2 pacid=30777161 transcript=Cre16.g696000.t1.2 locus=Cre16.g696000 ID=Cre16.g696000.t1.2.v5.5 annot-version=v5.5	3665	80.3525
12601:3	2	K.AATLSEGVEAC[+71.037]GGVHATC[+71.037]VK.L		C[+71]*2	682.332	3	2044.98	2044.98	0	0.8	916	Specific	386.58	262.13	262.13	7.6	201	>Cre16.g696000.t1.2 pacid=30777161 transcript=Cre16.g696000.t1.2 locus=Cre16.g696000 ID=Cre16.g696000.t1.2.v5.5 annot-version=v5.5	3665	70.7606
13137:2	2	K.AATLSEGVEAC[+71.037][-23.052]GGVHATC[+71.037]VK.L		C[-23][+71]*2	1011.47	2	2021.94	2021.93	0	4.5	916	Specific	38.09	30.54	30.54	2.27	201	>Cre16.g696000.t1.2 pacid=30777161 transcript=Cre16.g696000.t1.2 locus=Cre16.g696000 ID=Cre16.g696000.t1.2.v5.5 annot-version=v5.5	3665	71.8548
12247:3	2	K.AATLSEGVEAC[+71.037]GGVH[+15.995]ATC[+71.037]VK.L		C[+71]*2, H[+16]	687.664	3	2060.98	2060.97	0	1.9	916	Specific	230.92	106.4	106.4	5.08	201	>Cre16.g696000.t1.2 pacid=30777161 transcript=Cre16.g696000.t1.2 locus=Cre16.g696000 ID=Cre16.g696000.t1.2.v5.5 annot-version=v5.5	3665	70.1054
16759:2	2	K.LGGMVSALGSQPAK.A			658.357	2	1315.71	1315.7	0	2.6	936	Specific	450.65	241.4	241.4	8.14	201	>Cre16.g696000.t1.2 pacid=30777161 transcript=Cre16.g696000.t1.2 locus=Cre16.g696000 ID=Cre16.g696000.t1.2.v5.5 annot-version=v5.5	3665	77.7634
10738:2	2	K.LGGM[+15.995]VSALGSQPAK.A		M[+16]	666.355	2	1331.7	1331.7	0	2.8	936	Specific	360.81	152.79	152.79	7.59	201	>Cre16.g696000.t1.2 pacid=30777161 transcript=Cre16.g696000.t1.2 locus=Cre16.g696000 ID=Cre16.g696000.t1.2.v5.5 annot-version=v5.5	3665	66.8542
11863:2	2	K.LGGM[+31.990]VSALGSQPAK.A		M[+32]	674.352	2	1347.7	1347.69	0	2.3	936	Specific	392.46	174.97	174.97	7.67	201	>Cre16.g696000.t1.2 pacid=30777161 transcript=Cre16.g696000.t1.2 locus=Cre16.g696000 ID=Cre16.g696000.t1.2.v5.5 annot-version=v5.5	3665	69.3416
11159:2	2	K.LGGM[+15.995]VSALGSQPAK.A		M[+16]	666.354	2	1331.7	1331.7	0	1.1	936	Specific	422.17	217.08	217.08	7.84	201	>Cre16.g696000.t1.2 pacid=30777161 transcript=Cre16.g696000.t1.2 locus=Cre16.g696000 ID=Cre16.g696000.t1.2.v5.5 annot-version=v5.5	3665	67.7961
17793:2	2	K.LGGMVSALGSQ[+0.984]PAK.A		Q[+1]	658.849	2	1316.69	1316.69	0	2.8	936	Specific	450.93	180.61	180.61	8.17	201	>Cre16.g696000.t1.2 pacid=30777161 transcript=Cre16.g696000.t1.2 locus=Cre16.g696000 ID=Cre16.g696000.t1.2.v5.5 annot-version=v5.5	3665	79.3055
40631:3	2	K.TALQETAEQAHSTAAALEEYLSYVR.L			918.124	3	2752.36	2752.34	0	5.5	957	Specific	23.69	20.96	20.96	1.45	201	>Cre16.g696000.t1.2 pacid=30777161 transcript=Cre16.g696000.t1.2 locus=Cre16.g696000 ID=Cre16.g696000.t1.2.v5.5 annot-version=v5.5	3665	110.808
40449:3	2	K.TALQETAEQAHSTAAALEEYLSYVR.L			918.121	3	2752.35	2752.34	0	2.3	957	Specific	43.96	43.96	43.96	2.55	201	>Cre16.g696000.t1.2 pacid=30777161 transcript=Cre16.g696000.t1.2 locus=Cre16.g696000 ID=Cre16.g696000.t1.2.v5.5 annot-version=v5.5	3665	110.516
40567:3	2	K.TALQETAEQAHSTAAALEEYLSYVR.L			918.122	3	2752.35	2752.34	0	3.2	957	Specific	433.85	259.56	259.56	7.9	201	>Cre16.g696000.t1.2 pacid=30777161 transcript=Cre16.g696000.t1.2 locus=Cre16.g696000 ID=Cre16.g696000.t1.2.v5.5 annot-version=v5.5	3665	110.723
36644:2	2	H.STAAALEEYLSYVR.L			786.901	2	1572.8	1572.79	0	3	968	NRagged	461.4	241.63	241.63	8.47	201	>Cre16.g696000.t1.2 pacid=30777161 transcript=Cre16.g696000.t1.2 locus=Cre16.g696000 ID=Cre16.g696000.t1.2.v5.5 annot-version=v5.5	3665	105.248
32999:2	2	T.AAALEEYLSYVR.L			692.861	2	1384.71	1384.71	0	2.4	970	NRagged	292.91	193.9	193.9	6.21	201	>Cre16.g696000.t1.2 pacid=30777161 transcript=Cre16.g696000.t1.2 locus=Cre16.g696000 ID=Cre16.g696000.t1.2.v5.5 annot-version=v5.5	3665	100.333
26581:2	2	A.ALEEYLSYVR.L			621.825	2	1242.64	1242.64	0	4.9	972	NRagged	192.47	67.44	67.44	3.2	201	>Cre16.g696000.t1.2 pacid=30777161 transcript=Cre16.g696000.t1.2 locus=Cre16.g696000 ID=Cre16.g696000.t1.2.v5.5 annot-version=v5.5	3665	91.8384
37126:4	2	R.LREHALGGAVSAPAEVEDTFELQLPQLDEMTGK.H			888.7	4	3551.78	3551.77	0	2.7	982	Specific	58.63	32.36	32.36	1.82	201	>Cre16.g696000.t1.2 pacid=30777161 transcript=Cre16.g696000.t1.2 locus=Cre16.g696000 ID=Cre16.g696000.t1.2.v5.5 annot-version=v5.5	3665	105.923
34165:4	2	R.LREHALGGAVSAPAEVEDTFELQLPQLDEM[+15.995]TGK.H		M[+16]	892.699	4	3567.77	3567.76	0	2.6	982	Specific	405.6	206.95	206.95	6.85	201	>Cre16.g696000.t1.2 pacid=30777161 transcript=Cre16.g696000.t1.2 locus=Cre16.g696000 ID=Cre16.g696000.t1.2.v5.5 annot-version=v5.5	3665	101.834
36276:3	2	R.EHALGGAVSAPAEVEDTFELQLPQLDEM[+15.995]TGK.H		M[+16]	1100.2	3	3298.59	3298.58	0	2.9	984	Specific	417.99	276.01	276.01	7.71	201	>Cre16.g696000.t1.2 pacid=30777161 transcript=Cre16.g696000.t1.2 locus=Cre16.g696000 ID=Cre16.g696000.t1.2.v5.5 annot-version=v5.5	3665	104.683
35876:2	2	V.SAPAEVEDTFELQLPQLDEM[+15.995]TGK.H		M[+16]	1282.61	2	2564.22	2564.21	0	3.2	992	NRagged	338.37	184.73	184.73	6.95	201	>Cre16.g696000.t1.2 pacid=30777161 transcript=Cre16.g696000.t1.2 locus=Cre16.g696000 ID=Cre16.g696000.t1.2.v5.5 annot-version=v5.5	3665	104.135
31911:4	2	K.[+14.016]HNDEAVWLDLAGM[+31.990]GLPAVDEEDEASAEAHEEALAGLQER.L		.[14], M[+32]	1059.48	4	4234.9	4233.92	1	-4	1015	Specific	39.51	39.51	4.67	0.39	201	>Cre16.g696000.t1.2 pacid=30777161 transcript=Cre16.g696000.t1.2 locus=Cre16.g696000 ID=Cre16.g696000.t1.2.v5.5 annot-version=v5.5	3665	98.8876
37081:4	2	K.HNDEAVWLDLAGM[+31.990]GLPAVDEEDEASAEAHEEALAGLQER.L		M[+32]	1055.98	4	4220.91	4219.9	1	2.2	1015	Specific	149.67	110.77	110.77	3.14	201	>Cre16.g696000.t1.2 pacid=30777161 transcript=Cre16.g696000.t1.2 locus=Cre16.g696000 ID=Cre16.g696000.t1.2.v5.5 annot-version=v5.5	3665	105.868
33459:4	2	K.HNDEAVW[+31.990]LDLAGM[+15.995]GLPAVDEEDEASAEAHEEALAGLQER.L		M[+16], W[+32]	1059.73	4	4235.91	4235.89	0	3.7	1015	Specific	47.99	22.37	22.37	1.29	201	>Cre16.g696000.t1.2 pacid=30777161 transcript=Cre16.g696000.t1.2 locus=Cre16.g696000 ID=Cre16.g696000.t1.2.v5.5 annot-version=v5.5	3665	100.962
33549:4	2	K.HNDEAVW[+31.990]LDLAGM[+15.995]GLPAVDEEDEASAEAHEEALAGLQER.L		M[+16], W[+32]	1059.73	4	4235.91	4235.89	0	3.6	1015	Specific	170.18	98.99	54.6	3.01	201	>Cre16.g696000.t1.2 pacid=30777161 transcript=Cre16.g696000.t1.2 locus=Cre16.g696000 ID=Cre16.g696000.t1.2.v5.5 annot-version=v5.5	3665	101.07
34545:4	2	K.HNDEAVW[+15.995]LDLAGM[+15.995]GLPAVDEEDEASAEAHEEALAGLQER.L		M[+16], W[+16]	1055.73	4	4219.91	4219.9	0	3.4	1015	Specific	321.54	228.61	34.07	6.34	201	>Cre16.g696000.t1.2 pacid=30777161 transcript=Cre16.g696000.t1.2 locus=Cre16.g696000 ID=Cre16.g696000.t1.2.v5.5 annot-version=v5.5	3665	102.352
33574:4	2	K.HNDEAVW[+15.995]LDLAGM[+15.995]GLPAVDEEDEASAEAHEEALAGLQER.L		M[+16], W[+16]	1055.73	4	4219.91	4219.9	0	2.7	1015	Specific	333.05	210.77	39.9	6.58	201	>Cre16.g696000.t1.2 pacid=30777161 transcript=Cre16.g696000.t1.2 locus=Cre16.g696000 ID=Cre16.g696000.t1.2.v5.5 annot-version=v5.5	3665	101.103
22982:3	2	M.GLPAVDEEDEASAEAHEEALAGLQER.L			912.76	3	2736.26	2736.26	0	1.9	1028	NRagged	81.02	35.11	35.11	2.41	201	>Cre16.g696000.t1.2 pacid=30777161 transcript=Cre16.g696000.t1.2 locus=Cre16.g696000 ID=Cre16.g696000.t1.2.v5.5 annot-version=v5.5	3665	86.9848
11694:3	2	A.SAEAHEEALAGLQER.L			537.599	3	1610.78	1610.78	0	3.1	1039	NRagged	205.04	17.49	17.49	2.42	201	>Cre16.g696000.t1.2 pacid=30777161 transcript=Cre16.g696000.t1.2 locus=Cre16.g696000 ID=Cre16.g696000.t1.2.v5.5 annot-version=v5.5	3665	68.9855
10518:2	2	E.AHEEALAGLQER.L			662.339	2	1323.67	1323.67	0	4.7	1042	NRagged	284.17	99.73	99.73	4.94	201	>Cre16.g696000.t1.2 pacid=30777161 transcript=Cre16.g696000.t1.2 locus=Cre16.g696000 ID=Cre16.g696000.t1.2.v5.5 annot-version=v5.5	3665	66.3684
10586:2	2	E.AHEEALAGLQER.L			662.339	2	1323.67	1323.67	0	4.3	1042	NRagged	306.95	94.17	94.17	5.11	201	>Cre16.g696000.t1.2 pacid=30777161 transcript=Cre16.g696000.t1.2 locus=Cre16.g696000 ID=Cre16.g696000.t1.2.v5.5 annot-version=v5.5	3665	66.5234
11874:3	2	R.LDGWHM[+15.995]TGLR.L		M[+16]	401.198	3	1201.58	1201.58	0	1.7	1054	Specific	287.69	89.71	18.93	5.32	201	>Cre16.g696000.t1.2 pacid=30777161 transcript=Cre16.g696000.t1.2 locus=Cre16.g696000 ID=Cre16.g696000.t1.2.v5.5 annot-version=v5.5	3665	69.3712
10187:3	2	R.LDGW[+15.995]HM[+15.995]TGLR.L		M[+16], W[+16]	406.53	3	1217.57	1217.57	0	1.2	1054	Specific	213.75	65.07	47.73	2.65	201	>Cre16.g696000.t1.2 pacid=30777161 transcript=Cre16.g696000.t1.2 locus=Cre16.g696000 ID=Cre16.g696000.t1.2.v5.5 annot-version=v5.5	3665	65.5472
10184:3	2	R.LDGW[+15.995]HM[+15.995]TGLR.L		M[+16], W[+16]	406.53	3	1217.58	1217.57	0	2.4	1054	Specific	240.67	60.38	35.71	4.39	201	>Cre16.g696000.t1.2 pacid=30777161 transcript=Cre16.g696000.t1.2 locus=Cre16.g696000 ID=Cre16.g696000.t1.2.v5.5 annot-version=v5.5	3665	65.5304
10239:3	2	R.LDGW[+31.990]HM[+15.995]TGLR.L		M[+16], W[+32]	411.861	3	1233.57	1233.57	0	1.3	1054	Specific	287.01	111.19	42.59	5.55	201	>Cre16.g696000.t1.2 pacid=30777161 transcript=Cre16.g696000.t1.2 locus=Cre16.g696000 ID=Cre16.g696000.t1.2.v5.5 annot-version=v5.5	3665	65.6842
25198:2	2	R.GQAALVTLGGATTEAGELR.L			907.986	2	1814.97	1814.96	0	2.6	1068	Specific	627.52	381.17	381.17	12.24	201	>Cre16.g696000.t1.2 pacid=30777161 transcript=Cre16.g696000.t1.2 locus=Cre16.g696000 ID=Cre16.g696000.t1.2.v5.5 annot-version=v5.5	3665	90.0616
26296:2	2	R.GQ[+0.984]AALVTLGGATTEAGELR.L		Q[+1]	908.477	2	1815.95	1815.94	0	0.7	1068	Specific	413.85	296.58	296.58	6.8	201	>Cre16.g696000.t1.2 pacid=30777161 transcript=Cre16.g696000.t1.2 locus=Cre16.g696000 ID=Cre16.g696000.t1.2.v5.5 annot-version=v5.5	3665	91.4378
24202:2	2	Q.AALVTLGGATTEAGELR.L			815.445	2	1629.88	1629.88	0	1.5	1070	NRagged	347.61	177.56	177.56	7.43	201	>Cre16.g696000.t1.2 pacid=30777161 transcript=Cre16.g696000.t1.2 locus=Cre16.g696000 ID=Cre16.g696000.t1.2.v5.5 annot-version=v5.5	3665	88.7075
23246:2	2	A.ALVTLGGATTEAGELR.L			779.93	2	1558.85	1558.84	0	5.5	1071	NRagged	290.1	176.13	176.13	5.49	201	>Cre16.g696000.t1.2 pacid=30777161 transcript=Cre16.g696000.t1.2 locus=Cre16.g696000 ID=Cre16.g696000.t1.2.v5.5 annot-version=v5.5	3665	87.2996
06468:2	2	L.GGATTEAGELR.L			531.266	2	1061.52	1061.52	0	2.4	1076	NRagged	389.33	50.92	50.92	4.29	201	>Cre16.g696000.t1.2 pacid=30777161 transcript=Cre16.g696000.t1.2 locus=Cre16.g696000 ID=Cre16.g696000.t1.2.v5.5 annot-version=v5.5	3665	55.0126
20434:2	2	R.LTADIGLPSAK.S			543.315	2	1085.62	1085.62	0	2.4	1087	Specific	215.03	48.95	48.95	2.71	201	>Cre16.g696000.t1.2 pacid=30777161 transcript=Cre16.g696000.t1.2 locus=Cre16.g696000 ID=Cre16.g696000.t1.2.v5.5 annot-version=v5.5	3665	83.212
20446:2	2	R.LTADIGLPSAK.S			543.315	2	1085.62	1085.62	0	2.1	1087	Specific	275.56	80.49	80.49	5.28	201	>Cre16.g696000.t1.2 pacid=30777161 transcript=Cre16.g696000.t1.2 locus=Cre16.g696000 ID=Cre16.g696000.t1.2.v5.5 annot-version=v5.5	3665	83.2339
20155:2	2	K.SLLQLC[+71.037]AEK.I		C[+71]	538.296	2	1075.58	1075.58	0	2.8	1098	Specific	321.22	24.25	24.25	4.38	201	>Cre16.g696000.t1.2 pacid=30777161 transcript=Cre16.g696000.t1.2 locus=Cre16.g696000 ID=Cre16.g696000.t1.2.v5.5 annot-version=v5.5	3665	82.721
40769:3	2	R.LQMM[+31.990]AAESVSGPNSGVANPLHWYLLVPAAAEQPLK.D		M[+32]	1241.3	3	3721.89	3721.87	0	3.7	1110	Specific	353.88	353.88	1.2	7.55	201	>Cre16.g696000.t1.2 pacid=30777161 transcript=Cre16.g696000.t1.2 locus=Cre16.g696000 ID=Cre16.g696000.t1.2.v5.5 annot-version=v5.5	3665	111.026
39194:3	2	A.VNDVRPPLLTEEGLQVVLDSTGTR.V			870.139	3	2608.4	2608.39	0	2.9	1164	NRagged	106.4	58.28	58.28	2.55	201	>Cre16.g696000.t1.2 pacid=30777161 transcript=Cre16.g696000.t1.2 locus=Cre16.g696000 ID=Cre16.g696000.t1.2.v5.5 annot-version=v5.5	3665	108.772
22287:3	2	A.RSQPGSGEVFLALR.R			506.281	3	1516.83	1516.82	0	3.5	1190	NRagged	306.11	116.8	116.8	5.97	201	>Cre16.g696000.t1.2 pacid=30777161 transcript=Cre16.g696000.t1.2 locus=Cre16.g696000 ID=Cre16.g696000.t1.2.v5.5 annot-version=v5.5	3665	85.9645
27387:2	2	R.SQPGSGEVFLALR.R			680.867	2	1360.73	1360.72	0	3.4	1191	Specific	271.19	140.27	140.27	6.42	201	>Cre16.g696000.t1.2 pacid=30777161 transcript=Cre16.g696000.t1.2 locus=Cre16.g696000 ID=Cre16.g696000.t1.2.v5.5 annot-version=v5.5	3665	92.8863
28387:2	2	R.SQ[+0.984]PGSGEVFLALR.R		Q[+1]	681.359	2	1361.71	1361.71	0	3.7	1191	Specific	380.12	175.87	175.87	7.58	201	>Cre16.g696000.t1.2 pacid=30777161 transcript=Cre16.g696000.t1.2 locus=Cre16.g696000 ID=Cre16.g696000.t1.2.v5.5 annot-version=v5.5	3665	94.2189
03866:2	2	R.SGALAHMR.K			421.719	2	842.432	842.43	0	1.6	1205	Specific	496.16	146.43	146.43	7.03	201	>Cre16.g696000.t1.2 pacid=30777161 transcript=Cre16.g696000.t1.2 locus=Cre16.g696000 ID=Cre16.g696000.t1.2.v5.5 annot-version=v5.5	3665	42.4903
01096:2	2	R.SGALAHM[+15.995]R.K		M[+16]	429.717	2	858.427	858.425	0	2.3	1205	Specific	393.51	113.78	68.08	6.62	201	>Cre16.g696000.t1.2 pacid=30777161 transcript=Cre16.g696000.t1.2 locus=Cre16.g696000 ID=Cre16.g696000.t1.2.v5.5 annot-version=v5.5	3665	8.8776
18493:2	2	R.C[+71.037]IEVETVEDNTIAR.P		C[+71]	831.906	2	1662.8	1662.8	0	2.2	1218	Specific	373.39	207.5	207.5	7.68	201	>Cre16.g696000.t1.2 pacid=30777161 transcript=Cre16.g696000.t1.2 locus=Cre16.g696000 ID=Cre16.g696000.t1.2.v5.5 annot-version=v5.5	3665	80.345
35520:3	2	R.C[+71.037]IEVETVEDNTIARPLDPAFLGAC[+71.037]SATAIDAAAK.V		C[+71]*2	1206.6	3	3617.79	3617.78	0	2.5	1218	Specific	114.98	107.53	107.53	3.18	201	>Cre16.g696000.t1.2 pacid=30777161 transcript=Cre16.g696000.t1.2 locus=Cre16.g696000 ID=Cre16.g696000.t1.2.v5.5 annot-version=v5.5	3665	103.708
32284:2	2	R.PLDPAFLGAC[+71.037]SATAIDAAAK.V		C[+71]	987.505	2	1974	1974	0	1.4	1232	Specific	294.79	200.51	200.51	7.3	201	>Cre16.g696000.t1.2 pacid=30777161 transcript=Cre16.g696000.t1.2 locus=Cre16.g696000 ID=Cre16.g696000.t1.2.v5.5 annot-version=v5.5	3665	99.3862
32167:2	2	R.PLDPAFLGAC[+71.037]SATAIDAAAK.V		C[+71]	987.506	2	1974.01	1974	0	2.9	1232	Specific	301.16	208.69	208.69	7.5	201	>Cre16.g696000.t1.2 pacid=30777161 transcript=Cre16.g696000.t1.2 locus=Cre16.g696000 ID=Cre16.g696000.t1.2.v5.5 annot-version=v5.5	3665	99.2145
28230:2	2	K.VAVPGVQTEGTSALPELYSR.Y			1037.55	2	2074.09	2074.08	0	3.3	1252	Specific	96.35	83.37	83.37	4.58	201	>Cre16.g696000.t1.2 pacid=30777161 transcript=Cre16.g696000.t1.2 locus=Cre16.g696000 ID=Cre16.g696000.t1.2.v5.5 annot-version=v5.5	3665	94.0408
27649:2	2	K.VAVPGVQTEGTSALPELYSR.Y			1037.55	2	2074.09	2074.08	0	2.7	1252	Specific	256.32	162.3	162.3	7.01	201	>Cre16.g696000.t1.2 pacid=30777161 transcript=Cre16.g696000.t1.2 locus=Cre16.g696000 ID=Cre16.g696000.t1.2.v5.5 annot-version=v5.5	3665	93.2696
28453:2	2	K.VAVPGVQTEGTSALPELYSR.Y			1037.55	2	2074.09	2074.08	0	2.6	1252	Specific	486.15	327.57	327.57	9.34	201	>Cre16.g696000.t1.2 pacid=30777161 transcript=Cre16.g696000.t1.2 locus=Cre16.g696000 ID=Cre16.g696000.t1.2.v5.5 annot-version=v5.5	3665	94.2921
29269:2	2	K.VAVPGVQ[+0.984]TEGTSALPELYSR.Y		Q[+1]	1038.04	2	2075.07	2075.07	0	2.2	1252	Specific	412.44	344.32	344.32	8.35	201	>Cre16.g696000.t1.2 pacid=30777161 transcript=Cre16.g696000.t1.2 locus=Cre16.g696000 ID=Cre16.g696000.t1.2.v5.5 annot-version=v5.5	3665	95.3636
18648:2	2	E.GTSALPELYSR.Y			597.315	2	1193.62	1193.62	0	5.9	1261	NRagged	244.55	43.68	43.68	2.55	201	>Cre16.g696000.t1.2 pacid=30777161 transcript=Cre16.g696000.t1.2 locus=Cre16.g696000 ID=Cre16.g696000.t1.2.v5.5 annot-version=v5.5	3665	80.5623
18556:2	2	G.TSALPELYSR.Y			568.802	2	1136.6	1136.59	0	1.7	1262	NRagged	206.82	15.68	15.68	0.93	201	>Cre16.g696000.t1.2 pacid=30777161 transcript=Cre16.g696000.t1.2 locus=Cre16.g696000 ID=Cre16.g696000.t1.2.v5.5 annot-version=v5.5	3665	80.4322
35409:2	2	R.YLELLGTSSPLLER.L			795.944	2	1590.88	1590.87	0	4.2	1272	Specific	458.11	241.99	241.99	9.01	201	>Cre16.g696000.t1.2 pacid=30777161 transcript=Cre16.g696000.t1.2 locus=Cre16.g696000 ID=Cre16.g696000.t1.2.v5.5 annot-version=v5.5	3665	103.564
10639:2	2	L.GTSSPLLER.L			480.263	2	959.519	959.516	0	3.3	1277	NRagged	336.93	68.81	68.81	4.34	201	>Cre16.g696000.t1.2 pacid=30777161 transcript=Cre16.g696000.t1.2 locus=Cre16.g696000 ID=Cre16.g696000.t1.2.v5.5 annot-version=v5.5	3665	66.648
42561:2	2	R.LGDYVPAIGTYYFSMDFVK.R			1093.53	2	2186.06	2186.05	0	2.1	1286	Specific	323.55	193.82	193.82	7.66	201	>Cre16.g696000.t1.2 pacid=30777161 transcript=Cre16.g696000.t1.2 locus=Cre16.g696000 ID=Cre16.g696000.t1.2.v5.5 annot-version=v5.5	3665	113.71
39887:2	2	R.LGDYVPAIGTYYFSM[+31.990]DFVK.R		M[+32]	1109.53	2	2218.05	2218.04	0	2.4	1286	Specific	287.84	200.05	200.05	7.02	201	>Cre16.g696000.t1.2 pacid=30777161 transcript=Cre16.g696000.t1.2 locus=Cre16.g696000 ID=Cre16.g696000.t1.2.v5.5 annot-version=v5.5	3665	109.737
06234:2	2	R.DRPM[+15.995]ALYR.L		M[+16]	519.265	2	1037.52	1037.52	0	2.1	1312	Specific	231.71	9.56	9.56	2.42	201	>Cre16.g696000.t1.2 pacid=30777161 transcript=Cre16.g696000.t1.2 locus=Cre16.g696000 ID=Cre16.g696000.t1.2.v5.5 annot-version=v5.5	3665	54.2969
07105:2	2	R.AAAAPGKAPAPGGGAAGYR.L			805.926	2	1610.85	1610.84	0	3.4	1330	Specific	100.8	65.08	65.08	2.48	201	>Cre16.g696000.t1.2 pacid=30777161 transcript=Cre16.g696000.t1.2 locus=Cre16.g696000 ID=Cre16.g696000.t1.2.v5.5 annot-version=v5.5	3665	57.2389
07018:3	2	R.AAAAPGKAPAPGGGAAGYR.L			537.619	3	1610.84	1610.84	0	2.3	1330	Specific	455.53	283.09	283.09	8.73	201	>Cre16.g696000.t1.2 pacid=30777161 transcript=Cre16.g696000.t1.2 locus=Cre16.g696000 ID=Cre16.g696000.t1.2.v5.5 annot-version=v5.5	3665	56.9559
05344:2	2	K.APAPGGGAAGYR.L			522.765	2	1044.52	1044.52	0	1.5	1337	Specific	254.5	86.5	86.5	6.35	201	>Cre16.g696000.t1.2 pacid=30777161 transcript=Cre16.g696000.t1.2 locus=Cre16.g696000 ID=Cre16.g696000.t1.2.v5.5 annot-version=v5.5	3665	50.518
05543:2	2	K.APAPGGGAAGYR.L			522.766	2	1044.52	1044.52	0	2.5	1337	Specific	436.19	147.12	147.12	7.97	201	>Cre16.g696000.t1.2 pacid=30777161 transcript=Cre16.g696000.t1.2 locus=Cre16.g696000 ID=Cre16.g696000.t1.2.v5.5 annot-version=v5.5	3665	51.3042
09481:3	2	K.APAPGGGAAGYRLER.R			481.59	3	1442.75	1442.75	0	3	1337	Specific	225.92	62.47	62.47	4.35	201	>Cre16.g696000.t1.2 pacid=30777161 transcript=Cre16.g696000.t1.2 locus=Cre16.g696000 ID=Cre16.g696000.t1.2.v5.5 annot-version=v5.5	3665	63.7334
03135:2	2	P.APGGGAAGYR.L			438.721	2	876.434	876.432	0	1.6	1339	NRagged	301.79	45.24	45.24	3.94	201	>Cre16.g696000.t1.2 pacid=30777161 transcript=Cre16.g696000.t1.2 locus=Cre16.g696000 ID=Cre16.g696000.t1.2.v5.5 annot-version=v5.5	3665	32.7079
03061:2	2	P.APGGGAAGYR.L			438.72	2	876.433	876.432	0	0.8	1339	NRagged	348.45	25.31	25.31	4.11	201	>Cre16.g696000.t1.2 pacid=30777161 transcript=Cre16.g696000.t1.2 locus=Cre16.g696000 ID=Cre16.g696000.t1.2.v5.5 annot-version=v5.5	3665	31.9384
41457:2	2	M.VAVDVAAEFAPVWGTAPFYK.T			1069.55	2	2138.1	2138.1	0	2.9	1373	NRagged	128.35	89.22	89.22	3.58	201	>Cre16.g696000.t1.2 pacid=30777161 transcript=Cre16.g696000.t1.2 locus=Cre16.g696000 ID=Cre16.g696000.t1.2.v5.5 annot-version=v5.5	3665	112.02
30861:2	2	K.TASPTSAVDAMLLQQTR.W			895.461	2	1789.91	1789.91	0	2	1393	Specific	275	190.74	190.74	6.77	201	>Cre16.g696000.t1.2 pacid=30777161 transcript=Cre16.g696000.t1.2 locus=Cre16.g696000 ID=Cre16.g696000.t1.2.v5.5 annot-version=v5.5	3665	97.4806
30528:2	2	K.TASPTSAVDAMLLQQTR.W			895.462	2	1789.92	1789.91	0	3.1	1393	Specific	315.87	275.02	275.02	7.36	201	>Cre16.g696000.t1.2 pacid=30777161 transcript=Cre16.g696000.t1.2 locus=Cre16.g696000 ID=Cre16.g696000.t1.2.v5.5 annot-version=v5.5	3665	97.0296
18838:2	2	K.TASPTSAVDAM[+15.995]LLQQTR.W		M[+16]	903.459	2	1805.91	1805.91	0	2.4	1393	Specific	20.1	20.1	20.1	2.45	201	>Cre16.g696000.t1.2 pacid=30777161 transcript=Cre16.g696000.t1.2 locus=Cre16.g696000 ID=Cre16.g696000.t1.2.v5.5 annot-version=v5.5	3665	80.8236
21096:2	2	K.TASPTSAVDAM[+15.995]LLQQTR.W		M[+16]	903.459	2	1805.91	1805.91	0	2.1	1393	Specific	145.23	80.53	80.53	3.27	201	>Cre16.g696000.t1.2 pacid=30777161 transcript=Cre16.g696000.t1.2 locus=Cre16.g696000 ID=Cre16.g696000.t1.2.v5.5 annot-version=v5.5	3665	84.2603
23210:2	2	K.TASPTSAVDAM[+31.990]LLQQTR.W		M[+32]	911.457	2	1821.91	1821.9	0	2.8	1393	Specific	239.72	213.18	213.18	6.85	201	>Cre16.g696000.t1.2 pacid=30777161 transcript=Cre16.g696000.t1.2 locus=Cre16.g696000 ID=Cre16.g696000.t1.2.v5.5 annot-version=v5.5	3665	87.259
31510:2	2	K.TASPTSAVDAMLLQ[+0.984]QTR.W		Q[+1]	895.953	2	1790.9	1790.9	0	2	1393	Specific	265.26	131.05	53.28	6.99	201	>Cre16.g696000.t1.2 pacid=30777161 transcript=Cre16.g696000.t1.2 locus=Cre16.g696000 ID=Cre16.g696000.t1.2.v5.5 annot-version=v5.5	3665	98.3734
21440:2	2	K.TASPTSAVDAM[+15.995]LLQQTR.W		M[+16]	903.459	2	1805.91	1805.91	0	3	1393	Specific	401.48	237.79	237.79	8.22	201	>Cre16.g696000.t1.2 pacid=30777161 transcript=Cre16.g696000.t1.2 locus=Cre16.g696000 ID=Cre16.g696000.t1.2.v5.5 annot-version=v5.5	3665	84.7729
19477:2	2	A.SPTSAVDAM[+15.995]LLQQTR.W		M[+16]	817.418	2	1633.83	1633.82	0	4.1	1395	NRagged	224.92	60.55	60.55	4.18	201	>Cre16.g696000.t1.2 pacid=30777161 transcript=Cre16.g696000.t1.2 locus=Cre16.g696000 ID=Cre16.g696000.t1.2.v5.5 annot-version=v5.5	3665	81.7415
43303:3	2	R.WVEEAGGALEDEEEGVVEVSPLVSYAGEGLAPLVEGK.V			1271.96	3	3813.87	3813.86	0	3.3	1410	Specific	235.48	114.46	114.46	3.17	201	>Cre16.g696000.t1.2 pacid=30777161 transcript=Cre16.g696000.t1.2 locus=Cre16.g696000 ID=Cre16.g696000.t1.2.v5.5 annot-version=v5.5	3665	114.658
43327:3	2	R.WVEEAGGALEDEEEGVVEVSPLVSYAGEGLAPLVEGK.V			1271.96	3	3813.87	3813.86	0	2.9	1410	Specific	280.92	106.38	106.38	3.58	201	>Cre16.g696000.t1.2 pacid=30777161 transcript=Cre16.g696000.t1.2 locus=Cre16.g696000 ID=Cre16.g696000.t1.2.v5.5 annot-version=v5.5	3665	114.685
25344:2	2	L.VSYAGEGLAPLVEGK.V			745.4	2	1489.79	1489.79	0	2.7	1432	NRagged	490.11	242.39	242.39	8.54	201	>Cre16.g696000.t1.2 pacid=30777161 transcript=Cre16.g696000.t1.2 locus=Cre16.g696000 ID=Cre16.g696000.t1.2.v5.5 annot-version=v5.5	3665	90.2321
19164:2	2	Y.AGEGLAPLVEGK.V			570.818	2	1140.63	1140.63	0	2.2	1435	NRagged	299.5	58.53	58.53	5.32	201	>Cre16.g696000.t1.2 pacid=30777161 transcript=Cre16.g696000.t1.2 locus=Cre16.g696000 ID=Cre16.g696000.t1.2.v5.5 annot-version=v5.5	3665	81.3095
43484:2	2	W.AVPAVVAFAGAAALQVVK.G			841.506	2	1682.01	1682	0	3.1	1474	NRagged	398.43	284.69	284.69	8.43	201	>Cre16.g696000.t1.2 pacid=30777161 transcript=Cre16.g696000.t1.2 locus=Cre16.g696000 ID=Cre16.g696000.t1.2.v5.5 annot-version=v5.5	3665	114.899
12572:2	2	F.AGAAALQVVK.G			464.286	2	927.564	927.562	0	1.7	1482	NRagged	403.31	69.17	69.17	5.84	201	>Cre16.g696000.t1.2 pacid=30777161 transcript=Cre16.g696000.t1.2 locus=Cre16.g696000 ID=Cre16.g696000.t1.2.v5.5 annot-version=v5.5	3665	70.7086
22219:3	3	M.SLVTSVKDYVEITHK.L			573.65	3	1718.94	1718.93	0	2.3	8	NRagged	449.07	299.1	299.1	5.91	209	>gi|28269781|tpg|DAA00959.1| TPA_inf: hypothetical protein (chloroplast) [Chlamydomonas reinhardtii]	285	85.869
08732:2	3	K.DYVEITHK.L			502.757	2	1004.51	1004.5	0	2	15	Specific	254.65	73.63	73.63	2.9	209	>gi|28269781|tpg|DAA00959.1| TPA_inf: hypothetical protein (chloroplast) [Chlamydomonas reinhardtii]	285	61.8738
08309:2	3	K.DYVEITHK.L			502.758	2	1004.51	1004.5	0	3.4	15	Specific	278.83	90.5	90.5	4.53	209	>gi|28269781|tpg|DAA00959.1| TPA_inf: hypothetical protein (chloroplast) [Chlamydomonas reinhardtii]	285	60.6789
09839:2	3	K.DYVEITHK.L			502.757	2	1004.51	1004.5	0	2.6	15	Specific	340.52	126.03	126.03	5.25	209	>gi|28269781|tpg|DAA00959.1| TPA_inf: hypothetical protein (chloroplast) [Chlamydomonas reinhardtii]	285	64.652
08594:2	3	K.DYVEITHK.L			502.757	2	1004.51	1004.5	0	2.6	15	Specific	417.45	162.11	162.11	6.43	209	>gi|28269781|tpg|DAA00959.1| TPA_inf: hypothetical protein (chloroplast) [Chlamydomonas reinhardtii]	285	61.4458
07998:2	3	K.DYVEITH[+15.995]K.L		H[+16]	510.755	2	1020.5	1020.5	0	3.7	15	Specific	126.02	26.01	26.01	1.11	209	>gi|28269781|tpg|DAA00959.1| TPA_inf: hypothetical protein (chloroplast) [Chlamydomonas reinhardtii]	285	59.7917
23960:2	3	K.LIEIEPLK.N			477.799	2	954.59	954.587	0	3.1	23	Specific	416.6	96.03	96.03	6.69	209	>gi|28269781|tpg|DAA00959.1| TPA_inf: hypothetical protein (chloroplast) [Chlamydomonas reinhardtii]	285	88.3316
12209:2	3	T.STSHLITLR.R			514.3	2	1027.59	1027.59	0	2.8	127	NRagged	364.47	138.47	138.47	5.6	209	>gi|28269781|tpg|DAA00959.1| TPA_inf: hypothetical protein (chloroplast) [Chlamydomonas reinhardtii]	285	70.0154
09871:2	3	K.YIW[+31.990]DSSK.E		W[+32]	465.715	2	930.423	930.42	0	2.5	192	Specific	166.22	1.82	1.82	1.08	209	>gi|28269781|tpg|DAA00959.1| TPA_inf: hypothetical protein (chloroplast) [Chlamydomonas reinhardtii]	285	64.7166
09581:2	3	R.M[+15.995]ALEDLSK.W		M[+16]	461.733	2	922.458	922.455	0	3.1	202	Specific	203.33	57.05	57.05	2.3	209	>gi|28269781|tpg|DAA00959.1| TPA_inf: hypothetical protein (chloroplast) [Chlamydomonas reinhardtii]	285	63.9268
08356:2	3	K.ISTSSYYK.I			474.738	2	948.47	948.467	0	2.6	299	Specific	297.18	27.3	27.3	2.56	209	>gi|28269781|tpg|DAA00959.1| TPA_inf: hypothetical protein (chloroplast) [Chlamydomonas reinhardtii]	285	60.8144
35528:2	3	Y.YGLDYTITNPIGLVPQDR.I			1018.03	2	2035.06	2035.05	0	3.2	327	NRagged	23.16	14.31	14.31	1.36	209	>gi|28269781|tpg|DAA00959.1| TPA_inf: hypothetical protein (chloroplast) [Chlamydomonas reinhardtii]	285	103.715
28958:2	3	D.YTITNPIGLVPQDR.I			793.932	2	1586.86	1586.85	0	2.1	331	NRagged	56.35	56.35	56.35	2.32	209	>gi|28269781|tpg|DAA00959.1| TPA_inf: hypothetical protein (chloroplast) [Chlamydomonas reinhardtii]	285	94.9353
28985:2	3	D.YTITNPIGLVPQDR.I			793.933	2	1586.86	1586.85	0	3.7	331	NRagged	131.27	10.92	10.92	1.68	209	>gi|28269781|tpg|DAA00959.1| TPA_inf: hypothetical protein (chloroplast) [Chlamydomonas reinhardtii]	285	94.9655
14342:2	3	N.PIGLVPQDR.I			497.788	2	994.57	994.568	0	1.8	336	NRagged	298.52	82.03	82.03	5.28	209	>gi|28269781|tpg|DAA00959.1| TPA_inf: hypothetical protein (chloroplast) [Chlamydomonas reinhardtii]	285	74.0449
30224:4	3	K.KSQSDPDKLITETAFLNLNPTDK.N			644.589	4	2575.33	2575.32	0	3	350	Specific	105.79	41.96	41.96	2.09	209	>gi|28269781|tpg|DAA00959.1| TPA_inf: hypothetical protein (chloroplast) [Chlamydomonas reinhardtii]	285	96.6583
33312:3	3	K.SQSDPDKLITETAFLNLNPTDK.N			816.417	3	2447.24	2447.23	0	2.6	351	Specific	128.51	26.96	26.96	1.74	209	>gi|28269781|tpg|DAA00959.1| TPA_inf: hypothetical protein (chloroplast) [Chlamydomonas reinhardtii]	285	100.768
33772:3	3	K.SQSDPDKLITETAFLNLNPTDK.N			816.417	3	2447.24	2447.23	0	3.2	351	Specific	182	113.27	113.27	2.93	209	>gi|28269781|tpg|DAA00959.1| TPA_inf: hypothetical protein (chloroplast) [Chlamydomonas reinhardtii]	285	101.336
33895:3	3	K.SQSDPDKLITETAFLNLNPTDK.N			816.418	3	2447.24	2447.23	0	4.2	351	Specific	399.28	310.65	310.65	6.96	209	>gi|28269781|tpg|DAA00959.1| TPA_inf: hypothetical protein (chloroplast) [Chlamydomonas reinhardtii]	285	101.5
33413:3	3	K.SQSDPDKLITETAFLNLNPTDK[+114.043].N		K[+114]	854.432	3	2561.28	2561.27	0	3.4	351	Specific	0.46	0.46	0.46	0.98	209	>gi|28269781|tpg|DAA00959.1| TPA_inf: hypothetical protein (chloroplast) [Chlamydomonas reinhardtii]	285	100.901
34867:3	3	K.SQSDPDKLITETAFLN[+0.984]LNPTDK.N		N[+1]	816.746	3	2448.22	2448.21	0	3.4	351	Specific	71.99	25.22	25.22	1.31	209	>gi|28269781|tpg|DAA00959.1| TPA_inf: hypothetical protein (chloroplast) [Chlamydomonas reinhardtii]	285	102.764
38495:3	3	K.[+14.016]SQSDPDK[+14.016]LITETAFLNLNPTDK.N		.[14], K[+14]	825.761	3	2475.27	2475.26	0	3.5	351	Specific	193.9	77.91	49.77	2.78	209	>gi|28269781|tpg|DAA00959.1| TPA_inf: hypothetical protein (chloroplast) [Chlamydomonas reinhardtii]	285	107.847
30222:4	3	K.SQSDPDKLITETAFLNLNPTDKNSR.I			701.86	4	2804.42	2804.41	0	3.6	351	Specific	308.74	235.57	235.57	5.69	209	>gi|28269781|tpg|DAA00959.1| TPA_inf: hypothetical protein (chloroplast) [Chlamydomonas reinhardtii]	285	96.6569
27126:4	3	K.[+14.016]SQSDPDK[+114.043]LITETAFLNLNPTDKN[+0.984]SR.I		.[14], K[+114], N[+1]	734.129	4	2933.49	2933.45	0	15.6	351	Specific	219.5	108.81	71.46	2.09	209	>gi|28269781|tpg|DAA00959.1| TPA_inf: hypothetical protein (chloroplast) [Chlamydomonas reinhardtii]	285	92.5465
27125:4	3	K.[+14.016]SQSDPDK[+114.043]LITETAFLNLNPTDKN[+0.984]SR.I		.[14], K[+114], N[+1]	734.129	4	2933.49	2933.45	0	15.7	351	Specific	321.87	155.11	117.24	4.22	209	>gi|28269781|tpg|DAA00959.1| TPA_inf: hypothetical protein (chloroplast) [Chlamydomonas reinhardtii]	285	92.5442
30921:3	3	D.PDKLITETAFLNLNPTDK.N			677.367	3	2030.09	2030.08	0	2.4	355	NRagged	200.73	82.03	82.03	2.86	209	>gi|28269781|tpg|DAA00959.1| TPA_inf: hypothetical protein (chloroplast) [Chlamydomonas reinhardtii]	285	97.5589
32998:2	3	K.LITETAFLNLNPTDK.N			845.459	2	1689.91	1689.91	0	2.7	358	Specific	496.75	305.82	305.82	8.78	209	>gi|28269781|tpg|DAA00959.1| TPA_inf: hypothetical protein (chloroplast) [Chlamydomonas reinhardtii]	285	100.332
32513:2	3	K.LITETAFLNLNPTDK[+114.043].N		K[+114]	902.483	2	1803.96	1803.95	0	5.3	358	Specific	145.43	81.86	81.86	2.92	209	>gi|28269781|tpg|DAA00959.1| TPA_inf: hypothetical protein (chloroplast) [Chlamydomonas reinhardtii]	285	99.6966
31193:2	3	K.LITETAFLN[+0.984]LNPTDK.N		N[+1]	845.952	2	1690.9	1690.89	0	4.1	358	Specific	200.45	87.84	58.35	4.13	209	>gi|28269781|tpg|DAA00959.1| TPA_inf: hypothetical protein (chloroplast) [Chlamydomonas reinhardtii]	285	97.9334
28344:2	3	K.LITETAFLNLNPTDKNSR.I			1024.05	2	2047.09	2047.08	0	3.4	358	Specific	194.87	140.2	140.2	3.58	209	>gi|28269781|tpg|DAA00959.1| TPA_inf: hypothetical protein (chloroplast) [Chlamydomonas reinhardtii]	285	94.1671
29489:3	3	K.LITETAFLNLNPTDKN[+0.984]SR.I		N[+1]	683.362	3	2048.07	2048.07	0	2.9	358	Specific	67.47	5.61	5.61	1.03	209	>gi|28269781|tpg|DAA00959.1| TPA_inf: hypothetical protein (chloroplast) [Chlamydomonas reinhardtii]	285	95.6384
28717:3	3	K.LITETAFLNLNPTDKN[+0.984]SR.I		N[+1]	683.361	3	2048.07	2048.07	0	2	358	Specific	165.22	115	80.21	3.12	209	>gi|28269781|tpg|DAA00959.1| TPA_inf: hypothetical protein (chloroplast) [Chlamydomonas reinhardtii]	285	94.6336
29293:3	3	K.LITETAFLNLNPTDKN[+0.984]SR.I		N[+1]	683.362	3	2048.07	2048.07	0	3.2	358	Specific	655.93	500.71	199.25	12.31	209	>gi|28269781|tpg|DAA00959.1| TPA_inf: hypothetical protein (chloroplast) [Chlamydomonas reinhardtii]	285	95.3966
19244:2	3	A.FLNLNPTDK.N			531.287	2	1061.57	1061.56	0	3.5	364	NRagged	220.79	33.09	33.09	2.3	209	>gi|28269781|tpg|DAA00959.1| TPA_inf: hypothetical protein (chloroplast) [Chlamydomonas reinhardtii]	285	81.4329
01185:2	3	R.IRDGVHAR.R			462.263	2	923.519	923.517	0	2.2	376	Specific	318.16	55.17	55.17	2.3	209	>gi|28269781|tpg|DAA00959.1| TPA_inf: hypothetical protein (chloroplast) [Chlamydomonas reinhardtii]	285	9.7484
20414:2	3	L.TIEDLNYGFDR.F			671.821	2	1342.63	1342.63	0	4.7	411	NRagged	360.73	120.62	120.62	6.46	209	>gi|28269781|tpg|DAA00959.1| TPA_inf: hypothetical protein (chloroplast) [Chlamydomonas reinhardtii]	285	83.1821
23575:2	3	R.LFPGPWM[+15.995]R.S		M[+16]	510.261	2	1019.52	1019.51	0	2.4	437	Specific	188.58	8.6	8.6	1.08	209	>gi|28269781|tpg|DAA00959.1| TPA_inf: hypothetical protein (chloroplast) [Chlamydomonas reinhardtii]	285	87.7087
08774:3	3	K.KQLNNPANPSLETSTK.A			581.309	3	1741.91	1741.91	0	2.1	448	Specific	137.75	98.37	98.37	2.95	209	>gi|28269781|tpg|DAA00959.1| TPA_inf: hypothetical protein (chloroplast) [Chlamydomonas reinhardtii]	285	62.0013
08374:3	3	K.KQLNNPANPSLETSTK.A			581.308	3	1741.91	1741.91	0	1.8	448	Specific	157.42	35.77	35.77	2.36	209	>gi|28269781|tpg|DAA00959.1| TPA_inf: hypothetical protein (chloroplast) [Chlamydomonas reinhardtii]	285	60.8805
08745:3	3	K.KQLNNPANPSLETSTK.A			581.309	3	1741.91	1741.91	0	2.1	448	Specific	168.24	84.11	84.11	2.95	209	>gi|28269781|tpg|DAA00959.1| TPA_inf: hypothetical protein (chloroplast) [Chlamydomonas reinhardtii]	285	61.9402
08415:2	3	K.KQLNNPANPSLETSTK.A			871.46	2	1741.91	1741.91	0	2.5	448	Specific	327.33	194.02	194.02	6.42	209	>gi|28269781|tpg|DAA00959.1| TPA_inf: hypothetical protein (chloroplast) [Chlamydomonas reinhardtii]	285	61.0431
09111:3	3	K.KQLNN[+0.984]PANPSLETSTK.A		N[+1]	581.637	3	1742.9	1742.89	0	2.8	448	Specific	131.02	27.42	27.42	2.32	209	>gi|28269781|tpg|DAA00959.1| TPA_inf: hypothetical protein (chloroplast) [Chlamydomonas reinhardtii]	285	62.8283
08812:3	3	K.KQLNN[+0.984]PANPSLETSTK.A		N[+1]	581.637	3	1742.9	1742.89	0	3	448	Specific	147.2	42.73	4.99	2.64	209	>gi|28269781|tpg|DAA00959.1| TPA_inf: hypothetical protein (chloroplast) [Chlamydomonas reinhardtii]	285	62.0657
11248:2	3	K.QLNNPANPSLETSTK.A			807.404	2	1613.8	1613.81	0	-7.8	449	Specific	97.03	41.03	41.03	1.41	209	>gi|28269781|tpg|DAA00959.1| TPA_inf: hypothetical protein (chloroplast) [Chlamydomonas reinhardtii]	285	68.0178
10086:2	3	K.QLNNPANPSLETSTK.A			807.413	2	1613.82	1613.81	0	3.1	449	Specific	241.04	125.15	125.15	5.41	209	>gi|28269781|tpg|DAA00959.1| TPA_inf: hypothetical protein (chloroplast) [Chlamydomonas reinhardtii]	285	65.3033
16468:2	3	K.QLNNPANPSLETSTK.A			807.413	2	1613.82	1613.81	0	4	449	Specific	457.24	385.65	385.65	9.73	209	>gi|28269781|tpg|DAA00959.1| TPA_inf: hypothetical protein (chloroplast) [Chlamydomonas reinhardtii]	285	77.3175
16415:2	3	K.Q[-17.027]LNNPANPSLETSTK.A		Q[-17]	798.899	2	1596.79	1596.79	0	3.1	449	Specific	99.6	72.3	72.3	2.96	209	>gi|28269781|tpg|DAA00959.1| TPA_inf: hypothetical protein (chloroplast) [Chlamydomonas reinhardtii]	285	77.253
15239:2	3	K.QLNNPANPSLETSTK[+28.031].A		K[+28]	821.428	2	1641.85	1641.84	0	3.3	449	Specific	150.79	75.85	75.85	3.55	209	>gi|28269781|tpg|DAA00959.1| TPA_inf: hypothetical protein (chloroplast) [Chlamydomonas reinhardtii]	285	75.5017
11706:2	3	K.QLNNPAN[+0.984]PSLETSTK.A		N[+1]	807.905	2	1614.8	1614.8	0	3.6	449	Specific	205.89	135.26	129.82	4.5	209	>gi|28269781|tpg|DAA00959.1| TPA_inf: hypothetical protein (chloroplast) [Chlamydomonas reinhardtii]	285	69.0135
11356:2	3	K.QLN[+0.984]NPANPSLETSTK.A		N[+1]	807.905	2	1614.8	1614.8	0	4	449	Specific	210.92	146.59	0	5.19	209	>gi|28269781|tpg|DAA00959.1| TPA_inf: hypothetical protein (chloroplast) [Chlamydomonas reinhardtii]	285	68.2528
11503:2	3	K.QLNN[+0.984]PANPSLETSTK.A		N[+1]	807.905	2	1614.8	1614.8	0	3.8	449	Specific	290.4	124.48	7.53	6.69	209	>gi|28269781|tpg|DAA00959.1| TPA_inf: hypothetical protein (chloroplast) [Chlamydomonas reinhardtii]	285	68.5714
11011:2	3	K.QLNN[+0.984]PANPSLETSTK.A		N[+1]	807.906	2	1614.8	1614.8	0	4.6	449	Specific	379.8	152	16.4	7.35	209	>gi|28269781|tpg|DAA00959.1| TPA_inf: hypothetical protein (chloroplast) [Chlamydomonas reinhardtii]	285	67.4751
10842:2	3	K.QLNNPAN[+0.984]PSLETSTK.A		N[+1]	807.914	2	1614.82	1614.8	0	14.2	449	Specific	443.89	285.49	79.62	5.96	209	>gi|28269781|tpg|DAA00959.1| TPA_inf: hypothetical protein (chloroplast) [Chlamydomonas reinhardtii]	285	67.1137
22714:2	3	K.Q[-17.027]LNNPANPSLETSTK[+28.031].A		K[+28], Q[-17]	812.916	2	1624.82	1624.82	0	4.1	449	Specific	179.54	52.9	52.9	2.99	209	>gi|28269781|tpg|DAA00959.1| TPA_inf: hypothetical protein (chloroplast) [Chlamydomonas reinhardtii]	285	86.5535
17584:2	3	K.Q[-17.027]LNN[+0.984]PANPSLETSTK.A		N[+1], Q[-17]	799.393	2	1597.78	1597.77	0	4.8	449	Specific	182.76	61.09	15.84	3.55	209	>gi|28269781|tpg|DAA00959.1| TPA_inf: hypothetical protein (chloroplast) [Chlamydomonas reinhardtii]	285	79.0013
15234:2	3	K.Q[+0.984]LNNPANPSLETSTK[+28.031].A		K[+28], Q[+1]	821.929	2	1642.85	1642.83	0	14.3	449	Specific	193.69	78.23	32.13	2.33	209	>gi|28269781|tpg|DAA00959.1| TPA_inf: hypothetical protein (chloroplast) [Chlamydomonas reinhardtii]	285	75.4954
07489:2	3	L.NNPANPSLETSTK.A			686.84	2	1372.67	1372.67	0	2.3	451	NRagged	373.14	201.75	201.75	6.89	209	>gi|28269781|tpg|DAA00959.1| TPA_inf: hypothetical protein (chloroplast) [Chlamydomonas reinhardtii]	285	58.1687
06340:2	3	N.PANPSLETSTK.A			572.797	2	1144.59	1144.58	0	1.9	453	NRagged	197.94	54.99	54.99	2.48	209	>gi|28269781|tpg|DAA00959.1| TPA_inf: hypothetical protein (chloroplast) [Chlamydomonas reinhardtii]	285	54.6927
05412:2	3	R.AAMQTNPAEAR.N			580.283	2	1159.56	1159.55	0	5.4	489	Specific	259.62	70.75	70.75	2.72	209	>gi|28269781|tpg|DAA00959.1| TPA_inf: hypothetical protein (chloroplast) [Chlamydomonas reinhardtii]	285	50.8426
05828:2	3	R.AAMQTNPAEAR.N			580.282	2	1159.56	1159.55	0	3.6	489	Specific	370.75	119.16	119.16	6.06	209	>gi|28269781|tpg|DAA00959.1| TPA_inf: hypothetical protein (chloroplast) [Chlamydomonas reinhardtii]	285	52.4079
05731:2	3	R.AAMQTNPAEAR.N			580.282	2	1159.56	1159.55	0	3.3	489	Specific	437.48	168.23	168.23	7.09	209	>gi|28269781|tpg|DAA00959.1| TPA_inf: hypothetical protein (chloroplast) [Chlamydomonas reinhardtii]	285	52.051
05626:2	3	R.AAMQTNPAEAR.N			580.281	2	1159.56	1159.55	0	2.5	489	Specific	558.22	246.98	246.98	7.51	209	>gi|28269781|tpg|DAA00959.1| TPA_inf: hypothetical protein (chloroplast) [Chlamydomonas reinhardtii]	285	51.6029
02695:2	3	R.AAM[+31.990]QTNPAEAR.N		M[+32]	596.276	2	1191.55	1191.54	0	2.8	489	Specific	214.68	70.05	70.05	2.57	209	>gi|28269781|tpg|DAA00959.1| TPA_inf: hypothetical protein (chloroplast) [Chlamydomonas reinhardtii]	285	26.495
05940:2	3	R.AAMQTN[+0.984]PAEAR.N		N[+1]	580.773	2	1160.54	1160.54	0	2.6	489	Specific	231.29	85.88	85.88	3.73	209	>gi|28269781|tpg|DAA00959.1| TPA_inf: hypothetical protein (chloroplast) [Chlamydomonas reinhardtii]	285	52.9906
04014:2	3	R.AAM[+15.995]QTNPAEAR.N		M[+16]	588.279	2	1175.55	1175.55	0	3.6	489	Specific	266.32	42.53	42.53	3.42	209	>gi|28269781|tpg|DAA00959.1| TPA_inf: hypothetical protein (chloroplast) [Chlamydomonas reinhardtii]	285	43.5815
02830:2	3	R.AAM[+31.990]QTNPAEAR.N		M[+32]	596.276	2	1191.55	1191.54	0	2.7	489	Specific	276.91	118.96	118.96	4.67	209	>gi|28269781|tpg|DAA00959.1| TPA_inf: hypothetical protein (chloroplast) [Chlamydomonas reinhardtii]	285	28.7803
02929:2	3	R.AAM[+15.995]QTNPAEAR.N		M[+16]	588.279	2	1175.55	1175.55	0	3.7	489	Specific	280.56	132.48	132.48	5.51	209	>gi|28269781|tpg|DAA00959.1| TPA_inf: hypothetical protein (chloroplast) [Chlamydomonas reinhardtii]	285	30.2631
03729:2	3	R.AAM[+15.995]QTNPAEAR.N		M[+16]	588.28	2	1175.55	1175.55	0	4	489	Specific	284.8	64.09	64.09	4	209	>gi|28269781|tpg|DAA00959.1| TPA_inf: hypothetical protein (chloroplast) [Chlamydomonas reinhardtii]	285	41.4498
02874:2	3	R.AAM[+15.995]QTNPAEAR.N		M[+16]	588.279	2	1175.55	1175.55	0	3.2	489	Specific	389.72	157.82	157.82	6.87	209	>gi|28269781|tpg|DAA00959.1| TPA_inf: hypothetical protein (chloroplast) [Chlamydomonas reinhardtii]	285	29.3063
02648:2	3	R.AAM[+15.995]QTNPAEAR.N		M[+16]	588.279	2	1175.55	1175.55	0	2.2	489	Specific	393.56	177.16	177.16	6.85	209	>gi|28269781|tpg|DAA00959.1| TPA_inf: hypothetical protein (chloroplast) [Chlamydomonas reinhardtii]	285	25.7508
06290:2	3	R.AAMQ[+0.984]TNPAEAR.N		Q[+1]	580.774	2	1160.54	1160.54	0	2.9	489	Specific	420.74	137.71	108.17	7.03	209	>gi|28269781|tpg|DAA00959.1| TPA_inf: hypothetical protein (chloroplast) [Chlamydomonas reinhardtii]	285	54.5996
02744:2	3	R.AAM[+31.990]QTNPAEAR.N		M[+32]	596.276	2	1191.55	1191.54	0	2.7	489	Specific	444.85	231.83	231.83	7.37	209	>gi|28269781|tpg|DAA00959.1| TPA_inf: hypothetical protein (chloroplast) [Chlamydomonas reinhardtii]	285	27.2595
02750:2	3	R.AAM[+15.995]QTNPAEAR.N		M[+16]	588.279	2	1175.55	1175.55	0	2.8	489	Specific	453.02	229.58	229.58	7.3	209	>gi|28269781|tpg|DAA00959.1| TPA_inf: hypothetical protein (chloroplast) [Chlamydomonas reinhardtii]	285	27.3158
02269:2	3	R.AAM[+15.995]QTNPAEAR.N		M[+16]	588.279	2	1175.55	1175.55	0	2.3	489	Specific	454.39	223.52	223.52	7.15	209	>gi|28269781|tpg|DAA00959.1| TPA_inf: hypothetical protein (chloroplast) [Chlamydomonas reinhardtii]	285	20.943
02405:2	3	R.AAM[+15.995]QTNPAEAR.N		M[+16]	588.279	2	1175.55	1175.55	0	3	489	Specific	464.54	273.87	273.87	7.37	209	>gi|28269781|tpg|DAA00959.1| TPA_inf: hypothetical protein (chloroplast) [Chlamydomonas reinhardtii]	285	22.5091
02542:2	3	R.AAM[+15.995]QTNPAEAR.N		M[+16]	588.279	2	1175.55	1175.55	0	2.6	489	Specific	467.4	201.94	201.94	6.71	209	>gi|28269781|tpg|DAA00959.1| TPA_inf: hypothetical protein (chloroplast) [Chlamydomonas reinhardtii]	285	23.9975
02697:2	3	R.AAM[+15.995]QTNPAEAR.N		M[+16]	588.279	2	1175.55	1175.55	0	3.5	489	Specific	472.88	210.24	210.24	7.2	209	>gi|28269781|tpg|DAA00959.1| TPA_inf: hypothetical protein (chloroplast) [Chlamydomonas reinhardtii]	285	26.5522
02602:2	3	R.AAM[+15.995]QTNPAEAR.N		M[+16]	588.279	2	1175.55	1175.55	0	2.9	489	Specific	487.63	274.13	274.13	7.28	209	>gi|28269781|tpg|DAA00959.1| TPA_inf: hypothetical protein (chloroplast) [Chlamydomonas reinhardtii]	285	24.8577
02321:2	3	R.AAM[+15.995]QTNPAEAR.N		M[+16]	588.279	2	1175.55	1175.55	0	3.1	489	Specific	514.12	267.88	267.88	7.5	209	>gi|28269781|tpg|DAA00959.1| TPA_inf: hypothetical protein (chloroplast) [Chlamydomonas reinhardtii]	285	21.7064
02375:2	3	R.AAM[+15.995]QTNPAEAR.N		M[+16]	588.279	2	1175.55	1175.55	0	2.3	489	Specific	519.73	260.06	260.06	7.26	209	>gi|28269781|tpg|DAA00959.1| TPA_inf: hypothetical protein (chloroplast) [Chlamydomonas reinhardtii]	285	22.1338
02469:2	3	R.AAM[+15.995]QTNPAEAR.N		M[+16]	588.279	2	1175.55	1175.55	0	2.7	489	Specific	538.33	291.59	291.59	7.35	209	>gi|28269781|tpg|DAA00959.1| TPA_inf: hypothetical protein (chloroplast) [Chlamydomonas reinhardtii]	285	23.2307
02397:2	3	R.AAM[+15.995]QTNPAEAR.N		M[+16]	588.279	2	1175.55	1175.55	0	3	489	Specific	563.73	301.32	301.32	7.57	209	>gi|28269781|tpg|DAA00959.1| TPA_inf: hypothetical protein (chloroplast) [Chlamydomonas reinhardtii]	285	22.4706
02789:2	3	R.AAM[+31.990]QTNPAEAR.N		M[+32]	596.277	2	1191.55	1191.54	0	2.9	489	Specific	565.62	256.1	256.1	7.71	209	>gi|28269781|tpg|DAA00959.1| TPA_inf: hypothetical protein (chloroplast) [Chlamydomonas reinhardtii]	285	28.022
03214:2	3	R.AAM[+15.995]Q[+0.984]TNPAEAR.N		M[+16], Q[+1]	588.771	2	1176.53	1176.53	0	3	489	Specific	421.52	181.8	143.81	7.17	209	>gi|28269781|tpg|DAA00959.1| TPA_inf: hypothetical protein (chloroplast) [Chlamydomonas reinhardtii]	285	34.0173
03263:2	3	R.AAM[+15.995]Q[+0.984]TNPAEAR.N		M[+16], Q[+1]	588.77	2	1176.53	1176.53	0	1.7	489	Specific	443.93	168.37	138.35	7.36	209	>gi|28269781|tpg|DAA00959.1| TPA_inf: hypothetical protein (chloroplast) [Chlamydomonas reinhardtii]	285	34.7832
15125:2	3	R.N[+0.984]KFISTSPLASTESK.K		N[+1]	805.919	2	1610.83	1610.83	0	2.1	500	Specific	355.4	202.71	202.71	5.92	209	>gi|28269781|tpg|DAA00959.1| TPA_inf: hypothetical protein (chloroplast) [Chlamydomonas reinhardtii]	285	75.3481
16442:2	3	K.FISTSPLASTESK.K			684.358	2	1367.71	1367.71	0	2.1	502	Specific	247.08	79.64	79.64	4.26	209	>gi|28269781|tpg|DAA00959.1| TPA_inf: hypothetical protein (chloroplast) [Chlamydomonas reinhardtii]	285	77.2841
16340:2	3	K.FISTSPLASTESK.K			684.358	2	1367.71	1367.71	0	2.2	502	Specific	458.8	218.91	218.91	7.85	209	>gi|28269781|tpg|DAA00959.1| TPA_inf: hypothetical protein (chloroplast) [Chlamydomonas reinhardtii]	285	77.1517
15842:2	3	K.FISTSPLASTESK.K			684.36	2	1367.71	1367.71	0	5.5	502	Specific	460.64	202.95	202.95	6.68	209	>gi|28269781|tpg|DAA00959.1| TPA_inf: hypothetical protein (chloroplast) [Chlamydomonas reinhardtii]	285	76.3911
17628:2	3	K.FISTSPLASTES[+79.966]K.K		S[+80]	724.341	2	1447.68	1447.67	0	2.6	502	Specific	161.96	6.99	4.02	2.02	209	>gi|28269781|tpg|DAA00959.1| TPA_inf: hypothetical protein (chloroplast) [Chlamydomonas reinhardtii]	285	79.0532
21662:2	3	K.FISTSPLASTESK[+28.031].K		K[+28]	698.374	2	1395.74	1395.74	0	3.4	502	Specific	184.24	92.91	92.91	3.41	209	>gi|28269781|tpg|DAA00959.1| TPA_inf: hypothetical protein (chloroplast) [Chlamydomonas reinhardtii]	285	85.0567
05203:2	3	S.TSPLASTESK.K			510.765	2	1020.52	1020.52	0	2.6	505	NRagged	211.95	16.11	16.11	1.09	209	>gi|28269781|tpg|DAA00959.1| TPA_inf: hypothetical protein (chloroplast) [Chlamydomonas reinhardtii]	285	49.9119
38610:2	3	N.NSSTGIEGLVLTNTQATLLPTDLQTK.R			1358.23	2	2715.45	2715.44	0	2	528	NRagged	147.52	96.62	96.62	3.9	209	>gi|28269781|tpg|DAA00959.1| TPA_inf: hypothetical protein (chloroplast) [Chlamydomonas reinhardtii]	285	107.999
38612:2	3	N.NSSTGIEGLVLTNTQATLLPTDLQTK.R			1358.23	2	2715.45	2715.44	0	2.3	528	NRagged	405.5	245.93	245.93	8.06	209	>gi|28269781|tpg|DAA00959.1| TPA_inf: hypothetical protein (chloroplast) [Chlamydomonas reinhardtii]	285	108.003
38730:2	3	N.SSTGIEGLVLTNTQATLLPTDLQTK.R			1301.21	2	2601.41	2601.4	0	3.4	529	NRagged	61.88	45.52	45.52	2.34	209	>gi|28269781|tpg|DAA00959.1| TPA_inf: hypothetical protein (chloroplast) [Chlamydomonas reinhardtii]	285	108.156
38903:2	3	S.STGIEGLVLTNTQATLLPTDLQTK.R			1257.69	2	2514.38	2514.37	0	5.1	530	NRagged	40.51	38.62	38.62	2.29	209	>gi|28269781|tpg|DAA00959.1| TPA_inf: hypothetical protein (chloroplast) [Chlamydomonas reinhardtii]	285	108.364
37931:2	3	T.GIEGLVLTN[+0.984]TQATLLPTDLQTK.R		N[+1]	1164.15	2	2327.3	2327.27	0	11.8	532	NRagged	93.6	30.5	21.57	1.94	209	>gi|28269781|tpg|DAA00959.1| TPA_inf: hypothetical protein (chloroplast) [Chlamydomonas reinhardtii]	285	107.066
26416:2	3	L.VLTNTQATLLPTDLQTK.R			929.025	2	1857.04	1857.03	0	5.3	537	NRagged	370.06	180.84	180.84	7.23	209	>gi|28269781|tpg|DAA00959.1| TPA_inf: hypothetical protein (chloroplast) [Chlamydomonas reinhardtii]	285	91.6368
22164:2	3	L.TNTQATLLPTDLQTK.R			822.948	2	1644.89	1644.88	0	5.2	539	NRagged	242.76	101.32	101.32	5.51	209	>gi|28269781|tpg|DAA00959.1| TPA_inf: hypothetical protein (chloroplast) [Chlamydomonas reinhardtii]	285	85.7985
22250:2	3	N.TQATLLPTDLQTK.R			715.401	2	1429.79	1429.79	0	3.2	541	NRagged	456.03	108.68	108.68	6.76	209	>gi|28269781|tpg|DAA00959.1| TPA_inf: hypothetical protein (chloroplast) [Chlamydomonas reinhardtii]	285	85.9204
21598:2	3	Q.ATLLPTDLQTK.R			600.846	2	1200.69	1200.68	0	1.6	543	NRagged	207.67	3.35	3.35	2.02	209	>gi|28269781|tpg|DAA00959.1| TPA_inf: hypothetical protein (chloroplast) [Chlamydomonas reinhardtii]	285	84.9728
15032:3	3	K.RTIKPGLIYTNSALR.K			568.338	3	1703	1703	0	2.2	554	Specific	296.46	198.92	198.92	6.09	209	>gi|28269781|tpg|DAA00959.1| TPA_inf: hypothetical protein (chloroplast) [Chlamydomonas reinhardtii]	285	75.1678
16141:3	3	K.RTIKPGLIYTN[+0.984]SALR.K		N[+1]	568.666	3	1703.98	1703.98	0	1.6	554	Specific	372.45	170.66	170.66	6.62	209	>gi|28269781|tpg|DAA00959.1| TPA_inf: hypothetical protein (chloroplast) [Chlamydomonas reinhardtii]	285	76.8826
20348:3	3	R.TIKPGLIYTN[+0.984]SALR.K		N[+1]	516.632	3	1547.88	1547.88	0	2.3	555	Specific	258.73	184.39	184.39	6	209	>gi|28269781|tpg|DAA00959.1| TPA_inf: hypothetical protein (chloroplast) [Chlamydomonas reinhardtii]	285	83.0859
14792:3	3	R.TIKPGLIYTNSALRK.F			559.003	3	1675	1674.99	0	3	555	Specific	135.54	70.13	70.13	2.13	209	>gi|28269781|tpg|DAA00959.1| TPA_inf: hypothetical protein (chloroplast) [Chlamydomonas reinhardtii]	285	74.7137
15077:4	3	R.TIKPGLIYTN[+0.984]SALRK.F		N[+1]	419.75	4	1675.98	1675.97	0	2	555	Specific	133.95	27.6	27.6	2.02	209	>gi|28269781|tpg|DAA00959.1| TPA_inf: hypothetical protein (chloroplast) [Chlamydomonas reinhardtii]	285	75.2724
15797:3	3	R.TIKPGLIYTN[+0.984]SALRK.F		N[+1]	559.331	3	1675.98	1675.97	0	2.6	555	Specific	158.72	135.8	135.8	2.56	209	>gi|28269781|tpg|DAA00959.1| TPA_inf: hypothetical protein (chloroplast) [Chlamydomonas reinhardtii]	285	76.3377
16031:3	3	R.TIKPGLIYTN[+0.984]SALRK.F		N[+1]	559.331	3	1675.98	1675.97	0	1.7	555	Specific	356.42	245.06	245.06	5.91	209	>gi|28269781|tpg|DAA00959.1| TPA_inf: hypothetical protein (chloroplast) [Chlamydomonas reinhardtii]	285	76.6304
19287:2	3	K.PGLIYTNSALR.K			602.84	2	1204.67	1204.67	0	3.8	558	Specific	329.81	147.53	147.53	6.36	209	>gi|28269781|tpg|DAA00959.1| TPA_inf: hypothetical protein (chloroplast) [Chlamydomonas reinhardtii]	285	81.4887
19903:2	3	K.PGLIYTN[+0.984]SALR.K		N[+1]	603.333	2	1205.66	1205.65	0	4.7	558	Specific	235.52	68.69	68.69	4.79	209	>gi|28269781|tpg|DAA00959.1| TPA_inf: hypothetical protein (chloroplast) [Chlamydomonas reinhardtii]	285	82.349
20686:2	3	K.PGLIYTN[+0.984]SALR.K		N[+1]	603.332	2	1205.66	1205.65	0	3.1	558	Specific	353.02	158.56	158.56	6.93	209	>gi|28269781|tpg|DAA00959.1| TPA_inf: hypothetical protein (chloroplast) [Chlamydomonas reinhardtii]	285	83.6057
14335:3	3	K.PGLIYTN[+0.984]SALRK.F		N[+1]	445.254	3	1333.75	1333.75	0	0.7	558	Specific	233.36	134.12	134.12	3.69	209	>gi|28269781|tpg|DAA00959.1| TPA_inf: hypothetical protein (chloroplast) [Chlamydomonas reinhardtii]	285	74.0377
02343:2	3	K.ETNLTTK.Y			403.717	2	806.427	806.425	0	1.6	587	Specific	244.82	43.6	43.6	3.4	209	>gi|28269781|tpg|DAA00959.1| TPA_inf: hypothetical protein (chloroplast) [Chlamydomonas reinhardtii]	285	21.9383
02323:2	3	K.ETNLTTK.Y			403.717	2	806.427	806.425	0	2.2	587	Specific	301.86	54.57	54.57	3.61	209	>gi|28269781|tpg|DAA00959.1| TPA_inf: hypothetical protein (chloroplast) [Chlamydomonas reinhardtii]	285	21.7094
01969:2	3	K.ETNLTTK.Y			403.718	2	806.429	806.425	0	4.4	587	Specific	311.01	40.84	40.84	3.66	209	>gi|28269781|tpg|DAA00959.1| TPA_inf: hypothetical protein (chloroplast) [Chlamydomonas reinhardtii]	285	17.4129
02294:2	3	K.ETNLTTK.Y			403.717	2	806.427	806.425	0	2.2	587	Specific	368.9	103.78	103.78	6.01	209	>gi|28269781|tpg|DAA00959.1| TPA_inf: hypothetical protein (chloroplast) [Chlamydomonas reinhardtii]	285	21.2335
02143:2	3	K.ETNLTTK.Y			403.717	2	806.427	806.425	0	2.2	587	Specific	384.6	114.16	114.16	6.29	209	>gi|28269781|tpg|DAA00959.1| TPA_inf: hypothetical protein (chloroplast) [Chlamydomonas reinhardtii]	285	19.7003
02075:2	3	K.ETNLTTK.Y			403.717	2	806.427	806.425	0	2	587	Specific	397.88	121.04	121.04	6.04	209	>gi|28269781|tpg|DAA00959.1| TPA_inf: hypothetical protein (chloroplast) [Chlamydomonas reinhardtii]	285	18.9347
02205:2	3	K.ETNLTTK.Y			403.717	2	806.427	806.425	0	2.3	587	Specific	398.74	121.38	121.38	5.91	209	>gi|28269781|tpg|DAA00959.1| TPA_inf: hypothetical protein (chloroplast) [Chlamydomonas reinhardtii]	285	20.4631
02024:2	3	K.ETNLTTK.Y			403.717	2	806.427	806.425	0	2.1	587	Specific	404.27	88.67	88.67	5.26	209	>gi|28269781|tpg|DAA00959.1| TPA_inf: hypothetical protein (chloroplast) [Chlamydomonas reinhardtii]	285	18.1712
10043:2	3	K.SQFIYSK.R			436.73	2	872.453	872.451	0	1.6	596	Specific	294.86	11.02	11.02	3.43	209	>gi|28269781|tpg|DAA00959.1| TPA_inf: hypothetical protein (chloroplast) [Chlamydomonas reinhardtii]	285	65.2068
08517:2	3	K.IQPLQN[+0.984]GTTR.K		N[+1]	564.806	2	1128.6	1128.6	0	2.9	611	Specific	208.27	2.21	2.21	2	209	>gi|28269781|tpg|DAA00959.1| TPA_inf: hypothetical protein (chloroplast) [Chlamydomonas reinhardtii]	285	61.2717
06036:3	3	K.IQPLQN[+0.984]GTTRK.S		N[+1]	419.571	3	1256.7	1256.7	0	1.5	611	Specific	85.04	9.56	5.5	1.29	209	>gi|28269781|tpg|DAA00959.1| TPA_inf: hypothetical protein (chloroplast) [Chlamydomonas reinhardtii]	285	53.2877
06205:3	3	K.IQPLQN[+0.984]GTTRK.S		N[+1]	419.571	3	1256.7	1256.7	0	2.2	611	Specific	247.17	77.23	37.12	3.83	209	>gi|28269781|tpg|DAA00959.1| TPA_inf: hypothetical protein (chloroplast) [Chlamydomonas reinhardtii]	285	54.0449
16733:2	3	K.SYQLFR.N			407.217	2	813.427	813.425	0	1.4	622	Specific	206.83	7.87	7.87	1.08	209	>gi|28269781|tpg|DAA00959.1| TPA_inf: hypothetical protein (chloroplast) [Chlamydomonas reinhardtii]	285	77.7289
17100:2	3	K.SYQLFR.N			407.217	2	813.428	813.425	0	3	622	Specific	266.25	22.26	22.26	2.87	209	>gi|28269781|tpg|DAA00959.1| TPA_inf: hypothetical protein (chloroplast) [Chlamydomonas reinhardtii]	285	78.2631
16361:2	3	K.SYQLFR.N			407.217	2	813.428	813.425	0	2.9	622	Specific	279.22	53.13	53.13	3.52	209	>gi|28269781|tpg|DAA00959.1| TPA_inf: hypothetical protein (chloroplast) [Chlamydomonas reinhardtii]	285	77.1758
17347:2	3	K.SYQ[+0.984]LFR.N		Q[+1]	407.709	2	814.412	814.409	0	2.6	622	Specific	297.25	63.62	63.62	4.1	209	>gi|28269781|tpg|DAA00959.1| TPA_inf: hypothetical protein (chloroplast) [Chlamydomonas reinhardtii]	285	78.6426
12398:2	3	K.QILVTPDAK.S			492.791	2	984.575	984.572	0	3.1	632	Specific	326.01	107.32	107.32	6.44	209	>gi|28269781|tpg|DAA00959.1| TPA_inf: hypothetical protein (chloroplast) [Chlamydomonas reinhardtii]	285	70.4051
12799:2	3	K.QILVTPDAK.S			492.791	2	984.576	984.572	0	3.1	632	Specific	529	228.36	228.36	7.4	209	>gi|28269781|tpg|DAA00959.1| TPA_inf: hypothetical protein (chloroplast) [Chlamydomonas reinhardtii]	285	71.1706
10180:2	3	K.LITINQK.L			415.262	2	829.516	829.514	0	2.1	644	Specific	397.43	71.3	71.3	5.39	209	>gi|28269781|tpg|DAA00959.1| TPA_inf: hypothetical protein (chloroplast) [Chlamydomonas reinhardtii]	285	65.509
27809:2	3	R.TQYNNNSTLTTTAPLTLVR.P			1054.56	2	2108.1	2108.1	0	2.8	663	Specific	16.33	16.33	16.33	2.24	209	>gi|28269781|tpg|DAA00959.1| TPA_inf: hypothetical protein (chloroplast) [Chlamydomonas reinhardtii]	285	93.4657
28889:2	3	R.TQ[+0.984]YN[+0.984]NNSTLTTTAPLTLVR.P		N[+1], Q[+1]	1055.54	2	2110.07	2110.07	0	2.2	663	Specific	25.63	25.63	17.11	2.33	209	>gi|28269781|tpg|DAA00959.1| TPA_inf: hypothetical protein (chloroplast) [Chlamydomonas reinhardtii]	285	94.8424
28914:2	3	R.TQ[+0.984]YNNN[+0.984]STLTTTAPLTLVR.P		N[+1], Q[+1]	1055.54	2	2110.07	2110.07	0	1.8	663	Specific	244.31	156.6	3.33	6.19	209	>gi|28269781|tpg|DAA00959.1| TPA_inf: hypothetical protein (chloroplast) [Chlamydomonas reinhardtii]	285	94.881
37174:3	3	R.TQYNNNSTLTTTAPLTLVRPLNVYLQK.E			1021.89	3	3063.66	3063.65	0	2.9	663	Specific	726.21	649.48	649.48	13.61	209	>gi|28269781|tpg|DAA00959.1| TPA_inf: hypothetical protein (chloroplast) [Chlamydomonas reinhardtii]	285	105.984
38594:3	3	R.TQYNNNSTLTTTAPLTLVRPLN[+0.984]VYLQK.E		N[+1]	1022.22	3	3064.64	3064.63	0	3.5	663	Specific	382.55	360.96	29.25	7.66	209	>gi|28269781|tpg|DAA00959.1| TPA_inf: hypothetical protein (chloroplast) [Chlamydomonas reinhardtii]	285	107.985
34660:3	3	R.TQYNNNSTLTTTAPLTLVRPLN[+0.984]VYLQK.E		N[+1]	1022.22	3	3064.64	3064.63	0	3.6	663	Specific	391.02	280.9	29.01	7.15	209	>gi|28269781|tpg|DAA00959.1| TPA_inf: hypothetical protein (chloroplast) [Chlamydomonas reinhardtii]	285	102.493
37257:3	3	R.TQ[+0.984]YNNNSTLTTTAPLTLVRPLNVYLQK.E		Q[+1]	1022.22	3	3064.64	3064.63	0	2.3	663	Specific	483.92	411.77	105.15	9.65	209	>gi|28269781|tpg|DAA00959.1| TPA_inf: hypothetical protein (chloroplast) [Chlamydomonas reinhardtii]	285	106.108
37767:3	3	R.TQYNN[+0.984]NSTLTTTAPLTLVRPLNVYLQK.E		N[+1]	1022.22	3	3064.64	3064.63	0	2.5	663	Specific	798.22	726.67	66.21	14.61	209	>gi|28269781|tpg|DAA00959.1| TPA_inf: hypothetical protein (chloroplast) [Chlamydomonas reinhardtii]	285	106.871
35148:3	3	R.TQ[+0.984]YNNNSTLTTTAPLTLVRPLN[+0.984]VYLQK.E		N[+1], Q[+1]	1022.55	3	3065.63	3065.62	0	4.7	663	Specific	219.86	57.32	57.32	2.56	209	>gi|28269781|tpg|DAA00959.1| TPA_inf: hypothetical protein (chloroplast) [Chlamydomonas reinhardtii]	285	103.15
35187:3	3	R.TQYNN[+0.984]NSTLTTTAPLTLVRPLNVYLQ[+0.984]K.E		N[+1], Q[+1]	1022.55	3	3065.63	3065.62	0	3.8	663	Specific	423.93	298.55	20.63	7.48	209	>gi|28269781|tpg|DAA00959.1| TPA_inf: hypothetical protein (chloroplast) [Chlamydomonas reinhardtii]	285	103.222
37925:3	3	R.TQ[+0.984]YNNN[+0.984]STLTTTAPLTLVRPLNVYLQK.E		N[+1], Q[+1]	1022.55	3	3065.62	3065.62	0	2.9	663	Specific	484.18	412.47	1.61	8.72	209	>gi|28269781|tpg|DAA00959.1| TPA_inf: hypothetical protein (chloroplast) [Chlamydomonas reinhardtii]	285	107.062
36798:3	3	N.NNSTLTTTAPLTLVRPLNVYLQK.E			853.153	3	2557.44	2557.43	0	3.5	667	NRagged	116.62	116.62	116.62	2.94	209	>gi|28269781|tpg|DAA00959.1| TPA_inf: hypothetical protein (chloroplast) [Chlamydomonas reinhardtii]	285	105.457
27351:2	3	N.STLTTTAPLTLVR.P			687.405	2	1373.8	1373.8	0	2.9	669	NRagged	216.43	102.01	102.01	4.19	209	>gi|28269781|tpg|DAA00959.1| TPA_inf: hypothetical protein (chloroplast) [Chlamydomonas reinhardtii]	285	92.8444
36907:3	3	N.STLTTTAPLTLVRPLNVYLQK.E			777.123	3	2329.35	2329.35	0	2.5	669	NRagged	34.77	34.77	34.77	2	209	>gi|28269781|tpg|DAA00959.1| TPA_inf: hypothetical protein (chloroplast) [Chlamydomonas reinhardtii]	285	105.616
36910:3	3	N.STLTTTAPLTLVRPLNVYLQK.E			777.124	3	2329.36	2329.35	0	3.4	669	NRagged	134.92	97.87	97.87	2.86	209	>gi|28269781|tpg|DAA00959.1| TPA_inf: hypothetical protein (chloroplast) [Chlamydomonas reinhardtii]	285	105.621
21831:3	3	L.TLVRPLNVYLQK.E			481.963	3	1443.87	1443.87	0	3.4	678	NRagged	188.38	106.64	106.64	3.53	209	>gi|28269781|tpg|DAA00959.1| TPA_inf: hypothetical protein (chloroplast) [Chlamydomonas reinhardtii]	285	85.2635
15290:3	3	L.VRPLNVYLQK.E			410.584	3	1229.74	1229.74	0	0.9	680	NRagged	55.36	32.29	32.29	2	209	>gi|28269781|tpg|DAA00959.1| TPA_inf: hypothetical protein (chloroplast) [Chlamydomonas reinhardtii]	285	75.5684
07694:3	3	K.LRYYGTM[+15.995]PM[+15.995]R.K		M[+16]*2	440.547	3	1319.63	1319.62	0	2.1	697	Specific	171.78	21.9	21.9	1.44	209	>gi|28269781|tpg|DAA00959.1| TPA_inf: hypothetical protein (chloroplast) [Chlamydomonas reinhardtii]	285	58.8666
12048:2	3	R.YYGTMPMR.K			509.729	2	1018.45	1018.45	0	2	699	Specific	378.45	194.95	194.95	7.06	209	>gi|28269781|tpg|DAA00959.1| TPA_inf: hypothetical protein (chloroplast) [Chlamydomonas reinhardtii]	285	69.7736
08785:2	3	R.YYGTMPM[+15.995]R.K		M[+16]	517.726	2	1034.45	1034.44	0	1.7	699	Specific	210.67	96.22	27.88	2.66	209	>gi|28269781|tpg|DAA00959.1| TPA_inf: hypothetical protein (chloroplast) [Chlamydomonas reinhardtii]	285	62.0261
08565:2	3	R.YYGTMPM[+15.995]R.K		M[+16]	517.726	2	1034.45	1034.44	0	1.9	699	Specific	213.83	99.65	97.79	3.63	209	>gi|28269781|tpg|DAA00959.1| TPA_inf: hypothetical protein (chloroplast) [Chlamydomonas reinhardtii]	285	61.3916
07747:2	3	R.YYGTM[+15.995]PMR.K		M[+16]	517.727	2	1034.45	1034.44	0	4	699	Specific	227.64	77.09	9.89	3.52	209	>gi|28269781|tpg|DAA00959.1| TPA_inf: hypothetical protein (chloroplast) [Chlamydomonas reinhardtii]	285	59.0102
05161:2	3	R.YYGTM[+15.995]PM[+31.990]R.K		M[+16][+32]	533.721	2	1066.43	1066.43	0	1.2	699	Specific	131.57	50.12	42.43	2.29	209	>gi|28269781|tpg|DAA00959.1| TPA_inf: hypothetical protein (chloroplast) [Chlamydomonas reinhardtii]	285	49.7377
04980:2	3	R.YYGTM[+15.995]PM[+15.995]R.K		M[+16]*2	525.724	2	1050.44	1050.44	0	2.4	699	Specific	305.32	104.07	67.64	5.49	209	>gi|28269781|tpg|DAA00959.1| TPA_inf: hypothetical protein (chloroplast) [Chlamydomonas reinhardtii]	285	48.9068
05194:2	3	R.YYGTM[+15.995]PM[+31.990]R.K		M[+16][+32]	533.721	2	1066.44	1066.43	0	2.1	699	Specific	337.89	135.75	51.43	6.06	209	>gi|28269781|tpg|DAA00959.1| TPA_inf: hypothetical protein (chloroplast) [Chlamydomonas reinhardtii]	285	49.8758
04839:2	3	R.YYGTM[+15.995]PM[+15.995]R.K		M[+16]*2	525.724	2	1050.44	1050.44	0	2.1	699	Specific	432.48	177	72.6	7.03	209	>gi|28269781|tpg|DAA00959.1| TPA_inf: hypothetical protein (chloroplast) [Chlamydomonas reinhardtii]	285	48.1376
06108:2	3	R.YYGTMPM[+15.995]RK.L		M[+16]	581.774	2	1162.54	1162.54	0	1.7	699	Specific	253.73	74.91	47.87	2.56	209	>gi|28269781|tpg|DAA00959.1| TPA_inf: hypothetical protein (chloroplast) [Chlamydomonas reinhardtii]	285	53.5218
05226:2	3	R.YYGTM[+15.995]PMRK.L		M[+16]	581.774	2	1162.54	1162.54	0	1.8	699	Specific	312.15	129.65	51.44	4.26	209	>gi|28269781|tpg|DAA00959.1| TPA_inf: hypothetical protein (chloroplast) [Chlamydomonas reinhardtii]	285	49.9974
03205:2	3	R.YYGTM[+15.995]PM[+31.990]RK.L		M[+16][+32]	597.769	2	1194.53	1194.53	0	2.7	699	Specific	146.61	66.13	30.46	1.82	209	>gi|28269781|tpg|DAA00959.1| TPA_inf: hypothetical protein (chloroplast) [Chlamydomonas reinhardtii]	285	33.8869
03111:2	3	R.YYGTM[+15.995]PM[+31.990]RK.L		M[+16][+32]	597.769	2	1194.53	1194.53	0	2.7	699	Specific	255.91	104.29	50.51	3.19	209	>gi|28269781|tpg|DAA00959.1| TPA_inf: hypothetical protein (chloroplast) [Chlamydomonas reinhardtii]	285	32.3598
02828:2	3	R.YYGTM[+15.995]PM[+15.995]RK.L		M[+16]*2	589.772	2	1178.54	1178.53	0	3.4	699	Specific	259.07	74.65	34.44	2.56	209	>gi|28269781|tpg|DAA00959.1| TPA_inf: hypothetical protein (chloroplast) [Chlamydomonas reinhardtii]	285	28.7574
03154:2	3	R.YYGTM[+15.995]PM[+31.990]RK.L		M[+16][+32]	597.769	2	1194.53	1194.53	0	2.3	699	Specific	279.42	118.31	6.58	3.4	209	>gi|28269781|tpg|DAA00959.1| TPA_inf: hypothetical protein (chloroplast) [Chlamydomonas reinhardtii]	285	33.122
02786:2	3	R.YYGTM[+15.995]PM[+15.995]RK.L		M[+16]*2	589.772	2	1178.54	1178.53	0	3.6	699	Specific	348.09	182.91	44.9	5.2	209	>gi|28269781|tpg|DAA00959.1| TPA_inf: hypothetical protein (chloroplast) [Chlamydomonas reinhardtii]	285	27.9835
02741:2	3	R.YYGTM[+15.995]PM[+15.995]RK.L		M[+16]*2	589.772	2	1178.54	1178.53	0	3.2	699	Specific	371.16	177.93	46.54	5.21	209	>gi|28269781|tpg|DAA00959.1| TPA_inf: hypothetical protein (chloroplast) [Chlamydomonas reinhardtii]	285	27.2212
18261:2	3	K.LTVGNQAPYFK.A			619.334	2	1237.66	1237.66	0	2	708	Specific	310.32	82.12	82.12	5.22	209	>gi|28269781|tpg|DAA00959.1| TPA_inf: hypothetical protein (chloroplast) [Chlamydomonas reinhardtii]	285	80.0117
17900:2	3	K.LTVGNQAPYFK.A			619.333	2	1237.66	1237.66	0	1.7	708	Specific	488.94	238.73	238.73	7.57	209	>gi|28269781|tpg|DAA00959.1| TPA_inf: hypothetical protein (chloroplast) [Chlamydomonas reinhardtii]	285	79.4713
19073:2	3	K.LTVGN[+0.984]QAPYFK.A		N[+1]	619.826	2	1238.65	1238.64	0	2.8	708	Specific	563.47	265.03	72.62	7.57	209	>gi|28269781|tpg|DAA00959.1| TPA_inf: hypothetical protein (chloroplast) [Chlamydomonas reinhardtii]	285	81.1752
14012:3	3	K.RGFYYYKPTLR.W			488.6	3	1463.78	1463.78	0	3.6	723	Specific	62.56	16.03	16.03	0.8	209	>gi|28269781|tpg|DAA00959.1| TPA_inf: hypothetical protein (chloroplast) [Chlamydomonas reinhardtii]	285	73.5509
13994:3	3	K.RGFYYYKPTLR.W			488.6	3	1463.79	1463.78	0	3.9	723	Specific	133.37	37.29	37.29	1.36	209	>gi|28269781|tpg|DAA00959.1| TPA_inf: hypothetical protein (chloroplast) [Chlamydomonas reinhardtii]	285	73.5218
17092:2	3	R.GFYYYKPTLR.W			654.346	2	1307.68	1307.68	0	4.7	724	Specific	323.02	206.34	206.34	6.04	209	>gi|28269781|tpg|DAA00959.1| TPA_inf: hypothetical protein (chloroplast) [Chlamydomonas reinhardtii]	285	78.2565
08439:2	3	Y.YYKPTLR.W			470.768	2	940.528	940.525	0	3	727	NRagged	226.66	21.57	21.57	2.23	209	>gi|28269781|tpg|DAA00959.1| TPA_inf: hypothetical protein (chloroplast) [Chlamydomonas reinhardtii]	285	61.1168
18397:2	3	K.TLYVASLR.R			461.772	2	922.536	922.536	0	0.1	737	Specific	138.38	42.75	42.75	1.85	209	>gi|28269781|tpg|DAA00959.1| TPA_inf: hypothetical protein (chloroplast) [Chlamydomonas reinhardtii]	285	80.1783
18057:2	3	K.TLYVASLR.R			461.774	2	922.54	922.536	0	4.5	737	Specific	430.91	141.74	141.74	7.21	209	>gi|28269781|tpg|DAA00959.1| TPA_inf: hypothetical protein (chloroplast) [Chlamydomonas reinhardtii]	285	79.6483
13033:2	3	K.TLYVASLRR.G			539.824	2	1078.64	1078.64	0	3.7	737	Specific	425.01	124.56	124.56	5.17	209	>gi|28269781|tpg|DAA00959.1| TPA_inf: hypothetical protein (chloroplast) [Chlamydomonas reinhardtii]	285	71.6499
22720:2	3	R.ILVMPSNQQNFNNTLDNTK.T			1096.05	2	2191.08	2191.08	0	1.1	756	Specific	470.55	349.56	349.56	9.08	209	>gi|28269781|tpg|DAA00959.1| TPA_inf: hypothetical protein (chloroplast) [Chlamydomonas reinhardtii]	285	86.5676
22522:2	3	R.ILVMPSNQQNFNNTLDN[+0.984]TK.T		N[+1]	1096.54	2	2192.08	2192.07	0	7	756	Specific	35.5	35.5	35.5	1.78	209	>gi|28269781|tpg|DAA00959.1| TPA_inf: hypothetical protein (chloroplast) [Chlamydomonas reinhardtii]	285	86.2492
22481:2	3	R.ILVMPSNQQNFNNTLDN[+0.984]TK.T		N[+1]	1096.54	2	2192.07	2192.07	0	2.8	756	Specific	68.39	61.78	8.37	2.94	209	>gi|28269781|tpg|DAA00959.1| TPA_inf: hypothetical protein (chloroplast) [Chlamydomonas reinhardtii]	285	86.2063
23608:2	3	R.ILVMPSNQQNFNNTLDN[+0.984]TK.T		N[+1]	1096.54	2	2192.07	2192.07	0	3.1	756	Specific	85.83	85.83	33.83	4	209	>gi|28269781|tpg|DAA00959.1| TPA_inf: hypothetical protein (chloroplast) [Chlamydomonas reinhardtii]	285	87.7501
21936:2	3	R.ILVMPSNQQNFNN[+0.984]TLDNTK.T		N[+1]	1096.54	2	2192.07	2192.07	0	1.1	756	Specific	325.82	226.65	33.45	7.38	209	>gi|28269781|tpg|DAA00959.1| TPA_inf: hypothetical protein (chloroplast) [Chlamydomonas reinhardtii]	285	85.4412
18128:2	3	R.ILVM[+15.995]PSNQQNFNNTLDNTK.T		M[+16]	1104.04	2	2207.08	2207.08	0	2.7	756	Specific	467.03	343.34	237.66	9.08	209	>gi|28269781|tpg|DAA00959.1| TPA_inf: hypothetical protein (chloroplast) [Chlamydomonas reinhardtii]	285	79.7725
17940:2	3	R.ILVM[+15.995]PSNQQNFNNTLDNTK.T		M[+16]	1104.04	2	2207.08	2207.08	0	1.3	756	Specific	546.5	409.68	301.34	10.07	209	>gi|28269781|tpg|DAA00959.1| TPA_inf: hypothetical protein (chloroplast) [Chlamydomonas reinhardtii]	285	79.5145
19789:2	3	R.ILVM[+15.995]PSNQQN[+0.984]FNNTLDNTK.T		M[+16], N[+1]	1104.53	2	2208.05	2208.06	0	-3	756	Specific	32.45	12.97	12.81	0.63	209	>gi|28269781|tpg|DAA00959.1| TPA_inf: hypothetical protein (chloroplast) [Chlamydomonas reinhardtii]	285	82.1858
17310:2	3	R.[+14.016]ILVMPSNQ[+0.984]QNFN[+0.984]NTLDNTK.T		.[14], N[+1], Q[+1]	1104.04	2	2207.07	2207.06	0	3.1	756	Specific	46.87	21.84	8.64	2.29	209	>gi|28269781|tpg|DAA00959.1| TPA_inf: hypothetical protein (chloroplast) [Chlamydomonas reinhardtii]	285	78.5816
20523:2	3	R.ILVM[+31.990]PSNQQN[+0.984]FNNTLDNTK.T		M[+32], N[+1]	1112.53	2	2224.06	2224.05	0	0	756	Specific	99.91	49.83	31.58	2.18	209	>gi|28269781|tpg|DAA00959.1| TPA_inf: hypothetical protein (chloroplast) [Chlamydomonas reinhardtii]	285	83.3447
23337:2	3	R.ILVMPSNQQ[+0.984]NFNN[+0.984]TLDNTK.T		N[+1], Q[+1]	1097.03	2	2193.06	2193.05	0	4.7	756	Specific	122.2	70.27	7.93	2.57	209	>gi|28269781|tpg|DAA00959.1| TPA_inf: hypothetical protein (chloroplast) [Chlamydomonas reinhardtii]	285	87.4294
17451:2	3	R.ILVM[+15.995]PSNQ[+0.984]QNFNNTLDNTK.T		M[+16], Q[+1]	1104.53	2	2208.06	2208.06	0	0.6	756	Specific	134	107.97	1.56	2.56	209	>gi|28269781|tpg|DAA00959.1| TPA_inf: hypothetical protein (chloroplast) [Chlamydomonas reinhardtii]	285	78.8078
18778:2	3	R.ILVM[+31.990]PSNQQNFN[+0.984]NTLDNTK.T		M[+32], N[+1]	1112.54	2	2224.07	2224.05	0	6.3	756	Specific	149.3	91.34	35.76	2.56	209	>gi|28269781|tpg|DAA00959.1| TPA_inf: hypothetical protein (chloroplast) [Chlamydomonas reinhardtii]	285	80.7256
16946:2	3	R.ILVM[+15.995]PSNQQNFNN[+0.984]TLDNTK.T		M[+16], N[+1]	1104.54	2	2208.07	2208.06	0	2.3	756	Specific	280.39	200.82	28.56	6.96	209	>gi|28269781|tpg|DAA00959.1| TPA_inf: hypothetical protein (chloroplast) [Chlamydomonas reinhardtii]	285	78.0482
17441:2	3	R.ILVM[+15.995]PSNQQNFNN[+0.984]TLDNTK.T		M[+16], N[+1]	1104.54	2	2208.06	2208.06	0	1.9	756	Specific	336	164.85	42.98	7.27	209	>gi|28269781|tpg|DAA00959.1| TPA_inf: hypothetical protein (chloroplast) [Chlamydomonas reinhardtii]	285	78.7907
19086:2	3	R.ILVM[+15.995]PSN[+0.984]QQNFNNTLDNTK.T		M[+16], N[+1]	1104.54	2	2208.07	2208.06	0	3.2	756	Specific	439.45	345.97	40.38	9.09	209	>gi|28269781|tpg|DAA00959.1| TPA_inf: hypothetical protein (chloroplast) [Chlamydomonas reinhardtii]	285	81.2039
18566:2	3	R.ILVM[+15.995]PSNQQNFN[+0.984]NTLDNTK.T		M[+16], N[+1]	1104.53	2	2208.06	2208.06	0	-0.5	756	Specific	455.08	303.37	13.88	7.73	209	>gi|28269781|tpg|DAA00959.1| TPA_inf: hypothetical protein (chloroplast) [Chlamydomonas reinhardtii]	285	80.4438
17696:2	3	R.ILVM[+15.995]PSNQQNFN[+0.984]NTLDNTK.T		M[+16], N[+1]	1104.54	2	2208.07	2208.06	0	2.9	756	Specific	545.87	406.98	12.75	10.07	209	>gi|28269781|tpg|DAA00959.1| TPA_inf: hypothetical protein (chloroplast) [Chlamydomonas reinhardtii]	285	79.1642
19617:2	3	R.ILVM[+15.995]PSNQQN[+0.984]FNNTLDNTK.T		M[+16], N[+1]	1104.54	2	2208.07	2208.06	0	3.1	756	Specific	555.49	386.19	13.02	10.13	209	>gi|28269781|tpg|DAA00959.1| TPA_inf: hypothetical protein (chloroplast) [Chlamydomonas reinhardtii]	285	81.9683
09174:2	3	S.NQQNFNNTLDNTK.T			775.867	2	1550.73	1550.72	0	4.6	762	NRagged	273.08	131.47	131.47	5.32	209	>gi|28269781|tpg|DAA00959.1| TPA_inf: hypothetical protein (chloroplast) [Chlamydomonas reinhardtii]	285	62.9692
28748:4	3	K.TNINQNNLANPLGGNEVPMYGADGENSLITKPTHSYTVLGK.R			1086.29	4	4342.15	4342.14	0	2.8	775	Specific	403.57	207.02	73.63	7.41	209	>gi|28269781|tpg|DAA00959.1| TPA_inf: hypothetical protein (chloroplast) [Chlamydomonas reinhardtii]	285	94.6664
28918:4	3	K.TNINQNNLANPLGGNEVPMYGADGEN[+0.984]SLITKPTHSYTVLGK.R		N[+1]	1086.29	4	4342.15	4343.12	-1	7.1	775	Specific	68.76	18.71	18.71	0.55	209	>gi|28269781|tpg|DAA00959.1| TPA_inf: hypothetical protein (chloroplast) [Chlamydomonas reinhardtii]	285	94.8866
29050:4	3	K.TNINQNNLANPLGGN[+0.984]EVPMYGADGENSLITKPTHSYTVLGK.R		N[+1]	1086.54	4	4343.14	4343.12	0	3.3	775	Specific	237.78	108.67	14.14	5.18	209	>gi|28269781|tpg|DAA00959.1| TPA_inf: hypothetical protein (chloroplast) [Chlamydomonas reinhardtii]	285	95.0692
26183:3	3	K.TNINQNNLANPLGGN[+0.984]EVPM[+15.995]YGADGENSLITKPTHSYTVLGK.R		M[+16], N[+1]	1453.39	3	4358.14	4359.12	-1	6	775	Specific	44.37	35.01	35.01	0.65	209	>gi|28269781|tpg|DAA00959.1| TPA_inf: hypothetical protein (chloroplast) [Chlamydomonas reinhardtii]	285	91.3207
30848:4	3	K.TNINQNNLANPLGGNEVPM[+31.990]YGADGENSLITKPTHSYTVLGK[+14.016].R		K[+14], M[+32]	1097.8	4	4388.17	4388.15	0	4.3	775	Specific	150.94	72.51	35.6	2.61	209	>gi|28269781|tpg|DAA00959.1| TPA_inf: hypothetical protein (chloroplast) [Chlamydomonas reinhardtii]	285	97.4611
29522:4	3	K.TNINQ[+0.984]N[+0.984]NLANPLGGNEVPMYGADGENSLITKPTHSYTVLGK.R		N[+1], Q[+1]	1086.54	4	4343.13	4344.11	-1	4.8	775	Specific	326.18	41.18	7.86	4.04	209	>gi|28269781|tpg|DAA00959.1| TPA_inf: hypothetical protein (chloroplast) [Chlamydomonas reinhardtii]	285	95.6879
29581:4	3	K.TNINQ[+0.984]NN[+0.984]LANPLGGNEVPMYGADGENSLITKPTHSYTVLGK.R		N[+1], Q[+1]	1087.04	4	4345.13	4344.11	1	3.1	775	Specific	329.57	38.94	10.86	3.58	209	>gi|28269781|tpg|DAA00959.1| TPA_inf: hypothetical protein (chloroplast) [Chlamydomonas reinhardtii]	285	95.7734
26936:4	3	K.TNINQNNLANPLGGN[+0.984]EVPM[+31.990]YGADGENSLITKPTHSYTVLGK.R		M[+32], N[+1]	1094.29	4	4374.14	4375.11	-1	5.9	775	Specific	361.19	97.25	52.49	4.45	209	>gi|28269781|tpg|DAA00959.1| TPA_inf: hypothetical protein (chloroplast) [Chlamydomonas reinhardtii]	285	92.2759
27038:4	3	K.TNINQNN[+0.984]LANPLGGNEVPM[+31.990]YGADGENSLITKPTHSYTVLGK.R		M[+32], N[+1]	1094.54	4	4375.13	4375.11	0	3.4	775	Specific	378.49	143.28	9.55	6.71	209	>gi|28269781|tpg|DAA00959.1| TPA_inf: hypothetical protein (chloroplast) [Chlamydomonas reinhardtii]	285	92.4275
26683:4	3	K.TNINQNNLANPLGGN[+0.984]EVPM[+15.995]YGADGENSLITKPTHSYTVLGK.R		M[+16], N[+1]	1090.54	4	4359.13	4359.12	0	1.6	775	Specific	398.27	215.49	68.42	7.26	209	>gi|28269781|tpg|DAA00959.1| TPA_inf: hypothetical protein (chloroplast) [Chlamydomonas reinhardtii]	285	91.9575
25908:4	3	N.NLANPLGGNEVPM[+15.995]YGADGENSLITKPTHSYTVLGK.R		M[+16]	919.208	4	3673.81	3673.82	0	-1.5	781	NRagged	200.18	99.57	99.57	1.25	209	>gi|28269781|tpg|DAA00959.1| TPA_inf: hypothetical protein (chloroplast) [Chlamydomonas reinhardtii]	285	90.9993
25950:4	3	N.NLANPLGGNEVPM[+15.995]YGADGENSLITKPTHSYTVLGK.R		M[+16]	919.21	4	3673.82	3673.82	0	0.3	781	NRagged	406.21	338.91	209.89	5.57	209	>gi|28269781|tpg|DAA00959.1| TPA_inf: hypothetical protein (chloroplast) [Chlamydomonas reinhardtii]	285	91.0479
14030:3	3	G.ENSLITKPTHSYTVLGK.R			630.014	3	1888.03	1888.02	0	5.3	799	NRagged	73.21	41.4	41.4	0.95	209	>gi|28269781|tpg|DAA00959.1| TPA_inf: hypothetical protein (chloroplast) [Chlamydomonas reinhardtii]	285	73.5707
13271:3	3	E.NSLITKPTHSYTVLGK.R			586.998	3	1758.98	1758.97	0	3.3	800	NRagged	178.38	88.82	88.82	2.34	209	>gi|28269781|tpg|DAA00959.1| TPA_inf: hypothetical protein (chloroplast) [Chlamydomonas reinhardtii]	285	72.0866
28839:3	3	K.DVLQHWYYTPFNR.L			580.284	3	1738.84	1738.83	0	2.3	827	Specific	198.86	100.72	100.72	2.87	209	>gi|28269781|tpg|DAA00959.1| TPA_inf: hypothetical protein (chloroplast) [Chlamydomonas reinhardtii]	285	94.7794
24074:2	3	K.DVLQHW[+15.995]YYTPFNR.L		W[+16]	877.923	2	1754.84	1754.83	0	5.4	827	Specific	87.76	55.5	20.45	1.69	209	>gi|28269781|tpg|DAA00959.1| TPA_inf: hypothetical protein (chloroplast) [Chlamydomonas reinhardtii]	285	88.4896
27075:2	3	K.DVLQHW[+31.990]YYTPFNR.L		W[+32]	885.918	2	1770.83	1770.82	0	3.2	827	Specific	196.16	109.74	7.85	2.91	209	>gi|28269781|tpg|DAA00959.1| TPA_inf: hypothetical protein (chloroplast) [Chlamydomonas reinhardtii]	285	92.4708
28982:1	3	K.FDVDAFINR.Q			1096.55	1	1096.55	1096.54	0	2.6	844	Specific	111.65	65.97	65.97	2.32	209	>gi|28269781|tpg|DAA00959.1| TPA_inf: hypothetical protein (chloroplast) [Chlamydomonas reinhardtii]	285	94.9609
29529:2	3	K.FDVDAFINR.Q			548.775	2	1096.54	1096.54	0	1.1	844	Specific	239.26	101.18	101.18	5.28	209	>gi|28269781|tpg|DAA00959.1| TPA_inf: hypothetical protein (chloroplast) [Chlamydomonas reinhardtii]	285	95.7009
28940:2	3	K.FDVDAFINR.Q			548.777	2	1096.55	1096.54	0	3.5	844	Specific	446.21	184.53	184.53	6.9	209	>gi|28269781|tpg|DAA00959.1| TPA_inf: hypothetical protein (chloroplast) [Chlamydomonas reinhardtii]	285	94.9103
30937:2	3	K.FDVDAFINR[+14.016].Q		R[+14]	555.784	2	1110.56	1110.56	0	1.9	844	Specific	94.47	13.86	13.86	1.4	209	>gi|28269781|tpg|DAA00959.1| TPA_inf: hypothetical protein (chloroplast) [Chlamydomonas reinhardtii]	285	97.598
26052:2	3	K.[+14.016]FDVDAFINR.Q		.[+14]	555.784	2	1110.56	1110.56	0	2.3	844	Specific	252.18	63.83	63.83	4.56	209	>gi|28269781|tpg|DAA00959.1| TPA_inf: hypothetical protein (chloroplast) [Chlamydomonas reinhardtii]	285	91.1641
30406:2	3	K.FDVDAFIN[+0.984]R.Q		N[+1]	549.269	2	1097.53	1097.53	0	3.7	844	Specific	286.31	117.29	117.29	4.97	209	>gi|28269781|tpg|DAA00959.1| TPA_inf: hypothetical protein (chloroplast) [Chlamydomonas reinhardtii]	285	96.8913
24306:2	3	K.FDVDAFINRQPK.S			725.382	2	1449.76	1449.75	0	5.5	844	Specific	155.05	65.62	65.62	1.3	209	>gi|28269781|tpg|DAA00959.1| TPA_inf: hypothetical protein (chloroplast) [Chlamydomonas reinhardtii]	285	88.8422
24963:3	3	K.FDVDAFINRQ[+0.984]PK.S		Q[+1]	484.25	3	1450.74	1450.73	0	2.3	844	Specific	75.03	25.52	25.52	1.31	209	>gi|28269781|tpg|DAA00959.1| TPA_inf: hypothetical protein (chloroplast) [Chlamydomonas reinhardtii]	285	89.7598
17120:3	3	R.RFLLSEHYDTLR.W			517.277	3	1549.82	1549.81	0	2.6	871	Specific	335.12	125.44	125.44	5.61	209	>gi|28269781|tpg|DAA00959.1| TPA_inf: hypothetical protein (chloroplast) [Chlamydomonas reinhardtii]	285	78.2879
19710:3	3	R.FLLSEHYDTLR.W			465.243	3	1393.71	1393.71	0	2.7	872	Specific	173.12	38.38	38.38	1.88	209	>gi|28269781|tpg|DAA00959.1| TPA_inf: hypothetical protein (chloroplast) [Chlamydomonas reinhardtii]	285	82.0901
05080:2	3	L.SEHYDTLR.W			510.742	2	1020.48	1020.47	0	1.4	875	NRagged	176.68	22.64	22.64	1.25	209	>gi|28269781|tpg|DAA00959.1| TPA_inf: hypothetical protein (chloroplast) [Chlamydomonas reinhardtii]	285	49.2498
08527:3	3	R.W[+31.990]YTYM[+15.995]QHYK.T		M[+16], W[+32]	456.53	3	1367.58	1367.57	0	1.9	883	Specific	56.36	0.44	0.44	0.7	209	>gi|28269781|tpg|DAA00959.1| TPA_inf: hypothetical protein (chloroplast) [Chlamydomonas reinhardtii]	285	61.2942
09544:3	3	R.W[+15.995]YTYMQH[+15.995]YK.T		H[+16], W[+16]	451.198	3	1351.58	1351.58	0	2.1	883	Specific	128.88	14.53	0.87	1.01	209	>gi|28269781|tpg|DAA00959.1| TPA_inf: hypothetical protein (chloroplast) [Chlamydomonas reinhardtii]	285	63.8455
12882:2	3	R.AYNQQFQGTFK.K			666.325	2	1331.64	1331.64	0	3.7	907	Specific	468.35	237.92	237.92	7.53	209	>gi|28269781|tpg|DAA00959.1| TPA_inf: hypothetical protein (chloroplast) [Chlamydomonas reinhardtii]	285	71.3775
13126:2	3	R.AYN[+0.984]QQFQGTFK.K		N[+1]	666.816	2	1332.63	1332.62	0	2.6	907	Specific	299.25	158.2	15.27	5.93	209	>gi|28269781|tpg|DAA00959.1| TPA_inf: hypothetical protein (chloroplast) [Chlamydomonas reinhardtii]	285	71.8286
12507:2	3	R.AYNQQFQ[+0.984]GTFK.K		Q[+1]	666.817	2	1332.63	1332.62	0	3.7	907	Specific	363.99	185.69	74.31	6.99	209	>gi|28269781|tpg|DAA00959.1| TPA_inf: hypothetical protein (chloroplast) [Chlamydomonas reinhardtii]	285	70.621
14191:2	3	R.AYNQQ[+0.984]FQGTFK.K		Q[+1]	666.817	2	1332.63	1332.62	0	2.9	907	Specific	415.55	223.89	41.72	7.03	209	>gi|28269781|tpg|DAA00959.1| TPA_inf: hypothetical protein (chloroplast) [Chlamydomonas reinhardtii]	285	73.8127
09822:3	3	R.AYNQQFQGTFKK.I			487.25	3	1459.74	1459.73	0	2.2	907	Specific	192.52	36.29	36.29	2.02	209	>gi|28269781|tpg|DAA00959.1| TPA_inf: hypothetical protein (chloroplast) [Chlamydomonas reinhardtii]	285	64.587
09828:2	3	R.AYNQQFQGTFKK.I			730.372	2	1459.74	1459.73	0	3	907	Specific	308.42	172.28	172.28	5.33	209	>gi|28269781|tpg|DAA00959.1| TPA_inf: hypothetical protein (chloroplast) [Chlamydomonas reinhardtii]	285	64.5936
10630:3	3	R.AYNQQFQ[+0.984]GTFKK.I		Q[+1]	487.579	3	1460.72	1460.72	0	2.7	907	Specific	210.74	99.68	99.68	2.76	209	>gi|28269781|tpg|DAA00959.1| TPA_inf: hypothetical protein (chloroplast) [Chlamydomonas reinhardtii]	285	66.6264
15307:2	3	R.HLFAITPK.Q			463.778	2	926.548	926.546	0	2.8	921	Specific	299.84	116.51	116.51	5.42	209	>gi|28269781|tpg|DAA00959.1| TPA_inf: hypothetical protein (chloroplast) [Chlamydomonas reinhardtii]	285	75.5893
15707:2	3	K.QGDFYTLK.F			486.246	2	971.485	971.483	0	2	929	Specific	176.27	22.1	22.1	1.41	209	>gi|28269781|tpg|DAA00959.1| TPA_inf: hypothetical protein (chloroplast) [Chlamydomonas reinhardtii]	285	76.2041
14378:2	3	K.QGDFYTLK.F			486.246	2	971.485	971.483	0	1.7	929	Specific	282.47	109.1	109.1	4.91	209	>gi|28269781|tpg|DAA00959.1| TPA_inf: hypothetical protein (chloroplast) [Chlamydomonas reinhardtii]	285	74.0993
15144:2	3	K.Q[+0.984]GDFYTLK.F		Q[+1]	486.738	2	972.47	972.467	0	2.5	929	Specific	245.49	23.7	23.7	2.56	209	>gi|28269781|tpg|DAA00959.1| TPA_inf: hypothetical protein (chloroplast) [Chlamydomonas reinhardtii]	285	75.3641
10901:2	3	K.FDQPLYNDNK.L			627.296	2	1253.58	1253.58	0	4	937	Specific	299.89	131.71	131.71	5.87	209	>gi|28269781|tpg|DAA00959.1| TPA_inf: hypothetical protein (chloroplast) [Chlamydomonas reinhardtii]	285	67.2643
11221:2	3	K.FDQPLYNDNK.L			627.296	2	1253.58	1253.58	0	3.8	937	Specific	426.83	236.18	236.18	7.24	209	>gi|28269781|tpg|DAA00959.1| TPA_inf: hypothetical protein (chloroplast) [Chlamydomonas reinhardtii]	285	67.9676
11252:2	3	K.FDQPLYNDNK.L			627.296	2	1253.58	1253.58	0	3.5	937	Specific	461.43	255.31	255.31	7.34	209	>gi|28269781|tpg|DAA00959.1| TPA_inf: hypothetical protein (chloroplast) [Chlamydomonas reinhardtii]	285	68.0242
12762:2	3	K.FDQ[+0.984]PLYNDNK.L		Q[+1]	627.788	2	1254.57	1254.56	0	3.3	937	Specific	336.04	142.59	142.59	6.24	209	>gi|28269781|tpg|DAA00959.1| TPA_inf: hypothetical protein (chloroplast) [Chlamydomonas reinhardtii]	285	71.0597
12791:2	3	K.FDQ[+0.984]PLYNDNK.L		Q[+1]	627.788	2	1254.57	1254.56	0	4.1	937	Specific	452.63	210.63	210.63	7.26	209	>gi|28269781|tpg|DAA00959.1| TPA_inf: hypothetical protein (chloroplast) [Chlamydomonas reinhardtii]	285	71.1397
11976:2	3	K.FDQPLYN[+0.984]DNK.L		N[+1]	627.787	2	1254.57	1254.56	0	2.1	937	Specific	464.05	260.92	78.03	7.12	209	>gi|28269781|tpg|DAA00959.1| TPA_inf: hypothetical protein (chloroplast) [Chlamydomonas reinhardtii]	285	69.579
13216:2	3	K.FDQ[+0.984]PLYNDN[+0.984]K.L		N[+1], Q[+1]	628.278	2	1255.55	1255.55	0	1.4	937	Specific	177.72	94.81	26.24	3.51	209	>gi|28269781|tpg|DAA00959.1| TPA_inf: hypothetical protein (chloroplast) [Chlamydomonas reinhardtii]	285	72.0112
13294:2	3	K.FDQ[+0.984]PLYN[+0.984]DNK.L		N[+1], Q[+1]	628.279	2	1255.55	1255.55	0	1.7	937	Specific	319.44	162.1	23.48	5.98	209	>gi|28269781|tpg|DAA00959.1| TPA_inf: hypothetical protein (chloroplast) [Chlamydomonas reinhardtii]	285	72.1239
12764:3	3	K.FDQPLYNDNKLK.D			498.925	3	1494.76	1494.76	0	1.5	937	Specific	332.84	150.52	150.52	6.25	209	>gi|28269781|tpg|DAA00959.1| TPA_inf: hypothetical protein (chloroplast) [Chlamydomonas reinhardtii]	285	71.0741
17397:2	3	N.STTTFIDN[+0.984]SLR.T		N[+1]	628.313	2	1255.62	1255.62	0	2.3	979	NRagged	326.75	82.71	82.71	5.1	209	>gi|28269781|tpg|DAA00959.1| TPA_inf: hypothetical protein (chloroplast) [Chlamydomonas reinhardtii]	285	78.7285
21080:3	3	R.KNVVESTLTSLNSDGEAATSQPK.L			792.737	3	2376.2	2376.19	0	3	1021	Specific	170.48	162.83	162.83	3.81	209	>gi|28269781|tpg|DAA00959.1| TPA_inf: hypothetical protein (chloroplast) [Chlamydomonas reinhardtii]	285	84.2431
21760:2	3	K.NVVESTLTSLNSDGEAATSQPK.L			1124.55	2	2248.1	2248.09	0	2.9	1022	Specific	47.33	47.33	47.33	2.34	209	>gi|28269781|tpg|DAA00959.1| TPA_inf: hypothetical protein (chloroplast) [Chlamydomonas reinhardtii]	285	85.1829
23727:2	3	K.NVVESTLTSLNSDGEAATSQPK.L			1124.55	2	2248.09	2248.09	0	0.5	1022	Specific	238.39	193.81	193.81	5.09	209	>gi|28269781|tpg|DAA00959.1| TPA_inf: hypothetical protein (chloroplast) [Chlamydomonas reinhardtii]	285	87.9467
21374:2	3	K.NVVESTLTSLN[+0.984]SDGEAATSQPK.L		N[+1]	1125.05	2	2249.09	2249.08	0	3.4	1022	Specific	453.45	252.78	75.94	9.09	209	>gi|28269781|tpg|DAA00959.1| TPA_inf: hypothetical protein (chloroplast) [Chlamydomonas reinhardtii]	285	84.6547
37002:2	3	K.LNFVYSELFVK.L			679.874	2	1358.74	1358.74	0	3.4	1044	Specific	274.08	100	100	5.16	209	>gi|28269781|tpg|DAA00959.1| TPA_inf: hypothetical protein (chloroplast) [Chlamydomonas reinhardtii]	285	105.748
09617:2	3	R.IHDQTFLK.N			501.276	2	1001.54	1001.54	0	2.4	1063	Specific	434.87	164.41	164.41	5.89	209	>gi|28269781|tpg|DAA00959.1| TPA_inf: hypothetical protein (chloroplast) [Chlamydomonas reinhardtii]	285	64.0527
02117:2	3	R.EQLNQEQTK.E			559.277	2	1117.55	1117.55	0	-1.7	1081	Specific	176.91	9.15	9.15	0.19	209	>gi|28269781|tpg|DAA00959.1| TPA_inf: hypothetical protein (chloroplast) [Chlamydomonas reinhardtii]	285	19.4539
02029:2	3	R.EQLNQEQTK.E			559.28	2	1117.55	1117.55	0	3.1	1081	Specific	247.49	19.12	19.12	2.36	209	>gi|28269781|tpg|DAA00959.1| TPA_inf: hypothetical protein (chloroplast) [Chlamydomonas reinhardtii]	285	18.2239
01915:2	3	R.EQLNQEQTK.E			559.279	2	1117.55	1117.55	0	2.6	1081	Specific	330.28	109.74	109.74	6.08	209	>gi|28269781|tpg|DAA00959.1| TPA_inf: hypothetical protein (chloroplast) [Chlamydomonas reinhardtii]	285	16.6533
01968:2	3	R.EQLNQEQTK.E			559.28	2	1117.55	1117.55	0	4.6	1081	Specific	372.09	126.44	126.44	6.39	209	>gi|28269781|tpg|DAA00959.1| TPA_inf: hypothetical protein (chloroplast) [Chlamydomonas reinhardtii]	285	17.4076
09973:2	3	K.VWLNSDK.G			431.228	2	861.448	861.447	0	1.7	1100	Specific	278.02	12.32	12.32	2.32	209	>gi|28269781|tpg|DAA00959.1| TPA_inf: hypothetical protein (chloroplast) [Chlamydomonas reinhardtii]	285	65.061
12026:2	3	K.LQNTPVQDPNISSPDK.V			876.944	2	1752.88	1752.88	0	2.8	1112	Specific	379.92	312.79	312.79	7.64	209	>gi|28269781|tpg|DAA00959.1| TPA_inf: hypothetical protein (chloroplast) [Chlamydomonas reinhardtii]	285	69.7267
02771:2	3	K.VLTTAM[+15.995]QK.A		M[+16]	454.251	2	907.494	907.492	0	2.6	1128	Specific	340.69	37.86	37.86	4.25	209	>gi|28269781|tpg|DAA00959.1| TPA_inf: hypothetical protein (chloroplast) [Chlamydomonas reinhardtii]	285	27.7648
20571:2	3	K.AVNESISLSGIM[+15.995]PSDK.I		M[+16]	832.418	2	1663.83	1663.82	0	4.4	1136	Specific	185.55	98.68	98.68	3.92	209	>gi|28269781|tpg|DAA00959.1| TPA_inf: hypothetical protein (chloroplast) [Chlamydomonas reinhardtii]	285	83.4144
21383:2	3	K.AVN[+0.984]ESISLSGIM[+15.995]PSDK.I		M[+16], N[+1]	832.91	2	1664.81	1664.8	0	4.3	1136	Specific	229.66	170.2	170.2	6.17	209	>gi|28269781|tpg|DAA00959.1| TPA_inf: hypothetical protein (chloroplast) [Chlamydomonas reinhardtii]	285	84.6806
18271:2	3	K.TTYGNLTNAYTIK.T			730.377	2	1459.75	1459.74	0	2.2	1154	Specific	333.53	217.86	217.86	7.12	209	>gi|28269781|tpg|DAA00959.1| TPA_inf: hypothetical protein (chloroplast) [Chlamydomonas reinhardtii]	285	80.0239
19499:2	3	K.TTYGNLTN[+0.984]AYTIK.T		N[+1]	730.869	2	1460.73	1460.73	0	3.3	1154	Specific	179.86	125.85	92.52	4.28	209	>gi|28269781|tpg|DAA00959.1| TPA_inf: hypothetical protein (chloroplast) [Chlamydomonas reinhardtii]	285	81.7936
19514:2	3	K.TTYGNLTN[+0.984]AYTIK.T		N[+1]	730.869	2	1460.73	1460.73	0	2.1	1154	Specific	218.32	109.78	46.41	3.98	209	>gi|28269781|tpg|DAA00959.1| TPA_inf: hypothetical protein (chloroplast) [Chlamydomonas reinhardtii]	285	81.8236
17071:2	3	K.TTYGNLTN[+0.984]AYTIK.T		N[+1]	730.869	2	1460.73	1460.73	0	3.1	1154	Specific	301.6	164.97	138.79	6.73	209	>gi|28269781|tpg|DAA00959.1| TPA_inf: hypothetical protein (chloroplast) [Chlamydomonas reinhardtii]	285	78.2199
07728:2	3	K.TENAILTK.L			445.254	2	889.501	889.499	0	1.9	1167	Specific	396.18	101.51	101.51	5.94	209	>gi|28269781|tpg|DAA00959.1| TPA_inf: hypothetical protein (chloroplast) [Chlamydomonas reinhardtii]	285	58.9466
07840:2	3	K.TEN[+0.984]AILTK.L		N[+1]	445.746	2	890.485	890.483	0	2.1	1167	Specific	202.51	2.42	2.42	1.11	209	>gi|28269781|tpg|DAA00959.1| TPA_inf: hypothetical protein (chloroplast) [Chlamydomonas reinhardtii]	285	59.3816
21168:2	3	K.LNVINQLTNNETTTQK.N			915.984	2	1830.96	1830.96	0	2.3	1175	Specific	314.1	210.7	210.7	6.87	209	>gi|28269781|tpg|DAA00959.1| TPA_inf: hypothetical protein (chloroplast) [Chlamydomonas reinhardtii]	285	84.3633
22214:2	3	K.LNVINQLTNN[+0.984]ETTTQK.N		N[+1]	916.475	2	1831.94	1831.94	0	1.9	1175	Specific	71.07	31.93	25.51	2.16	209	>gi|28269781|tpg|DAA00959.1| TPA_inf: hypothetical protein (chloroplast) [Chlamydomonas reinhardtii]	285	85.858
21629:2	3	K.LNVINQLTNNETTTQ[+0.984]K.N		Q[+1]	916.478	2	1831.95	1831.94	0	4.7	1175	Specific	139.73	97.2	10.36	3.01	209	>gi|28269781|tpg|DAA00959.1| TPA_inf: hypothetical protein (chloroplast) [Chlamydomonas reinhardtii]	285	85.01
22165:2	3	K.LNVINQLTN[+0.984]NETTTQK.N		N[+1]	916.477	2	1831.95	1831.94	0	3.5	1175	Specific	205.61	147.69	20.19	4.63	209	>gi|28269781|tpg|DAA00959.1| TPA_inf: hypothetical protein (chloroplast) [Chlamydomonas reinhardtii]	285	85.7993
20065:2	3	K.LN[+0.984]VINQ[+0.984]LTNNETTTQK.N		N[+1], Q[+1]	916.977	2	1832.95	1832.92	0	12.5	1175	Specific	153.83	100.48	18.28	2.32	209	>gi|28269781|tpg|DAA00959.1| TPA_inf: hypothetical protein (chloroplast) [Chlamydomonas reinhardtii]	285	82.585
43067:2	3	K.IQTVLQTIITNFK.S			759.95	2	1518.89	1518.89	0	2.5	1202	Specific	633.09	397.14	397.14	11.65	209	>gi|28269781|tpg|DAA00959.1| TPA_inf: hypothetical protein (chloroplast) [Chlamydomonas reinhardtii]	285	114.344
38045:2	3	K.IQTVLQTIITN[+0.984]FK.S		N[+1]	760.442	2	1519.88	1519.87	0	2.9	1202	Specific	131.91	99.78	48.43	4.19	209	>gi|28269781|tpg|DAA00959.1| TPA_inf: hypothetical protein (chloroplast) [Chlamydomonas reinhardtii]	285	107.192
18923:2	3	K.SSLYNQTQLLR.V			661.859	2	1322.71	1322.71	0	3.8	1215	Specific	310.64	115.64	115.64	6.2	209	>gi|28269781|tpg|DAA00959.1| TPA_inf: hypothetical protein (chloroplast) [Chlamydomonas reinhardtii]	285	80.9336
18424:3	3	K.TDKDLQWWR.T			416.544	3	1247.62	1247.62	0	1.5	1228	Specific	166	108.99	108.99	3.02	209	>gi|28269781|tpg|DAA00959.1| TPA_inf: hypothetical protein (chloroplast) [Chlamydomonas reinhardtii]	285	80.2248
39990:2	3	K.SNLYQTLYGNYEISDYLLR.N			1163.08	2	2325.15	2325.14	0	2.9	1277	Specific	105.11	78.17	78.17	2.94	209	>gi|28269781|tpg|DAA00959.1| TPA_inf: hypothetical protein (chloroplast) [Chlamydomonas reinhardtii]	285	109.888
18176:2	3	R.NVPTGSSAVIDSTVLRK.K			872.487	2	1743.97	1743.96	0	4.2	1296	Specific	113.47	63.91	63.91	2.56	209	>gi|28269781|tpg|DAA00959.1| TPA_inf: hypothetical protein (chloroplast) [Chlamydomonas reinhardtii]	285	79.8472
07114:2	3	K.KQDNQAYLPK.E			602.822	2	1204.64	1204.63	0	3.4	1313	Specific	274.66	62.11	62.11	3.19	209	>gi|28269781|tpg|DAA00959.1| TPA_inf: hypothetical protein (chloroplast) [Chlamydomonas reinhardtii]	285	57.2637
09436:2	3	K.QDNQAYLPK.E			538.773	2	1076.54	1076.54	0	1.6	1314	Specific	308	79.71	79.71	4.37	209	>gi|28269781|tpg|DAA00959.1| TPA_inf: hypothetical protein (chloroplast) [Chlamydomonas reinhardtii]	285	63.6512
20643:2	3	R.LVGLDNLTK.I			486.791	2	972.574	972.572	0	2.2	1376	Specific	259	72.8	72.8	4.91	209	>gi|28269781|tpg|DAA00959.1| TPA_inf: hypothetical protein (chloroplast) [Chlamydomonas reinhardtii]	285	83.5341
29275:2	3	K.IDNITTLQGAFITK.E			767.929	2	1534.85	1534.85	0	2.8	1385	Specific	600.11	408.6	408.6	11.65	209	>gi|28269781|tpg|DAA00959.1| TPA_inf: hypothetical protein (chloroplast) [Chlamydomonas reinhardtii]	285	95.3704
05298:2	3	R.KQELTN[+0.984]SLK.K		N[+1]	531.297	2	1061.59	1061.58	0	1.9	1412	Specific	314.29	28.44	28.44	2.57	209	>gi|28269781|tpg|DAA00959.1| TPA_inf: hypothetical protein (chloroplast) [Chlamydomonas reinhardtii]	285	50.3753
17211:2	3	R.YLSNLQVNNSTLTNK.N			854.95	2	1708.89	1708.89	0	3.5	1486	Specific	424.39	293.71	293.71	8.68	209	>gi|28269781|tpg|DAA00959.1| TPA_inf: hypothetical protein (chloroplast) [Chlamydomonas reinhardtii]	285	78.4542
18615:2	3	R.YLSNLQVNNSTLTN[+0.984]K.N		N[+1]	855.442	2	1709.88	1709.87	0	3.4	1486	Specific	54.64	48.83	25.81	2.56	209	>gi|28269781|tpg|DAA00959.1| TPA_inf: hypothetical protein (chloroplast) [Chlamydomonas reinhardtii]	285	80.5171
15711:3	3	K.NVSFKPLSNTNSVPSTNM[+15.995]ASPTTSR.N		M[+16]	885.103	3	2653.29	2653.29	0	2.1	1501	Specific	223.34	78.89	78.89	4.61	209	>gi|28269781|tpg|DAA00959.1| TPA_inf: hypothetical protein (chloroplast) [Chlamydomonas reinhardtii]	285	76.2139
10890:2	3	A.SM[+15.995]NQNIVTESVK.V		M[+16]	683.34	2	1365.67	1365.67	0	4	1542	NRagged	122.37	52.5	52.5	2.31	209	>gi|28269781|tpg|DAA00959.1| TPA_inf: hypothetical protein (chloroplast) [Chlamydomonas reinhardtii]	285	67.2476
13881:2	3	K.VETNQVYLPEGEK.S			753.38	2	1505.75	1505.75	0	3	1554	Specific	400.8	226.54	226.54	7.57	209	>gi|28269781|tpg|DAA00959.1| TPA_inf: hypothetical protein (chloroplast) [Chlamydomonas reinhardtii]	285	73.3184
36432:3	3	K.SFDITSM[+15.995]TTTLPFYAGWDESLK[+28.031]K.F		K[+28], M[+16]	894.765	3	2682.28	2682.3	0	-7	1567	Specific	70.6	62.01	0	0.93	209	>gi|28269781|tpg|DAA00959.1| TPA_inf: hypothetical protein (chloroplast) [Chlamydomonas reinhardtii]	285	104.943
31097:2	3	K.TTLLALMDSSK.Q			590.32	2	1179.63	1179.63	0	2.7	1775	Specific	418.84	205.03	205.03	7.46	209	>gi|28269781|tpg|DAA00959.1| TPA_inf: hypothetical protein (chloroplast) [Chlamydomonas reinhardtii]	285	97.8003
19189:2	3	K.TTLLALM[+15.995]DSSK.Q		M[+16]	598.316	2	1195.63	1195.62	0	1.5	1775	Specific	381.86	172.55	172.55	6.55	209	>gi|28269781|tpg|DAA00959.1| TPA_inf: hypothetical protein (chloroplast) [Chlamydomonas reinhardtii]	285	81.3374
32017:2	3	K.FNTNTTLTGNALITNNVNSIEEDDLR.W			1440.21	2	2879.41	2879.4	0	2.8	1825	Specific	250.67	151.36	151.36	5.8	209	>gi|28269781|tpg|DAA00959.1| TPA_inf: hypothetical protein (chloroplast) [Chlamydomonas reinhardtii]	285	99.0331
22450:2	3	N.ALITNNVNSIEEDDLR.W			908.461	2	1815.91	1815.91	0	3.7	1835	NRagged	127.56	85.04	85.04	2.57	209	>gi|28269781|tpg|DAA00959.1| TPA_inf: hypothetical protein (chloroplast) [Chlamydomonas reinhardtii]	285	86.1709
22440:2	3	N.ALITNNVNSIEEDDLR.W			908.462	2	1815.92	1815.91	0	4.4	1835	NRagged	137.09	64.95	64.95	2.57	209	>gi|28269781|tpg|DAA00959.1| TPA_inf: hypothetical protein (chloroplast) [Chlamydomonas reinhardtii]	285	86.1626
14325:3	3	R.REFQQVLKPLQR.Y			514.637	3	1541.9	1541.89	0	2.9	1892	Specific	101.66	8.11	8.11	1.1	209	>gi|28269781|tpg|DAA00959.1| TPA_inf: hypothetical protein (chloroplast) [Chlamydomonas reinhardtii]	285	74.0241
14349:3	3	R.REFQQVLKPLQR.Y			514.636	3	1541.89	1541.89	0	2.1	1892	Specific	230.11	48.39	48.39	3.45	209	>gi|28269781|tpg|DAA00959.1| TPA_inf: hypothetical protein (chloroplast) [Chlamydomonas reinhardtii]	285	74.0538
17625:3	3	R.EFQQVLKPLQR.Y			462.603	3	1385.79	1385.79	0	2.8	1893	Specific	239.08	155.5	155.5	5.38	209	>gi|28269781|tpg|DAA00959.1| TPA_inf: hypothetical protein (chloroplast) [Chlamydomonas reinhardtii]	285	79.0504
29859:2	3	R.E[-18.011]FQQVLKPLQR.Y		E[-18]	684.395	2	1367.78	1367.78	0	2.3	1893	Specific	209.7	73.53	73.53	3.23	209	>gi|28269781|tpg|DAA00959.1| TPA_inf: hypothetical protein (chloroplast) [Chlamydomonas reinhardtii]	285	96.1454
34689:2	3	R.YIPQNGGFTWPGDYLR.L			942.45	2	1883.89	1883.91	0	-7.4	1904	Specific	97.72	13.43	13.43	0.68	209	>gi|28269781|tpg|DAA00959.1| TPA_inf: hypothetical protein (chloroplast) [Chlamydomonas reinhardtii]	285	102.542
34395:2	3	R.YIPQN[+0.984]GGFTWPGDYLR.L		N[+1]	942.952	2	1884.9	1884.89	0	2.8	1904	Specific	64.25	32.21	16.26	1.86	209	>gi|28269781|tpg|DAA00959.1| TPA_inf: hypothetical protein (chloroplast) [Chlamydomonas reinhardtii]	285	102.149
12702:2	3	R.LEIVEM[+15.995]PK.L		M[+16]	487.767	2	974.526	974.523	0	3.2	1920	Specific	240.77	35.26	35.26	3.07	209	>gi|28269781|tpg|DAA00959.1| TPA_inf: hypothetical protein (chloroplast) [Chlamydomonas reinhardtii]	285	70.9398
12833:2	3	R.LEIVEM[+15.995]PK.L		M[+16]	487.767	2	974.526	974.523	0	3.5	1920	Specific	324.24	44.54	44.54	4.68	209	>gi|28269781|tpg|DAA00959.1| TPA_inf: hypothetical protein (chloroplast) [Chlamydomonas reinhardtii]	285	71.2453
17043:2	3	K.INVQPVGIM[+15.995]PR.K		M[+16]	620.35	2	1239.69	1239.69	0	3.8	1942	Specific	377.23	79.5	79.5	6.38	209	>gi|28269781|tpg|DAA00959.1| TPA_inf: hypothetical protein (chloroplast) [Chlamydomonas reinhardtii]	285	78.1729
17160:2	3	K.INVQPVGIM[+15.995]PR.K		M[+16]	620.35	2	1239.69	1239.69	0	3.2	1942	Specific	392.94	100.44	100.44	6.87	209	>gi|28269781|tpg|DAA00959.1| TPA_inf: hypothetical protein (chloroplast) [Chlamydomonas reinhardtii]	285	78.3694
10513:2	3	K.LSQAYSTQQLTK.V			684.364	2	1367.72	1367.72	0	2.8	1968	Specific	209.02	77.59	77.59	2.94	209	>gi|28269781|tpg|DAA00959.1| TPA_inf: hypothetical protein (chloroplast) [Chlamydomonas reinhardtii]	285	66.3421
13680:3	4	K.NLVTDSEDLEEKPGER.S			610.964	3	1830.88	1830.87	0	3.4	142	Specific	255.38	165.55	165.55	5.65	163	>Cre03.g175200.t1.2 pacid=30786650 transcript=Cre03.g175200.t1.2 locus=Cre03.g175200 ID=Cre03.g175200.t1.2.v5.5 annot-version=v5.5	12762	72.8434
13716:2	4	K.NLVT[+79.966]DS[+79.966]EDLEEKPGER.S		S[+80], T[+80]	995.907	2	1990.81	1990.8	0	1.7	142	Specific	454.57	371.09	371.09	8.74	163	>Cre03.g175200.t1.2 pacid=30786650 transcript=Cre03.g175200.t1.2 locus=Cre03.g175200 ID=Cre03.g175200.t1.2.v5.5 annot-version=v5.5	12762	72.9875
39994:2	4	R.C[+71.037]VEIVIEGWPDVGNLPTADELK.D		C[+71]	1234.63	2	2468.25	2468.24	0	3.5	163	Specific	24.95	24.95	24.95	2.52	163	>Cre03.g175200.t1.2 pacid=30786650 transcript=Cre03.g175200.t1.2 locus=Cre03.g175200 ID=Cre03.g175200.t1.2.v5.5 annot-version=v5.5	12762	109.895
18789:2	4	W.PDVGNLPTADELK.D			684.856	2	1368.71	1368.7	0	3.3	172	NRagged	377.77	143.53	143.53	7.1	163	>Cre03.g175200.t1.2 pacid=30786650 transcript=Cre03.g175200.t1.2 locus=Cre03.g175200 ID=Cre03.g175200.t1.2.v5.5 annot-version=v5.5	12762	80.7444
23737:2	4	K.DLLTVQEGHIFEK.Q			764.906	2	1528.8	1528.8	0	2.7	185	Specific	180.42	60.47	60.47	2.71	163	>Cre03.g175200.t1.2 pacid=30786650 transcript=Cre03.g175200.t1.2 locus=Cre03.g175200 ID=Cre03.g175200.t1.2.v5.5 annot-version=v5.5	12762	87.9636
24199:2	4	K.DLLTVQEGHIFEK.Q			764.905	2	1528.8	1528.8	0	0.8	185	Specific	341.09	258.9	258.9	7.3	163	>Cre03.g175200.t1.2 pacid=30786650 transcript=Cre03.g175200.t1.2 locus=Cre03.g175200 ID=Cre03.g175200.t1.2.v5.5 annot-version=v5.5	12762	88.7049
26691:2	4	K.DLLTVQEGHIFEK.Q			764.905	2	1528.8	1528.8	0	1	185	Specific	448.67	271.62	271.62	8.43	163	>Cre03.g175200.t1.2 pacid=30786650 transcript=Cre03.g175200.t1.2 locus=Cre03.g175200 ID=Cre03.g175200.t1.2.v5.5 annot-version=v5.5	12762	91.9727
32852:2	4	K.DLLTVQEGHIFEK[+28.031].Q		K[+28]	778.922	2	1556.84	1556.83	0	3.2	185	Specific	71.28	30.98	30.98	2.4	163	>Cre03.g175200.t1.2 pacid=30786650 transcript=Cre03.g175200.t1.2 locus=Cre03.g175200 ID=Cre03.g175200.t1.2.v5.5 annot-version=v5.5	12762	100.146
27256:2	4	K.DLLTVQ[+0.984]EGHIFEK.Q		Q[+1]	765.398	2	1529.79	1529.78	0	2.9	185	Specific	140.57	80.21	80.21	3.25	163	>Cre03.g175200.t1.2 pacid=30786650 transcript=Cre03.g175200.t1.2 locus=Cre03.g175200 ID=Cre03.g175200.t1.2.v5.5 annot-version=v5.5	12762	92.7098
29130:2	4	K.DLLTVQEGH[+15.995]IFEK.Q		H[+16]	772.903	2	1544.8	1544.8	0	2.2	185	Specific	243.14	124.75	124.75	6.09	163	>Cre03.g175200.t1.2 pacid=30786650 transcript=Cre03.g175200.t1.2 locus=Cre03.g175200 ID=Cre03.g175200.t1.2.v5.5 annot-version=v5.5	12762	95.1843
10060:2	4	K.QDLLDDR.R			437.718	2	874.429	874.427	0	2.6	198	Specific	225.71	1.01	1.01	2.48	163	>Cre03.g175200.t1.2 pacid=30786650 transcript=Cre03.g175200.t1.2 locus=Cre03.g175200 ID=Cre03.g175200.t1.2.v5.5 annot-version=v5.5	12762	65.2443
10988:2	4	K.Q[+0.984]DLLDDR.R		Q[+1]	438.21	2	875.413	875.41	0	2.3	198	Specific	270.96	24.73	24.73	3.98	163	>Cre03.g175200.t1.2 pacid=30786650 transcript=Cre03.g175200.t1.2 locus=Cre03.g175200 ID=Cre03.g175200.t1.2.v5.5 annot-version=v5.5	12762	67.4382
07564:2	4	K.QDLLDDRR.K			515.769	2	1030.53	1030.53	0	2.2	198	Specific	379.63	121.83	121.83	5.18	163	>Cre03.g175200.t1.2 pacid=30786650 transcript=Cre03.g175200.t1.2 locus=Cre03.g175200 ID=Cre03.g175200.t1.2.v5.5 annot-version=v5.5	12762	58.4673
12229:2	4	K.Q[-17.027]DLLDDRR.K		Q[-17]	507.255	2	1013.5	1013.5	0	2.7	198	Specific	215.57	16.93	16.93	0.56	163	>Cre03.g175200.t1.2 pacid=30786650 transcript=Cre03.g175200.t1.2 locus=Cre03.g175200 ID=Cre03.g175200.t1.2.v5.5 annot-version=v5.5	12762	70.0652
35703:2	4	K.LEIQYEDYIAEVEIR.T			941.978	2	1882.95	1882.94	0	2.6	207	Specific	463.81	285.75	285.75	9.05	163	>Cre03.g175200.t1.2 pacid=30786650 transcript=Cre03.g175200.t1.2 locus=Cre03.g175200 ID=Cre03.g175200.t1.2.v5.5 annot-version=v5.5	12762	103.94
03498:2	4	R.TEYVDGK.S			406.196	2	811.384	811.383	0	0.9	222	Specific	266.5	21.97	21.97	2.85	163	>Cre03.g175200.t1.2 pacid=30786650 transcript=Cre03.g175200.t1.2 locus=Cre03.g175200 ID=Cre03.g175200.t1.2.v5.5 annot-version=v5.5	12762	38.9814
02718:2	4	R.TEYVDGK.S			406.196	2	811.385	811.383	0	2.6	222	Specific	280.37	47.88	47.88	4.02	163	>Cre03.g175200.t1.2 pacid=30786650 transcript=Cre03.g175200.t1.2 locus=Cre03.g175200 ID=Cre03.g175200.t1.2.v5.5 annot-version=v5.5	12762	26.7377
03409:2	4	R.TEYVDGK.S			406.196	2	811.385	811.383	0	2.5	222	Specific	287.36	53.51	53.51	3.84	163	>Cre03.g175200.t1.2 pacid=30786650 transcript=Cre03.g175200.t1.2 locus=Cre03.g175200 ID=Cre03.g175200.t1.2.v5.5 annot-version=v5.5	12762	37.4571
03626:2	4	R.TEYVDGK.S			406.196	2	811.385	811.383	0	2	222	Specific	300.33	63.35	63.35	4.49	163	>Cre03.g175200.t1.2 pacid=30786650 transcript=Cre03.g175200.t1.2 locus=Cre03.g175200 ID=Cre03.g175200.t1.2.v5.5 annot-version=v5.5	12762	40.5324
03556:2	4	R.TEYVDGK.S			406.196	2	811.384	811.383	0	1.3	222	Specific	304.16	63.77	63.77	4.81	163	>Cre03.g175200.t1.2 pacid=30786650 transcript=Cre03.g175200.t1.2 locus=Cre03.g175200 ID=Cre03.g175200.t1.2.v5.5 annot-version=v5.5	12762	39.7528
03447:2	4	R.TEYVDGK.S			406.196	2	811.384	811.383	0	1.3	222	Specific	314.75	54.72	54.72	3.99	163	>Cre03.g175200.t1.2 pacid=30786650 transcript=Cre03.g175200.t1.2 locus=Cre03.g175200 ID=Cre03.g175200.t1.2.v5.5 annot-version=v5.5	12762	38.2231
02806:2	4	R.TEYVDGK.S			406.196	2	811.385	811.383	0	1.8	222	Specific	321.36	57.99	57.99	4.96	163	>Cre03.g175200.t1.2 pacid=30786650 transcript=Cre03.g175200.t1.2 locus=Cre03.g175200 ID=Cre03.g175200.t1.2.v5.5 annot-version=v5.5	12762	28.2945
03352:2	4	R.TEYVDGK.S			406.196	2	811.385	811.383	0	2.4	222	Specific	324.8	57.81	57.81	4.55	163	>Cre03.g175200.t1.2 pacid=30786650 transcript=Cre03.g175200.t1.2 locus=Cre03.g175200 ID=Cre03.g175200.t1.2.v5.5 annot-version=v5.5	12762	36.6983
02947:2	4	R.TEYVDGK.S			406.196	2	811.385	811.383	0	1.9	222	Specific	331.28	57.47	57.47	4.55	163	>Cre03.g175200.t1.2 pacid=30786650 transcript=Cre03.g175200.t1.2 locus=Cre03.g175200 ID=Cre03.g175200.t1.2.v5.5 annot-version=v5.5	12762	30.5823
02862:2	4	R.TEYVDGK.S			406.196	2	811.385	811.383	0	2.3	222	Specific	334.73	43.05	43.05	4.29	163	>Cre03.g175200.t1.2 pacid=30786650 transcript=Cre03.g175200.t1.2 locus=Cre03.g175200 ID=Cre03.g175200.t1.2.v5.5 annot-version=v5.5	12762	29.0582
02901:2	4	R.TEYVDGK.S			406.196	2	811.385	811.383	0	1.9	222	Specific	347.5	57.04	57.04	5.18	163	>Cre03.g175200.t1.2 pacid=30786650 transcript=Cre03.g175200.t1.2 locus=Cre03.g175200 ID=Cre03.g175200.t1.2.v5.5 annot-version=v5.5	12762	29.8211
03320:2	4	R.TEYVDGK.S			406.196	2	811.385	811.383	0	2.2	222	Specific	360.29	65.8	65.8	4.68	163	>Cre03.g175200.t1.2 pacid=30786650 transcript=Cre03.g175200.t1.2 locus=Cre03.g175200 ID=Cre03.g175200.t1.2.v5.5 annot-version=v5.5	12762	35.9272
03278:2	4	R.TEYVDGK.S			406.196	2	811.385	811.383	0	1.6	222	Specific	399.46	70.18	70.18	6.14	163	>Cre03.g175200.t1.2 pacid=30786650 transcript=Cre03.g175200.t1.2 locus=Cre03.g175200 ID=Cre03.g175200.t1.2.v5.5 annot-version=v5.5	12762	35.1638
03002:2	4	R.TEYVDGK.S			406.196	2	811.385	811.383	0	2.2	222	Specific	405.54	69.17	69.17	5.73	163	>Cre03.g175200.t1.2 pacid=30786650 transcript=Cre03.g175200.t1.2 locus=Cre03.g175200 ID=Cre03.g175200.t1.2.v5.5 annot-version=v5.5	12762	31.3524
03186:2	4	R.TEYVDGK.S			406.196	2	811.385	811.383	0	2	222	Specific	409.73	68.3	68.3	5.88	163	>Cre03.g175200.t1.2 pacid=30786650 transcript=Cre03.g175200.t1.2 locus=Cre03.g175200 ID=Cre03.g175200.t1.2.v5.5 annot-version=v5.5	12762	33.6389
03231:2	4	R.TEYVDGK.S			406.196	2	811.385	811.383	0	1.8	222	Specific	415.65	68.95	68.95	6.22	163	>Cre03.g175200.t1.2 pacid=30786650 transcript=Cre03.g175200.t1.2 locus=Cre03.g175200 ID=Cre03.g175200.t1.2.v5.5 annot-version=v5.5	12762	34.399
03138:2	4	R.TEYVDGK.S			406.196	2	811.385	811.383	0	2.2	222	Specific	421.52	69.68	69.68	6.27	163	>Cre03.g175200.t1.2 pacid=30786650 transcript=Cre03.g175200.t1.2 locus=Cre03.g175200 ID=Cre03.g175200.t1.2.v5.5 annot-version=v5.5	12762	32.8742
03082:2	4	R.TEYVDGK.S			406.196	2	811.385	811.383	0	2.1	222	Specific	422.86	69.04	69.04	6.27	163	>Cre03.g175200.t1.2 pacid=30786650 transcript=Cre03.g175200.t1.2 locus=Cre03.g175200 ID=Cre03.g175200.t1.2.v5.5 annot-version=v5.5	12762	32.1187
15415:2	4	R.GINAIDIK.G			422.252	2	843.497	843.493	0	3.9	245	Specific	372.47	41.59	41.59	5.8	163	>Cre03.g175200.t1.2 pacid=30786650 transcript=Cre03.g175200.t1.2 locus=Cre03.g175200 ID=Cre03.g175200.t1.2.v5.5 annot-version=v5.5	12762	75.7337
16548:2	4	R.GIN[+0.984]AIDIK.G		N[+1]	422.743	2	844.479	844.477	0	1.7	245	Specific	288.01	42.38	42.38	3.84	163	>Cre03.g175200.t1.2 pacid=30786650 transcript=Cre03.g175200.t1.2 locus=Cre03.g175200 ID=Cre03.g175200.t1.2.v5.5 annot-version=v5.5	12762	77.4353
15677:2	4	R.GIN[+0.984]AIDIK.G		N[+1]	422.743	2	844.479	844.477	0	1.6	245	Specific	304.21	37.08	37.08	4.27	163	>Cre03.g175200.t1.2 pacid=30786650 transcript=Cre03.g175200.t1.2 locus=Cre03.g175200 ID=Cre03.g175200.t1.2.v5.5 annot-version=v5.5	12762	76.1463
14121:2	4	K.GAALMPASEVER.I			615.813	2	1230.62	1230.61	0	3.1	253	Specific	372.76	142.6	142.6	7.18	163	>Cre03.g175200.t1.2 pacid=30786650 transcript=Cre03.g175200.t1.2 locus=Cre03.g175200 ID=Cre03.g175200.t1.2.v5.5 annot-version=v5.5	12762	73.6902
10584:2	4	K.GAALM[+15.995]PASEVER.I		M[+16]	623.811	2	1246.61	1246.61	0	4.3	253	Specific	266.72	51.17	51.17	4.57	163	>Cre03.g175200.t1.2 pacid=30786650 transcript=Cre03.g175200.t1.2 locus=Cre03.g175200 ID=Cre03.g175200.t1.2.v5.5 annot-version=v5.5	12762	66.5188
10254:2	4	K.GAALM[+15.995]PASEVER.I		M[+16]	623.81	2	1246.61	1246.61	0	3	253	Specific	439.55	178.61	178.61	7.79	163	>Cre03.g175200.t1.2 pacid=30786650 transcript=Cre03.g175200.t1.2 locus=Cre03.g175200 ID=Cre03.g175200.t1.2.v5.5 annot-version=v5.5	12762	65.7503
11337:2	4	K.GAALM[+15.995]PAS[+79.966]EVER.I		M[+16], S[+80]	663.793	2	1326.58	1326.58	0	2.8	253	Specific	280.74	76.83	76.83	5.95	163	>Cre03.g175200.t1.2 pacid=30786650 transcript=Cre03.g175200.t1.2 locus=Cre03.g175200 ID=Cre03.g175200.t1.2.v5.5 annot-version=v5.5	12762	68.211
08999:2	4	A.ALM[+15.995]PASEVER.I		M[+16]	559.781	2	1118.55	1118.55	0	2.5	255	NRagged	280.3	23.33	23.33	2.83	163	>Cre03.g175200.t1.2 pacid=30786650 transcript=Cre03.g175200.t1.2 locus=Cre03.g175200 ID=Cre03.g175200.t1.2.v5.5 annot-version=v5.5	12762	62.5335
09149:2	4	R.IC[+71.037]NEC[+71.037]LPK.Q		C[+71]*2	531.262	2	1061.52	1061.51	0	4.2	265	Specific	200.4	33.51	33.51	2.18	163	>Cre03.g175200.t1.2 pacid=30786650 transcript=Cre03.g175200.t1.2 locus=Cre03.g175200 ID=Cre03.g175200.t1.2.v5.5 annot-version=v5.5	12762	62.9286
21958:2	4	K.QPYMVDIAVM[+15.995]DK.V		M[+16]	713.345	2	1425.68	1425.68	0	4.8	273	Specific	422.37	259.93	259.93	7.74	163	>Cre03.g175200.t1.2 pacid=30786650 transcript=Cre03.g175200.t1.2 locus=Cre03.g175200 ID=Cre03.g175200.t1.2.v5.5 annot-version=v5.5	12762	85.4925
31952:2	4	K.Q[-17.027]PYMVDIAVM[+15.995]DK.V		M[+16], Q[-17]	704.831	2	1408.65	1408.65	0	3.6	273	Specific	89.5	11.35	11.35	1.68	163	>Cre03.g175200.t1.2 pacid=30786650 transcript=Cre03.g175200.t1.2 locus=Cre03.g175200 ID=Cre03.g175200.t1.2.v5.5 annot-version=v5.5	12762	98.947
23814:2	4	K.Q[+0.984]PYM[+15.995]VDIAVMDK.V		M[+16], Q[+1]	713.836	2	1426.66	1426.66	0	3.6	273	Specific	172.44	50.09	50.09	2.68	163	>Cre03.g175200.t1.2 pacid=30786650 transcript=Cre03.g175200.t1.2 locus=Cre03.g175200 ID=Cre03.g175200.t1.2.v5.5 annot-version=v5.5	12762	88.0782
17843:2	4	K.QPYM[+31.990]VDIAVM[+15.995]DK.V		M[+16][+32]	729.338	2	1457.67	1457.66	0	2.7	273	Specific	417.7	256.1	256.1	8.01	163	>Cre03.g175200.t1.2 pacid=30786650 transcript=Cre03.g175200.t1.2 locus=Cre03.g175200 ID=Cre03.g175200.t1.2.v5.5 annot-version=v5.5	12762	79.3907
24021:2	4	K.Q[-17.027]PYM[+15.995]VDIAVM[+15.995]DK.V		M[+16]*2, Q[-17]	712.83	2	1424.65	1424.64	0	5.9	273	Specific	194.05	54.1	54.1	2.41	163	>Cre03.g175200.t1.2 pacid=30786650 transcript=Cre03.g175200.t1.2 locus=Cre03.g175200 ID=Cre03.g175200.t1.2.v5.5 annot-version=v5.5	12762	88.4264
20381:2	4	Y.MVDIAVMDK.V			511.258	2	1021.51	1021.51	0	3.2	276	NRagged	365.03	47.16	47.16	5.22	163	>Cre03.g175200.t1.2 pacid=30786650 transcript=Cre03.g175200.t1.2 locus=Cre03.g175200 ID=Cre03.g175200.t1.2.v5.5 annot-version=v5.5	12762	83.1319
16263:2	4	Y.M[+15.995]VDIAVMDK.V		M[+16]	519.256	2	1037.51	1037.5	0	4.4	276	NRagged	186.07	11.85	11.85	0.86	163	>Cre03.g175200.t1.2 pacid=30786650 transcript=Cre03.g175200.t1.2 locus=Cre03.g175200 ID=Cre03.g175200.t1.2.v5.5 annot-version=v5.5	12762	77.0626
13469:2	4	Y.MVDIAVM[+15.995]DK.V		M[+16]	519.256	2	1037.5	1037.5	0	3.2	276	NRagged	372.47	115.18	115.18	5.61	163	>Cre03.g175200.t1.2 pacid=30786650 transcript=Cre03.g175200.t1.2 locus=Cre03.g175200 ID=Cre03.g175200.t1.2.v5.5 annot-version=v5.5	12762	72.4253
11396:2	4	Y.M[+31.990]VDIAVM[+15.995]DK.V		M[+16][+32]	535.25	2	1069.49	1069.49	0	2.3	276	NRagged	139.59	22.15	22.15	1.53	163	>Cre03.g175200.t1.2 pacid=30786650 transcript=Cre03.g175200.t1.2 locus=Cre03.g175200 ID=Cre03.g175200.t1.2.v5.5 annot-version=v5.5	12762	68.3336
11952:3	4	R.NRIEQWYQSR.G			460.567	3	1379.69	1379.68	0	4.1	287	Specific	188.51	12.8	12.8	1.68	163	>Cre03.g175200.t1.2 pacid=30786650 transcript=Cre03.g175200.t1.2 locus=Cre03.g175200 ID=Cre03.g175200.t1.2.v5.5 annot-version=v5.5	12762	69.5332
11956:2	4	R.NRIEQWYQSR.G			690.347	2	1379.69	1379.68	0	3.5	287	Specific	484.52	124.89	124.89	7.44	163	>Cre03.g175200.t1.2 pacid=30786650 transcript=Cre03.g175200.t1.2 locus=Cre03.g175200 ID=Cre03.g175200.t1.2.v5.5 annot-version=v5.5	12762	69.5421
08209:3	4	R.NRIEQW[+15.995]YQSR.G		W[+16]	465.897	3	1395.68	1395.68	0	0.8	287	Specific	53.3	3.28	3.28	0.42	163	>Cre03.g175200.t1.2 pacid=30786650 transcript=Cre03.g175200.t1.2 locus=Cre03.g175200 ID=Cre03.g175200.t1.2.v5.5 annot-version=v5.5	12762	60.3308
07090:2	4	R.NRIEQW[+31.990]YQSR.G		W[+32]	706.341	2	1411.67	1411.67	0	1.8	287	Specific	234.62	87.93	87.93	3.67	163	>Cre03.g175200.t1.2 pacid=30786650 transcript=Cre03.g175200.t1.2 locus=Cre03.g175200 ID=Cre03.g175200.t1.2.v5.5 annot-version=v5.5	12762	57.1813
12906:2	4	R.NRIEQWYQ[+0.984]SR.G		Q[+1]	690.838	2	1380.67	1380.67	0	3.1	287	Specific	384.47	196.1	132.34	5.91	163	>Cre03.g175200.t1.2 pacid=30786650 transcript=Cre03.g175200.t1.2 locus=Cre03.g175200 ID=Cre03.g175200.t1.2.v5.5 annot-version=v5.5	12762	71.408
12537:2	4	R.NRIEQ[+0.984]WYQSR.G		Q[+1]	690.838	2	1380.67	1380.67	0	2.8	287	Specific	408.14	160.27	121.12	6.29	163	>Cre03.g175200.t1.2 pacid=30786650 transcript=Cre03.g175200.t1.2 locus=Cre03.g175200 ID=Cre03.g175200.t1.2.v5.5 annot-version=v5.5	12762	70.6505
10229:2	4	N.RIEQWYQSR.G			633.325	2	1265.64	1265.64	0	3.4	288	NRagged	329.24	108.4	108.4	4.75	163	>Cre03.g175200.t1.2 pacid=30786650 transcript=Cre03.g175200.t1.2 locus=Cre03.g175200 ID=Cre03.g175200.t1.2.v5.5 annot-version=v5.5	12762	65.6494
11421:2	4	R.IEQWYQSR.G			555.274	2	1109.54	1109.54	0	2.5	289	Specific	362.47	79.68	79.68	5.61	163	>Cre03.g175200.t1.2 pacid=30786650 transcript=Cre03.g175200.t1.2 locus=Cre03.g175200 ID=Cre03.g175200.t1.2.v5.5 annot-version=v5.5	12762	68.4155
12176:2	4	R.IEQWYQ[+0.984]SR.G		Q[+1]	555.766	2	1110.52	1110.52	0	2.8	289	Specific	293.45	65.64	65.64	4.35	163	>Cre03.g175200.t1.2 pacid=30786650 transcript=Cre03.g175200.t1.2 locus=Cre03.g175200 ID=Cre03.g175200.t1.2.v5.5 annot-version=v5.5	12762	69.9522
11266:2	4	R.IEQW[+15.995]YQSR.G		W[+16]	563.27	2	1125.53	1125.53	0	0.6	289	Specific	337.79	43.47	43.47	3.23	163	>Cre03.g175200.t1.2 pacid=30786650 transcript=Cre03.g175200.t1.2 locus=Cre03.g175200 ID=Cre03.g175200.t1.2.v5.5 annot-version=v5.5	12762	68.0519
43518:2	4	R.GLPFC[+71.037]YVGFFDGMDDGILR.A		C[+71]	1097.01	2	2193.02	2193.01	0	2.5	297	Specific	210.14	186.77	186.77	5.37	163	>Cre03.g175200.t1.2 pacid=30786650 transcript=Cre03.g175200.t1.2 locus=Cre03.g175200 ID=Cre03.g175200.t1.2.v5.5 annot-version=v5.5	12762	114.938
42992:2	4	R.GLPFC[+71.037]YVGFFDGM[+15.995]DDGILR.A		C[+71], M[+16]	1105.01	2	2209.01	2209.01	0	1.4	297	Specific	324.68	243.76	243.76	7.67	163	>Cre03.g175200.t1.2 pacid=30786650 transcript=Cre03.g175200.t1.2 locus=Cre03.g175200 ID=Cre03.g175200.t1.2.v5.5 annot-version=v5.5	12762	114.261
32749:2	4	F.C[+71.037]YVGFFDGM[+15.995]DDGILR.A		C[+71], M[+16]	897.898	2	1794.79	1794.78	0	3.2	301	NRagged	357.49	217.24	217.24	7.02	163	>Cre03.g175200.t1.2 pacid=30786650 transcript=Cre03.g175200.t1.2 locus=Cre03.g175200 ID=Cre03.g175200.t1.2.v5.5 annot-version=v5.5	12762	100.002
32050:2	4	C.YVGFFDGM[+15.995]DDGILR.A		M[+16]	810.875	2	1620.74	1620.74	0	3.5	302	NRagged	24.69	24.69	24.69	1.08	163	>Cre03.g175200.t1.2 pacid=30786650 transcript=Cre03.g175200.t1.2 locus=Cre03.g175200 ID=Cre03.g175200.t1.2.v5.5 annot-version=v5.5	12762	99.0782
11516:3	4	R.ANVTEAKIDNVSVR.F			505.943	3	1515.81	1515.81	0	1	316	Specific	237.22	54.18	54.18	3.9	163	>Cre03.g175200.t1.2 pacid=30786650 transcript=Cre03.g175200.t1.2 locus=Cre03.g175200 ID=Cre03.g175200.t1.2.v5.5 annot-version=v5.5	12762	68.6052
06848:2	4	K.IDNVSVR.F			401.725	2	802.443	802.442	0	2.1	323	Specific	291.02	20.56	20.56	3.25	163	>Cre03.g175200.t1.2 pacid=30786650 transcript=Cre03.g175200.t1.2 locus=Cre03.g175200 ID=Cre03.g175200.t1.2.v5.5 annot-version=v5.5	12762	56.4159
06637:2	4	K.IDNVSVR.F			401.725	2	802.444	802.442	0	2.4	323	Specific	372.16	66.63	66.63	5.21	163	>Cre03.g175200.t1.2 pacid=30786650 transcript=Cre03.g175200.t1.2 locus=Cre03.g175200 ID=Cre03.g175200.t1.2.v5.5 annot-version=v5.5	12762	55.6414
06409:2	4	K.IDNVSVR.F			401.725	2	802.444	802.442	0	2.4	323	Specific	406.61	68.87	68.87	5.73	163	>Cre03.g175200.t1.2 pacid=30786650 transcript=Cre03.g175200.t1.2 locus=Cre03.g175200 ID=Cre03.g175200.t1.2.v5.5 annot-version=v5.5	12762	54.8818
07353:2	4	K.IDN[+0.984]VSVR.F		N[+1]	402.217	2	803.428	803.426	0	2.3	323	Specific	315.79	33.73	33.73	3.34	163	>Cre03.g175200.t1.2 pacid=30786650 transcript=Cre03.g175200.t1.2 locus=Cre03.g175200 ID=Cre03.g175200.t1.2.v5.5 annot-version=v5.5	12762	57.8856
18808:2	4	K.LTGDSELEYSVYDEGK.V			902.915	2	1804.82	1804.81	0	5.7	335	Specific	130.96	22.87	22.87	1.76	163	>Cre03.g175200.t1.2 pacid=30786650 transcript=Cre03.g175200.t1.2 locus=Cre03.g175200 ID=Cre03.g175200.t1.2.v5.5 annot-version=v5.5	12762	80.7771
18655:2	4	K.LTGDSELEYSVYDEGK.V			902.915	2	1804.82	1804.81	0	5.3	335	Specific	192.65	114.93	114.93	4	163	>Cre03.g175200.t1.2 pacid=30786650 transcript=Cre03.g175200.t1.2 locus=Cre03.g175200 ID=Cre03.g175200.t1.2.v5.5 annot-version=v5.5	12762	80.5676
18683:2	4	K.LTGDSELEYSVYDEGK.V			902.911	2	1804.82	1804.81	0	1.7	335	Specific	209.86	156.18	156.18	4.37	163	>Cre03.g175200.t1.2 pacid=30786650 transcript=Cre03.g175200.t1.2 locus=Cre03.g175200 ID=Cre03.g175200.t1.2.v5.5 annot-version=v5.5	12762	80.6003
18790:2	4	K.LTGDSELEYS[+79.966]VYDEGK.V		S[+80]	942.896	2	1884.78	1884.78	0	3.2	335	Specific	350.73	241.61	82.37	7.57	163	>Cre03.g175200.t1.2 pacid=30786650 transcript=Cre03.g175200.t1.2 locus=Cre03.g175200 ID=Cre03.g175200.t1.2.v5.5 annot-version=v5.5	12762	80.7497
22221:2	4	K.LTGDS[+79.966]ELEY[+79.966]SVYDEGK.V		S[+80], Y[+80]	982.878	2	1964.75	1964.74	0	1.9	335	Specific	251.64	242.07	0.3	6.51	163	>Cre03.g175200.t1.2 pacid=30786650 transcript=Cre03.g175200.t1.2 locus=Cre03.g175200 ID=Cre03.g175200.t1.2.v5.5 annot-version=v5.5	12762	85.8856
22665:2	4	K.LT[+79.966]GDSELEYS[+79.966]VYDEGK.V		S[+80], T[+80]	982.879	2	1964.75	1964.74	0	2.5	335	Specific	263.85	232.47	7.62	7	163	>Cre03.g175200.t1.2 pacid=30786650 transcript=Cre03.g175200.t1.2 locus=Cre03.g175200 ID=Cre03.g175200.t1.2.v5.5 annot-version=v5.5	12762	86.4917
20676:2	4	K.LTGDS[+79.966]ELEYSVY[+79.966]DEGK.V		S[+80], Y[+80]	982.879	2	1964.75	1964.74	0	3.3	335	Specific	277.45	271.25	5.86	6.83	163	>Cre03.g175200.t1.2 pacid=30786650 transcript=Cre03.g175200.t1.2 locus=Cre03.g175200 ID=Cre03.g175200.t1.2.v5.5 annot-version=v5.5	12762	83.5957
21164:2	4	K.LTGDS[+79.966]ELEYSVY[+79.966]DEGK.V		S[+80], Y[+80]	982.878	2	1964.75	1964.74	0	2.1	335	Specific	383.72	319.65	18.05	7.73	163	>Cre03.g175200.t1.2 pacid=30786650 transcript=Cre03.g175200.t1.2 locus=Cre03.g175200 ID=Cre03.g175200.t1.2.v5.5 annot-version=v5.5	12762	84.3599
21702:2	4	K.LTGDS[+79.966]ELEY[+79.966]SVYDEGK.V		S[+80], Y[+80]	982.879	2	1964.75	1964.74	0	3.1	335	Specific	521.92	384.24	4.53	9.99	163	>Cre03.g175200.t1.2 pacid=30786650 transcript=Cre03.g175200.t1.2 locus=Cre03.g175200 ID=Cre03.g175200.t1.2.v5.5 annot-version=v5.5	12762	85.1191
11367:2	4	K.IIEASGFQR.G			510.779	2	1020.55	1020.55	0	3.4	357	Specific	246.61	83.83	83.83	5.49	163	>Cre03.g175200.t1.2 pacid=30786650 transcript=Cre03.g175200.t1.2 locus=Cre03.g175200 ID=Cre03.g175200.t1.2.v5.5 annot-version=v5.5	12762	68.2888
11733:2	4	K.IIEASGFQR.G			510.778	2	1020.55	1020.55	0	2	357	Specific	376.72	117.28	117.28	6.62	163	>Cre03.g175200.t1.2 pacid=30786650 transcript=Cre03.g175200.t1.2 locus=Cre03.g175200 ID=Cre03.g175200.t1.2.v5.5 annot-version=v5.5	12762	69.0536
12706:2	4	K.IIEASGFQ[+0.984]R.G		Q[+1]	511.27	2	1021.53	1021.53	0	1.9	357	Specific	281.78	56.23	56.23	4.62	163	>Cre03.g175200.t1.2 pacid=30786650 transcript=Cre03.g175200.t1.2 locus=Cre03.g175200 ID=Cre03.g175200.t1.2.v5.5 annot-version=v5.5	12762	70.9423
29988:2	4	F.AC[+71.037]GLLEDINIEPEQDPSDVNK.I		C[+71]	1185.56	2	2370.12	2370.11	0	2.6	383	NRagged	184.39	91.84	91.84	3.58	163	>Cre03.g175200.t1.2 pacid=30786650 transcript=Cre03.g175200.t1.2 locus=Cre03.g175200 ID=Cre03.g175200.t1.2.v5.5 annot-version=v5.5	12762	96.3266
29144:2	4	C.GLLEDINIEPEQDPSDVNK.I			1063.02	2	2125.04	2125.03	0	4.6	385	NRagged	126.6	101.44	101.44	3.88	163	>Cre03.g175200.t1.2 pacid=30786650 transcript=Cre03.g175200.t1.2 locus=Cre03.g175200 ID=Cre03.g175200.t1.2.v5.5 annot-version=v5.5	12762	95.2023
29422:2	4	C.GLLEDIN[+0.984]IEPEQDPSDVNK.I		N[+1]	1063.52	2	2126.03	2126.01	0	7.7	385	NRagged	134.2	60.36	60.36	1.87	163	>Cre03.g175200.t1.2 pacid=30786650 transcript=Cre03.g175200.t1.2 locus=Cre03.g175200 ID=Cre03.g175200.t1.2.v5.5 annot-version=v5.5	12762	95.564
23428:2	4	G.LLEDINIEPEQDPSDVNK.I			1034.51	2	2068.02	2068.01	0	5.4	386	NRagged	75.01	20.46	20.46	0.94	163	>Cre03.g175200.t1.2 pacid=30786650 transcript=Cre03.g175200.t1.2 locus=Cre03.g175200 ID=Cre03.g175200.t1.2.v5.5 annot-version=v5.5	12762	87.5348
12499:2	4	D.INIEPEQDPSDVNK.I			799.39	2	1597.77	1597.77	0	0.9	390	NRagged	52.3	31.27	31.27	2.02	163	>Cre03.g175200.t1.2 pacid=30786650 transcript=Cre03.g175200.t1.2 locus=Cre03.g175200 ID=Cre03.g175200.t1.2.v5.5 annot-version=v5.5	12762	70.6098
06556:2	4	N.IEPEQDPSDVNK.I			685.827	2	1370.65	1370.64	0	3.2	392	NRagged	169.26	56.75	56.75	2.41	163	>Cre03.g175200.t1.2 pacid=30786650 transcript=Cre03.g175200.t1.2 locus=Cre03.g175200 ID=Cre03.g175200.t1.2.v5.5 annot-version=v5.5	12762	55.4582
04731:2	4	K.IRC[+71.037]EEVQPK.S		C[+71]	586.81	2	1172.61	1172.61	0	2.7	408	Specific	338.39	49.44	49.44	3.9	163	>Cre03.g175200.t1.2 pacid=30786650 transcript=Cre03.g175200.t1.2 locus=Cre03.g175200 ID=Cre03.g175200.t1.2.v5.5 annot-version=v5.5	12762	47.588
03668:2	4	K.IRC[+71.037][-23.052]EEVQPK.S		C[-23][+71]	575.283	2	1149.56	1149.56	0	2.3	408	Specific	385.24	98.77	98.77	4.73	163	>Cre03.g175200.t1.2 pacid=30786650 transcript=Cre03.g175200.t1.2 locus=Cre03.g175200 ID=Cre03.g175200.t1.2.v5.5 annot-version=v5.5	12762	40.9595
03864:2	4	K.IRC[+71.037][-23.052]EEVQPK.S		C[-23][+71]	575.284	2	1149.56	1149.56	0	2.7	408	Specific	393.94	89.89	89.89	4.88	163	>Cre03.g175200.t1.2 pacid=30786650 transcript=Cre03.g175200.t1.2 locus=Cre03.g175200 ID=Cre03.g175200.t1.2.v5.5 annot-version=v5.5	12762	42.483
03786:2	4	K.IRC[+71.037][-23.052]EEVQPK.S		C[-23][+71]	575.283	2	1149.56	1149.56	0	1.9	408	Specific	411.67	156.43	156.43	5.9	163	>Cre03.g175200.t1.2 pacid=30786650 transcript=Cre03.g175200.t1.2 locus=Cre03.g175200 ID=Cre03.g175200.t1.2.v5.5 annot-version=v5.5	12762	41.9028
03757:2	4	K.IRC[+71.037][-23.052]EEVQPK.S		C[-23][+71]	575.284	2	1149.56	1149.56	0	3	408	Specific	494.81	180.7	180.7	6.24	163	>Cre03.g175200.t1.2 pacid=30786650 transcript=Cre03.g175200.t1.2 locus=Cre03.g175200 ID=Cre03.g175200.t1.2.v5.5 annot-version=v5.5	12762	41.7197
02012:1	4	R.C[+71.037]EEVQPK.S		C[+71]	903.427	1	903.427	903.424	0	3.1	410	Specific	221.55	14.38	14.38	2.32	163	>Cre03.g175200.t1.2 pacid=30786650 transcript=Cre03.g175200.t1.2 locus=Cre03.g175200 ID=Cre03.g175200.t1.2.v5.5 annot-version=v5.5	12762	17.9698
02108:2	4	R.C[+71.037]EEVQPK.S		C[+71]	452.216	2	903.425	903.424	0	1.4	410	Specific	372.11	62.88	62.88	4.68	163	>Cre03.g175200.t1.2 pacid=30786650 transcript=Cre03.g175200.t1.2 locus=Cre03.g175200 ID=Cre03.g175200.t1.2.v5.5 annot-version=v5.5	12762	19.3494
02055:2	4	R.C[+71.037]EEVQPK.S		C[+71]	452.216	2	903.425	903.424	0	0.7	410	Specific	414.82	113.88	113.88	4.01	163	>Cre03.g175200.t1.2 pacid=30786650 transcript=Cre03.g175200.t1.2 locus=Cre03.g175200 ID=Cre03.g175200.t1.2.v5.5 annot-version=v5.5	12762	18.5892
35661:2	4	K.SM[+15.995]ELDLDWSFQLK.N		M[+16]	814.389	2	1627.77	1627.77	0	2.5	417	Specific	34.09	1.25	1.25	2.24	163	>Cre03.g175200.t1.2 pacid=30786650 transcript=Cre03.g175200.t1.2 locus=Cre03.g175200 ID=Cre03.g175200.t1.2.v5.5 annot-version=v5.5	12762	103.892
36538:2	4	K.SM[+15.995]ELDLDWSFQLK.N		M[+16]	814.39	2	1627.77	1627.77	0	2.8	417	Specific	130.07	83.44	83.44	4.19	163	>Cre03.g175200.t1.2 pacid=30786650 transcript=Cre03.g175200.t1.2 locus=Cre03.g175200 ID=Cre03.g175200.t1.2.v5.5 annot-version=v5.5	12762	105.091
34910:2	4	K.SMELDLDW[+15.995]SFQLK.N		W[+16]	814.389	2	1627.77	1627.77	0	2.7	417	Specific	192.45	93.86	93.86	3.48	163	>Cre03.g175200.t1.2 pacid=30786650 transcript=Cre03.g175200.t1.2 locus=Cre03.g175200 ID=Cre03.g175200.t1.2.v5.5 annot-version=v5.5	12762	102.83
33152:2	4	K.SM[+15.995]ELDLDW[+15.995]SFQLK.N		M[+16], W[+16]	822.388	2	1643.77	1643.76	0	4.1	417	Specific	142.35	43.25	43.25	2.55	163	>Cre03.g175200.t1.2 pacid=30786650 transcript=Cre03.g175200.t1.2 locus=Cre03.g175200 ID=Cre03.g175200.t1.2.v5.5 annot-version=v5.5	12762	100.522
29842:2	4	K.SM[+15.995]ELDLDW[+31.990]SFQLK.N		M[+16], W[+32]	830.385	2	1659.76	1659.76	0	2.9	417	Specific	158.37	96.34	96.34	3.22	163	>Cre03.g175200.t1.2 pacid=30786650 transcript=Cre03.g175200.t1.2 locus=Cre03.g175200 ID=Cre03.g175200.t1.2.v5.5 annot-version=v5.5	12762	96.1268
30809:2	4	K.SM[+15.995]ELDLDW[+31.990]SFQLK.N		M[+16], W[+32]	830.386	2	1659.76	1659.76	0	4.5	417	Specific	202.8	117.74	117.74	3.84	163	>Cre03.g175200.t1.2 pacid=30786650 transcript=Cre03.g175200.t1.2 locus=Cre03.g175200 ID=Cre03.g175200.t1.2.v5.5 annot-version=v5.5	12762	97.4107
30783:2	4	K.SM[+15.995]ELDLDW[+31.990]SFQLK.N		M[+16], W[+32]	830.384	2	1659.76	1659.76	0	2.7	417	Specific	204.7	133.66	133.66	4.33	163	>Cre03.g175200.t1.2 pacid=30786650 transcript=Cre03.g175200.t1.2 locus=Cre03.g175200 ID=Cre03.g175200.t1.2.v5.5 annot-version=v5.5	12762	97.375
35603:2	4	K.SM[+15.995]ELDLDW[+15.995]SFQLK.N		M[+16], W[+16]	822.388	2	1643.77	1643.76	0	3.8	417	Specific	278.82	180.01	180.01	6.53	163	>Cre03.g175200.t1.2 pacid=30786650 transcript=Cre03.g175200.t1.2 locus=Cre03.g175200 ID=Cre03.g175200.t1.2.v5.5 annot-version=v5.5	12762	103.806
30362:2	4	K.SM[+15.995]ELDLDW[+15.995]SFQLK.N		M[+16], W[+16]	822.389	2	1643.77	1643.76	0	5.5	417	Specific	319.43	131.32	131.32	5.8	163	>Cre03.g175200.t1.2 pacid=30786650 transcript=Cre03.g175200.t1.2 locus=Cre03.g175200 ID=Cre03.g175200.t1.2.v5.5 annot-version=v5.5	12762	96.842
10898:2	4	K.NGIPSINR.Q			435.744	2	870.481	870.479	0	2.1	430	Specific	253.31	16.1	16.1	3.16	163	>Cre03.g175200.t1.2 pacid=30786650 transcript=Cre03.g175200.t1.2 locus=Cre03.g175200 ID=Cre03.g175200.t1.2.v5.5 annot-version=v5.5	12762	67.2629
30915:2	4	N.LFGNSESATLSLSASDWR.N			970.975	2	1940.94	1940.93	0	3.9	453	NRagged	165.5	72.54	72.54	3.26	163	>Cre03.g175200.t1.2 pacid=30786650 transcript=Cre03.g175200.t1.2 locus=Cre03.g175200 ID=Cre03.g175200.t1.2.v5.5 annot-version=v5.5	12762	97.5447
30892:2	4	N.LFGNSESATLSLSASDWR.N			970.974	2	1940.94	1940.93	0	3	453	NRagged	200.33	114.28	114.28	4.29	163	>Cre03.g175200.t1.2 pacid=30786650 transcript=Cre03.g175200.t1.2 locus=Cre03.g175200 ID=Cre03.g175200.t1.2.v5.5 annot-version=v5.5	12762	97.5108
22629:2	4	N.SESATLSLSASDWR.N			755.364	2	1509.72	1509.72	0	2.1	457	NRagged	457	233.88	233.88	8.54	163	>Cre03.g175200.t1.2 pacid=30786650 transcript=Cre03.g175200.t1.2 locus=Cre03.g175200 ID=Cre03.g175200.t1.2.v5.5 annot-version=v5.5	12762	86.395
19315:2	4	N.SESATLSLSASDW[+15.995]R.N		W[+16]	763.362	2	1525.72	1525.71	0	2.2	457	NRagged	250.6	133.14	133.14	5.2	163	>Cre03.g175200.t1.2 pacid=30786650 transcript=Cre03.g175200.t1.2 locus=Cre03.g175200 ID=Cre03.g175200.t1.2.v5.5 annot-version=v5.5	12762	81.5317
20658:2	4	N.SESATLSLSASDW[+31.990]R.N		W[+32]	771.362	2	1541.72	1541.71	0	5.8	457	NRagged	257.56	55.67	55.67	3.23	163	>Cre03.g175200.t1.2 pacid=30786650 transcript=Cre03.g175200.t1.2 locus=Cre03.g175200 ID=Cre03.g175200.t1.2.v5.5 annot-version=v5.5	12762	83.5613
22370:2	4	S.ATLSLSASDWR.N			603.811	2	1206.61	1206.61	0	2.8	460	NRagged	242.32	63.38	63.38	3.94	163	>Cre03.g175200.t1.2 pacid=30786650 transcript=Cre03.g175200.t1.2 locus=Cre03.g175200 ID=Cre03.g175200.t1.2.v5.5 annot-version=v5.5	12762	86.0816
21378:2	4	A.TLSLSASDWR.N			568.293	2	1135.58	1135.57	0	3.4	461	NRagged	385.36	58.71	58.71	5.32	163	>Cre03.g175200.t1.2 pacid=30786650 transcript=Cre03.g175200.t1.2 locus=Cre03.g175200 ID=Cre03.g175200.t1.2.v5.5 annot-version=v5.5	12762	84.6698
32282:2	4	R.NPSADLGFSVAYSEPFYK.P			996.476	2	1991.95	1991.94	0	3.5	471	Specific	153.8	127.02	127.02	4.13	163	>Cre03.g175200.t1.2 pacid=30786650 transcript=Cre03.g175200.t1.2 locus=Cre03.g175200 ID=Cre03.g175200.t1.2.v5.5 annot-version=v5.5	12762	99.3827
32376:2	4	R.NPSADLGFSVAYSEPFYK.P			996.476	2	1991.95	1991.94	0	3.6	471	Specific	184.6	132.45	132.45	4.43	163	>Cre03.g175200.t1.2 pacid=30786650 transcript=Cre03.g175200.t1.2 locus=Cre03.g175200 ID=Cre03.g175200.t1.2.v5.5 annot-version=v5.5	12762	99.5169
25276:3	4	R.NPSADLGFSVAYSEPFYKPHTTR.N			862.088	3	2584.25	2584.25	0	1.5	471	Specific	160.87	77.07	77.07	2.68	163	>Cre03.g175200.t1.2 pacid=30786650 transcript=Cre03.g175200.t1.2 locus=Cre03.g175200 ID=Cre03.g175200.t1.2.v5.5 annot-version=v5.5	12762	90.1401
28715:3	4	R.NPSADLGFSVAYSEPFYKPH[+15.995]TTR.N		H[+16]	867.423	3	2600.26	2600.24	0	5.6	471	Specific	38.17	35.09	35.09	0.84	163	>Cre03.g175200.t1.2 pacid=30786650 transcript=Cre03.g175200.t1.2 locus=Cre03.g175200 ID=Cre03.g175200.t1.2.v5.5 annot-version=v5.5	12762	94.6298
11135:2	4	R.NAQLFNTR.K			482.255	2	963.504	963.501	0	3	494	Specific	344.76	76.94	76.94	6.01	163	>Cre03.g175200.t1.2 pacid=30786650 transcript=Cre03.g175200.t1.2 locus=Cre03.g175200 ID=Cre03.g175200.t1.2.v5.5 annot-version=v5.5	12762	67.7431
10914:2	4	R.NAQLFN[+0.984]TR.K		N[+1]	482.747	2	964.487	964.485	0	2.8	494	Specific	290.04	66.33	66.33	5.04	163	>Cre03.g175200.t1.2 pacid=30786650 transcript=Cre03.g175200.t1.2 locus=Cre03.g175200 ID=Cre03.g175200.t1.2.v5.5 annot-version=v5.5	12762	67.2803
13848:2	4	R.N[+0.984]AQLFNTR.K		N[+1]	482.747	2	964.487	964.485	0	2.4	494	Specific	321.8	31.04	31.04	4.08	163	>Cre03.g175200.t1.2 pacid=30786650 transcript=Cre03.g175200.t1.2 locus=Cre03.g175200 ID=Cre03.g175200.t1.2.v5.5 annot-version=v5.5	12762	73.2559
12147:2	4	R.NAQLFN[+0.984]TR.K		N[+1]	482.747	2	964.487	964.485	0	3	494	Specific	374.34	74.05	74.05	6.11	163	>Cre03.g175200.t1.2 pacid=30786650 transcript=Cre03.g175200.t1.2 locus=Cre03.g175200 ID=Cre03.g175200.t1.2.v5.5 annot-version=v5.5	12762	69.9178
12605:2	4	R.N[+0.984]AQLFNTR.K		N[+1]	482.747	2	964.487	964.485	0	2.8	494	Specific	394.55	53.22	48.01	5.72	163	>Cre03.g175200.t1.2 pacid=30786650 transcript=Cre03.g175200.t1.2 locus=Cre03.g175200 ID=Cre03.g175200.t1.2.v5.5 annot-version=v5.5	12762	70.7651
12076:2	4	R.NAQLFN[+0.984]TR.K		N[+1]	482.747	2	964.487	964.485	0	2.5	494	Specific	399.27	85.35	85.35	6.08	163	>Cre03.g175200.t1.2 pacid=30786650 transcript=Cre03.g175200.t1.2 locus=Cre03.g175200 ID=Cre03.g175200.t1.2.v5.5 annot-version=v5.5	12762	69.8311
13364:2	4	R.NAQ[+0.984]LFN[+0.984]TR.K		N[+1], Q[+1]	483.239	2	965.471	965.469	0	2.3	494	Specific	185.02	6.35	6.35	2.08	163	>Cre03.g175200.t1.2 pacid=30786650 transcript=Cre03.g175200.t1.2 locus=Cre03.g175200 ID=Cre03.g175200.t1.2.v5.5 annot-version=v5.5	12762	72.2289
29197:3	4	R.KTSTIFTPGGESEVPPVFVDR.F			755.061	3	2263.17	2263.16	0	3.6	502	Specific	454.84	336.83	336.83	8.28	163	>Cre03.g175200.t1.2 pacid=30786650 transcript=Cre03.g175200.t1.2 locus=Cre03.g175200 ID=Cre03.g175200.t1.2.v5.5 annot-version=v5.5	12762	95.2752
33451:2	4	K.TSTIFTPGGESEVPPVFVDR.F			1068.04	2	2135.06	2135.07	0	-1.3	503	Specific	26.38	21.06	21.06	0.87	163	>Cre03.g175200.t1.2 pacid=30786650 transcript=Cre03.g175200.t1.2 locus=Cre03.g175200 ID=Cre03.g175200.t1.2.v5.5 annot-version=v5.5	12762	100.95
34142:2	4	K.TSTIFTPGGESEVPPVFVDR.F			1068.04	2	2135.07	2135.07	0	3.7	503	Specific	61.96	49	49	2.79	163	>Cre03.g175200.t1.2 pacid=30786650 transcript=Cre03.g175200.t1.2 locus=Cre03.g175200 ID=Cre03.g175200.t1.2.v5.5 annot-version=v5.5	12762	101.81
33534:2	4	K.TSTIFTPGGESEVPPVFVDR.F			1068.04	2	2135.07	2135.07	0	2.2	503	Specific	200.44	107.76	107.76	5.1	163	>Cre03.g175200.t1.2 pacid=30786650 transcript=Cre03.g175200.t1.2 locus=Cre03.g175200 ID=Cre03.g175200.t1.2.v5.5 annot-version=v5.5	12762	101.051
33984:2	4	K.TSTIFTPGGESEVPPVFVDR.F			1068.04	2	2135.07	2135.07	0	2.6	503	Specific	455.31	343.19	343.19	9.44	163	>Cre03.g175200.t1.2 pacid=30786650 transcript=Cre03.g175200.t1.2 locus=Cre03.g175200 ID=Cre03.g175200.t1.2.v5.5 annot-version=v5.5	12762	101.613
33546:2	4	T.STIFTPGGESEVPPVFVDR.F			1017.51	2	2034.02	2034.02	0	0.9	504	NRagged	261.63	182.35	182.35	6.57	163	>Cre03.g175200.t1.2 pacid=30786650 transcript=Cre03.g175200.t1.2 locus=Cre03.g175200 ID=Cre03.g175200.t1.2.v5.5 annot-version=v5.5	12762	101.066
33066:2	4	S.TIFTPGGESEVPPVFVDR.F			974.001	2	1946.99	1946.99	0	4.3	505	NRagged	177.73	107.39	107.39	3.88	163	>Cre03.g175200.t1.2 pacid=30786650 transcript=Cre03.g175200.t1.2 locus=Cre03.g175200 ID=Cre03.g175200.t1.2.v5.5 annot-version=v5.5	12762	100.409
23072:2	4	F.TPGGESEVPPVFVDR.F			793.398	2	1585.79	1585.79	0	1.4	508	NRagged	279.94	114.66	114.66	5.75	163	>Cre03.g175200.t1.2 pacid=30786650 transcript=Cre03.g175200.t1.2 locus=Cre03.g175200 ID=Cre03.g175200.t1.2.v5.5 annot-version=v5.5	12762	87.0975
12696:2	4	K.GWTSQITGQDNK.V			667.822	2	1334.64	1334.63	0	2.8	527	Specific	87.44	2.82	2.82	2.24	163	>Cre03.g175200.t1.2 pacid=30786650 transcript=Cre03.g175200.t1.2 locus=Cre03.g175200 ID=Cre03.g175200.t1.2.v5.5 annot-version=v5.5	12762	70.9336
12490:2	4	K.GWTSQITGQDNK.V			667.821	2	1334.64	1334.63	0	1.5	527	Specific	322.52	103.73	103.73	6.6	163	>Cre03.g175200.t1.2 pacid=30786650 transcript=Cre03.g175200.t1.2 locus=Cre03.g175200 ID=Cre03.g175200.t1.2.v5.5 annot-version=v5.5	12762	70.6025
10380:2	4	K.GWTSQITGQDNK.V			667.822	2	1334.64	1334.63	0	2.4	527	Specific	462.75	213.51	213.51	7.87	163	>Cre03.g175200.t1.2 pacid=30786650 transcript=Cre03.g175200.t1.2 locus=Cre03.g175200 ID=Cre03.g175200.t1.2.v5.5 annot-version=v5.5	12762	66.0656
12289:2	4	K.GWTSQITGQDNK.V			667.823	2	1334.64	1334.63	0	3.3	527	Specific	658.98	324.88	324.88	12.05	163	>Cre03.g175200.t1.2 pacid=30786650 transcript=Cre03.g175200.t1.2 locus=Cre03.g175200 ID=Cre03.g175200.t1.2.v5.5 annot-version=v5.5	12762	70.1637
07310:2	4	K.GW[+31.990]TSQITGQDNK.V		W[+32]	683.817	2	1366.63	1366.62	0	3.2	527	Specific	162.48	109.71	109.71	4.19	163	>Cre03.g175200.t1.2 pacid=30786650 transcript=Cre03.g175200.t1.2 locus=Cre03.g175200 ID=Cre03.g175200.t1.2.v5.5 annot-version=v5.5	12762	57.7685
06561:2	4	K.[+14.016]GW[+31.990]TSQITGQDNK.V		.[14], W[+32]	690.825	2	1380.64	1380.64	0	2.5	527	Specific	225.05	94.44	94.44	4.63	163	>Cre03.g175200.t1.2 pacid=30786650 transcript=Cre03.g175200.t1.2 locus=Cre03.g175200 ID=Cre03.g175200.t1.2.v5.5 annot-version=v5.5	12762	55.4642
10050:2	4	K.GW[+15.995]TSQITGQDNK.V		W[+16]	675.819	2	1350.63	1350.63	0	1.1	527	Specific	237.79	91.77	91.77	4.34	163	>Cre03.g175200.t1.2 pacid=30786650 transcript=Cre03.g175200.t1.2 locus=Cre03.g175200 ID=Cre03.g175200.t1.2.v5.5 annot-version=v5.5	12762	65.2198
09076:2	4	K.GW[+15.995]TSQITGQDNK.V		W[+16]	675.818	2	1350.63	1350.63	0	0.5	527	Specific	239.56	66.89	66.89	2.75	163	>Cre03.g175200.t1.2 pacid=30786650 transcript=Cre03.g175200.t1.2 locus=Cre03.g175200 ID=Cre03.g175200.t1.2.v5.5 annot-version=v5.5	12762	62.7089
09896:2	4	K.GW[+15.995]TSQITGQDNK.V		W[+16]	675.82	2	1350.63	1350.63	0	2.8	527	Specific	310.2	110.71	110.71	6.09	163	>Cre03.g175200.t1.2 pacid=30786650 transcript=Cre03.g175200.t1.2 locus=Cre03.g175200 ID=Cre03.g175200.t1.2.v5.5 annot-version=v5.5	12762	64.8465
12778:2	4	K.GWTSQITGQ[+0.984]DNK.V		Q[+1]	668.314	2	1335.62	1335.62	0	2.3	527	Specific	346.55	153.08	52.99	6.99	163	>Cre03.g175200.t1.2 pacid=30786650 transcript=Cre03.g175200.t1.2 locus=Cre03.g175200 ID=Cre03.g175200.t1.2.v5.5 annot-version=v5.5	12762	71.098
06389:2	4	K.GW[+31.990]TSQITGQDNK.V		W[+32]	683.817	2	1366.63	1366.62	0	2.8	527	Specific	376.99	177.11	177.11	7.04	163	>Cre03.g175200.t1.2 pacid=30786650 transcript=Cre03.g175200.t1.2 locus=Cre03.g175200 ID=Cre03.g175200.t1.2.v5.5 annot-version=v5.5	12762	54.8445
09404:2	4	K.GW[+15.995]TSQITGQDNK.V		W[+16]	675.82	2	1350.63	1350.63	0	2.9	527	Specific	393.56	195.6	195.6	7.34	163	>Cre03.g175200.t1.2 pacid=30786650 transcript=Cre03.g175200.t1.2 locus=Cre03.g175200 ID=Cre03.g175200.t1.2.v5.5 annot-version=v5.5	12762	63.5833
07408:2	4	K.GW[+31.990]TSQITGQDNK.V		W[+32]	683.817	2	1366.63	1366.62	0	3	527	Specific	408.2	205.17	205.17	7.74	163	>Cre03.g175200.t1.2 pacid=30786650 transcript=Cre03.g175200.t1.2 locus=Cre03.g175200 ID=Cre03.g175200.t1.2.v5.5 annot-version=v5.5	12762	57.9822
09068:2	4	K.GW[+15.995]TSQITGQDNK.V		W[+16]	675.82	2	1350.63	1350.63	0	2.9	527	Specific	413.77	196.47	196.47	7.83	163	>Cre03.g175200.t1.2 pacid=30786650 transcript=Cre03.g175200.t1.2 locus=Cre03.g175200 ID=Cre03.g175200.t1.2.v5.5 annot-version=v5.5	12762	62.6967
08254:2	4	K.GW[+15.995]TSQITGQDNK.V		W[+16]	675.819	2	1350.63	1350.63	0	2.3	527	Specific	421.97	154.07	154.07	7.7	163	>Cre03.g175200.t1.2 pacid=30786650 transcript=Cre03.g175200.t1.2 locus=Cre03.g175200 ID=Cre03.g175200.t1.2.v5.5 annot-version=v5.5	12762	60.4643
09488:2	4	K.GW[+31.990]TSQITGQDNK.V		W[+32]	683.817	2	1366.63	1366.62	0	3	527	Specific	469.55	278.82	278.82	7.83	163	>Cre03.g175200.t1.2 pacid=30786650 transcript=Cre03.g175200.t1.2 locus=Cre03.g175200 ID=Cre03.g175200.t1.2.v5.5 annot-version=v5.5	12762	63.7403
04963:2	4	K.[+14.016]GW[+31.990]TSQITGQDNK.V		.[14], W[+32]	690.826	2	1380.64	1380.64	0	3.5	527	Specific	471.77	211.9	211.9	8.06	163	>Cre03.g175200.t1.2 pacid=30786650 transcript=Cre03.g175200.t1.2 locus=Cre03.g175200 ID=Cre03.g175200.t1.2.v5.5 annot-version=v5.5	12762	48.8043
09361:2	4	K.GW[+15.995]TSQITGQDNK.V		W[+16]	675.82	2	1350.63	1350.63	0	3.3	527	Specific	533.76	269.14	269.14	7.95	163	>Cre03.g175200.t1.2 pacid=30786650 transcript=Cre03.g175200.t1.2 locus=Cre03.g175200 ID=Cre03.g175200.t1.2.v5.5 annot-version=v5.5	12762	63.4676
13984:2	4	K.GWTSQ[+0.984]ITGQDNK.V		Q[+1]	668.314	2	1335.62	1335.62	0	3.1	527	Specific	589.87	295.15	270.35	9.1	163	>Cre03.g175200.t1.2 pacid=30786650 transcript=Cre03.g175200.t1.2 locus=Cre03.g175200 ID=Cre03.g175200.t1.2.v5.5 annot-version=v5.5	12762	73.5012
08993:2	4	G.WTSQITGQDNK.V			639.311	2	1277.61	1277.61	0	1.7	528	NRagged	368.07	134.3	134.3	6.34	163	>Cre03.g175200.t1.2 pacid=30786650 transcript=Cre03.g175200.t1.2 locus=Cre03.g175200 ID=Cre03.g175200.t1.2.v5.5 annot-version=v5.5	12762	62.5042
37899:3	4	K.VEHALMLQLVSTLDENGQVVAK.G			798.764	3	2394.28	2394.27	0	3.9	539	Specific	31.63	31.63	31.63	2.08	163	>Cre03.g175200.t1.2 pacid=30786650 transcript=Cre03.g175200.t1.2 locus=Cre03.g175200 ID=Cre03.g175200.t1.2.v5.5 annot-version=v5.5	12762	107.029
37908:3	4	K.VEHALMLQLVSTLDENGQVVAK.G			798.763	3	2394.28	2394.27	0	2.3	539	Specific	363.39	257.85	257.85	7.82	163	>Cre03.g175200.t1.2 pacid=30786650 transcript=Cre03.g175200.t1.2 locus=Cre03.g175200 ID=Cre03.g175200.t1.2.v5.5 annot-version=v5.5	12762	107.037
36943:2	4	K.VEHALMLQLVSTLDEN[+0.984]GQVVAK.G		N[+1]	1198.13	2	2395.26	2395.25	0	2.4	539	Specific	7.1	7.1	0	2.4	163	>Cre03.g175200.t1.2 pacid=30786650 transcript=Cre03.g175200.t1.2 locus=Cre03.g175200 ID=Cre03.g175200.t1.2.v5.5 annot-version=v5.5	12762	105.663
37103:3	4	K.VEHALMLQLVSTLDEN[+0.984]GQVVAK.G		N[+1]	799.091	3	2395.26	2395.25	0	2.6	539	Specific	34.55	10.95	10.95	2.21	163	>Cre03.g175200.t1.2 pacid=30786650 transcript=Cre03.g175200.t1.2 locus=Cre03.g175200 ID=Cre03.g175200.t1.2.v5.5 annot-version=v5.5	12762	105.902
32020:2	4	K.VEH[+15.995]ALMLQLVSTLDENGQVVAK.G		H[+16]	1205.63	2	2410.25	2410.26	0	-5.2	539	Specific	42.73	42.73	22.55	0.84	163	>Cre03.g175200.t1.2 pacid=30786650 transcript=Cre03.g175200.t1.2 locus=Cre03.g175200 ID=Cre03.g175200.t1.2.v5.5 annot-version=v5.5	12762	99.037
39066:3	4	K.VEHALMLQLVSTLDEN[+0.984]GQVVAK.G		N[+1]	799.092	3	2395.26	2395.25	0	3.6	539	Specific	68.84	12.76	12.76	2.26	163	>Cre03.g175200.t1.2 pacid=30786650 transcript=Cre03.g175200.t1.2 locus=Cre03.g175200 ID=Cre03.g175200.t1.2.v5.5 annot-version=v5.5	12762	108.611
39601:3	4	K.VEHALMLQLVSTLDEN[+0.984]GQVVAK.G		N[+1]	799.095	3	2395.27	2395.25	0	6.8	539	Specific	165.37	148.22	17.07	3.22	163	>Cre03.g175200.t1.2 pacid=30786650 transcript=Cre03.g175200.t1.2 locus=Cre03.g175200 ID=Cre03.g175200.t1.2.v5.5 annot-version=v5.5	12762	109.351
31174:3	4	K.VEHALM[+31.990]LQLVSTLDENGQVVAK.G		M[+32]	809.426	3	2426.26	2426.26	0	2	539	Specific	178.81	134.75	11.42	3.85	163	>Cre03.g175200.t1.2 pacid=30786650 transcript=Cre03.g175200.t1.2 locus=Cre03.g175200 ID=Cre03.g175200.t1.2.v5.5 annot-version=v5.5	12762	97.8926
30278:3	4	K.VEH[+15.995]ALMLQLVSTLDENGQVVAK.G		H[+16]	804.095	3	2410.27	2410.26	0	2.3	539	Specific	221.19	159.77	35.21	5.72	163	>Cre03.g175200.t1.2 pacid=30786650 transcript=Cre03.g175200.t1.2 locus=Cre03.g175200 ID=Cre03.g175200.t1.2.v5.5 annot-version=v5.5	12762	96.7312
30985:3	4	K.VEHALM[+15.995]LQLVSTLDEN[+0.984]GQVVAK.G		M[+16], N[+1]	804.426	3	2411.26	2411.25	0	6.1	539	Specific	208.83	126.36	6.3	3.26	163	>Cre03.g175200.t1.2 pacid=30786650 transcript=Cre03.g175200.t1.2 locus=Cre03.g175200 ID=Cre03.g175200.t1.2.v5.5 annot-version=v5.5	12762	97.6505
32079:3	4	K.VEHALM[+15.995]LQLVSTLDEN[+0.984]GQVVAK.G		M[+16], N[+1]	804.424	3	2411.26	2411.25	0	3.9	539	Specific	284.54	211.68	28.57	6.86	163	>Cre03.g175200.t1.2 pacid=30786650 transcript=Cre03.g175200.t1.2 locus=Cre03.g175200 ID=Cre03.g175200.t1.2.v5.5 annot-version=v5.5	12762	99.1089
38299:3	4	K.VEHALMLQ[+0.984]LVSTLDEN[+0.984]GQVVAK.G		N[+1], Q[+1]	799.425	3	2396.26	2396.24	0	9.7	539	Specific	295.18	189.64	142.23	4.42	163	>Cre03.g175200.t1.2 pacid=30786650 transcript=Cre03.g175200.t1.2 locus=Cre03.g175200 ID=Cre03.g175200.t1.2.v5.5 annot-version=v5.5	12762	107.539
30896:3	4	K.VEHALM[+15.995]LQLVSTLDEN[+0.984]GQVVAK.G		M[+16], N[+1]	804.424	3	2411.26	2411.25	0	3.4	539	Specific	305.06	210.56	20.39	6.96	163	>Cre03.g175200.t1.2 pacid=30786650 transcript=Cre03.g175200.t1.2 locus=Cre03.g175200 ID=Cre03.g175200.t1.2.v5.5 annot-version=v5.5	12762	97.5176
23750:2	4	M.LQLVSTLDEN[+0.984]GQVVAK.G		N[+1]	857.968	2	1714.93	1714.92	0	3.5	545	NRagged	89.15	25.64	25.64	2.21	163	>Cre03.g175200.t1.2 pacid=30786650 transcript=Cre03.g175200.t1.2 locus=Cre03.g175200 ID=Cre03.g175200.t1.2.v5.5 annot-version=v5.5	12762	87.9753
13579:2	4	Q.LVSTLDENGQVVAK.G			736.905	2	1472.8	1472.8	0	4.6	547	NRagged	195.62	43.42	43.42	2.91	163	>Cre03.g175200.t1.2 pacid=30786650 transcript=Cre03.g175200.t1.2 locus=Cre03.g175200 ID=Cre03.g175200.t1.2.v5.5 annot-version=v5.5	12762	72.5719
13742:2	4	Q.LVSTLDEN[+0.984]GQVVAK.G		N[+1]	737.396	2	1473.78	1473.78	0	3.5	547	NRagged	209.03	69.97	14.55	3.38	163	>Cre03.g175200.t1.2 pacid=30786650 transcript=Cre03.g175200.t1.2 locus=Cre03.g175200 ID=Cre03.g175200.t1.2.v5.5 annot-version=v5.5	12762	73.0462
07941:2	4	R.GYYADNGPPTTNSGNGR.D			870.885	2	1740.76	1740.76	0	3.3	567	Specific	285.7	223.08	223.08	6.98	163	>Cre03.g175200.t1.2 pacid=30786650 transcript=Cre03.g175200.t1.2 locus=Cre03.g175200 ID=Cre03.g175200.t1.2.v5.5 annot-version=v5.5	12762	59.6745
07958:2	4	R.GYYADNGPPTTNSGNGR.D			870.885	2	1740.76	1740.76	0	2.8	567	Specific	369.45	241.89	241.89	8.16	163	>Cre03.g175200.t1.2 pacid=30786650 transcript=Cre03.g175200.t1.2 locus=Cre03.g175200 ID=Cre03.g175200.t1.2.v5.5 annot-version=v5.5	12762	59.707
08333:2	4	R.GYYADNGPPTTNSGN[+0.984]GR.D		N[+1]	871.377	2	1741.75	1741.74	0	3.4	567	Specific	325.31	251.53	27.52	7.63	163	>Cre03.g175200.t1.2 pacid=30786650 transcript=Cre03.g175200.t1.2 locus=Cre03.g175200 ID=Cre03.g175200.t1.2.v5.5 annot-version=v5.5	12762	60.7339
08230:2	4	R.GYYADNGPPTTNSGN[+0.984]GR.D		N[+1]	871.377	2	1741.75	1741.74	0	2.8	567	Specific	520.3	421.69	38.98	10.29	163	>Cre03.g175200.t1.2 pacid=30786650 transcript=Cre03.g175200.t1.2 locus=Cre03.g175200 ID=Cre03.g175200.t1.2.v5.5 annot-version=v5.5	12762	60.3929
08324:2	4	R.GYYADNGPPTTNSGN[+0.984]GR.D		N[+1]	871.378	2	1741.75	1741.74	0	3.8	567	Specific	653.23	483.73	47.85	13.16	163	>Cre03.g175200.t1.2 pacid=30786650 transcript=Cre03.g175200.t1.2 locus=Cre03.g175200 ID=Cre03.g175200.t1.2.v5.5 annot-version=v5.5	12762	60.6972
40549:2	4	R.DLSLSYQGFFALDNVR.F			922.965	2	1844.92	1844.92	0	2.3	584	Specific	37.26	37.26	37.26	3.03	163	>Cre03.g175200.t1.2 pacid=30786650 transcript=Cre03.g175200.t1.2 locus=Cre03.g175200 ID=Cre03.g175200.t1.2.v5.5 annot-version=v5.5	12762	110.689
39859:2	4	R.DLSLSYQGFFALDNVR.F			922.965	2	1844.92	1844.92	0	2.3	584	Specific	249.1	207.07	207.07	6.5	163	>Cre03.g175200.t1.2 pacid=30786650 transcript=Cre03.g175200.t1.2 locus=Cre03.g175200 ID=Cre03.g175200.t1.2.v5.5 annot-version=v5.5	12762	109.689
39437:2	4	R.DLSLSYQGFFALDN[+0.984]VR.F		N[+1]	923.458	2	1845.91	1845.9	0	4.2	584	Specific	82.18	73.84	19.33	3.18	163	>Cre03.g175200.t1.2 pacid=30786650 transcript=Cre03.g175200.t1.2 locus=Cre03.g175200 ID=Cre03.g175200.t1.2.v5.5 annot-version=v5.5	12762	109.113
39358:2	4	R.DLSLSYQ[+0.984]GFFALDNVR.F		Q[+1]	923.458	2	1845.91	1845.9	0	3.6	584	Specific	142.19	57.23	57.23	2.68	163	>Cre03.g175200.t1.2 pacid=30786650 transcript=Cre03.g175200.t1.2 locus=Cre03.g175200 ID=Cre03.g175200.t1.2.v5.5 annot-version=v5.5	12762	108.994
35282:2	4	L.SLSYQGFFALDNVR.F			808.911	2	1616.82	1616.81	0	5.2	586	NRagged	312.14	151	151	6.19	163	>Cre03.g175200.t1.2 pacid=30786650 transcript=Cre03.g175200.t1.2 locus=Cre03.g175200 ID=Cre03.g175200.t1.2.v5.5 annot-version=v5.5	12762	103.364
30537:2	4	L.SYQGFFALDNVR.F			708.851	2	1416.69	1416.69	0	3.1	588	NRagged	171.23	48.18	48.18	2.41	163	>Cre03.g175200.t1.2 pacid=30786650 transcript=Cre03.g175200.t1.2 locus=Cre03.g175200 ID=Cre03.g175200.t1.2.v5.5 annot-version=v5.5	12762	97.039
27042:2	4	Q.GFFALDNVR.F			519.773	2	1038.54	1038.54	0	2.5	591	NRagged	196.32	3.79	3.79	2.06	163	>Cre03.g175200.t1.2 pacid=30786650 transcript=Cre03.g175200.t1.2 locus=Cre03.g175200 ID=Cre03.g175200.t1.2.v5.5 annot-version=v5.5	12762	92.4329
23559:2	4	G.FFALDNVR.F			491.262	2	981.518	981.515	0	2.5	592	NRagged	213.55	45.63	45.63	2.3	163	>Cre03.g175200.t1.2 pacid=30786650 transcript=Cre03.g175200.t1.2 locus=Cre03.g175200 ID=Cre03.g175200.t1.2.v5.5 annot-version=v5.5	12762	87.6924
11066:2	4	R.FINGNQLGER.M			574.298	2	1147.59	1147.59	0	3.4	600	Specific	327.68	114.69	114.69	5.81	163	>Cre03.g175200.t1.2 pacid=30786650 transcript=Cre03.g175200.t1.2 locus=Cre03.g175200 ID=Cre03.g175200.t1.2.v5.5 annot-version=v5.5	12762	67.5935
11823:2	4	R.FIN[+0.984]GNQLGER.M		N[+1]	574.791	2	1148.57	1148.57	0	4.3	600	Specific	325.73	64.16	64.16	4.89	163	>Cre03.g175200.t1.2 pacid=30786650 transcript=Cre03.g175200.t1.2 locus=Cre03.g175200 ID=Cre03.g175200.t1.2.v5.5 annot-version=v5.5	12762	69.2475
13699:2	4	R.FIN[+0.984]GNQLGER.M		N[+1]	574.791	2	1148.57	1148.57	0	4	600	Specific	332.02	95.26	95.26	5.58	163	>Cre03.g175200.t1.2 pacid=30786650 transcript=Cre03.g175200.t1.2 locus=Cre03.g175200 ID=Cre03.g175200.t1.2.v5.5 annot-version=v5.5	12762	72.9115
11443:2	4	R.FIN[+0.984]GNQ[+0.984]LGER.M		N[+1], Q[+1]	575.282	2	1149.56	1149.55	0	3.2	600	Specific	199.79	8.87	8.87	1.45	163	>Cre03.g175200.t1.2 pacid=30786650 transcript=Cre03.g175200.t1.2 locus=Cre03.g175200 ID=Cre03.g175200.t1.2.v5.5 annot-version=v5.5	12762	68.4549
12117:2	4	R.FINGN[+0.984]Q[+0.984]LGER.M		N[+1], Q[+1]	575.281	2	1149.56	1149.55	0	1.4	600	Specific	265.46	18.36	18.36	2.58	163	>Cre03.g175200.t1.2 pacid=30786650 transcript=Cre03.g175200.t1.2 locus=Cre03.g175200 ID=Cre03.g175200.t1.2.v5.5 annot-version=v5.5	12762	69.8779
34127:2	4	R.M[+31.990]LFQVDQGLNPSISLPGGR.K		M[+32]	1031.03	2	2061.04	2061.04	0	0.7	610	Specific	81.71	76.77	76.77	2.61	163	>Cre03.g175200.t1.2 pacid=30786650 transcript=Cre03.g175200.t1.2 locus=Cre03.g175200 ID=Cre03.g175200.t1.2.v5.5 annot-version=v5.5	12762	101.786
34169:2	4	R.M[+15.995]LFQVDQGLNPSISLPGGR.K		M[+16]	1023.02	2	2045.04	2045.05	0	-4.1	610	Specific	112.81	110.3	56.3	2.38	163	>Cre03.g175200.t1.2 pacid=30786650 transcript=Cre03.g175200.t1.2 locus=Cre03.g175200 ID=Cre03.g175200.t1.2.v5.5 annot-version=v5.5	12762	101.844
36131:2	4	R.MLFQ[+0.984]VDQGLNPSISLPGGR.K		Q[+1]	1015.53	2	2030.05	2030.04	0	4.9	610	Specific	232.6	120.53	1.79	5.51	163	>Cre03.g175200.t1.2 pacid=30786650 transcript=Cre03.g175200.t1.2 locus=Cre03.g175200 ID=Cre03.g175200.t1.2.v5.5 annot-version=v5.5	12762	104.491
36128:2	4	R.MLFQVDQ[+0.984]GLNPSISLPGGR.K		Q[+1]	1015.53	2	2030.04	2030.04	0	3.7	610	Specific	240.16	141.09	2.39	6.58	163	>Cre03.g175200.t1.2 pacid=30786650 transcript=Cre03.g175200.t1.2 locus=Cre03.g175200 ID=Cre03.g175200.t1.2.v5.5 annot-version=v5.5	12762	104.486
35581:2	4	R.MLFQVDQGLN[+0.984]PSISLPGGR.K		N[+1]	1015.53	2	2030.06	2030.04	0	10.9	610	Specific	274.46	169.84	11.22	5.05	163	>Cre03.g175200.t1.2 pacid=30786650 transcript=Cre03.g175200.t1.2 locus=Cre03.g175200 ID=Cre03.g175200.t1.2.v5.5 annot-version=v5.5	12762	103.776
36197:2	4	R.MLFQ[+0.984]VDQGLNPSISLPGGR.K		Q[+1]	1015.53	2	2030.05	2030.04	0	6.2	610	Specific	297.47	188.02	41.71	6.29	163	>Cre03.g175200.t1.2 pacid=30786650 transcript=Cre03.g175200.t1.2 locus=Cre03.g175200 ID=Cre03.g175200.t1.2.v5.5 annot-version=v5.5	12762	104.59
32823:2	4	R.M[+15.995]LFQVDQGLNPSISLPGGR.K		M[+16]	1023.03	2	2045.05	2045.05	0	2.6	610	Specific	481.33	331.93	284.03	9.34	163	>Cre03.g175200.t1.2 pacid=30786650 transcript=Cre03.g175200.t1.2 locus=Cre03.g175200 ID=Cre03.g175200.t1.2.v5.5 annot-version=v5.5	12762	100.106
33037:2	4	R.M[+15.995]LFQVDQGLNPSISLPGGR.K		M[+16]	1023.03	2	2045.05	2045.05	0	3	610	Specific	556.51	361.45	242.11	9.7	163	>Cre03.g175200.t1.2 pacid=30786650 transcript=Cre03.g175200.t1.2 locus=Cre03.g175200 ID=Cre03.g175200.t1.2.v5.5 annot-version=v5.5	12762	100.374
33735:2	4	R.M[+15.995]LFQVDQ[+0.984]GLNPSISLPGGR.K		M[+16], Q[+1]	1023.53	2	2046.04	2046.03	0	6	610	Specific	156.42	128.29	2.24	4.11	163	>Cre03.g175200.t1.2 pacid=30786650 transcript=Cre03.g175200.t1.2 locus=Cre03.g175200 ID=Cre03.g175200.t1.2.v5.5 annot-version=v5.5	12762	101.293
33397:2	4	R.M[+15.995]LFQ[+0.984]VDQGLNPSISLPGGR.K		M[+16], Q[+1]	1023.53	2	2046.05	2046.03	0	6.3	610	Specific	197.66	149.88	13.13	4.16	163	>Cre03.g175200.t1.2 pacid=30786650 transcript=Cre03.g175200.t1.2 locus=Cre03.g175200 ID=Cre03.g175200.t1.2.v5.5 annot-version=v5.5	12762	100.884
34022:2	4	R.M[+15.995]LFQVDQGLN[+0.984]PSISLPGGR.K		M[+16], N[+1]	1023.52	2	2046.04	2046.03	0	2.5	610	Specific	382.04	212.81	78.63	9.09	163	>Cre03.g175200.t1.2 pacid=30786650 transcript=Cre03.g175200.t1.2 locus=Cre03.g175200 ID=Cre03.g175200.t1.2.v5.5 annot-version=v5.5	12762	101.664
33322:2	4	R.M[+15.995]LFQ[+0.984]VDQGLNPSISLPGGR.K		M[+16], Q[+1]	1023.52	2	2046.04	2046.03	0	4.2	610	Specific	437.15	317.02	63.12	9.1	163	>Cre03.g175200.t1.2 pacid=30786650 transcript=Cre03.g175200.t1.2 locus=Cre03.g175200 ID=Cre03.g175200.t1.2.v5.5 annot-version=v5.5	12762	100.794
31461:3	4	R.MLFQVDQGLNPSISLPGGRK.L			719.723	3	2157.15	2157.15	0	2.3	610	Specific	338.01	272.69	272.69	7.1	163	>Cre03.g175200.t1.2 pacid=30786650 transcript=Cre03.g175200.t1.2 locus=Cre03.g175200 ID=Cre03.g175200.t1.2.v5.5 annot-version=v5.5	12762	98.3136
29840:3	4	R.M[+31.990]LFQVDQGLNPSISLPGGRK.L		M[+32]	730.387	3	2189.15	2189.14	0	3.2	610	Specific	89.57	77.38	77.38	2.49	163	>Cre03.g175200.t1.2 pacid=30786650 transcript=Cre03.g175200.t1.2 locus=Cre03.g175200 ID=Cre03.g175200.t1.2.v5.5 annot-version=v5.5	12762	96.1232
28853:3	4	R.M[+15.995]LFQVDQGLNPSISLPGGRK.L		M[+16]	725.056	3	2173.15	2173.14	0	4.5	610	Specific	588.2	510.75	419.26	10.58	163	>Cre03.g175200.t1.2 pacid=30786650 transcript=Cre03.g175200.t1.2 locus=Cre03.g175200 ID=Cre03.g175200.t1.2.v5.5 annot-version=v5.5	12762	94.8097
28663:3	4	R.M[+15.995]LFQVDQGLN[+0.984]PSISLPGGRK.L		M[+16], N[+1]	725.389	3	2174.15	2174.13	0	11.6	610	Specific	110.63	47.52	47.52	1.15	163	>Cre03.g175200.t1.2 pacid=30786650 transcript=Cre03.g175200.t1.2 locus=Cre03.g175200 ID=Cre03.g175200.t1.2.v5.5 annot-version=v5.5	12762	94.5533
21729:2	4	F.QVDQGLNPSISLPGGR.K			819.436	2	1637.87	1637.86	0	2.7	613	NRagged	164.86	73.04	73.04	2.73	163	>Cre03.g175200.t1.2 pacid=30786650 transcript=Cre03.g175200.t1.2 locus=Cre03.g175200 ID=Cre03.g175200.t1.2.v5.5 annot-version=v5.5	12762	85.1516
12430:2	4	R.KLGLSGGIYNR.A			589.34	2	1177.67	1177.67	0	3.1	629	Specific	168.69	5.35	5.35	1.13	163	>Cre03.g175200.t1.2 pacid=30786650 transcript=Cre03.g175200.t1.2 locus=Cre03.g175200 ID=Cre03.g175200.t1.2.v5.5 annot-version=v5.5	12762	70.4881
12673:2	4	R.KLGLSGGIYNR.A			589.34	2	1177.67	1177.67	0	2.5	629	Specific	444.98	209.97	209.97	7.07	163	>Cre03.g175200.t1.2 pacid=30786650 transcript=Cre03.g175200.t1.2 locus=Cre03.g175200 ID=Cre03.g175200.t1.2.v5.5 annot-version=v5.5	12762	70.8795
15974:2	4	K.LGLSGGIYNR.A			525.292	2	1049.58	1049.57	0	2.7	630	Specific	407.31	163.12	163.12	7.55	163	>Cre03.g175200.t1.2 pacid=30786650 transcript=Cre03.g175200.t1.2 locus=Cre03.g175200 ID=Cre03.g175200.t1.2.v5.5 annot-version=v5.5	12762	76.5596
16891:2	4	K.LGLSGGIYN[+0.984]R.A		N[+1]	525.785	2	1050.56	1050.56	0	4.1	630	Specific	302.42	54.17	54.17	4.86	163	>Cre03.g175200.t1.2 pacid=30786650 transcript=Cre03.g175200.t1.2 locus=Cre03.g175200 ID=Cre03.g175200.t1.2.v5.5 annot-version=v5.5	12762	77.9442
16880:2	4	K.LGLSGGIYN[+0.984]R.A		N[+1]	525.784	2	1050.56	1050.56	0	2.4	630	Specific	442.79	95.32	95.32	7.25	163	>Cre03.g175200.t1.2 pacid=30786650 transcript=Cre03.g175200.t1.2 locus=Cre03.g175200 ID=Cre03.g175200.t1.2.v5.5 annot-version=v5.5	12762	77.9233
32073:2	4	K.FLEAPFLPK.L			531.307	2	1061.61	1061.6	0	3.1	647	Specific	226.43	98.08	98.08	5.49	163	>Cre03.g175200.t1.2 pacid=30786650 transcript=Cre03.g175200.t1.2 locus=Cre03.g175200 ID=Cre03.g175200.t1.2.v5.5 annot-version=v5.5	12762	99.1025
18325:2	4	K.LTTEQLWK.E			509.783	2	1018.56	1018.56	0	2.5	656	Specific	408.46	67.88	67.88	5.88	163	>Cre03.g175200.t1.2 pacid=30786650 transcript=Cre03.g175200.t1.2 locus=Cre03.g175200 ID=Cre03.g175200.t1.2.v5.5 annot-version=v5.5	12762	80.095
19384:2	4	K.LTTEQ[+0.984]LWK.E		Q[+1]	510.276	2	1019.54	1019.54	0	2.9	656	Specific	206.78	8.68	8.68	2.31	163	>Cre03.g175200.t1.2 pacid=30786650 transcript=Cre03.g175200.t1.2 locus=Cre03.g175200 ID=Cre03.g175200.t1.2.v5.5 annot-version=v5.5	12762	81.6198
16910:2	4	K.LTTEQLW[+15.995]K.E		W[+16]	517.78	2	1034.55	1034.55	0	1.5	656	Specific	296.32	35.97	35.97	3.25	163	>Cre03.g175200.t1.2 pacid=30786650 transcript=Cre03.g175200.t1.2 locus=Cre03.g175200 ID=Cre03.g175200.t1.2.v5.5 annot-version=v5.5	12762	77.9821
09906:2	4	K.LTTEQLW[+15.995]K.E		W[+16]	517.781	2	1034.55	1034.55	0	2.6	656	Specific	317.91	47.95	47.95	4.16	163	>Cre03.g175200.t1.2 pacid=30786650 transcript=Cre03.g175200.t1.2 locus=Cre03.g175200 ID=Cre03.g175200.t1.2.v5.5 annot-version=v5.5	12762	64.8635
10270:3	4	K.LTTEQLW[+31.990]KER.K		W[+32]	445.903	3	1335.69	1335.69	0	2.4	656	Specific	280.81	62.49	62.49	4.46	163	>Cre03.g175200.t1.2 pacid=30786650 transcript=Cre03.g175200.t1.2 locus=Cre03.g175200 ID=Cre03.g175200.t1.2.v5.5 annot-version=v5.5	12762	65.7943
05709:2	4	R.KAPNTVVLHAK.A			589.358	2	1177.71	1177.71	0	3.3	666	Specific	225.91	68.03	68.03	3.25	163	>Cre03.g175200.t1.2 pacid=30786650 transcript=Cre03.g175200.t1.2 locus=Cre03.g175200 ID=Cre03.g175200.t1.2.v5.5 annot-version=v5.5	12762	51.9496
07546:2	4	K.APNTVVLHAK.A			525.31	2	1049.61	1049.61	0	2	667	Specific	448.01	231.5	231.5	7.18	163	>Cre03.g175200.t1.2 pacid=30786650 transcript=Cre03.g175200.t1.2 locus=Cre03.g175200 ID=Cre03.g175200.t1.2.v5.5 annot-version=v5.5	12762	58.402
07558:2	4	K.APNTVVLHAK.A			525.31	2	1049.61	1049.61	0	2.1	667	Specific	479.05	258.93	258.93	7.31	163	>Cre03.g175200.t1.2 pacid=30786650 transcript=Cre03.g175200.t1.2 locus=Cre03.g175200 ID=Cre03.g175200.t1.2.v5.5 annot-version=v5.5	12762	58.4465
08240:2	4	K.APN[+0.984]TVVLHAK.A		N[+1]	525.802	2	1050.6	1050.59	0	2.2	667	Specific	217.6	60.22	60.22	3.17	163	>Cre03.g175200.t1.2 pacid=30786650 transcript=Cre03.g175200.t1.2 locus=Cre03.g175200 ID=Cre03.g175200.t1.2.v5.5 annot-version=v5.5	12762	60.4172
38822:2	4	K.AGN[+0.984]ALGDVAAYDYFSLGGPYSVR.G		N[+1]	1182.56	2	2364.12	2364.11	0	2.5	677	Specific	138.26	100.73	100.73	3.6	163	>Cre03.g175200.t1.2 pacid=30786650 transcript=Cre03.g175200.t1.2 locus=Cre03.g175200 ID=Cre03.g175200.t1.2.v5.5 annot-version=v5.5	12762	108.266
38000:2	4	K.AGN[+0.984]ALGDVAAYDYFSLGGPYSVR.G		N[+1]	1182.57	2	2364.13	2364.11	0	5.3	677	Specific	169.44	169.44	169.44	4.27	163	>Cre03.g175200.t1.2 pacid=30786650 transcript=Cre03.g175200.t1.2 locus=Cre03.g175200 ID=Cre03.g175200.t1.2.v5.5 annot-version=v5.5	12762	107.146
38533:2	4	K.AGN[+0.984]ALGDVAAYDYFSLGGPYSVR.G		N[+1]	1182.56	2	2364.12	2364.11	0	2.9	677	Specific	611.21	426.73	426.73	12.16	163	>Cre03.g175200.t1.2 pacid=30786650 transcript=Cre03.g175200.t1.2 locus=Cre03.g175200 ID=Cre03.g175200.t1.2.v5.5 annot-version=v5.5	12762	107.904
36847:2	4	N.ALGDVAAYDYFSLGGPYSVR.G			1061.02	2	2121.04	2121.03	0	3.6	680	NRagged	537.1	373.38	373.38	9	163	>Cre03.g175200.t1.2 pacid=30786650 transcript=Cre03.g175200.t1.2 locus=Cre03.g175200 ID=Cre03.g175200.t1.2.v5.5 annot-version=v5.5	12762	105.539
33125:2	4	L.GDVAAYDYFSLGGPYSVR.G			968.962	2	1936.92	1936.91	0	4.7	682	NRagged	144.83	119.54	119.54	3.25	163	>Cre03.g175200.t1.2 pacid=30786650 transcript=Cre03.g175200.t1.2 locus=Cre03.g175200 ID=Cre03.g175200.t1.2.v5.5 annot-version=v5.5	12762	100.492
32234:2	4	D.VAAYDYFSLGGPYSVR.G			882.936	2	1764.86	1764.86	0	2.6	684	NRagged	202.28	127.59	127.59	3.85	163	>Cre03.g175200.t1.2 pacid=30786650 transcript=Cre03.g175200.t1.2 locus=Cre03.g175200 ID=Cre03.g175200.t1.2.v5.5 annot-version=v5.5	12762	99.296
10979:2	4	F.SLGGPYSVR.G			468.252	2	935.498	935.495	0	3.3	691	NRagged	315.33	88.21	88.21	4.97	163	>Cre03.g175200.t1.2 pacid=30786650 transcript=Cre03.g175200.t1.2 locus=Cre03.g175200 ID=Cre03.g175200.t1.2.v5.5 annot-version=v5.5	12762	67.4301
04923:2	4	R.GYSHGEIGAAR.R			559.274	2	1117.54	1117.54	0	1.5	700	Specific	297.26	80.14	80.14	4.7	163	>Cre03.g175200.t1.2 pacid=30786650 transcript=Cre03.g175200.t1.2 locus=Cre03.g175200 ID=Cre03.g175200.t1.2.v5.5 annot-version=v5.5	12762	48.5608
04763:2	4	R.GYSHGEIGAAR.R			559.274	2	1117.54	1117.54	0	2	700	Specific	423.99	155.46	155.46	6.93	163	>Cre03.g175200.t1.2 pacid=30786650 transcript=Cre03.g175200.t1.2 locus=Cre03.g175200 ID=Cre03.g175200.t1.2.v5.5 annot-version=v5.5	12762	47.7674
04623:2	4	R.GYSHGEIGAAR.R			559.274	2	1117.54	1117.54	0	1.8	700	Specific	507.85	244.99	244.99	8.31	163	>Cre03.g175200.t1.2 pacid=30786650 transcript=Cre03.g175200.t1.2 locus=Cre03.g175200 ID=Cre03.g175200.t1.2.v5.5 annot-version=v5.5	12762	46.9874
04448:2	4	R.GYSHGEIGAAR.R			559.274	2	1117.54	1117.54	0	1.8	700	Specific	623.9	322.86	322.86	10.29	163	>Cre03.g175200.t1.2 pacid=30786650 transcript=Cre03.g175200.t1.2 locus=Cre03.g175200 ID=Cre03.g175200.t1.2.v5.5 annot-version=v5.5	12762	46.2229
07630:2	4	R.GYSH[+15.995]GEIGAAR.R		H[+16]	567.271	2	1133.54	1133.53	0	1.9	700	Specific	305.99	119.23	119.23	5.25	163	>Cre03.g175200.t1.2 pacid=30786650 transcript=Cre03.g175200.t1.2 locus=Cre03.g175200 ID=Cre03.g175200.t1.2.v5.5 annot-version=v5.5	12762	58.669
24919:2	4	R.FLELATEVR.V			539.302	2	1077.6	1077.59	0	2.2	712	Specific	127.43	62.77	62.77	3.29	163	>Cre03.g175200.t1.2 pacid=30786650 transcript=Cre03.g175200.t1.2 locus=Cre03.g175200 ID=Cre03.g175200.t1.2.v5.5 annot-version=v5.5	12762	89.7041
23644:2	4	R.FLELATEVR.V			539.301	2	1077.6	1077.59	0	1.5	712	Specific	384.27	109.95	109.95	6.65	163	>Cre03.g175200.t1.2 pacid=30786650 transcript=Cre03.g175200.t1.2 locus=Cre03.g175200 ID=Cre03.g175200.t1.2.v5.5 annot-version=v5.5	12762	87.8146
35681:2	4	K.NYGLPGTAYGFVEYATDLGSGR.E			1154.55	2	2308.09	2308.09	0	2.6	725	Specific	118.89	118.89	118.89	4.04	163	>Cre03.g175200.t1.2 pacid=30786650 transcript=Cre03.g175200.t1.2 locus=Cre03.g175200 ID=Cre03.g175200.t1.2.v5.5 annot-version=v5.5	12762	103.915
35648:2	4	K.NYGLPGTAYGFVEYATDLGSGR.E			1154.55	2	2308.09	2308.09	0	1.5	725	Specific	246.5	222.46	222.46	7.06	163	>Cre03.g175200.t1.2 pacid=30786650 transcript=Cre03.g175200.t1.2 locus=Cre03.g175200 ID=Cre03.g175200.t1.2.v5.5 annot-version=v5.5	12762	103.879
35739:2	4	K.N[+0.984]YGLPGTAYGFVEYATDLGSGR.E		N[+1]	1155.05	2	2309.09	2309.07	0	9.3	725	Specific	172.88	91.53	91.53	2.65	163	>Cre03.g175200.t1.2 pacid=30786650 transcript=Cre03.g175200.t1.2 locus=Cre03.g175200 ID=Cre03.g175200.t1.2.v5.5 annot-version=v5.5	12762	103.981
41588:2	4	K.N[+0.984]YGLPGTAYGFVEYATDLGSGR.E		N[+1]	1155.04	2	2309.08	2309.07	0	3.2	725	Specific	436.47	335.87	335.87	9.05	163	>Cre03.g175200.t1.2 pacid=30786650 transcript=Cre03.g175200.t1.2 locus=Cre03.g175200 ID=Cre03.g175200.t1.2.v5.5 annot-version=v5.5	12762	112.226
43068:2	4	K.N[+0.984]YGLPGTAYGFVEYATDLGSGR.E		N[+1]	1155.04	2	2309.08	2309.07	0	2.6	725	Specific	463.39	397.73	397.73	10.08	163	>Cre03.g175200.t1.2 pacid=30786650 transcript=Cre03.g175200.t1.2 locus=Cre03.g175200 ID=Cre03.g175200.t1.2.v5.5 annot-version=v5.5	12762	114.346
38178:2	4	Y.GLPGTAYGFVEYATDLGSGR.E			1016	2	2030.99	2030.98	0	3	727	NRagged	23.21	23.21	23.21	2.36	163	>Cre03.g175200.t1.2 pacid=30786650 transcript=Cre03.g175200.t1.2 locus=Cre03.g175200 ID=Cre03.g175200.t1.2.v5.5 annot-version=v5.5	12762	107.367
21595:2	4	Y.GFVEYATDLGSGR.E			686.332	2	1371.66	1371.65	0	2.4	734	NRagged	218.88	114.86	114.86	4.18	163	>Cre03.g175200.t1.2 pacid=30786650 transcript=Cre03.g175200.t1.2 locus=Cre03.g175200 ID=Cre03.g175200.t1.2.v5.5 annot-version=v5.5	12762	84.9705
21745:2	4	Y.GFVEYATDLGSGR.E			686.332	2	1371.66	1371.65	0	2.3	734	NRagged	494.08	265.2	265.2	8.5	163	>Cre03.g175200.t1.2 pacid=30786650 transcript=Cre03.g175200.t1.2 locus=Cre03.g175200 ID=Cre03.g175200.t1.2.v5.5 annot-version=v5.5	12762	85.1699
12463:2	4	R.ELN[+0.984]GNPTEYYR.K		N[+1]	678.808	2	1356.61	1356.61	0	1.3	747	Specific	490.36	265.62	54.11	7.69	163	>Cre03.g175200.t1.2 pacid=30786650 transcript=Cre03.g175200.t1.2 locus=Cre03.g175200 ID=Cre03.g175200.t1.2.v5.5 annot-version=v5.5	12762	70.5581
12856:2	4	R.ELN[+0.984]GNPTEYYR.K		N[+1]	678.809	2	1356.61	1356.61	0	3.2	747	Specific	531.38	305.88	111.26	7.89	163	>Cre03.g175200.t1.2 pacid=30786650 transcript=Cre03.g175200.t1.2 locus=Cre03.g175200 ID=Cre03.g175200.t1.2.v5.5 annot-version=v5.5	12762	71.3182
14366:2	4	R.E[-18.011]LN[+0.984]GNPTEYYR.K		E[-18], N[+1]	669.803	2	1338.6	1338.6	0	2	747	Specific	116.25	40.88	40.88	2.43	163	>Cre03.g175200.t1.2 pacid=30786650 transcript=Cre03.g175200.t1.2 locus=Cre03.g175200 ID=Cre03.g175200.t1.2.v5.5 annot-version=v5.5	12762	74.0854
14386:2	4	R.E[-18.011]LNGN[+0.984]PTEYYR.K		E[-18], N[+1]	669.803	2	1338.6	1338.6	0	2.7	747	Specific	180.62	2.89	2.89	1.75	163	>Cre03.g175200.t1.2 pacid=30786650 transcript=Cre03.g175200.t1.2 locus=Cre03.g175200 ID=Cre03.g175200.t1.2.v5.5 annot-version=v5.5	12762	74.1073
17848:2	4	R.GMSYGLGLK.A			463.245	2	925.484	925.481	0	2.7	762	Specific	275.62	47.6	47.6	4.58	163	>Cre03.g175200.t1.2 pacid=30786650 transcript=Cre03.g175200.t1.2 locus=Cre03.g175200 ID=Cre03.g175200.t1.2.v5.5 annot-version=v5.5	12762	79.403
11048:2	4	R.[+14.016]GMSYGLGLK.A		.[+14]	470.252	2	939.496	939.497	0	-1.2	762	Specific	221.08	35.53	35.53	2.25	163	>Cre03.g175200.t1.2 pacid=30786650 transcript=Cre03.g175200.t1.2 locus=Cre03.g175200 ID=Cre03.g175200.t1.2.v5.5 annot-version=v5.5	12762	67.5565
13686:2	4	R.GM[+15.995]SYGLGLK.A		M[+16]	471.243	2	941.478	941.476	0	2.4	762	Specific	473.53	212.68	212.68	7.12	163	>Cre03.g175200.t1.2 pacid=30786650 transcript=Cre03.g175200.t1.2 locus=Cre03.g175200 ID=Cre03.g175200.t1.2.v5.5 annot-version=v5.5	12762	72.8682
14740:2	4	K.ALGAC[+71.037][-23.052]RFEYAR.D		C[-23][+71]	652.809	2	1304.61	1304.61	0	4.3	771	Specific	419.95	1.17	1.17	4.07	163	>Cre03.g175200.t1.2 pacid=30786650 transcript=Cre03.g175200.t1.2 locus=Cre03.g175200 ID=Cre03.g175200.t1.2.v5.5 annot-version=v5.5	12762	74.643
29839:2	4	R.DC[+71.037]NAGTGTFLVNFGER.F		C[+71]	886.41	2	1771.81	1771.81	0	3.1	782	Specific	340.5	259.46	259.46	7.63	163	>Cre03.g175200.t1.2 pacid=30786650 transcript=Cre03.g175200.t1.2 locus=Cre03.g175200 ID=Cre03.g175200.t1.2.v5.5 annot-version=v5.5	12762	96.1224
33294:2	4	R.DC[+71.037][-23.052]NAGTGTFLVNFGER.F		C[-23][+71]	874.884	2	1748.76	1748.75	0	3.5	782	Specific	12.95	12.95	12.95	1.89	163	>Cre03.g175200.t1.2 pacid=30786650 transcript=Cre03.g175200.t1.2 locus=Cre03.g175200 ID=Cre03.g175200.t1.2.v5.5 annot-version=v5.5	12762	100.742
30509:2	4	R.DC[+71.037]N[+0.984]AGTGTFLVNFGER.F		C[+71], N[+1]	886.903	2	1772.8	1772.79	0	4.8	782	Specific	147.75	107.19	107.19	3.24	163	>Cre03.g175200.t1.2 pacid=30786650 transcript=Cre03.g175200.t1.2 locus=Cre03.g175200 ID=Cre03.g175200.t1.2.v5.5 annot-version=v5.5	12762	97.004
27830:2	4	R.DC[+71.037]NAGTGTFLVN[+0.984]FGER.F		C[+71], N[+1]	886.9	2	1772.79	1772.79	0	1.5	782	Specific	153.94	136.33	136.33	4.33	163	>Cre03.g175200.t1.2 pacid=30786650 transcript=Cre03.g175200.t1.2 locus=Cre03.g175200 ID=Cre03.g175200.t1.2.v5.5 annot-version=v5.5	12762	93.4994
27856:2	4	R.DC[+71.037]NAGTGTFLVN[+0.984]FGER.F		C[+71], N[+1]	886.902	2	1772.8	1772.79	0	3.4	782	Specific	213.99	138.78	138.78	3.94	163	>Cre03.g175200.t1.2 pacid=30786650 transcript=Cre03.g175200.t1.2 locus=Cre03.g175200 ID=Cre03.g175200.t1.2.v5.5 annot-version=v5.5	12762	93.5273
37698:2	4	R.DC[+71.037]NAGTGTFLVNFGERF.-		C[+71]	959.945	2	1918.88	1918.88	0	3.6	782	CRagged	194.3	123.08	123.08	4.11	163	>Cre03.g175200.t1.2 pacid=30786650 transcript=Cre03.g175200.t1.2 locus=Cre03.g175200 ID=Cre03.g175200.t1.2.v5.5 annot-version=v5.5	12762	106.76
37813:2	4	R.DC[+71.037]NAGTGTFLVNFGERF.-		C[+71]	959.944	2	1918.88	1918.88	0	2.7	782	CRagged	489.71	365.72	365.72	9.03	163	>Cre03.g175200.t1.2 pacid=30786650 transcript=Cre03.g175200.t1.2 locus=Cre03.g175200 ID=Cre03.g175200.t1.2.v5.5 annot-version=v5.5	12762	106.934
35609:2	4	R.DC[+71.037]NAGTGTFLVN[+0.984]FGERF.-		C[+71], N[+1]	960.436	2	1919.86	1919.86	0	2.9	782	CRagged	40.16	19.09	19.09	1.61	163	>Cre03.g175200.t1.2 pacid=30786650 transcript=Cre03.g175200.t1.2 locus=Cre03.g175200 ID=Cre03.g175200.t1.2.v5.5 annot-version=v5.5	12762	103.815
38256:2	4	R.DC[+71.037]N[+0.984]AGTGTFLVNFGERF.-		C[+71], N[+1]	960.437	2	1919.87	1919.86	0	3.9	782	CRagged	183.14	128.16	128.16	3.98	163	>Cre03.g175200.t1.2 pacid=30786650 transcript=Cre03.g175200.t1.2 locus=Cre03.g175200 ID=Cre03.g175200.t1.2.v5.5 annot-version=v5.5	12762	107.488
37768:2	4	R.DC[+71.037]NAGTGTFLVN[+0.984]FGERF.-		C[+71], N[+1]	960.445	2	1919.88	1919.86	0	11.9	782	CRagged	241.61	161.04	25.67	4.23	163	>Cre03.g175200.t1.2 pacid=30786650 transcript=Cre03.g175200.t1.2 locus=Cre03.g175200 ID=Cre03.g175200.t1.2.v5.5 annot-version=v5.5	12762	106.873
28281:2	4	C.NAGTGTFLVNFGER.F			741.872	2	1482.74	1482.73	0	2.1	784	NRagged	27.66	8.76	8.76	1.35	163	>Cre03.g175200.t1.2 pacid=30786650 transcript=Cre03.g175200.t1.2 locus=Cre03.g175200 ID=Cre03.g175200.t1.2.v5.5 annot-version=v5.5	12762	94.0969
36383:2	4	N.AGTGTFLVNFGERF.-			758.386	2	1515.76	1515.76	0	3.3	785	Non	312.09	125.49	125.49	5.56	163	>Cre03.g175200.t1.2 pacid=30786650 transcript=Cre03.g175200.t1.2 locus=Cre03.g175200 ID=Cre03.g175200.t1.2.v5.5 annot-version=v5.5	12762	104.855
09093:3	5	K.RSEVAESQPASSASSSAAAPAPAAETAGPK.L			928.456	3	2783.35	2783.34	0	3.1	9	Specific	378.43	270.35	270.35	7.49	126	>Cre17.g734300.t1.1 pacid=30782406 transcript=Cre17.g734300.t1.1 locus=Cre17.g734300 ID=Cre17.g734300.t1.1.v5.5 annot-version=v5.5	8711	62.7667
09051:3	5	K.RSEVAESQPASSASSSAAAPAPAAETAGPK.L			928.455	3	2783.35	2783.34	0	2.6	9	Specific	571.4	349.4	349.4	8.41	126	>Cre17.g734300.t1.1 pacid=30782406 transcript=Cre17.g734300.t1.1 locus=Cre17.g734300 ID=Cre17.g734300.t1.1.v5.5 annot-version=v5.5	8711	62.6326
11173:3	5	K.[+14.016]R[+14.016]SEVAESQPASSASSSAAAPAPAAETAGPK.L		.[14], R[+14]	937.8	3	2811.39	2811.38	0	4	9	Specific	124.25	23.58	23.58	2.46	126	>Cre17.g734300.t1.1 pacid=30782406 transcript=Cre17.g734300.t1.1 locus=Cre17.g734300 ID=Cre17.g734300.t1.1.v5.5 annot-version=v5.5	8711	67.8301
11177:3	5	K.[+14.016]R[+14.016]SEVAESQPASSASSSAAAPAPAAETAGPK.L		.[14], R[+14]	937.8	3	2811.39	2811.38	0	3.7	9	Specific	258.51	151.75	151.75	6.25	126	>Cre17.g734300.t1.1 pacid=30782406 transcript=Cre17.g734300.t1.1 locus=Cre17.g734300 ID=Cre17.g734300.t1.1.v5.5 annot-version=v5.5	8711	67.8352
10162:2	5	R.SEVAESQPASSASSSAAAPAPAAETAGPK.L			1314.13	2	2627.25	2627.24	0	2.3	10	Specific	195.73	70.51	70.51	4.2	126	>Cre17.g734300.t1.1 pacid=30782406 transcript=Cre17.g734300.t1.1 locus=Cre17.g734300 ID=Cre17.g734300.t1.1.v5.5 annot-version=v5.5	8711	65.4512
10637:2	5	R.SEVAESQ[+0.984]PASSASSSAAAPAPAAETAGPK.L		Q[+1]	1314.62	2	2628.23	2628.23	0	2.4	10	Specific	125.86	115.38	115.38	4.63	126	>Cre17.g734300.t1.1 pacid=30782406 transcript=Cre17.g734300.t1.1 locus=Cre17.g734300 ID=Cre17.g734300.t1.1.v5.5 annot-version=v5.5	8711	66.6375
09473:2	5	E.VAESQPASSASSSAAAPAPAAETAGPK.L			1206.09	2	2411.17	2411.17	0	1.6	12	NRagged	118.91	74.99	74.99	3.22	126	>Cre17.g734300.t1.1 pacid=30782406 transcript=Cre17.g734300.t1.1 locus=Cre17.g734300 ID=Cre17.g734300.t1.1.v5.5 annot-version=v5.5	8711	63.7226
08769:2	5	A.ESQPASSASSSAAAPAPAAETAGPK.L			1121.04	2	2241.07	2241.06	0	1.2	14	NRagged	84.43	53.78	53.78	2.43	126	>Cre17.g734300.t1.1 pacid=30782406 transcript=Cre17.g734300.t1.1 locus=Cre17.g734300 ID=Cre17.g734300.t1.1.v5.5 annot-version=v5.5	8711	61.9897
08454:2	5	E.SQPASSASSSAAAPAPAAETAGPK.L			1056.52	2	2112.03	2112.02	0	3	15	NRagged	275.93	128.59	128.59	5.99	126	>Cre17.g734300.t1.1 pacid=30782406 transcript=Cre17.g734300.t1.1 locus=Cre17.g734300 ID=Cre17.g734300.t1.1.v5.5 annot-version=v5.5	8711	61.1506
06968:2	5	S.SSAAAPAPAAETAGPK.L			698.859	2	1396.71	1396.71	0	2.3	23	NRagged	360.27	82.97	82.97	6.79	126	>Cre17.g734300.t1.1 pacid=30782406 transcript=Cre17.g734300.t1.1 locus=Cre17.g734300 ID=Cre17.g734300.t1.1.v5.5 annot-version=v5.5	8711	56.7683
26926:2	5	A.GLGLGGAGLLPSR.G			584.347	2	1167.69	1167.68	0	2.9	45	NRagged	357.13	107.2	107.2	6.82	126	>Cre17.g734300.t1.1 pacid=30782406 transcript=Cre17.g734300.t1.1 locus=Cre17.g734300 ID=Cre17.g734300.t1.1.v5.5 annot-version=v5.5	8711	92.2637
18620:2	5	L.GLGGAGLLPSR.G			499.295	2	997.582	997.579	0	2.9	47	NRagged	173.98	12.36	12.36	2.41	126	>Cre17.g734300.t1.1 pacid=30782406 transcript=Cre17.g734300.t1.1 locus=Cre17.g734300 ID=Cre17.g734300.t1.1.v5.5 annot-version=v5.5	8711	80.5294
16424:2	5	G.LGGAGLLPSR.G			470.784	2	940.56	940.557	0	2.9	48	NRagged	376.59	94.55	94.55	6.34	126	>Cre17.g734300.t1.1 pacid=30782406 transcript=Cre17.g734300.t1.1 locus=Cre17.g734300 ID=Cre17.g734300.t1.1.v5.5 annot-version=v5.5	8711	77.2619
33477:3	5	K.PMLPPR[+14.016]PAAAAGAGAAGAAAAK.P		R[+14]	634.687	3	1902.05	1902.04	0	4.1	113	Specific	16.61	16.61	16.61	2.17	126	>Cre17.g734300.t1.1 pacid=30782406 transcript=Cre17.g734300.t1.1 locus=Cre17.g734300 ID=Cre17.g734300.t1.1.v5.5 annot-version=v5.5	8711	100.98
13403:3	5	A.AAKPTPAPAPAAAPVPAAAPPPR.P			696.401	3	2087.19	2087.18	0	5.8	132	NRagged	78.61	40.44	40.44	2.42	126	>Cre17.g734300.t1.1 pacid=30782406 transcript=Cre17.g734300.t1.1 locus=Cre17.g734300 ID=Cre17.g734300.t1.1.v5.5 annot-version=v5.5	8711	72.3073
30524:4	5	A.AAPVPAAAPPPRPAM[+31.990]PNPAAGMSLPPRPVVAAAPPVLAAAGSDAVVDPSEDR.R		M[+32]	1248.15	4	4989.58	4989.57	0	2.2	143	NRagged	303.26	21.23	10.33	3.14	126	>Cre17.g734300.t1.1 pacid=30782406 transcript=Cre17.g734300.t1.1 locus=Cre17.g734300 ID=Cre17.g734300.t1.1.v5.5 annot-version=v5.5	8711	97.0191
30784:2	5	R.PVVAAAPPVLAAAGSDAVVDPSEDR.R			1187.62	2	2374.23	2374.22	0	0.9	170	Specific	70.93	19.65	19.65	2.67	126	>Cre17.g734300.t1.1 pacid=30782406 transcript=Cre17.g734300.t1.1 locus=Cre17.g734300 ID=Cre17.g734300.t1.1.v5.5 annot-version=v5.5	8711	97.3763
27275:3	5	R.PVVAAAPPVLAAAGSDAVVDPSEDRR.V			844.119	3	2530.34	2530.33	0	6.3	170	Specific	316.3	188.46	188.46	5.83	126	>Cre17.g734300.t1.1 pacid=30782406 transcript=Cre17.g734300.t1.1 locus=Cre17.g734300 ID=Cre17.g734300.t1.1.v5.5 annot-version=v5.5	8711	92.7295
24090:2	5	V.AAAPPVLAAAGSDAVVDPSEDR.R			1040.02	2	2079.04	2079.04	0	2.9	173	NRagged	204.36	185.53	185.53	5.07	126	>Cre17.g734300.t1.1 pacid=30782406 transcript=Cre17.g734300.t1.1 locus=Cre17.g734300 ID=Cre17.g734300.t1.1.v5.5 annot-version=v5.5	8711	88.509
21680:2	5	A.AAPPVLAAAGSDAVVDPSEDR.R			1004.51	2	2008.01	2008	0	5.6	174	NRagged	118.19	115.05	115.05	3.2	126	>Cre17.g734300.t1.1 pacid=30782406 transcript=Cre17.g734300.t1.1 locus=Cre17.g734300 ID=Cre17.g734300.t1.1.v5.5 annot-version=v5.5	8711	85.0791
21460:2	5	A.APPVLAAAGSDAVVDPSEDR.R			968.987	2	1936.97	1936.96	0	2.6	175	NRagged	63.75	44.18	44.18	2.45	126	>Cre17.g734300.t1.1 pacid=30782406 transcript=Cre17.g734300.t1.1 locus=Cre17.g734300 ID=Cre17.g734300.t1.1.v5.5 annot-version=v5.5	8711	84.7997
08140:2	5	A.AAGSDAVVDPSEDR.R			694.82	2	1388.63	1388.63	0	3	181	NRagged	161.03	54.63	54.63	3.04	126	>Cre17.g734300.t1.1 pacid=30782406 transcript=Cre17.g734300.t1.1 locus=Cre17.g734300 ID=Cre17.g734300.t1.1.v5.5 annot-version=v5.5	8711	60.1847
06571:3	5	A.AAGSDAVVDPSEDRR.V			515.583	3	1544.73	1544.73	0	2.6	181	NRagged	279.95	142.76	142.76	5.08	126	>Cre17.g734300.t1.1 pacid=30782406 transcript=Cre17.g734300.t1.1 locus=Cre17.g734300 ID=Cre17.g734300.t1.1.v5.5 annot-version=v5.5	8711	55.4773
07738:2	5	A.AGSDAVVDPSEDR.R			659.301	2	1317.59	1317.59	0	2.3	182	NRagged	217.75	69.32	69.32	3.56	126	>Cre17.g734300.t1.1 pacid=30782406 transcript=Cre17.g734300.t1.1 locus=Cre17.g734300 ID=Cre17.g734300.t1.1.v5.5 annot-version=v5.5	8711	58.9721
07770:2	5	A.AGSDAVVDPSEDR.R			659.302	2	1317.6	1317.59	0	3.5	182	NRagged	371.61	134.35	134.35	6.28	126	>Cre17.g734300.t1.1 pacid=30782406 transcript=Cre17.g734300.t1.1 locus=Cre17.g734300 ID=Cre17.g734300.t1.1.v5.5 annot-version=v5.5	8711	59.1269
05893:3	5	A.GSDAVVDPSEDRR.V			468.224	3	1402.66	1402.66	0	1.5	183	NRagged	308.73	118.91	118.91	5.47	126	>Cre17.g734300.t1.1 pacid=30782406 transcript=Cre17.g734300.t1.1 locus=Cre17.g734300 ID=Cre17.g734300.t1.1.v5.5 annot-version=v5.5	8711	52.7373
05661:2	5	G.SDAVVDPSEDRR.V			673.323	2	1345.64	1345.63	0	3.2	184	NRagged	233.75	61.01	61.01	2.65	126	>Cre17.g734300.t1.1 pacid=30782406 transcript=Cre17.g734300.t1.1 locus=Cre17.g734300 ID=Cre17.g734300.t1.1.v5.5 annot-version=v5.5	8711	51.7618
11190:2	5	R.AAS[+79.966]RLGLAPR.T		S[+80]	546.292	2	1091.58	1091.57	0	4.6	213	Specific	185.76	10.67	10.67	0.83	126	>Cre17.g734300.t1.1 pacid=30782406 transcript=Cre17.g734300.t1.1 locus=Cre17.g734300 ID=Cre17.g734300.t1.1.v5.5 annot-version=v5.5	8711	67.8939
38272:2	5	R.TDQVAQFLQAIER.S			759.901	2	1518.8	1518.79	0	2.6	223	Specific	120.69	97.25	97.25	4.07	126	>Cre17.g734300.t1.1 pacid=30782406 transcript=Cre17.g734300.t1.1 locus=Cre17.g734300 ID=Cre17.g734300.t1.1.v5.5 annot-version=v5.5	8711	107.505
40190:2	5	R.TDQVAQFLQAIER.S			759.901	2	1518.8	1518.79	0	2.8	223	Specific	144.46	41.83	41.83	2.84	126	>Cre17.g734300.t1.1 pacid=30782406 transcript=Cre17.g734300.t1.1 locus=Cre17.g734300 ID=Cre17.g734300.t1.1.v5.5 annot-version=v5.5	8711	110.158
38834:2	5	R.TDQVAQFLQAIER.S			759.903	2	1518.8	1518.79	0	4.9	223	Specific	657.29	303.66	303.66	12.01	126	>Cre17.g734300.t1.1 pacid=30782406 transcript=Cre17.g734300.t1.1 locus=Cre17.g734300 ID=Cre17.g734300.t1.1.v5.5 annot-version=v5.5	8711	108.277
40709:2	5	R.TDQ[+0.984]VAQFLQAIER.S		Q[+1]	760.394	2	1519.78	1519.78	0	3.1	223	Specific	277.38	148.6	61.13	6.75	126	>Cre17.g734300.t1.1 pacid=30782406 transcript=Cre17.g734300.t1.1 locus=Cre17.g734300 ID=Cre17.g734300.t1.1.v5.5 annot-version=v5.5	8711	110.934
39691:2	5	R.TDQVAQ[+0.984]FLQAIER.S		Q[+1]	760.394	2	1519.78	1519.78	0	3.3	223	Specific	422.37	246.38	128.12	7.81	126	>Cre17.g734300.t1.1 pacid=30782406 transcript=Cre17.g734300.t1.1 locus=Cre17.g734300 ID=Cre17.g734300.t1.1.v5.5 annot-version=v5.5	8711	109.472
40740:2	5	R.TDQ[+0.984]VAQFLQAIER.S		Q[+1]	760.393	2	1519.78	1519.78	0	1.7	223	Specific	600.23	305.84	232.86	11.09	126	>Cre17.g734300.t1.1 pacid=30782406 transcript=Cre17.g734300.t1.1 locus=Cre17.g734300 ID=Cre17.g734300.t1.1.v5.5 annot-version=v5.5	8711	110.973
02767:2	5	R.MVGAQHYK.G			467.235	2	933.463	933.461	0	2.5	239	Specific	397.38	100.27	100.27	5.14	126	>Cre17.g734300.t1.1 pacid=30782406 transcript=Cre17.g734300.t1.1 locus=Cre17.g734300 ID=Cre17.g734300.t1.1.v5.5 annot-version=v5.5	8711	27.6843
02816:2	5	R.MVGAQHYK.G			467.236	2	933.464	933.461	0	3.1	239	Specific	397.46	102.68	102.68	5.05	126	>Cre17.g734300.t1.1 pacid=30782406 transcript=Cre17.g734300.t1.1 locus=Cre17.g734300 ID=Cre17.g734300.t1.1.v5.5 annot-version=v5.5	8711	28.4434
01509:2	5	R.M[+15.995]VGAQHYK.G		M[+16]	475.233	2	949.459	949.456	0	3.1	239	Specific	314.76	57.4	57.4	3.15	126	>Cre17.g734300.t1.1 pacid=30782406 transcript=Cre17.g734300.t1.1 locus=Cre17.g734300 ID=Cre17.g734300.t1.1.v5.5 annot-version=v5.5	8711	12.1788
01591:2	5	R.M[+15.995]VGAQHYK.G		M[+16]	475.233	2	949.458	949.456	0	1.9	239	Specific	356.32	108.27	108.27	4.77	126	>Cre17.g734300.t1.1 pacid=30782406 transcript=Cre17.g734300.t1.1 locus=Cre17.g734300 ID=Cre17.g734300.t1.1.v5.5 annot-version=v5.5	8711	12.9398
16015:2	5	R.RVDLLAAAER.E			557.324	2	1113.64	1113.64	0	2.5	250	Specific	396.9	117.24	117.24	6.62	126	>Cre17.g734300.t1.1 pacid=30782406 transcript=Cre17.g734300.t1.1 locus=Cre17.g734300 ID=Cre17.g734300.t1.1.v5.5 annot-version=v5.5	8711	76.6091
20005:2	5	R.VDLLAAAER.E			479.273	2	957.539	957.536	0	2.3	251	Specific	207.8	29.31	29.31	2.43	126	>Cre17.g734300.t1.1 pacid=30782406 transcript=Cre17.g734300.t1.1 locus=Cre17.g734300 ID=Cre17.g734300.t1.1.v5.5 annot-version=v5.5	8711	82.4954
13689:2	5	R.EGAAAEAVAGLR.V			557.798	2	1114.59	1114.59	0	2.6	268	Specific	609.77	187.66	187.66	11.12	126	>Cre17.g734300.t1.1 pacid=30782406 transcript=Cre17.g734300.t1.1 locus=Cre17.g734300 ID=Cre17.g734300.t1.1.v5.5 annot-version=v5.5	8711	72.8887
23473:2	5	K.ILVLGMTGTGK.T			545.321	2	1089.64	1089.63	0	1.5	282	Specific	430.83	182.01	182.01	8.77	126	>Cre17.g734300.t1.1 pacid=30782406 transcript=Cre17.g734300.t1.1 locus=Cre17.g734300 ID=Cre17.g734300.t1.1.v5.5 annot-version=v5.5	8711	87.5956
16664:2	5	K.ILVLGM[+15.995]TGTGK.T		M[+16]	553.319	2	1105.63	1105.63	0	2.2	282	Specific	188.06	54.86	54.86	3.44	126	>Cre17.g734300.t1.1 pacid=30782406 transcript=Cre17.g734300.t1.1 locus=Cre17.g734300 ID=Cre17.g734300.t1.1.v5.5 annot-version=v5.5	8711	77.619
18272:2	5	K.ILVLGM[+31.990]TGTGK.T		M[+32]	561.317	2	1121.63	1121.62	0	2.3	282	Specific	262.24	18.41	18.41	3.26	126	>Cre17.g734300.t1.1 pacid=30782406 transcript=Cre17.g734300.t1.1 locus=Cre17.g734300 ID=Cre17.g734300.t1.1.v5.5 annot-version=v5.5	8711	80.0251
17173:2	5	K.ILVLGM[+15.995]TGTGK.T		M[+16]	553.319	2	1105.63	1105.63	0	2.2	282	Specific	538.84	208.71	208.71	8.01	126	>Cre17.g734300.t1.1 pacid=30782406 transcript=Cre17.g734300.t1.1 locus=Cre17.g734300 ID=Cre17.g734300.t1.1.v5.5 annot-version=v5.5	8711	78.3881
27879:2	5	K.TELINSLLNR.P			586.837	2	1172.67	1172.66	0	3	293	Specific	302.11	99.82	99.82	6.16	126	>Cre17.g734300.t1.1 pacid=30782406 transcript=Cre17.g734300.t1.1 locus=Cre17.g734300 ID=Cre17.g734300.t1.1.v5.5 annot-version=v5.5	8711	93.5567
23502:3	5	K.TELINSLLNRPAGSR.T			547.642	3	1640.91	1640.91	0	1.8	293	Specific	154.95	26.56	26.56	2.41	126	>Cre17.g734300.t1.1 pacid=30782406 transcript=Cre17.g734300.t1.1 locus=Cre17.g734300 ID=Cre17.g734300.t1.1.v5.5 annot-version=v5.5	8711	87.6412
24332:3	5	K.TELINSLLN[+0.984]RPAGSR.T		N[+1]	547.969	3	1641.89	1641.89	0	0.1	293	Specific	142.24	36.29	9.69	1.29	126	>Cre17.g734300.t1.1 pacid=30782406 transcript=Cre17.g734300.t1.1 locus=Cre17.g734300 ID=Cre17.g734300.t1.1.v5.5 annot-version=v5.5	8711	88.8806
19340:3	5	K.TELINSLLN[+0.984]RPAGSR.T		N[+1]	547.971	3	1641.9	1641.89	0	3.2	293	Specific	292.78	60.52	37.93	5.87	126	>Cre17.g734300.t1.1 pacid=30782406 transcript=Cre17.g734300.t1.1 locus=Cre17.g734300 ID=Cre17.g734300.t1.1.v5.5 annot-version=v5.5	8711	81.565
24893:4	5	R.VVRGDHN[+0.984]GIPLTFIDTPGLHASASR.T		N[+1]	658.598	4	2631.37	2631.36	0	2.4	320	Specific	248.7	198.69	198.69	5.49	126	>Cre17.g734300.t1.1 pacid=30782406 transcript=Cre17.g734300.t1.1 locus=Cre17.g734300 ID=Cre17.g734300.t1.1.v5.5 annot-version=v5.5	8711	89.6714
25548:4	5	R.VVRGDHN[+0.984]GIPLTFIDTPGLHASASR.T		N[+1]	658.598	4	2631.37	2631.36	0	2.6	320	Specific	282.38	183.23	183.23	5.73	126	>Cre17.g734300.t1.1 pacid=30782406 transcript=Cre17.g734300.t1.1 locus=Cre17.g734300 ID=Cre17.g734300.t1.1.v5.5 annot-version=v5.5	8711	90.5223
24891:4	5	R.VVRGDHN[+0.984]GIPLTFIDTPGLHASASR.T		N[+1]	658.6	4	2631.38	2631.36	0	4.7	320	Specific	310.62	198.56	198.56	6.13	126	>Cre17.g734300.t1.1 pacid=30782406 transcript=Cre17.g734300.t1.1 locus=Cre17.g734300 ID=Cre17.g734300.t1.1.v5.5 annot-version=v5.5	8711	89.669
29183:4	5	R.GDHN[+0.984]GIPLTFIDTPGLHASASR.T		N[+1]	570.038	4	2277.13	2277.13	0	2.5	323	Specific	10.25	10.25	10.25	2.21	126	>Cre17.g734300.t1.1 pacid=30782406 transcript=Cre17.g734300.t1.1 locus=Cre17.g734300 ID=Cre17.g734300.t1.1.v5.5 annot-version=v5.5	8711	95.2605
28015:4	5	R.GDHN[+0.984]GIPLTFIDTPGLHASASR.T		N[+1]	570.038	4	2277.13	2277.13	0	2.1	323	Specific	177.81	138.48	138.48	4.57	126	>Cre17.g734300.t1.1 pacid=30782406 transcript=Cre17.g734300.t1.1 locus=Cre17.g734300 ID=Cre17.g734300.t1.1.v5.5 annot-version=v5.5	8711	93.7296
32247:3	5	R.[+14.016]GDHN[+0.984]GIPLTFIDTPGLHASASR.T		.[14], N[+1]	764.376	3	2291.11	2291.14	0	-12	323	Specific	182.96	53.84	53.84	0.86	126	>Cre17.g734300.t1.1 pacid=30782406 transcript=Cre17.g734300.t1.1 locus=Cre17.g734300 ID=Cre17.g734300.t1.1.v5.5 annot-version=v5.5	8711	99.315
28038:3	5	R.GDHN[+0.984]GIPLTFIDTPGLHASASR.T		N[+1]	759.715	3	2277.13	2277.13	0	2.5	323	Specific	440	194.9	194.9	7.48	126	>Cre17.g734300.t1.1 pacid=30782406 transcript=Cre17.g734300.t1.1 locus=Cre17.g734300 ID=Cre17.g734300.t1.1.v5.5 annot-version=v5.5	8711	93.7658
28618:4	5	R.GDHN[+0.984]GIPLTFIDTPGLHASASR.T		N[+1]	570.039	4	2277.14	2277.13	0	4.4	323	Specific	445.59	390.25	390.25	9.08	126	>Cre17.g734300.t1.1 pacid=30782406 transcript=Cre17.g734300.t1.1 locus=Cre17.g734300 ID=Cre17.g734300.t1.1.v5.5 annot-version=v5.5	8711	94.4899
17358:2	5	H.KPDYVFYVDR.L			651.333	2	1301.66	1301.65	0	4.6	363	NRagged	237.95	62.54	62.54	2.84	126	>Cre17.g734300.t1.1 pacid=30782406 transcript=Cre17.g734300.t1.1 locus=Cre17.g734300 ID=Cre17.g734300.t1.1.v5.5 annot-version=v5.5	8711	78.6648
36129:2	5	L.LGLITESLGAGVWR.N			736.42	2	1471.83	1471.83	0	4.7	386	NRagged	211.55	104.33	104.33	4.27	126	>Cre17.g734300.t1.1 pacid=30782406 transcript=Cre17.g734300.t1.1 locus=Cre17.g734300 ID=Cre17.g734300.t1.1.v5.5 annot-version=v5.5	8711	104.487
31892:2	5	L.GLITESLGAGVWR.N			679.877	2	1358.75	1358.74	0	3.2	387	NRagged	541.86	230.56	230.56	8.58	126	>Cre17.g734300.t1.1 pacid=30782406 transcript=Cre17.g734300.t1.1 locus=Cre17.g734300 ID=Cre17.g734300.t1.1.v5.5 annot-version=v5.5	8711	98.8584
21037:2	5	L.ITESLGAGVWR.N			594.824	2	1188.64	1188.64	0	2.7	389	NRagged	188.49	18.5	18.5	1.36	126	>Cre17.g734300.t1.1 pacid=30782406 transcript=Cre17.g734300.t1.1 locus=Cre17.g734300 ID=Cre17.g734300.t1.1.v5.5 annot-version=v5.5	8711	84.1801
09221:3	5	R.NTMAVLTHAHAAR.T			464.911	3	1392.72	1392.72	0	1.4	400	Specific	270.55	197.71	197.71	5.93	126	>Cre17.g734300.t1.1 pacid=30782406 transcript=Cre17.g734300.t1.1 locus=Cre17.g734300 ID=Cre17.g734300.t1.1.v5.5 annot-version=v5.5	8711	63.0892
05382:3	5	R.NTM[+15.995]AVLTHAHAAR.T		M[+16]	470.243	3	1408.71	1408.71	0	2.5	400	Specific	265.95	142.67	142.67	5.28	126	>Cre17.g734300.t1.1 pacid=30782406 transcript=Cre17.g734300.t1.1 locus=Cre17.g734300 ID=Cre17.g734300.t1.1.v5.5 annot-version=v5.5	8711	50.6462
04873:3	5	R.NTM[+15.995]AVLTHAHAAR.T		M[+16]	470.243	3	1408.71	1408.71	0	2.1	400	Specific	283.62	124.04	124.04	5.75	126	>Cre17.g734300.t1.1 pacid=30782406 transcript=Cre17.g734300.t1.1 locus=Cre17.g734300 ID=Cre17.g734300.t1.1.v5.5 annot-version=v5.5	8711	48.3606
13471:3	5	R.N[+0.984]TMAVLTHAHAAR.T		N[+1]	465.239	3	1393.7	1393.7	0	1.2	400	Specific	373.03	155.84	155.84	6.97	126	>Cre17.g734300.t1.1 pacid=30782406 transcript=Cre17.g734300.t1.1 locus=Cre17.g734300 ID=Cre17.g734300.t1.1.v5.5 annot-version=v5.5	8711	72.4331
05036:3	5	R.NTM[+15.995]AVLTHAHAAR.T		M[+16]	470.243	3	1408.71	1408.71	0	2.5	400	Specific	392.6	236.19	236.19	7.14	126	>Cre17.g734300.t1.1 pacid=30782406 transcript=Cre17.g734300.t1.1 locus=Cre17.g734300 ID=Cre17.g734300.t1.1.v5.5 annot-version=v5.5	8711	49.1203
05479:3	5	R.NTM[+31.990]AVLTHAHAAR.T		M[+32]	475.575	3	1424.71	1424.71	0	2.6	400	Specific	395.02	185.11	185.11	7.09	126	>Cre17.g734300.t1.1 pacid=30782406 transcript=Cre17.g734300.t1.1 locus=Cre17.g734300 ID=Cre17.g734300.t1.1.v5.5 annot-version=v5.5	8711	51.0316
11176:3	5	R.N[+0.984]TMAVLTHAHAAR.T		N[+1]	465.24	3	1393.7	1393.7	0	2.5	400	Specific	434.97	234.08	234.08	7.24	126	>Cre17.g734300.t1.1 pacid=30782406 transcript=Cre17.g734300.t1.1 locus=Cre17.g734300 ID=Cre17.g734300.t1.1.v5.5 annot-version=v5.5	8711	67.8342
05195:3	5	R.NTM[+15.995]AVLTHAHAAR.T		M[+16]	470.243	3	1408.71	1408.71	0	1.8	400	Specific	456.95	269.34	269.34	8.43	126	>Cre17.g734300.t1.1 pacid=30782406 transcript=Cre17.g734300.t1.1 locus=Cre17.g734300 ID=Cre17.g734300.t1.1.v5.5 annot-version=v5.5	8711	49.884
08529:3	5	R.N[+0.984]TM[+15.995]AVLTHAHAAR.T		M[+16], N[+1]	470.571	3	1409.7	1409.7	0	2.5	400	Specific	446.04	282.88	282.88	7.52	126	>Cre17.g734300.t1.1 pacid=30782406 transcript=Cre17.g734300.t1.1 locus=Cre17.g734300 ID=Cre17.g734300.t1.1.v5.5 annot-version=v5.5	8711	61.3018
07657:3	5	N.TMAVLTHAHAAR.T			426.897	3	1278.68	1278.67	0	1.9	401	NRagged	305.47	77.89	77.89	5.31	126	>Cre17.g734300.t1.1 pacid=30782406 transcript=Cre17.g734300.t1.1 locus=Cre17.g734300 ID=Cre17.g734300.t1.1.v5.5 annot-version=v5.5	8711	58.7652
03804:3	5	N.TM[+15.995]AVLTHAHAAR.T		M[+16]	432.229	3	1294.67	1294.67	0	2.8	401	NRagged	220.4	72.69	72.69	3.23	126	>Cre17.g734300.t1.1 pacid=30782406 transcript=Cre17.g734300.t1.1 locus=Cre17.g734300 ID=Cre17.g734300.t1.1.v5.5 annot-version=v5.5	8711	41.9973
03907:3	5	N.TM[+15.995]AVLTHAHAAR.T		M[+16]	432.229	3	1294.67	1294.67	0	2.3	401	NRagged	368.51	175.59	175.59	6.41	126	>Cre17.g734300.t1.1 pacid=30782406 transcript=Cre17.g734300.t1.1 locus=Cre17.g734300 ID=Cre17.g734300.t1.1.v5.5 annot-version=v5.5	8711	42.762
09362:3	5	A.RTAFGGQYDVNSR.Q			490.909	3	1470.71	1470.71	0	1.8	412	NRagged	133.49	10.31	10.31	1.35	126	>Cre17.g734300.t1.1 pacid=30782406 transcript=Cre17.g734300.t1.1 locus=Cre17.g734300 ID=Cre17.g734300.t1.1.v5.5 annot-version=v5.5	8711	63.4695
10803:2	5	R.TAFGGQYDVNSR.Q			657.811	2	1314.61	1314.61	0	4.9	413	Specific	423.83	189.22	189.22	7.79	126	>Cre17.g734300.t1.1 pacid=30782406 transcript=Cre17.g734300.t1.1 locus=Cre17.g734300 ID=Cre17.g734300.t1.1.v5.5 annot-version=v5.5	8711	67.0197
11152:2	5	R.TAFGGQYDVNSR.Q			657.81	2	1314.61	1314.61	0	3.5	413	Specific	615.36	347.83	347.83	11.18	126	>Cre17.g734300.t1.1 pacid=30782406 transcript=Cre17.g734300.t1.1 locus=Cre17.g734300 ID=Cre17.g734300.t1.1.v5.5 annot-version=v5.5	8711	67.7775
11506:2	5	R.TAFGGQYDVN[+0.984]SR.Q		N[+1]	658.301	2	1315.6	1315.59	0	2.9	413	Specific	417.56	201.36	94.16	7.82	126	>Cre17.g734300.t1.1 pacid=30782406 transcript=Cre17.g734300.t1.1 locus=Cre17.g734300 ID=Cre17.g734300.t1.1.v5.5 annot-version=v5.5	8711	68.5782
11861:2	5	R.TAFGGQYDVN[+0.984]SR.Q		N[+1]	658.301	2	1315.6	1315.59	0	3.1	413	Specific	433.95	219.8	110.08	7.76	126	>Cre17.g734300.t1.1 pacid=30782406 transcript=Cre17.g734300.t1.1 locus=Cre17.g734300 ID=Cre17.g734300.t1.1.v5.5 annot-version=v5.5	8711	69.3398
08925:2	5	A.FGGQYDVNSR.Q			571.766	2	1142.53	1142.52	0	2.2	415	NRagged	235.04	68.07	68.07	3.24	126	>Cre17.g734300.t1.1 pacid=30782406 transcript=Cre17.g734300.t1.1 locus=Cre17.g734300 ID=Cre17.g734300.t1.1.v5.5 annot-version=v5.5	8711	62.3727
29251:2	5	R.NIVSQLLR.Q			471.792	2	942.576	942.573	0	3.5	428	Specific	376.81	21.33	21.33	5.02	126	>Cre17.g734300.t1.1 pacid=30782406 transcript=Cre17.g734300.t1.1 locus=Cre17.g734300 ID=Cre17.g734300.t1.1.v5.5 annot-version=v5.5	8711	95.3423
32791:2	5	R.N[+0.984]IVSQLLR.Q		N[+1]	472.284	2	943.56	943.557	0	2.7	428	Specific	193.69	3.48	3.48	2.39	126	>Cre17.g734300.t1.1 pacid=30782406 transcript=Cre17.g734300.t1.1 locus=Cre17.g734300 ID=Cre17.g734300.t1.1.v5.5 annot-version=v5.5	8711	100.061
36994:2	5	R.N[+0.984]IVSQLLR.Q		N[+1]	472.283	2	943.558	943.557	0	1.4	428	Specific	256.88	47.18	47.18	4.87	126	>Cre17.g734300.t1.1 pacid=30782406 transcript=Cre17.g734300.t1.1 locus=Cre17.g734300 ID=Cre17.g734300.t1.1.v5.5 annot-version=v5.5	8711	105.735
35315:3	5	R.[+14.016]N[+0.984]PVFLADC[+71.037]HPAC[+71.037]PTNSLGQPVILEGPTAVPWK.Q		.[14], C[+71]*2, N[+1]	1176.93	3	3528.76	3528.77	0	-0.4	445	Specific	119.82	3.32	3.32	0.6	126	>Cre17.g734300.t1.1 pacid=30782406 transcript=Cre17.g734300.t1.1 locus=Cre17.g734300 ID=Cre17.g734300.t1.1.v5.5 annot-version=v5.5	8711	103.408
36298:3	5	R.NPVFLADC[+71.037]HPAC[+71.037]PTN[+0.984]SLGQPVILEGPTAVPWK.Q		C[+71]*2, N[+1]	1172.26	3	3514.76	3514.75	0	3.2	445	Specific	263.57	111.37	19.65	5.13	126	>Cre17.g734300.t1.1 pacid=30782406 transcript=Cre17.g734300.t1.1 locus=Cre17.g734300 ID=Cre17.g734300.t1.1.v5.5 annot-version=v5.5	8711	104.706
36693:3	5	R.NPVFLADC[+71.037]HPAC[+71.037]PTN[+0.984]SLGQPVILEGPTAVPWK.Q		C[+71]*2, N[+1]	1172.26	3	3514.76	3514.75	0	1.7	445	Specific	292.19	87.72	46.93	5.32	126	>Cre17.g734300.t1.1 pacid=30782406 transcript=Cre17.g734300.t1.1 locus=Cre17.g734300 ID=Cre17.g734300.t1.1.v5.5 annot-version=v5.5	8711	105.333
35154:3	5	R.NPVFLADC[+71.037]H[+15.995]PAC[+71.037]PTNSLGQPVILEGPTAVPWK.Q		C[+71]*2, H[+16]	1177.26	3	3529.77	3529.76	0	3	445	Specific	643.21	470.86	312.8	11.57	126	>Cre17.g734300.t1.1 pacid=30782406 transcript=Cre17.g734300.t1.1 locus=Cre17.g734300 ID=Cre17.g734300.t1.1.v5.5 annot-version=v5.5	8711	103.164
35224:3	5	R.[+14.016]NPVFLADC[+71.037]HPAC[+71.037]PTN[+0.984]SLGQ[+0.984]PVILEGPTAVPWK.Q		.[14], C[+71]*2, N[+1], Q[+1]	1177.26	3	3529.76	3529.75	0	4.3	445	Specific	26.24	26.24	26.24	2.29	126	>Cre17.g734300.t1.1 pacid=30782406 transcript=Cre17.g734300.t1.1 locus=Cre17.g734300 ID=Cre17.g734300.t1.1.v5.5 annot-version=v5.5	8711	103.269
30955:2	5	K.QQLLVQLVGYK.S			644.887	2	1288.77	1288.76	0	3.5	477	Specific	460.9	213.45	213.45	8.75	126	>Cre17.g734300.t1.1 pacid=30782406 transcript=Cre17.g734300.t1.1 locus=Cre17.g734300 ID=Cre17.g734300.t1.1.v5.5 annot-version=v5.5	8711	97.621
42006:2	5	K.Q[-17.027]QLLVQLVGYK.S		Q[-17]	636.374	2	1271.74	1271.74	0	3.8	477	Specific	275.73	101.52	101.52	6.04	126	>Cre17.g734300.t1.1 pacid=30782406 transcript=Cre17.g734300.t1.1 locus=Cre17.g734300 ID=Cre17.g734300.t1.1.v5.5 annot-version=v5.5	8711	112.883
32693:2	5	K.Q[+0.984]QLLVQLVGYK.S		Q[+1]	645.379	2	1289.75	1289.75	0	3.4	477	Specific	439.35	147.29	5.6	7.4	126	>Cre17.g734300.t1.1 pacid=30782406 transcript=Cre17.g734300.t1.1 locus=Cre17.g734300 ID=Cre17.g734300.t1.1.v5.5 annot-version=v5.5	8711	99.9027
30436:2	5	Q.QLLVQLVGYK.S			580.857	2	1160.71	1160.7	0	2.5	478	NRagged	141.66	52.11	52.11	2.6	126	>Cre17.g734300.t1.1 pacid=30782406 transcript=Cre17.g734300.t1.1 locus=Cre17.g734300 ID=Cre17.g734300.t1.1.v5.5 annot-version=v5.5	8711	96.9183
30393:2	5	Q.QLLVQLVGYK.S			580.857	2	1160.71	1160.7	0	3	478	NRagged	233.27	102.86	102.86	4.47	126	>Cre17.g734300.t1.1 pacid=30782406 transcript=Cre17.g734300.t1.1 locus=Cre17.g734300 ID=Cre17.g734300.t1.1.v5.5 annot-version=v5.5	8711	96.8794
12872:2	5	K.SYNVATSAFK.D			544.275	2	1087.54	1087.54	0	1.8	488	Specific	128.4	16.12	16.12	2.39	126	>Cre17.g734300.t1.1 pacid=30782406 transcript=Cre17.g734300.t1.1 locus=Cre17.g734300 ID=Cre17.g734300.t1.1.v5.5 annot-version=v5.5	8711	71.3505
13965:2	5	K.SYNVATSAFK.D			544.279	2	1087.55	1087.54	0	8.4	488	Specific	319.01	68.47	68.47	2.9	126	>Cre17.g734300.t1.1 pacid=30782406 transcript=Cre17.g734300.t1.1 locus=Cre17.g734300 ID=Cre17.g734300.t1.1.v5.5 annot-version=v5.5	8711	73.4693
14202:2	5	K.SYNVATSAFK.D			544.276	2	1087.55	1087.54	0	3	488	Specific	352.54	106.6	106.6	6.8	126	>Cre17.g734300.t1.1 pacid=30782406 transcript=Cre17.g734300.t1.1 locus=Cre17.g734300 ID=Cre17.g734300.t1.1.v5.5 annot-version=v5.5	8711	73.846
13690:2	5	K.SYNVATSAFK.D			544.276	2	1087.55	1087.54	0	3	488	Specific	446.14	162.09	162.09	7.61	126	>Cre17.g734300.t1.1 pacid=30782406 transcript=Cre17.g734300.t1.1 locus=Cre17.g734300 ID=Cre17.g734300.t1.1.v5.5 annot-version=v5.5	8711	72.8903
13379:2	5	K.SYN[+0.984]VATSAFK.D		N[+1]	544.768	2	1088.53	1088.53	0	2.7	488	Specific	215.85	19.49	19.49	2.31	126	>Cre17.g734300.t1.1 pacid=30782406 transcript=Cre17.g734300.t1.1 locus=Cre17.g734300 ID=Cre17.g734300.t1.1.v5.5 annot-version=v5.5	8711	72.2714
14519:2	5	K.SYN[+0.984]VATSAFK.D		N[+1]	544.768	2	1088.53	1088.53	0	2.4	488	Specific	522.67	239.95	239.95	8.05	126	>Cre17.g734300.t1.1 pacid=30782406 transcript=Cre17.g734300.t1.1 locus=Cre17.g734300 ID=Cre17.g734300.t1.1.v5.5 annot-version=v5.5	8711	74.2901
13237:2	5	R.GPQDIFK.Q			402.717	2	804.428	804.425	0	3.2	517	Specific	227.07	19.22	19.22	2.41	126	>Cre17.g734300.t1.1 pacid=30782406 transcript=Cre17.g734300.t1.1 locus=Cre17.g734300 ID=Cre17.g734300.t1.1.v5.5 annot-version=v5.5	8711	72.0435
15117:2	5	R.GPQ[+0.984]DIFK.Q		Q[+1]	403.209	2	805.411	805.409	0	2.4	517	Specific	273.49	19.87	19.87	2.44	126	>Cre17.g734300.t1.1 pacid=30782406 transcript=Cre17.g734300.t1.1 locus=Cre17.g734300 ID=Cre17.g734300.t1.1.v5.5 annot-version=v5.5	8711	75.3424
12152:3	5	R.GPQDIFKQ[+0.984]MM[+31.990]R.S		M[+32], Q[+1]	461.886	3	1383.64	1383.64	0	2.2	517	Specific	167.66	61.88	16.18	2.45	126	>Cre17.g734300.t1.1 pacid=30782406 transcript=Cre17.g734300.t1.1 locus=Cre17.g734300 ID=Cre17.g734300.t1.1.v5.5 annot-version=v5.5	8711	69.9321
24309:3	5	W.ATM[+15.995]ETVAGLGEEVT[+79.966]EDEGAESFNHVYYR.Q		M[+16], T[+80]	1067.45	3	3200.35	3200.34	0	3	551	NRagged	239.75	239.75	166.86	5.36	126	>Cre17.g734300.t1.1 pacid=30782406 transcript=Cre17.g734300.t1.1 locus=Cre17.g734300 ID=Cre17.g734300.t1.1.v5.5 annot-version=v5.5	8711	88.8464
08989:2	5	E.SFNHVYYR.Q			543.265	2	1085.52	1085.52	0	5.2	571	NRagged	207.61	28.45	28.45	2.23	126	>Cre17.g734300.t1.1 pacid=30782406 transcript=Cre17.g734300.t1.1 locus=Cre17.g734300 ID=Cre17.g734300.t1.1.v5.5 annot-version=v5.5	8711	62.4854
32043:2	5	R.QMYELAVAGDPWAQR.E			867.906	2	1734.8	1734.83	0	-12.8	579	Specific	74.12	14.78	14.78	0.17	126	>Cre17.g734300.t1.1 pacid=30782406 transcript=Cre17.g734300.t1.1 locus=Cre17.g734300 ID=Cre17.g734300.t1.1.v5.5 annot-version=v5.5	8711	99.0669
37845:2	5	R.QMYELAVAGDPWAQR.E			867.919	2	1734.83	1734.83	0	2.6	579	Specific	300.61	267.42	267.42	7.22	126	>Cre17.g734300.t1.1 pacid=30782406 transcript=Cre17.g734300.t1.1 locus=Cre17.g734300 ID=Cre17.g734300.t1.1.v5.5 annot-version=v5.5	8711	106.972
29046:2	5	R.QMYELAVAGDPWAQR.E			867.92	2	1734.83	1734.83	0	3.4	579	Specific	635.29	477.13	477.13	11.94	126	>Cre17.g734300.t1.1 pacid=30782406 transcript=Cre17.g734300.t1.1 locus=Cre17.g734300 ID=Cre17.g734300.t1.1.v5.5 annot-version=v5.5	8711	95.0663
29001:2	5	R.QMYELAVAGDPWAQR.E			867.92	2	1734.83	1734.83	0	3.7	579	Specific	687.07	461.69	461.69	12.94	126	>Cre17.g734300.t1.1 pacid=30782406 transcript=Cre17.g734300.t1.1 locus=Cre17.g734300 ID=Cre17.g734300.t1.1.v5.5 annot-version=v5.5	8711	94.9815
32106:2	5	R.QM[+15.995]YELAVAGDPWAQR.E		M[+16]	875.918	2	1750.83	1750.82	0	4.5	579	Specific	143.54	137.31	137.31	4.37	126	>Cre17.g734300.t1.1 pacid=30782406 transcript=Cre17.g734300.t1.1 locus=Cre17.g734300 ID=Cre17.g734300.t1.1.v5.5 annot-version=v5.5	8711	99.1371
37791:2	5	R.Q[-17.027]MYELAVAGDPWAQR.E		Q[-17]	859.407	2	1717.81	1717.8	0	3.3	579	Specific	274.14	117.74	117.74	6.19	126	>Cre17.g734300.t1.1 pacid=30782406 transcript=Cre17.g734300.t1.1 locus=Cre17.g734300 ID=Cre17.g734300.t1.1.v5.5 annot-version=v5.5	8711	106.915
32156:2	5	R.QM[+15.995]YELAVAGDPWAQR.E		M[+16]	875.918	2	1750.83	1750.82	0	4.3	579	Specific	286.09	258.41	258.41	7.04	126	>Cre17.g734300.t1.1 pacid=30782406 transcript=Cre17.g734300.t1.1 locus=Cre17.g734300 ID=Cre17.g734300.t1.1.v5.5 annot-version=v5.5	8711	99.1964
25314:2	5	R.QM[+15.995]YELAVAGDPWAQR.E		M[+16]	875.917	2	1750.83	1750.82	0	2.4	579	Specific	365.01	195.06	195.06	7.7	126	>Cre17.g734300.t1.1 pacid=30782406 transcript=Cre17.g734300.t1.1 locus=Cre17.g734300 ID=Cre17.g734300.t1.1.v5.5 annot-version=v5.5	8711	90.2045
32133:2	5	R.QM[+15.995]YELAVAGDPWAQR.E		M[+16]	875.918	2	1750.83	1750.82	0	4.1	579	Specific	402.36	322.82	322.82	7.96	126	>Cre17.g734300.t1.1 pacid=30782406 transcript=Cre17.g734300.t1.1 locus=Cre17.g734300 ID=Cre17.g734300.t1.1.v5.5 annot-version=v5.5	8711	99.1698
26318:2	5	R.QM[+31.990]YELAVAGDPWAQR.E		M[+32]	883.916	2	1766.82	1766.82	0	4.5	579	Specific	502.95	334.03	334.03	9.06	126	>Cre17.g734300.t1.1 pacid=30782406 transcript=Cre17.g734300.t1.1 locus=Cre17.g734300 ID=Cre17.g734300.t1.1.v5.5 annot-version=v5.5	8711	91.471
36141:2	5	R.Q[-17.027]MYELAVAGDPW[+15.995]AQR.E		Q[-17], W[+16]	867.405	2	1733.8	1733.8	0	4.2	579	Specific	7.62	7.62	7.62	1.89	126	>Cre17.g734300.t1.1 pacid=30782406 transcript=Cre17.g734300.t1.1 locus=Cre17.g734300 ID=Cre17.g734300.t1.1.v5.5 annot-version=v5.5	8711	104.502
20006:2	5	R.QM[+15.995]YELAVAGDPW[+31.990]AQR.E		M[+16], W[+32]	891.911	2	1782.82	1782.81	0	2.2	579	Specific	32.36	22.45	22.45	2.31	126	>Cre17.g734300.t1.1 pacid=30782406 transcript=Cre17.g734300.t1.1 locus=Cre17.g734300 ID=Cre17.g734300.t1.1.v5.5 annot-version=v5.5	8711	82.496
22445:2	5	R.QM[+15.995]YELAVAGDPW[+31.990]AQR.E		M[+16], W[+32]	891.913	2	1782.82	1782.81	0	3.5	579	Specific	59.21	34.26	34.26	2.41	126	>Cre17.g734300.t1.1 pacid=30782406 transcript=Cre17.g734300.t1.1 locus=Cre17.g734300 ID=Cre17.g734300.t1.1.v5.5 annot-version=v5.5	8711	86.1658
25856:2	5	R.QM[+15.995]YELAVAGDPWAQ[+0.984]R.E		M[+16], Q[+1]	876.408	2	1751.81	1751.81	0	1.8	579	Specific	133.47	78.92	24.97	3.2	126	>Cre17.g734300.t1.1 pacid=30782406 transcript=Cre17.g734300.t1.1 locus=Cre17.g734300 ID=Cre17.g734300.t1.1.v5.5 annot-version=v5.5	8711	90.938
19955:2	5	R.QM[+15.995]YELAVAGDPW[+31.990]AQR.E		M[+16], W[+32]	891.913	2	1782.82	1782.81	0	3.9	579	Specific	393.83	249.46	249.46	7.89	126	>Cre17.g734300.t1.1 pacid=30782406 transcript=Cre17.g734300.t1.1 locus=Cre17.g734300 ID=Cre17.g734300.t1.1.v5.5 annot-version=v5.5	8711	82.42
22561:2	5	R.QM[+15.995]YELAVAGDPW[+31.990]AQR.E		M[+16], W[+32]	891.915	2	1782.82	1782.81	0	5.9	579	Specific	566.57	396.21	396.21	9.12	126	>Cre17.g734300.t1.1 pacid=30782406 transcript=Cre17.g734300.t1.1 locus=Cre17.g734300 ID=Cre17.g734300.t1.1.v5.5 annot-version=v5.5	8711	86.3046
28974:2	5	R.Q[-17.027]M[+15.995]YELAVAGDPW[+31.990]AQR.E		M[+16], Q[-17], W[+32]	883.399	2	1765.79	1765.79	0	2.9	579	Specific	34.75	18.04	18.04	2.24	126	>Cre17.g734300.t1.1 pacid=30782406 transcript=Cre17.g734300.t1.1 locus=Cre17.g734300 ID=Cre17.g734300.t1.1.v5.5 annot-version=v5.5	8711	94.9542
11962:2	5	L.AVAGDPWAQR.E			535.774	2	1070.54	1070.54	0	3.2	584	NRagged	314.61	46.73	46.73	4.32	126	>Cre17.g734300.t1.1 pacid=30782406 transcript=Cre17.g734300.t1.1 locus=Cre17.g734300 ID=Cre17.g734300.t1.1.v5.5 annot-version=v5.5	8711	69.5595
12358:2	5	R.EYAAMLR.A			427.217	2	853.427	853.424	0	4	594	Specific	317.13	76.2	76.2	4.26	126	>Cre17.g734300.t1.1 pacid=30782406 transcript=Cre17.g734300.t1.1 locus=Cre17.g734300 ID=Cre17.g734300.t1.1.v5.5 annot-version=v5.5	8711	70.3107
07819:2	5	R.EYAAM[+15.995]LR.A		M[+16]	435.215	2	869.422	869.418	0	3.8	594	Specific	206.63	9.1	9.1	1.45	126	>Cre17.g734300.t1.1 pacid=30782406 transcript=Cre17.g734300.t1.1 locus=Cre17.g734300 ID=Cre17.g734300.t1.1.v5.5 annot-version=v5.5	8711	59.3113
08610:2	5	R.EYAAM[+31.990]LR.A		M[+32]	443.211	2	885.415	885.413	0	1.8	594	Specific	319.36	44.59	44.59	4.16	126	>Cre17.g734300.t1.1 pacid=30782406 transcript=Cre17.g734300.t1.1 locus=Cre17.g734300 ID=Cre17.g734300.t1.1.v5.5 annot-version=v5.5	8711	61.5266
08084:2	5	R.EYAAM[+15.995]LR.A		M[+16]	435.214	2	869.42	869.418	0	2	594	Specific	362.5	47.78	47.78	4.31	126	>Cre17.g734300.t1.1 pacid=30782406 transcript=Cre17.g734300.t1.1 locus=Cre17.g734300 ID=Cre17.g734300.t1.1.v5.5 annot-version=v5.5	8711	60.0735
03879:2	5	R.AYDKGC[+71.037][-23.052]ESYR.A		C[-23][+71]	620.253	2	1239.5	1239.49	0	2.7	601	Specific	255.32	86.14	86.14	3.32	126	>Cre17.g734300.t1.1 pacid=30782406 transcript=Cre17.g734300.t1.1 locus=Cre17.g734300 ID=Cre17.g734300.t1.1.v5.5 annot-version=v5.5	8711	42.542
03871:2	5	R.AYDKGC[+71.037][-23.052]ESYR.A		C[-23][+71]	620.252	2	1239.5	1239.49	0	1.8	601	Specific	279.17	86.38	86.38	3.24	126	>Cre17.g734300.t1.1 pacid=30782406 transcript=Cre17.g734300.t1.1 locus=Cre17.g734300 ID=Cre17.g734300.t1.1.v5.5 annot-version=v5.5	8711	42.5153
38980:3	5	R.ASYEEADVDAN[+0.984]VEYGVESYVVDPIDFGPSFDPEDM[+15.995]YSHR.H		M[+16], N[+1]	1477.31	3	4429.91	4430.87	-1	8.4	611	Specific	122.8	122.8	0	2.42	126	>Cre17.g734300.t1.1 pacid=30782406 transcript=Cre17.g734300.t1.1 locus=Cre17.g734300 ID=Cre17.g734300.t1.1.v5.5 annot-version=v5.5	8711	108.491
39018:3	5	R.ASYEEADVDAN[+0.984]VEYGVESYVVDPIDFGPSFDPEDM[+15.995]YSHR.H		M[+16], N[+1]	1477.64	3	4430.92	4430.87	0	10	611	Specific	714.31	619.11	3.04	11.81	126	>Cre17.g734300.t1.1 pacid=30782406 transcript=Cre17.g734300.t1.1 locus=Cre17.g734300 ID=Cre17.g734300.t1.1.v5.5 annot-version=v5.5	8711	108.539
38978:3	5	R.ASYEEADVDAN[+0.984]VEYGVESYVVDPIDFGPSFDPEDMYSH[+15.995]R.H		H[+16], N[+1]	1477.3	3	4429.9	4430.87	-1	6.8	611	Specific	757.57	482.29	7.41	12.91	126	>Cre17.g734300.t1.1 pacid=30782406 transcript=Cre17.g734300.t1.1 locus=Cre17.g734300 ID=Cre17.g734300.t1.1.v5.5 annot-version=v5.5	8711	108.481
29040:3	5	D.PIDFGPSFDPEDMYSHR.H			670.631	3	2009.88	2009.87	0	3.9	633	NRagged	313.95	243.51	243.51	6.53	126	>Cre17.g734300.t1.1 pacid=30782406 transcript=Cre17.g734300.t1.1 locus=Cre17.g734300 ID=Cre17.g734300.t1.1.v5.5 annot-version=v5.5	8711	95.0474
23888:3	5	D.PIDFGPSFDPEDM[+15.995]YSHR.H		M[+16]	675.962	3	2025.87	2025.86	0	3.6	633	NRagged	218.37	184.49	14.41	3.62	126	>Cre17.g734300.t1.1 pacid=30782406 transcript=Cre17.g734300.t1.1 locus=Cre17.g734300 ID=Cre17.g734300.t1.1.v5.5 annot-version=v5.5	8711	88.2212
35951:4	5	R.HAYAEAADAGVTVIPSQDYYGPEHDDPLNGIVFQYEAQPFSR.H			1160.04	4	4637.16	4638.15	-1	2.6	650	Specific	23.67	23.67	23.67	2.34	126	>Cre17.g734300.t1.1 pacid=30782406 transcript=Cre17.g734300.t1.1 locus=Cre17.g734300 ID=Cre17.g734300.t1.1.v5.5 annot-version=v5.5	8711	104.252
36015:4	5	R.HAYAEAADAGVTVIPSQDYYGPEHDDPLNGIVFQYEAQPFSR.H			1160.3	4	4638.16	4638.15	0	2.6	650	Specific	405.45	154.49	60.52	6.96	126	>Cre17.g734300.t1.1 pacid=30782406 transcript=Cre17.g734300.t1.1 locus=Cre17.g734300 ID=Cre17.g734300.t1.1.v5.5 annot-version=v5.5	8711	104.33
34138:4	5	R.HAYAEAADAGVTVIPSQDYYGPEHDDPLN[+0.984]GIVFQYEAQPFSR.H		N[+1]	1160.54	4	4639.14	4639.13	0	2	650	Specific	96.35	96.35	39.81	3.03	126	>Cre17.g734300.t1.1 pacid=30782406 transcript=Cre17.g734300.t1.1 locus=Cre17.g734300 ID=Cre17.g734300.t1.1.v5.5 annot-version=v5.5	8711	101.805
35919:4	5	R.HAYAEAADAGVTVIPSQ[+0.984]DYYGPEHDDPLNGIVFQYEAQPFSR.H		Q[+1]	1160.55	4	4639.17	4639.13	0	7.1	650	Specific	221.9	178.95	1.24	4.2	126	>Cre17.g734300.t1.1 pacid=30782406 transcript=Cre17.g734300.t1.1 locus=Cre17.g734300 ID=Cre17.g734300.t1.1.v5.5 annot-version=v5.5	8711	104.213
34079:4	5	R.HAYAEAADAGVTVIPSQDYYGPEHDDPLNGIVFQ[+0.984]YEAQPFSR.H		Q[+1]	1160.54	4	4639.14	4639.13	0	2.2	650	Specific	322.04	187.55	0.94	6.72	126	>Cre17.g734300.t1.1 pacid=30782406 transcript=Cre17.g734300.t1.1 locus=Cre17.g734300 ID=Cre17.g734300.t1.1.v5.5 annot-version=v5.5	8711	101.728
34023:4	5	R.HAYAEAADAGVTVIPSQDYYGPEHDDPLN[+0.984]GIVFQYEAQPFSR.H		N[+1]	1160.54	4	4639.14	4639.13	0	1.3	650	Specific	376.23	261.38	59.63	7.3	126	>Cre17.g734300.t1.1 pacid=30782406 transcript=Cre17.g734300.t1.1 locus=Cre17.g734300 ID=Cre17.g734300.t1.1.v5.5 annot-version=v5.5	8711	101.666
35966:4	5	R.HAYAEAADAGVTVIPSQ[+0.984]DYYGPEHDDPLN[+0.984]GIVFQYEAQPFSR.H		N[+1], Q[+1]	1160.55	4	4639.16	4640.12	-1	10.8	650	Specific	10.4	10.4	10.4	0.15	126	>Cre17.g734300.t1.1 pacid=30782406 transcript=Cre17.g734300.t1.1 locus=Cre17.g734300 ID=Cre17.g734300.t1.1.v5.5 annot-version=v5.5	8711	104.275
37597:3	5	E.AADAGVTVIPSQDYYGPEHDDPLNGIVFQYEAQPFSR.H			1356.31	3	4066.93	4066.91	0	4.1	655	NRagged	83.56	83.56	70.09	3.19	126	>Cre17.g734300.t1.1 pacid=30782406 transcript=Cre17.g734300.t1.1 locus=Cre17.g734300 ID=Cre17.g734300.t1.1.v5.5 annot-version=v5.5	8711	106.629
35737:3	5	E.AADAGVTVIPSQDYYGPEHDDPLN[+0.984]GIVFQYEAQPFSR.H		N[+1]	1356.64	3	4067.9	4067.89	0	2.6	655	NRagged	42.8	20.87	20.87	2.26	126	>Cre17.g734300.t1.1 pacid=30782406 transcript=Cre17.g734300.t1.1 locus=Cre17.g734300 ID=Cre17.g734300.t1.1.v5.5 annot-version=v5.5	8711	103.979
35717:3	5	E.AADAGVTVIPSQDYYGPEHDDPLN[+0.984]GIVFQYEAQPFSR.H		N[+1]	1356.31	3	4066.91	4067.89	-1	5.2	655	NRagged	53.25	36.67	12.31	0.42	126	>Cre17.g734300.t1.1 pacid=30782406 transcript=Cre17.g734300.t1.1 locus=Cre17.g734300 ID=Cre17.g734300.t1.1.v5.5 annot-version=v5.5	8711	103.958
29560:3	5	R.HGWGGVPFDLTVC[+71.037]C[+71.037]EK.D		C[+71]*2	630.629	3	1889.87	1889.87	0	2.9	692	Specific	89.63	58.5	58.5	2.39	126	>Cre17.g734300.t1.1 pacid=30782406 transcript=Cre17.g734300.t1.1 locus=Cre17.g734300 ID=Cre17.g734300.t1.1.v5.5 annot-version=v5.5	8711	95.7331
26206:3	5	K.TSLC[+71.037]LQGETHVSLVHSVPPFGPR.H		C[+71]	844.776	3	2532.31	2532.3	0	4	710	Specific	299.58	277.84	277.84	6.2	126	>Cre17.g734300.t1.1 pacid=30782406 transcript=Cre17.g734300.t1.1 locus=Cre17.g734300 ID=Cre17.g734300.t1.1.v5.5 annot-version=v5.5	8711	91.3432
30716:3	5	K.TSLC[+71.037][-23.052]LQGETHVSLVHSVPPFGPR.H		C[-23][+71]	837.093	3	2509.26	2509.25	0	5.8	710	Specific	323.63	228.17	228.17	5.69	126	>Cre17.g734300.t1.1 pacid=30782406 transcript=Cre17.g734300.t1.1 locus=Cre17.g734300 ID=Cre17.g734300.t1.1.v5.5 annot-version=v5.5	8711	97.2767
11530:2	5	L.VHSVPPFGPR.H			546.803	2	1092.6	1092.59	0	2.9	723	NRagged	203.69	49.71	49.71	2.54	126	>Cre17.g734300.t1.1 pacid=30782406 transcript=Cre17.g734300.t1.1 locus=Cre17.g734300 ID=Cre17.g734300.t1.1.v5.5 annot-version=v5.5	8711	68.6408
22318:3	5	R.HITQVTGSWEVLRPNIK.D			660.036	3	1978.09	1978.09	0	2.7	733	Specific	272.29	132.08	132.08	6.04	126	>Cre17.g734300.t1.1 pacid=30782406 transcript=Cre17.g734300.t1.1 locus=Cre17.g734300 ID=Cre17.g734300.t1.1.v5.5 annot-version=v5.5	8711	86.0119
21959:3	5	R.HITQVTGSWEVLRPNIK.D			660.036	3	1978.09	1978.09	0	3.1	733	Specific	368.01	274.79	274.79	7.14	126	>Cre17.g734300.t1.1 pacid=30782406 transcript=Cre17.g734300.t1.1 locus=Cre17.g734300 ID=Cre17.g734300.t1.1.v5.5 annot-version=v5.5	8711	85.5008
22602:3	5	R.HITQVTGSWEVLRPN[+0.984]IK.D		N[+1]	660.366	3	1979.08	1979.07	0	6.3	733	Specific	104.3	35.1	7.32	1.33	126	>Cre17.g734300.t1.1 pacid=30782406 transcript=Cre17.g734300.t1.1 locus=Cre17.g734300 ID=Cre17.g734300.t1.1.v5.5 annot-version=v5.5	8711	86.3614
18903:3	5	R.HITQVTGSW[+15.995]EVLRPNIK.D		W[+16]	665.367	3	1994.09	1994.08	0	2.2	733	Specific	154.05	61.43	61.43	2.86	126	>Cre17.g734300.t1.1 pacid=30782406 transcript=Cre17.g734300.t1.1 locus=Cre17.g734300 ID=Cre17.g734300.t1.1.v5.5 annot-version=v5.5	8711	80.8989
08874:2	5	W.EVLRPNIK.D			484.799	2	968.591	968.589	0	2.5	742	NRagged	196.18	7.08	7.08	0.56	126	>Cre17.g734300.t1.1 pacid=30782406 transcript=Cre17.g734300.t1.1 locus=Cre17.g734300 ID=Cre17.g734300.t1.1.v5.5 annot-version=v5.5	8711	62.2109
32140:2	5	K.DVMYQLEVDTFK.D			744.362	2	1487.72	1487.71	0	5.1	750	Specific	290.7	199.14	199.14	6.71	126	>Cre17.g734300.t1.1 pacid=30782406 transcript=Cre17.g734300.t1.1 locus=Cre17.g734300 ID=Cre17.g734300.t1.1.v5.5 annot-version=v5.5	8711	99.1804
23140:2	5	K.DVM[+15.995]YQLEVDTFK.D		M[+16]	752.358	2	1503.71	1503.7	0	3.3	750	Specific	170.9	91.67	91.67	3.2	126	>Cre17.g734300.t1.1 pacid=30782406 transcript=Cre17.g734300.t1.1 locus=Cre17.g734300 ID=Cre17.g734300.t1.1.v5.5 annot-version=v5.5	8711	87.1806
26181:2	5	K.DVM[+31.990]YQLEVDTFK.D		M[+32]	760.355	2	1519.7	1519.7	0	3	750	Specific	414.13	238.58	238.58	8.08	126	>Cre17.g734300.t1.1 pacid=30782406 transcript=Cre17.g734300.t1.1 locus=Cre17.g734300 ID=Cre17.g734300.t1.1.v5.5 annot-version=v5.5	8711	91.3185
25166:2	5	K.DVM[+15.995]YQLEVDTFK.D		M[+16]	752.357	2	1503.71	1503.7	0	2.6	750	Specific	458.93	287.81	287.81	9.09	126	>Cre17.g734300.t1.1 pacid=30782406 transcript=Cre17.g734300.t1.1 locus=Cre17.g734300 ID=Cre17.g734300.t1.1.v5.5 annot-version=v5.5	8711	90.0178
10419:3	5	K.SDHAGC[+71.037]GLM[+31.990]LAR.L		C[+71], M[+32]	445.205	3	1333.6	1333.6	0	1.3	768	Specific	179.22	108.14	98.37	3.25	126	>Cre17.g734300.t1.1 pacid=30782406 transcript=Cre17.g734300.t1.1 locus=Cre17.g734300 ID=Cre17.g734300.t1.1.v5.5 annot-version=v5.5	8711	66.1555
09862:3	5	K.SDHAGC[+71.037]GLM[+15.995]LAR.L		C[+71], M[+16]	439.873	3	1317.61	1317.6	0	1.2	768	Specific	230.16	21.44	21.44	3.16	126	>Cre17.g734300.t1.1 pacid=30782406 transcript=Cre17.g734300.t1.1 locus=Cre17.g734300 ID=Cre17.g734300.t1.1.v5.5 annot-version=v5.5	8711	64.6832
11495:2	5	K.SDHAGC[+71.037][-23.052]GLM[+31.990]LAR.L		C[-23][+71], M[+32]	655.779	2	1310.55	1310.55	0	2.8	768	Specific	298.06	123.44	123.44	5.41	126	>Cre17.g734300.t1.1 pacid=30782406 transcript=Cre17.g734300.t1.1 locus=Cre17.g734300 ID=Cre17.g734300.t1.1.v5.5 annot-version=v5.5	8711	68.5495
02089:2	5	R.LGEGGDPR.K			400.7	2	800.392	800.39	0	3.1	780	Specific	339.05	72.16	72.16	5.45	126	>Cre17.g734300.t1.1 pacid=30782406 transcript=Cre17.g734300.t1.1 locus=Cre17.g734300 ID=Cre17.g734300.t1.1.v5.5 annot-version=v5.5	8711	19.0938
02156:2	5	R.LGEGGDPR.K			400.699	2	800.391	800.39	0	1.4	780	Specific	417.32	72.96	72.96	5.88	126	>Cre17.g734300.t1.1 pacid=30782406 transcript=Cre17.g734300.t1.1 locus=Cre17.g734300 ID=Cre17.g734300.t1.1.v5.5 annot-version=v5.5	8711	19.8521
02215:2	5	R.LGEGGDPR.K			400.699	2	800.391	800.39	0	2.3	780	Specific	441.39	47.74	47.74	5.6	126	>Cre17.g734300.t1.1 pacid=30782406 transcript=Cre17.g734300.t1.1 locus=Cre17.g734300 ID=Cre17.g734300.t1.1.v5.5 annot-version=v5.5	8711	20.6141
02306:2	5	R.LGEGGDPR.K			400.699	2	800.391	800.39	0	1.6	780	Specific	442.44	65.46	65.46	6.36	126	>Cre17.g734300.t1.1 pacid=30782406 transcript=Cre17.g734300.t1.1 locus=Cre17.g734300 ID=Cre17.g734300.t1.1.v5.5 annot-version=v5.5	8711	21.3786
03550:2	5	R.KGPTAVGVR.L			442.77	2	884.533	884.531	0	2	788	Specific	316.73	51.11	51.11	3.91	126	>Cre17.g734300.t1.1 pacid=30782406 transcript=Cre17.g734300.t1.1 locus=Cre17.g734300 ID=Cre17.g734300.t1.1.v5.5 annot-version=v5.5	8711	39.6509
03211:2	5	R.KGPTAVGVR.L			442.77	2	884.532	884.531	0	1.1	788	Specific	329.86	42.93	42.93	4.83	126	>Cre17.g734300.t1.1 pacid=30782406 transcript=Cre17.g734300.t1.1 locus=Cre17.g734300 ID=Cre17.g734300.t1.1.v5.5 annot-version=v5.5	8711	33.9456
03317:2	5	R.KGPTAVGVR.L			442.77	2	884.533	884.531	0	1.9	788	Specific	398.05	64.63	64.63	5.52	126	>Cre17.g734300.t1.1 pacid=30782406 transcript=Cre17.g734300.t1.1 locus=Cre17.g734300 ID=Cre17.g734300.t1.1.v5.5 annot-version=v5.5	8711	35.8413
03493:2	5	R.KGPTAVGVR.L			442.77	2	884.533	884.531	0	1.8	788	Specific	424.7	55.89	55.89	5.23	126	>Cre17.g734300.t1.1 pacid=30782406 transcript=Cre17.g734300.t1.1 locus=Cre17.g734300 ID=Cre17.g734300.t1.1.v5.5 annot-version=v5.5	8711	38.8887
03350:2	5	R.KGPTAVGVR.L			442.77	2	884.533	884.531	0	2.2	788	Specific	428	90.23	90.23	5.93	126	>Cre17.g734300.t1.1 pacid=30782406 transcript=Cre17.g734300.t1.1 locus=Cre17.g734300 ID=Cre17.g734300.t1.1.v5.5 annot-version=v5.5	8711	36.6001
03442:2	5	R.KGPTAVGVR.L			442.77	2	884.532	884.531	0	1.4	788	Specific	434.51	141.5	141.5	6.93	126	>Cre17.g734300.t1.1 pacid=30782406 transcript=Cre17.g734300.t1.1 locus=Cre17.g734300 ID=Cre17.g734300.t1.1.v5.5 annot-version=v5.5	8711	38.1255
03401:2	5	R.KGPTAVGVR.L			442.77	2	884.533	884.531	0	2.5	788	Specific	463.23	124.53	124.53	6.91	126	>Cre17.g734300.t1.1 pacid=30782406 transcript=Cre17.g734300.t1.1 locus=Cre17.g734300 ID=Cre17.g734300.t1.1.v5.5 annot-version=v5.5	8711	37.359
04794:2	5	K.VAVQGPTGGK.E			457.26	2	913.513	913.51	0	3.6	815	Specific	305.16	30.92	30.92	4.2	126	>Cre17.g734300.t1.1 pacid=30782406 transcript=Cre17.g734300.t1.1 locus=Cre17.g734300 ID=Cre17.g734300.t1.1.v5.5 annot-version=v5.5	8711	47.939
03918:2	5	K.VAVQGPTGGK.E			457.26	2	913.513	913.51	0	3.3	815	Specific	310.09	81.87	81.87	5.56	126	>Cre17.g734300.t1.1 pacid=30782406 transcript=Cre17.g734300.t1.1 locus=Cre17.g734300 ID=Cre17.g734300.t1.1.v5.5 annot-version=v5.5	8711	42.9004
04528:2	5	K.VAVQGPTGGK.E			457.26	2	913.512	913.51	0	2.2	815	Specific	348.89	53	53	5.67	126	>Cre17.g734300.t1.1 pacid=30782406 transcript=Cre17.g734300.t1.1 locus=Cre17.g734300 ID=Cre17.g734300.t1.1.v5.5 annot-version=v5.5	8711	46.7293
04151:2	5	K.VAVQGPTGGK.E			457.259	2	913.511	913.51	0	1.3	815	Specific	385.77	68.51	68.51	6.14	126	>Cre17.g734300.t1.1 pacid=30782406 transcript=Cre17.g734300.t1.1 locus=Cre17.g734300 ID=Cre17.g734300.t1.1.v5.5 annot-version=v5.5	8711	44.4348
04384:2	5	K.VAVQGPTGGK.E			457.26	2	913.512	913.51	0	2.5	815	Specific	466.08	100.43	100.43	7.42	126	>Cre17.g734300.t1.1 pacid=30782406 transcript=Cre17.g734300.t1.1 locus=Cre17.g734300 ID=Cre17.g734300.t1.1.v5.5 annot-version=v5.5	8711	45.9652
04270:2	5	K.VAVQGPTGGK.E			457.259	2	913.512	913.51	0	1.6	815	Specific	495.34	133.7	133.7	7.62	126	>Cre17.g734300.t1.1 pacid=30782406 transcript=Cre17.g734300.t1.1 locus=Cre17.g734300 ID=Cre17.g734300.t1.1.v5.5 annot-version=v5.5	8711	45.2009
04898:2	5	K.VAVQ[+0.984]GPTGGK.E		Q[+1]	457.752	2	914.496	914.494	0	2.6	815	Specific	253.62	2.84	2.84	3.16	126	>Cre17.g734300.t1.1 pacid=30782406 transcript=Cre17.g734300.t1.1 locus=Cre17.g734300 ID=Cre17.g734300.t1.1.v5.5 annot-version=v5.5	8711	48.4322
10353:2	5	K.VAVQGPTGGKEEGWGAR.A			849.933	2	1698.86	1698.86	0	1.9	815	Specific	181.99	46.74	46.74	2.69	126	>Cre17.g734300.t1.1 pacid=30782406 transcript=Cre17.g734300.t1.1 locus=Cre17.g734300 ID=Cre17.g734300.t1.1.v5.5 annot-version=v5.5	8711	65.9993
10331:3	5	K.VAVQGPTGGKEEGWGAR.A			566.958	3	1698.86	1698.86	0	3	815	Specific	303.8	181.31	181.31	6.53	126	>Cre17.g734300.t1.1 pacid=30782406 transcript=Cre17.g734300.t1.1 locus=Cre17.g734300 ID=Cre17.g734300.t1.1.v5.5 annot-version=v5.5	8711	65.9627
10849:3	5	K.VAVQ[+0.984]GPTGGKEEGWGAR.A		Q[+1]	567.287	3	1699.85	1699.84	0	4.2	815	Specific	215.76	87.78	87.78	3.41	126	>Cre17.g734300.t1.1 pacid=30782406 transcript=Cre17.g734300.t1.1 locus=Cre17.g734300 ID=Cre17.g734300.t1.1.v5.5 annot-version=v5.5	8711	67.1423
05620:2	5	K.EEGWGAR.A			402.686	2	804.365	804.364	0	2	825	Specific	293.59	8.94	8.94	2.65	126	>Cre17.g734300.t1.1 pacid=30782406 transcript=Cre17.g734300.t1.1 locus=Cre17.g734300 ID=Cre17.g734300.t1.1.v5.5 annot-version=v5.5	8711	51.5815
05069:2	5	K.EEGWGAR.A			402.686	2	804.365	804.364	0	2.3	825	Specific	303.21	22.4	22.4	3.25	126	>Cre17.g734300.t1.1 pacid=30782406 transcript=Cre17.g734300.t1.1 locus=Cre17.g734300 ID=Cre17.g734300.t1.1.v5.5 annot-version=v5.5	8711	49.2281
05394:2	5	K.EEGWGAR.A			402.686	2	804.365	804.364	0	2	825	Specific	343.96	45.96	45.96	4.3	126	>Cre17.g734300.t1.1 pacid=30782406 transcript=Cre17.g734300.t1.1 locus=Cre17.g734300 ID=Cre17.g734300.t1.1.v5.5 annot-version=v5.5	8711	50.7488
05224:2	5	K.EEGWGAR.A			402.686	2	804.365	804.364	0	2	825	Specific	435.39	71.32	71.32	5.05	126	>Cre17.g734300.t1.1 pacid=30782406 transcript=Cre17.g734300.t1.1 locus=Cre17.g734300 ID=Cre17.g734300.t1.1.v5.5 annot-version=v5.5	8711	49.9907
03582:2	5	K.EEGW[+15.995]GAR.A		W[+16]	410.683	2	820.36	820.358	0	1.7	825	Specific	257.66	14.26	14.26	2.48	126	>Cre17.g734300.t1.1 pacid=30782406 transcript=Cre17.g734300.t1.1 locus=Cre17.g734300 ID=Cre17.g734300.t1.1.v5.5 annot-version=v5.5	8711	40.1601
21466:2	5	M.AFDFIQER.T			513.257	2	1025.51	1025.51	0	2.5	845	NRagged	254.37	35.33	35.33	2.8	126	>Cre17.g734300.t1.1 pacid=30782406 transcript=Cre17.g734300.t1.1 locus=Cre17.g734300 ID=Cre17.g734300.t1.1.v5.5 annot-version=v5.5	8711	84.8125
00483:2	5	R.TPEEGGKR.L			437.226	2	873.444	873.442	0	2.1	853	Specific	361.84	85.09	85.09	4.84	126	>Cre17.g734300.t1.1 pacid=30782406 transcript=Cre17.g734300.t1.1 locus=Cre17.g734300 ID=Cre17.g734300.t1.1.v5.5 annot-version=v5.5	8711	3.5661
43712:2	5	R.LGW[+15.995]LLLLPAVNYFK.E		W[+16]	831.987	2	1662.97	1662.96	0	2.8	906	Specific	349.25	89.73	89.73	8.3	126	>Cre17.g734300.t1.1 pacid=30782406 transcript=Cre17.g734300.t1.1 locus=Cre17.g734300 ID=Cre17.g734300.t1.1.v5.5 annot-version=v5.5	8711	115.191
41043:2	5	W.LLLLPAVNYFK.E			645.897	2	1290.79	1290.78	0	4.3	909	NRagged	136.15	12.91	12.91	2.7	126	>Cre17.g734300.t1.1 pacid=30782406 transcript=Cre17.g734300.t1.1 locus=Cre17.g734300 ID=Cre17.g734300.t1.1.v5.5 annot-version=v5.5	8711	111.419
18812:2	5	K.ETVSSLWAR.L			524.776	2	1048.54	1048.54	0	2.1	920	Specific	288.45	58.42	58.42	4.02	126	>Cre17.g734300.t1.1 pacid=30782406 transcript=Cre17.g734300.t1.1 locus=Cre17.g734300 ID=Cre17.g734300.t1.1.v5.5 annot-version=v5.5	8711	80.7885
17270:2	5	K.ETVSSLW[+15.995]AR.L		W[+16]	532.774	2	1064.54	1064.54	0	2.7	920	Specific	177.11	18.38	18.38	1.75	126	>Cre17.g734300.t1.1 pacid=30782406 transcript=Cre17.g734300.t1.1 locus=Cre17.g734300 ID=Cre17.g734300.t1.1.v5.5 annot-version=v5.5	8711	78.5347
17247:2	5	K.ETVSSLW[+15.995]AR.L		W[+16]	532.774	2	1064.54	1064.54	0	2.4	920	Specific	252.41	66.66	66.66	4.17	126	>Cre17.g734300.t1.1 pacid=30782406 transcript=Cre17.g734300.t1.1 locus=Cre17.g734300 ID=Cre17.g734300.t1.1.v5.5 annot-version=v5.5	8711	78.515
10664:2	5	K.ETVSSLW[+15.995]AR.L		W[+16]	532.773	2	1064.54	1064.54	0	2.1	920	Specific	301.58	66.06	66.06	5.21	126	>Cre17.g734300.t1.1 pacid=30782406 transcript=Cre17.g734300.t1.1 locus=Cre17.g734300 ID=Cre17.g734300.t1.1.v5.5 annot-version=v5.5	8711	66.7138
13177:2	5	K.ETVSSLW[+15.995]AR.L		W[+16]	532.773	2	1064.54	1064.54	0	2.1	920	Specific	343.15	43.18	43.18	5.33	126	>Cre17.g734300.t1.1 pacid=30782406 transcript=Cre17.g734300.t1.1 locus=Cre17.g734300 ID=Cre17.g734300.t1.1.v5.5 annot-version=v5.5	8711	71.9251
31203:2	6	R.ALGTPLSFDELM[+31.990]R.S		M[+32]	741.373	2	1481.74	1481.73	0	5.7	180	Specific	137.6	67.06	67.06	2.69	57	>Cre07.g352350.t1.2 pacid=30774541 transcript=Cre07.g352350.t1.2 locus=Cre07.g352350 ID=Cre07.g352350.t1.2.v5.5 annot-version=v5.5	1142	97.9598
29666:2	6	R.ALGTPLSFDELM[+15.995]R.S		M[+16]	733.374	2	1465.74	1465.74	0	3.7	180	Specific	530.37	222.44	222.44	9.13	57	>Cre07.g352350.t1.2 pacid=30774541 transcript=Cre07.g352350.t1.2 locus=Cre07.g352350 ID=Cre07.g352350.t1.2.v5.5 annot-version=v5.5	1142	95.902
10240:2	6	R.SAVPAPGEVPNR.N			597.318	2	1193.63	1193.63	0	1.3	193	Specific	360.81	86.8	86.8	6.86	57	>Cre07.g352350.t1.2 pacid=30774541 transcript=Cre07.g352350.t1.2 locus=Cre07.g352350 ID=Cre07.g352350.t1.2.v5.5 annot-version=v5.5	1142	65.6873
26904:3	6	R.AILDQYDREDFDLGIK.Q			637.657	3	1910.96	1910.95	0	3.2	216	Specific	326.46	257.09	257.09	6.8	57	>Cre07.g352350.t1.2 pacid=30774541 transcript=Cre07.g352350.t1.2 locus=Cre07.g352350 ID=Cre07.g352350.t1.2.v5.5 annot-version=v5.5	1142	92.2429
11797:2	6	K.QFM[+15.995]LEAK.V		M[+16]	441.724	2	882.441	882.439	0	2.6	232	Specific	323.46	85.76	85.76	5.25	57	>Cre07.g352350.t1.2 pacid=30774541 transcript=Cre07.g352350.t1.2 locus=Cre07.g352350 ID=Cre07.g352350.t1.2.v5.5 annot-version=v5.5	1142	69.1994
38596:3	6	R.AAPKDYEEALAAELFAAEEGAAPK.E			821.411	3	2462.22	2462.21	0	3.8	255	Specific	102.42	54.71	54.71	2.42	57	>Cre07.g352350.t1.2 pacid=30774541 transcript=Cre07.g352350.t1.2 locus=Cre07.g352350 ID=Cre07.g352350.t1.2.v5.5 annot-version=v5.5	1142	107.986
41335:2	6	K.DYEEALAAELFAAEEGAAPK.E			1048	2	2094.99	2094.99	0	3.2	259	Specific	315.75	200.37	200.37	7.39	57	>Cre07.g352350.t1.2 pacid=30774541 transcript=Cre07.g352350.t1.2 locus=Cre07.g352350 ID=Cre07.g352350.t1.2.v5.5 annot-version=v5.5	1142	111.831
41379:2	6	K.DYEEALAAELFAAEEGAAPK.E			1048	2	2094.99	2094.99	0	3.2	259	Specific	435.86	305.05	305.05	8.19	57	>Cre07.g352350.t1.2 pacid=30774541 transcript=Cre07.g352350.t1.2 locus=Cre07.g352350 ID=Cre07.g352350.t1.2.v5.5 annot-version=v5.5	1142	111.892
37950:3	6	R.ELSYTQLWALVGEGHVAR.V			677.024	3	2029.06	2029.05	0	3.6	321	Specific	61.52	45.87	45.87	2.62	57	>Cre07.g352350.t1.2 pacid=30774541 transcript=Cre07.g352350.t1.2 locus=Cre07.g352350 ID=Cre07.g352350.t1.2.v5.5 annot-version=v5.5	1142	107.09
39577:3	6	K.VVLPPDPELLDHLVSN[+0.984]GVVVDTGVTEDDR.L		N[+1]	1034.2	3	3100.57	3100.57	0	2.1	366	Specific	150.5	150.5	150.5	4.44	57	>Cre07.g352350.t1.2 pacid=30774541 transcript=Cre07.g352350.t1.2 locus=Cre07.g352350 ID=Cre07.g352350.t1.2.v5.5 annot-version=v5.5	1142	109.311
39445:3	6	K.VVLPPDPELLDHLVSN[+0.984]GVVVDTGVTEDDR.L		N[+1]	1034.2	3	3100.58	3100.57	0	2.6	366	Specific	157.5	103.54	103.54	4.63	57	>Cre07.g352350.t1.2 pacid=30774541 transcript=Cre07.g352350.t1.2 locus=Cre07.g352350 ID=Cre07.g352350.t1.2.v5.5 annot-version=v5.5	1142	109.124
13194:3	6	L.[+14.016]DHLVSNGVVVDTGVTEDDR[+14.016]LR.A		.[14], R[+14]	775.395	3	2324.17	2324.18	0	-6.2	376	NRagged	220.88	50.76	13.21	1.44	57	>Cre07.g352350.t1.2 pacid=30774541 transcript=Cre07.g352350.t1.2 locus=Cre07.g352350 ID=Cre07.g352350.t1.2.v5.5 annot-version=v5.5	1142	71.961
33357:2	6	R.ASLLVQMLR.Y			515.808	2	1030.61	1030.61	0	1.7	397	Specific	311.59	50	50	4.79	57	>Cre07.g352350.t1.2 pacid=30774541 transcript=Cre07.g352350.t1.2 locus=Cre07.g352350 ID=Cre07.g352350.t1.2.v5.5 annot-version=v5.5	1142	100.838
33185:2	6	R.ASLLVQMLR.Y			515.809	2	1030.61	1030.61	0	2.2	397	Specific	466.68	130.67	130.67	7.55	57	>Cre07.g352350.t1.2 pacid=30774541 transcript=Cre07.g352350.t1.2 locus=Cre07.g352350 ID=Cre07.g352350.t1.2.v5.5 annot-version=v5.5	1142	100.576
20762:2	6	R.ASLLVQM[+15.995]LR.Y		M[+16]	523.807	2	1046.61	1046.6	0	3.2	397	Specific	428.22	115.21	115.21	7.26	57	>Cre07.g352350.t1.2 pacid=30774541 transcript=Cre07.g352350.t1.2 locus=Cre07.g352350 ID=Cre07.g352350.t1.2.v5.5 annot-version=v5.5	1142	83.7413
16980:2	6	W.ILDPLPNK.F			455.275	2	909.542	909.54	0	2	424	NRagged	265.98	67.47	67.47	4.76	57	>Cre07.g352350.t1.2 pacid=30774541 transcript=Cre07.g352350.t1.2 locus=Cre07.g352350 ID=Cre07.g352350.t1.2.v5.5 annot-version=v5.5	1142	78.0915
05303:2	6	R.RQEFIR.Y			424.741	2	848.475	848.474	0	1.9	434	Specific	215.04	1.71	1.71	0.85	57	>Cre07.g352350.t1.2 pacid=30774541 transcript=Cre07.g352350.t1.2 locus=Cre07.g352350 ID=Cre07.g352350.t1.2.v5.5 annot-version=v5.5	1142	50.3929
06246:2	6	R.EMLHVASK.L			457.742	2	914.477	914.476	0	0.6	443	Specific	220.97	22.16	22.16	1.6	57	>Cre07.g352350.t1.2 pacid=30774541 transcript=Cre07.g352350.t1.2 locus=Cre07.g352350 ID=Cre07.g352350.t1.2.v5.5 annot-version=v5.5	1142	54.3658
16381:2	6	R.IDTGSPDFIK.W			546.784	2	1092.56	1092.56	0	2.6	462	Specific	501.52	229.27	229.27	6.76	57	>Cre07.g352350.t1.2 pacid=30774541 transcript=Cre07.g352350.t1.2 locus=Cre07.g352350 ID=Cre07.g352350.t1.2.v5.5 annot-version=v5.5	1142	77.216
31638:3	6	R.IDTGSPDFIKWDDIN[+0.984]GIDEVK.K		N[+1]	793.39	3	2378.15	2378.14	0	6.2	462	Specific	310.66	253.54	253.54	5.02	57	>Cre07.g352350.t1.2 pacid=30774541 transcript=Cre07.g352350.t1.2 locus=Cre07.g352350 ID=Cre07.g352350.t1.2.v5.5 annot-version=v5.5	1142	98.528
33170:3	6	R.IDTGSPDFIKWDDIN[+0.984]GIDEVK.K		N[+1]	793.387	3	2378.15	2378.14	0	3.1	462	Specific	596.35	345.1	345.1	8.92	57	>Cre07.g352350.t1.2 pacid=30774541 transcript=Cre07.g352350.t1.2 locus=Cre07.g352350 ID=Cre07.g352350.t1.2.v5.5 annot-version=v5.5	1142	100.555
18592:2	6	K.WDDIN[+0.984]GIDEVK.K		N[+1]	652.806	2	1304.6	1304.6	0	3.2	472	Specific	266.67	88.72	88.72	4.65	57	>Cre07.g352350.t1.2 pacid=30774541 transcript=Cre07.g352350.t1.2 locus=Cre07.g352350 ID=Cre07.g352350.t1.2.v5.5 annot-version=v5.5	1142	80.4924
14328:3	6	K.WDDIN[+0.984]GIDEVKK.E		N[+1]	478.238	3	1432.7	1432.7	0	2.4	472	Specific	161.76	87.78	87.78	2.78	57	>Cre07.g352350.t1.2 pacid=30774541 transcript=Cre07.g352350.t1.2 locus=Cre07.g352350 ID=Cre07.g352350.t1.2.v5.5 annot-version=v5.5	1142	74.0292
28110:2	6	K.KEINEIIEYLR.N			710.398	2	1419.79	1419.78	0	3.1	483	Specific	202.75	96.93	96.93	3.44	57	>Cre07.g352350.t1.2 pacid=30774541 transcript=Cre07.g352350.t1.2 locus=Cre07.g352350 ID=Cre07.g352350.t1.2.v5.5 annot-version=v5.5	1142	93.8739
33974:2	6	K.EINEIIEYLR.N			646.351	2	1291.69	1291.69	0	3.5	484	Specific	285.23	54.8	54.8	5.03	57	>Cre07.g352350.t1.2 pacid=30774541 transcript=Cre07.g352350.t1.2 locus=Cre07.g352350 ID=Cre07.g352350.t1.2.v5.5 annot-version=v5.5	1142	101.602
32048:2	6	K.EIN[+0.984]EIIEYLR.N		N[+1]	646.842	2	1292.68	1292.67	0	2.4	484	Specific	90.62	1.69	1.69	1.75	57	>Cre07.g352350.t1.2 pacid=30774541 transcript=Cre07.g352350.t1.2 locus=Cre07.g352350 ID=Cre07.g352350.t1.2.v5.5 annot-version=v5.5	1142	99.0759
31909:2	6	K.EIN[+0.984]EIIEYLR.N		N[+1]	646.842	2	1292.68	1292.67	0	3.5	484	Specific	341.05	148.83	148.83	6.89	57	>Cre07.g352350.t1.2 pacid=30774541 transcript=Cre07.g352350.t1.2 locus=Cre07.g352350 ID=Cre07.g352350.t1.2.v5.5 annot-version=v5.5	1142	98.8851
05205:2	6	K.AIAAEGGVR.M			422.239	2	843.47	843.468	0	2.1	525	Specific	278.93	1.14	1.14	2.86	57	>Cre07.g352350.t1.2 pacid=30774541 transcript=Cre07.g352350.t1.2 locus=Cre07.g352350 ID=Cre07.g352350.t1.2.v5.5 annot-version=v5.5	1142	49.9151
05387:2	6	K.AIAAEGGVR.M			422.239	2	843.47	843.468	0	2.2	525	Specific	396.37	51.5	51.5	5.38	57	>Cre07.g352350.t1.2 pacid=30774541 transcript=Cre07.g352350.t1.2 locus=Cre07.g352350 ID=Cre07.g352350.t1.2.v5.5 annot-version=v5.5	1142	50.6883
28975:2	6	R.MFTC[+71.037]SGTDFYDVYSGVGAR.R		C[+71]	1073.97	2	2146.93	2146.92	0	3.8	534	Specific	30.48	30.48	30.48	2.61	57	>Cre07.g352350.t1.2 pacid=30774541 transcript=Cre07.g352350.t1.2 locus=Cre07.g352350 ID=Cre07.g352350.t1.2.v5.5 annot-version=v5.5	1142	94.955
26469:2	6	R.M[+15.995]FTC[+71.037]SGTDFYDVYSGVGAR.R		C[+71], M[+16]	1081.97	2	2162.92	2162.92	0	4.3	534	Specific	215.12	185.13	185.13	5.09	57	>Cre07.g352350.t1.2 pacid=30774541 transcript=Cre07.g352350.t1.2 locus=Cre07.g352350 ID=Cre07.g352350.t1.2.v5.5 annot-version=v5.5	1142	91.6899
43580:2	6	R.NAAPAILFIDEFDAMGAAR.G			996.999	2	1992.99	1992.98	0	2.6	563	Specific	475.8	377.39	377.39	9.54	57	>Cre07.g352350.t1.2 pacid=30774541 transcript=Cre07.g352350.t1.2 locus=Cre07.g352350 ID=Cre07.g352350.t1.2.v5.5 annot-version=v5.5	1142	115.006
41886:2	6	R.NAAPAILFIDEFDAM[+15.995]GAAR.G		M[+16]	1005	2	2008.99	2008.98	0	3.7	563	Specific	67.76	67.76	67.76	2.82	57	>Cre07.g352350.t1.2 pacid=30774541 transcript=Cre07.g352350.t1.2 locus=Cre07.g352350 ID=Cre07.g352350.t1.2.v5.5 annot-version=v5.5	1142	112.695
41986:2	6	R.NAAPAILFIDEFDAM[+15.995]GAAR.G		M[+16]	1005	2	2008.99	2008.98	0	3	563	Specific	497.82	364.73	364.73	9.52	57	>Cre07.g352350.t1.2 pacid=30774541 transcript=Cre07.g352350.t1.2 locus=Cre07.g352350 ID=Cre07.g352350.t1.2.v5.5 annot-version=v5.5	1142	112.861
43674:2	6	R.N[+0.984]AAPAILFIDEFDAM[+15.995]GAAR.G		M[+16], N[+1]	1005.49	2	2009.97	2009.96	0	2.8	563	Specific	431.49	310.36	310.36	9.18	57	>Cre07.g352350.t1.2 pacid=30774541 transcript=Cre07.g352350.t1.2 locus=Cre07.g352350 ID=Cre07.g352350.t1.2.v5.5 annot-version=v5.5	1142	115.123
38757:2	6	R.GAQASGDESASIINELLVQM[+15.995]DGFEDNR.G		M[+16]	1441.66	2	2882.32	2882.31	0	2.3	582	Specific	148.47	80.88	80.88	3.24	57	>Cre07.g352350.t1.2 pacid=30774541 transcript=Cre07.g352350.t1.2 locus=Cre07.g352350 ID=Cre07.g352350.t1.2.v5.5 annot-version=v5.5	1142	108.186
15492:3	6	R.PGAIDSALIRPGR.F			441.591	3	1322.76	1322.75	0	4.2	619	Specific	183.73	51.54	51.54	3.25	57	>Cre07.g352350.t1.2 pacid=30774541 transcript=Cre07.g352350.t1.2 locus=Cre07.g352350 ID=Cre07.g352350.t1.2.v5.5 annot-version=v5.5	1142	75.8437
26686:2	6	R.IIYM[+15.995]PLPDALGR.A		M[+16]	687.877	2	1374.75	1374.74	0	1.4	635	Specific	364.16	211.63	211.63	7.72	57	>Cre07.g352350.t1.2 pacid=30774541 transcript=Cre07.g352350.t1.2 locus=Cre07.g352350 ID=Cre07.g352350.t1.2.v5.5 annot-version=v5.5	1142	91.9597
26668:2	6	K.AVDPNINWYEVAR.A			773.889	2	1546.77	1546.76	0	4.2	658	Specific	15.55	15.55	15.55	2.21	57	>Cre07.g352350.t1.2 pacid=30774541 transcript=Cre07.g352350.t1.2 locus=Cre07.g352350 ID=Cre07.g352350.t1.2.v5.5 annot-version=v5.5	1142	91.9356
23491:2	6	K.AVDPNINW[+15.995]YEVAR.A		W[+16]	781.888	2	1562.77	1562.76	0	5.5	658	Specific	70.27	30.44	30.44	1.76	57	>Cre07.g352350.t1.2 pacid=30774541 transcript=Cre07.g352350.t1.2 locus=Cre07.g352350 ID=Cre07.g352350.t1.2.v5.5 annot-version=v5.5	1142	87.6272
20723:2	6	K.AVDPNINW[+15.995]YEVAR.A		W[+16]	781.886	2	1562.77	1562.76	0	3.3	658	Specific	191.91	21.56	21.56	2.47	57	>Cre07.g352350.t1.2 pacid=30774541 transcript=Cre07.g352350.t1.2 locus=Cre07.g352350 ID=Cre07.g352350.t1.2.v5.5 annot-version=v5.5	1142	83.6784
35565:2	6	R.AMAGFTGADVMGLMAR.A			799.878	2	1598.75	1598.75	0	-0.5	671	Specific	151.97	112.01	112.01	2.6	57	>Cre07.g352350.t1.2 pacid=30774541 transcript=Cre07.g352350.t1.2 locus=Cre07.g352350 ID=Cre07.g352350.t1.2.v5.5 annot-version=v5.5	1142	103.757
32527:2	6	R.AM[+15.995]AGFTGADVMGLMAR.A		M[+16]	807.878	2	1614.75	1614.74	0	3.4	671	Specific	382.89	248.16	248.16	7.64	57	>Cre07.g352350.t1.2 pacid=30774541 transcript=Cre07.g352350.t1.2 locus=Cre07.g352350 ID=Cre07.g352350.t1.2.v5.5 annot-version=v5.5	1142	99.7122
17702:2	6	R.AM[+15.995]AGFTGADVM[+31.990]GLMAR.A		M[+16][+32]	823.872	2	1646.74	1646.73	0	2.2	671	Specific	25.46	23.97	18.67	2.31	57	>Cre07.g352350.t1.2 pacid=30774541 transcript=Cre07.g352350.t1.2 locus=Cre07.g352350 ID=Cre07.g352350.t1.2.v5.5 annot-version=v5.5	1142	79.1752
17714:2	6	R.AM[+15.995]AGFTGADVMGLM[+31.990]AR.A		M[+16][+32]	823.873	2	1646.74	1646.73	0	3	671	Specific	220.1	91.78	22.55	4.96	57	>Cre07.g352350.t1.2 pacid=30774541 transcript=Cre07.g352350.t1.2 locus=Cre07.g352350 ID=Cre07.g352350.t1.2.v5.5 annot-version=v5.5	1142	79.196
23911:2	6	R.AM[+15.995]AGFTGADVMGLM[+15.995]AR.A		M[+16]*2	815.874	2	1630.74	1630.74	0	1.6	671	Specific	242.98	142.39	79.66	5.84	57	>Cre07.g352350.t1.2 pacid=30774541 transcript=Cre07.g352350.t1.2 locus=Cre07.g352350 ID=Cre07.g352350.t1.2.v5.5 annot-version=v5.5	1142	88.2644
21559:2	6	R.AMAGFTGADVM[+15.995]GLM[+15.995]AR.A		M[+16]*2	815.878	2	1630.75	1630.74	0	5.9	671	Specific	516.06	297.84	65.81	8.14	57	>Cre07.g352350.t1.2 pacid=30774541 transcript=Cre07.g352350.t1.2 locus=Cre07.g352350 ID=Cre07.g352350.t1.2.v5.5 annot-version=v5.5	1142	84.926
20498:2	6	R.HAITEDDIYAAMENK.T			860.897	2	1720.79	1720.78	0	1.4	697	Specific	198.92	106.93	106.93	3.86	57	>Cre07.g352350.t1.2 pacid=30774541 transcript=Cre07.g352350.t1.2 locus=Cre07.g352350 ID=Cre07.g352350.t1.2.v5.5 annot-version=v5.5	1142	83.307
07614:2	6	R.AVSVYEAGK.A			462.247	2	923.486	923.483	0	2.9	748	Specific	356.98	98.49	98.49	6.57	57	>Cre07.g352350.t1.2 pacid=30774541 transcript=Cre07.g352350.t1.2 locus=Cre07.g352350 ID=Cre07.g352350.t1.2.v5.5 annot-version=v5.5	1142	58.6085
34608:2	6	K.ALLAYITPDYEEIAR.V			869.459	2	1737.91	1737.91	0	3.2	757	Specific	308.53	154.64	154.64	7.1	57	>Cre07.g352350.t1.2 pacid=30774541 transcript=Cre07.g352350.t1.2 locus=Cre07.g352350 ID=Cre07.g352350.t1.2.v5.5 annot-version=v5.5	1142	102.422
12855:2	6	K.NVNAILTR.S			450.767	2	900.527	900.526	0	0.4	793	Specific	214.42	23.61	23.61	1.49	57	>Cre07.g352350.t1.2 pacid=30774541 transcript=Cre07.g352350.t1.2 locus=Cre07.g352350 ID=Cre07.g352350.t1.2.v5.5 annot-version=v5.5	1142	71.3156
12800:2	6	K.NVNAILTR.S			450.768	2	900.529	900.526	0	2.8	793	Specific	310.03	32.06	32.06	4.9	57	>Cre07.g352350.t1.2 pacid=30774541 transcript=Cre07.g352350.t1.2 locus=Cre07.g352350 ID=Cre07.g352350.t1.2.v5.5 annot-version=v5.5	1142	71.1718
10047:2	6	R.MVVHLAGR.C			441.753	2	882.499	882.498	0	1.5	807	Specific	298.77	112.07	112.07	5.08	57	>Cre07.g352350.t1.2 pacid=30774541 transcript=Cre07.g352350.t1.2 locus=Cre07.g352350 ID=Cre07.g352350.t1.2.v5.5 annot-version=v5.5	1142	65.2177
26930:3	6	K.LVM[+15.995]GEGQMTGM[+15.995]GSPDLFHANLIAR.E		M[+16]*2	859.749	3	2577.23	2577.23	0	2.6	819	Specific	74.39	12.99	12.99	1.9	57	>Cre07.g352350.t1.2 pacid=30774541 transcript=Cre07.g352350.t1.2 locus=Cre07.g352350 ID=Cre07.g352350.t1.2.v5.5 annot-version=v5.5	1142	92.2697
27001:3	6	K.LVM[+15.995]GEGQMTGM[+15.995]GSPDLFHANLIAR.E		M[+16]*2	859.749	3	2577.23	2577.23	0	2.2	819	Specific	233.21	168.22	27.04	5.21	57	>Cre07.g352350.t1.2 pacid=30774541 transcript=Cre07.g352350.t1.2 locus=Cre07.g352350 ID=Cre07.g352350.t1.2.v5.5 annot-version=v5.5	1142	92.3841
26991:3	6	K.LVM[+15.995]GEGQMTGM[+15.995]GSPDLFHANLIAR.E		M[+16]*2	859.75	3	2577.24	2577.23	0	4.3	819	Specific	539.58	402.6	34.73	10.12	57	>Cre07.g352350.t1.2 pacid=30774541 transcript=Cre07.g352350.t1.2 locus=Cre07.g352350 ID=Cre07.g352350.t1.2.v5.5 annot-version=v5.5	1142	92.3644
04621:2	6	R.EMIM[+15.995]SMGM[+31.990]GR.R		M[+16][+32]	595.739	2	1190.47	1190.47	0	3	843	Specific	195.2	22.81	4.77	2.22	57	>Cre07.g352350.t1.2 pacid=30774541 transcript=Cre07.g352350.t1.2 locus=Cre07.g352350 ID=Cre07.g352350.t1.2.v5.5 annot-version=v5.5	1142	46.9766
08023:2	6	R.VAATSEAASGADTLR.A			710.359	2	1419.71	1419.71	0	2.1	862	Specific	508.09	255.46	255.46	9.15	57	>Cre07.g352350.t1.2 pacid=30774541 transcript=Cre07.g352350.t1.2 locus=Cre07.g352350 ID=Cre07.g352350.t1.2.v5.5 annot-version=v5.5	1142	59.8647
09605:2	6	R.VAATSEAASGADTLR.A			710.36	2	1419.71	1419.71	0	3.6	862	Specific	721.8	392.11	392.11	13.94	57	>Cre07.g352350.t1.2 pacid=30774541 transcript=Cre07.g352350.t1.2 locus=Cre07.g352350 ID=Cre07.g352350.t1.2.v5.5 annot-version=v5.5	1142	64.0209
14583:3	6	R.AGPAAADGDPFYYHTTDM[+15.995]STEQAR.V		M[+16]	863.374	3	2588.11	2588.1	0	2.8	877	Specific	167.02	38.44	38.44	2.74	57	>Cre07.g352350.t1.2 pacid=30774541 transcript=Cre07.g352350.t1.2 locus=Cre07.g352350 ID=Cre07.g352350.t1.2.v5.5 annot-version=v5.5	1142	74.4106
15038:3	6	R.AGPAAADGDPFYYHTTDM[+15.995]STEQAR.V		M[+16]	863.374	3	2588.11	2588.1	0	3.2	877	Specific	611.99	505	76.97	12.07	57	>Cre07.g352350.t1.2 pacid=30774541 transcript=Cre07.g352350.t1.2 locus=Cre07.g352350 ID=Cre07.g352350.t1.2.v5.5 annot-version=v5.5	1142	75.182
15437:3	6	R.AGPAAADGDPFYYHTTDM[+15.995]STEQ[+0.984]AR.V		M[+16], Q[+1]	863.704	3	2589.1	2589.08	0	5.3	877	Specific	130.52	98.02	98.02	3.25	57	>Cre07.g352350.t1.2 pacid=30774541 transcript=Cre07.g352350.t1.2 locus=Cre07.g352350 ID=Cre07.g352350.t1.2.v5.5 annot-version=v5.5	1142	75.7602
43618:2	6	R.VALAEVVELLDAAEAK.A			820.961	2	1640.91	1640.91	0	2.1	901	Specific	638.4	373.19	373.19	11.4	57	>Cre07.g352350.t1.2 pacid=30774541 transcript=Cre07.g352350.t1.2 locus=Cre07.g352350 ID=Cre07.g352350.t1.2.v5.5 annot-version=v5.5	1142	115.062
30632:2	6	K.AMYGLAINWR.A			597.811	2	1194.61	1194.61	0	4.1	917	Specific	361.87	142.38	142.38	7.27	57	>Cre07.g352350.t1.2 pacid=30774541 transcript=Cre07.g352350.t1.2 locus=Cre07.g352350 ID=Cre07.g352350.t1.2.v5.5 annot-version=v5.5	1142	97.1612
26328:2	6	K.AM[+15.995]YGLAINWR.A		M[+16]	605.807	2	1210.61	1210.6	0	2.7	917	Specific	263.33	96.65	96.65	5.83	57	>Cre07.g352350.t1.2 pacid=30774541 transcript=Cre07.g352350.t1.2 locus=Cre07.g352350 ID=Cre07.g352350.t1.2.v5.5 annot-version=v5.5	1142	91.4833
15964:3	6	R.YPFKPDTPPEGGSGGGGAAAEGSAPQTPDLSGAR.G			1067.17	3	3199.5	3199.49	0	1.9	976	Specific	517.91	298.25	298.25	7.6	57	>Cre07.g352350.t1.2 pacid=30774541 transcript=Cre07.g352350.t1.2 locus=Cre07.g352350 ID=Cre07.g352350.t1.2.v5.5 annot-version=v5.5	1142	76.5493
13023:3	6	P.FKPDTPPEGGSGGGGAAAEGSAPQTPDLSGAR.G			980.466	3	2939.38	2939.38	0	2.8	978	NRagged	85.34	85.34	85.34	2.49	57	>Cre07.g352350.t1.2 pacid=30774541 transcript=Cre07.g352350.t1.2 locus=Cre07.g352350 ID=Cre07.g352350.t1.2.v5.5 annot-version=v5.5	1142	71.6386
10493:2	6	A.AAEGSAPQTPDLSGAR.G			764.376	2	1527.74	1527.74	0	3.3	994	NRagged	74.41	19.92	19.92	0.86	57	>Cre07.g352350.t1.2 pacid=30774541 transcript=Cre07.g352350.t1.2 locus=Cre07.g352350 ID=Cre07.g352350.t1.2.v5.5 annot-version=v5.5	1142	66.2992
20848:2	6	K.TWFAGTAYDAPR.N			678.324	2	1355.64	1355.64	0	2.9	1012	Specific	558.12	297.61	297.61	9.21	57	>Cre07.g352350.t1.2 pacid=30774541 transcript=Cre07.g352350.t1.2 locus=Cre07.g352350 ID=Cre07.g352350.t1.2.v5.5 annot-version=v5.5	1142	83.863
18349:2	6	K.TW[+31.990]FAGTAYDAPR.N		W[+32]	694.32	2	1387.63	1387.63	0	4.1	1012	Specific	163.26	50.61	50.61	3.24	57	>Cre07.g352350.t1.2 pacid=30774541 transcript=Cre07.g352350.t1.2 locus=Cre07.g352350 ID=Cre07.g352350.t1.2.v5.5 annot-version=v5.5	1142	80.1263
20214:2	6	K.TELPDWYK.K			526.26	2	1051.51	1051.51	0	3.1	1043	Specific	192.85	5.96	5.96	2.38	57	>Cre07.g352350.t1.2 pacid=30774541 transcript=Cre07.g352350.t1.2 locus=Cre07.g352350 ID=Cre07.g352350.t1.2.v5.5 annot-version=v5.5	1142	82.8272
39153:2	7	A.ALSLPLVNDPAWQQSFETYGGK.L			1211.11	2	2421.22	2421.21	0	4.3	95	NRagged	275.38	179.39	179.39	6.36	64	>Cre03.g201100.t1.2 pacid=30787050 transcript=Cre03.g201100.t1.2 locus=Cre03.g201100 ID=Cre03.g201100.t1.2.v5.5 annot-version=v5.5	13148	108.723
36200:2	7	A.ALSLPLVNDPAW[+15.995]QQSFETYGGK.L		W[+16]	1219.11	2	2437.22	2437.2	0	5.2	95	NRagged	55.42	28.81	28.81	2.4	64	>Cre03.g201100.t1.2 pacid=30787050 transcript=Cre03.g201100.t1.2 locus=Cre03.g201100 ID=Cre03.g201100.t1.2.v5.5 annot-version=v5.5	13148	104.594
34788:2	7	A.ALSLPLVNDPAW[+15.995]QQ[+0.984]SFETYGGK.L		Q[+1], W[+16]	1219.61	2	2438.21	2438.19	0	11.3	95	NRagged	153.38	3.59	0	0.79	64	>Cre03.g201100.t1.2 pacid=30787050 transcript=Cre03.g201100.t1.2 locus=Cre03.g201100 ID=Cre03.g201100.t1.2.v5.5 annot-version=v5.5	13148	102.657
12767:2	7	K.LREVLLGQQEAAK.N			727.922	2	1454.84	1454.83	0	3.4	117	Specific	145.13	28.96	28.96	2.34	64	>Cre03.g201100.t1.2 pacid=30787050 transcript=Cre03.g201100.t1.2 locus=Cre03.g201100 ID=Cre03.g201100.t1.2.v5.5 annot-version=v5.5	13148	71.0849
11166:2	7	R.EVLLGQQEAAK.N			593.329	2	1185.65	1185.65	0	3.3	119	Specific	425.93	125.04	125.04	7.41	64	>Cre03.g201100.t1.2 pacid=30787050 transcript=Cre03.g201100.t1.2 locus=Cre03.g201100 ID=Cre03.g201100.t1.2.v5.5 annot-version=v5.5	13148	67.8144
27997:2	7	K.QLDEGVTYMDWTYR.S			888.901	2	1776.79	1776.79	0	2.5	134	Specific	327.92	232.73	232.73	7.69	64	>Cre03.g201100.t1.2 pacid=30787050 transcript=Cre03.g201100.t1.2 locus=Cre03.g201100 ID=Cre03.g201100.t1.2.v5.5 annot-version=v5.5	13148	93.7023
43480:2	7	R.STGVDLSAVWDPELWIR.F			972.499	2	1943.99	1943.99	0	2.4	148	Specific	411.84	264.1	264.1	8.19	64	>Cre03.g201100.t1.2 pacid=30787050 transcript=Cre03.g201100.t1.2 locus=Cre03.g201100 ID=Cre03.g201100.t1.2.v5.5 annot-version=v5.5	13148	114.895
24275:2	7	R.EAVAQNEPAIFWNK.L			808.909	2	1616.81	1616.81	0	2.5	167	Specific	434.31	300.26	300.26	7.85	64	>Cre03.g201100.t1.2 pacid=30787050 transcript=Cre03.g201100.t1.2 locus=Cre03.g201100 ID=Cre03.g201100.t1.2.v5.5 annot-version=v5.5	13148	88.8022
19351:3	7	R.VQYKENLPQAGLVGDMR.I			640.002	3	1917.99	1917.99	0	3.9	185	Specific	152.5	65.83	65.83	2.7	64	>Cre03.g201100.t1.2 pacid=30787050 transcript=Cre03.g201100.t1.2 locus=Cre03.g201100 ID=Cre03.g201100.t1.2.v5.5 annot-version=v5.5	13148	81.5817
15054:3	7	R.VQYKENLPQAGLVGDM[+15.995]R.I		M[+16]	645.334	3	1933.99	1933.98	0	4.4	185	Specific	413.04	264.32	264.32	7.53	64	>Cre03.g201100.t1.2 pacid=30787050 transcript=Cre03.g201100.t1.2 locus=Cre03.g201100 ID=Cre03.g201100.t1.2.v5.5 annot-version=v5.5	13148	75.2133
15039:3	7	R.VQYKENLPQAGLVGDM[+15.995]R.I		M[+16]	645.334	3	1933.99	1933.98	0	3.2	185	Specific	492.26	251.72	251.72	7.78	64	>Cre03.g201100.t1.2 pacid=30787050 transcript=Cre03.g201100.t1.2 locus=Cre03.g201100 ID=Cre03.g201100.t1.2.v5.5 annot-version=v5.5	13148	75.1873
16005:2	7	K.ENLPQAGLVGDM[+31.990]R.I		M[+32]	716.35	2	1431.69	1431.69	0	2.7	189	Specific	74.53	18.42	18.42	2.24	64	>Cre03.g201100.t1.2 pacid=30787050 transcript=Cre03.g201100.t1.2 locus=Cre03.g201100 ID=Cre03.g201100.t1.2.v5.5 annot-version=v5.5	13148	76.5901
16012:2	7	K.ENLPQAGLVGDM[+31.990]R.I		M[+32]	716.35	2	1431.69	1431.69	0	2	189	Specific	189.17	68.8	68.8	3.96	64	>Cre03.g201100.t1.2 pacid=30787050 transcript=Cre03.g201100.t1.2 locus=Cre03.g201100 ID=Cre03.g201100.t1.2.v5.5 annot-version=v5.5	13148	76.5974
14910:2	7	K.ENLPQAGLVGDM[+15.995]R.I		M[+16]	708.352	2	1415.7	1415.69	0	1.7	189	Specific	516.94	301.02	301.02	9.11	64	>Cre03.g201100.t1.2 pacid=30787050 transcript=Cre03.g201100.t1.2 locus=Cre03.g201100 ID=Cre03.g201100.t1.2.v5.5 annot-version=v5.5	13148	74.9214
20176:2	7	K.FLELLKDQR.V			581.337	2	1161.67	1161.66	0	3.3	207	Specific	340.28	82.64	82.64	5.29	64	>Cre03.g201100.t1.2 pacid=30787050 transcript=Cre03.g201100.t1.2 locus=Cre03.g201100 ID=Cre03.g201100.t1.2.v5.5 annot-version=v5.5	13148	82.7722
14432:2	7	R.LVVYGDMR.T			476.75	2	952.494	952.492	0	1.6	219	Specific	226.34	16.52	16.52	2.68	64	>Cre03.g201100.t1.2 pacid=30787050 transcript=Cre03.g201100.t1.2 locus=Cre03.g201100 ID=Cre03.g201100.t1.2.v5.5 annot-version=v5.5	13148	74.1826
[truncated: 620 more rows]

## Sheet: mock co-IP Protein List
Protein Rank	Description	|Log Prob|	Best |Log Prob|	Best score	Total Intensity	# of spectra	# of unique peptides	# of mod peptides	Coverage %	# AA's in protein	Protein DB number
[truncated: 236 more rows]

[truncated: 2 more sheets: mock co-IP PSMs, List of phoshopeptides ]
