# Supplementary material for: Coexpressed subunits of dual genetic origin define a conserved supercomplex mediating essential protein import into chloroplasts
Source: Proc Natl Acad Sci U S A. 2020 Dec 3;117(51):32739–49. doi: 10.1073/pnas.2014294117 (PMC7768757; doi:10.1073/pnas.2014294117)
Supplement: Supplementary File [file pnas.2014294117.sd06.xlsx]

## Sheet: SI for Figure 3
										Expression level (FPKM)											mean	min	max
	Gene Name	LocusID	locus	–11	–9	–7	–5	–3	–1	–0.5	0	0.5	1	3	5	7	9	11	13
Figure 3A	CTAP2	Cre16.g696000	chromosome_16:32778-41525	4.42561	6.27998	7.02232	7.68466	6.74567	4.47978	4.78776	4.65101	5.82267	7.71349	9.07451	7.56249	4.93021	3.75331	3.85988	3.3245		5.75737	3.3245	9.07451
	TIC20	Cre08.g379650	chromosome_8:4105756-4109255	30.5342	41.6886	40.6857	38.3101	36.4003	22.6768	27.134	27.3168	27.9926	41.1181	48.8008	34.2692	20.3036	22.4725	29.2972	31.8938		32.5559	20.3036	48.8008
	TOC90	Cre17.g734300	chromosome_17:4875706-4884772	5.58326	8.18647	8.13254	7.92427	7.0354	4.46148	5.27494	4.88062	8.3649	10.5686	13.6942	8.3912	5.08314	4.87148	5.1852	5.45375		7.06822	4.46148	13.6942
	CTAP3	Cre12.g532100	chromosome_12:5614338-5618836	5.11883	6.69153	7.11002	6.77792	6.95404	3.61716	4.69096	5.64292	6.43173	8.29331	9.59545	7.32735	4.81594	4.07915	4.77164	4.1784		6.00602	3.61716	9.59545
	FHL1	Cre03.g201100	chromosome_3:8073438-8084537	9.18733	13.3351	10.7877	10.08	9.3026	7.05484	8.29348	7.89312	13.564	18.7347	16.8151	11.1105	8.16882	7.0396	6.93365	9.34909		10.4781	6.93365	18.7347
	CTAP1	Cre17.g739752	chromosome_17:5850147-5864766	10.7278	16.117	14.5553	12.3923	10.0823	7.40999	8.46376	7.73707	7.15765	13.8373	19.7637	13.4169	8.68307	8.83368	7.86178	11.3095		11.1468	7.15765	19.7637
	TOC75	Cre03.g175200	chromosome_3:4358298-4366554	13.1393	17.8976	17.7802	15.9469	16.406	8.31628	10.4424	11.2725	15.1159	18.8973	20.1185	16.3945	12.8193	8.74242	10.7858	11.4428		14.0949	8.31628	20.1185
	TIC100	Cre06.g300550	chromosome_6:7513706-7523397	9.74206	13.8726	14.0343	13.3384	12.0346	7.85064	8.90753	8.75888	12.7382	15.4974	17.2584	11.5381	7.8107	7.23493	7.77585	8.23377		11.0391	7.23493	17.2584
	FHL3	Cre07.g352350	chromosome_7:5660010-5670072	18.3427	23.8988	20.9431	19.3454	16.4649	13.65	15.23	14.5833	21.9017	33.0237	36.5523	26.9872	17.2705	18.0306	15.4632	16.9322		20.5387	13.65	36.5523
Figure 3B	rpoA	CreCp.g005300	Cp:82174-85132	341.062	372.996	414.256	286.758	271.102	221.136	302.824	247.253	316.76	218.733	142.477	75.4974	47.2832	111.796	217.569	354.299		246.363	47.2832	414.256
	rpoB1	CreCp.g006100	Cp:97422-100785	414.349	541.574	543.152	385.27	362.367	256.311	375.695	293.566	487.651	437.097	209.604	86.3494	61.8839	176.505	349.171	497.063		342.351	61.8839	543.152
	rpoB2	CreCp.g006000	Cp:94470-97422	219.228	293.175	298.795	204.136	185.066	120.531	164.418	133.497	223.695	256.018	116.633	50.3606	30.6538	83.8162	176.114	254.419		175.66	30.6538	298.795
	rpoC1	CreCp.g010400	Cp:194525-201430	166.288	187.019	168.221	118.686	119.01	70.6283	110.548	88.3838	194.644	187.979	97.7528	39.4513	24.0719	41.1834	108.003	151.727		117.1	24.0719	194.644
	rpoC2	CreCp.g006600	Cp:107156-116775	250.238	277.703	284.243	206.243	200.069	114.068	187.422	142.874	227.857	272.179	139.616	56.8406	29.2953	74.8337	153.385	257.167		179.627	29.2953	284.243
Figure 3C	psaB	CreCp.g006900	Cp:117944-121102	7933.9	6769.38	6089.07	4472.97	4562.07	4028.11	5276.55	4277.81	8145.35	6153.4	11586.4	9270.65	8471.25	7237.21	7907.81	7955.35		6883.58	4028.11	11586.4
	rps12	CreCp.g009100	Cp:169582-170174	2566.17	2583.04	3649.99	3564.32	4088.84	4223.98	6141.83	5048.06	6220.26	6456.76	6006.45	2506.04	1117.23	747.838	978.401	2038.7		3621.12	747.838	6456.76
Figure 3A, B and C	orf528	CreCp.g010350	Cp:191174-194298	68.6587	74.5965	71.682	52.8786	56.4169	33.5999	47.8219	38.8634	55.9144	58.9797	38.6487	13.7843	7.05345	13.59	36.183	61.1999		45.617	7.05345	74.5965
	orf1995	CreCp.g009000	Cp:161173-168419	419.991	531.436	495.497	335.554	339.295	210.574	352.829	268.257	437.768	464.384	501.856	241.272	153.24	196.788	246.018	412.724		350.468	153.24	531.436
	orf2971	CreCp.g009600	Cp:175936-186299	109.349	110.012	98.8439	68.4391	69.1339	48.8865	84.3047	67.8694	109.093	91.3507	99.9728	62.108	45.4588	55.3122	80.1232	104.496		81.5471	45.4588	110.012
	Gene Name	LocusID	locus	Normalized Expression Level (maximum set to 1)
				–11	–9	–7	–5	–3	–1	–0.5	0	0.5	1	3	5	7	9	11	13
Figure 3A	CTAP2	Cre16.g696000	chromosome_16:32778-41525	0.487697	0.692046	0.773851	0.84684	0.743365	0.493666	0.527605	0.512536	0.641651	0.850017	1	0.833377	0.543303	0.41361	0.425354	0.366356
	TIC20	Cre08.g379650	chromosome_8:4105756-4109255	0.625691	0.854261	0.83371	0.78503	0.745896	0.464681	0.556015	0.559761	0.573609	0.84257	1	0.702226	0.416051	0.460495	0.600343	0.653551
	TOC90	Cre17.g734300	chromosome_17:4875706-4884772	0.40771	0.597806	0.593867	0.578659	0.51375	0.325793	0.385195	0.356401	0.610835	0.771757	1	0.612756	0.371189	0.355733	0.378642	0.398253
	CTAP3	Cre12.g532100	chromosome_12:5614338-5618836	0.533464	0.697365	0.740978	0.706368	0.724723	0.376966	0.488873	0.588083	0.67029	0.864296	1	0.763628	0.501898	0.425113	0.497282	0.435456
	FHL1	Cre03.g201100	chromosome_3:8073438-8084537	0.490391	0.711786	0.575814	0.538039	0.496544	0.376565	0.44268	0.42131	0.724004	1	0.897538	0.593044	0.436026	0.375752	0.370097	0.499025
	CTAP1	Cre17.g739752	chromosome_17:5850147-5864766	0.542803	0.815485	0.736466	0.627023	0.510142	0.374929	0.428248	0.391479	0.362161	0.700137	1	0.678866	0.439344	0.446965	0.397789	0.572236
	TOC75	Cre03.g175200	chromosome_3:4358298-4366554	0.653095	0.889609	0.883774	0.792649	0.815468	0.413365	0.519045	0.560305	0.751343	0.9393	1	0.814897	0.63719	0.434546	0.536114	0.56877
	TIC100	Cre06.g300550	chromosome_6:7513706-7523397	0.564482	0.803817	0.813187	0.772864	0.697318	0.454888	0.516127	0.507514	0.738087	0.897963	1	0.66855	0.452574	0.419212	0.450555	0.477088
	FHL3	Cre07.g352350	chromosome_7:5660010-5670072	0.501821	0.653825	0.572963	0.529253	0.450448	0.373438	0.416663	0.398971	0.599188	0.903464	1	0.738317	0.472487	0.493282	0.423043	0.463232
Figure 3B	rpoA	CreCp.g005300	Cp:82174-85132	0.823312	0.9004	1	0.692224	0.654431	0.533815	0.731007	0.59686	0.764648	0.528014	0.343935	0.182248	0.11414	0.269872	0.525204	0.855266
	rpoB1	CreCp.g006100	Cp:97422-100785	0.76286	0.997095	1	0.709323	0.667156	0.471896	0.691694	0.540486	0.897817	0.804742	0.385903	0.158978	0.113935	0.324964	0.642861	0.915145
	rpoB2	CreCp.g006000	Cp:94470-97422	0.733707	0.981191	1	0.683198	0.619374	0.40339	0.55027	0.446785	0.748657	0.856835	0.390345	0.168546	0.102591	0.280514	0.589414	0.851483
	rpoC1	CreCp.g010400	Cp:194525-201430	0.854319	0.960826	0.86425	0.609759	0.611424	0.362859	0.56795	0.454079	1	0.965758	0.502213	0.202684	0.123671	0.211583	0.554875	0.77951
	rpoC2	CreCp.g006600	Cp:107156-116775	0.880366	0.976992	1	0.725587	0.703866	0.401305	0.659372	0.502647	0.801627	0.957557	0.491185	0.199972	0.103064	0.263274	0.539626	0.904743
Figure 3C	psaB	CreCp.g006900	Cp:117944-121102	0.68476	0.584252	0.525536	0.386053	0.393744	0.347658	0.455409	0.36921	0.70301	0.531088	1	0.800132	0.731137	0.62463	0.682508	0.686611
	rps12	CreCp.g009100	Cp:169582-170174	0.397439	0.400052	0.565297	0.552029	0.633265	0.654195	0.951225	0.781826	0.963372	1	0.930258	0.388127	0.173033	0.115822	0.151531	0.315747
Figure 3A, B and C	orf528	CreCp.g010350	Cp:191174-194298	0.920401	1	0.96093	0.708862	0.756294	0.450422	0.641074	0.520982	0.749558	0.79065	0.518103	0.184785	0.0945547	0.18218	0.48505	0.820412
	orf1995	CreCp.g009000	Cp:161173-168419	0.790295	1	0.932374	0.63141	0.638449	0.396236	0.663916	0.504778	0.823745	0.873829	0.944339	0.454	0.288351	0.370295	0.462931	0.77662
	orf2971	CreCp.g009600	Cp:175936-186299	0.920401	1	0.96093	0.708862	0.756294	0.450422	0.641074	0.520982	0.749558	0.79065	0.518103	0.184785	0.0945547	0.18218	0.48505	0.820412
