# Supplementary material for: Coexpressed subunits of dual genetic origin define a conserved supercomplex mediating essential protein import into chloroplasts
Source: Proc Natl Acad Sci U S A. 2020 Dec 3;117(51):32739–49. doi: 10.1073/pnas.2014294117 (PMC7768757; doi:10.1073/pnas.2014294117)
Supplement: Supplementary File [file pnas.2014294117.sd08.xlsx]

## Sheet: heatmap
		Y14 + VIT (Tic214 OFF)			Y14 + VIT (Tic214 ON)
		2 days	4 days	6 days	2 days	4 days	6 days
Rank_number	Description	MS1	MS7	MS9	MS8	MS2	MS10	Max	Sum	AAs
90	>gi|28269781|tpg|DAA00959.1| TPA_inf: hypothetical protein (chloroplast) [Chlamydomonas reinhardtii] (Tic214)	6	2	NA	71	52	68	71	199	1995
1	>Cre06.g263450.t1.2	211	218	200	261	249	332	332	1471	463
2	>gi|28269780|tpg|DAA00958.1| TPA_inf: CF1 ATP synthase beta subunit (chloroplast) [Chlamydomonas reinhardtii]	233	200	200	252	234	302	302	1421	491
3	>Cre06.g250100.t1.2	180	277	300	124	144	164	300	1189	679
4	>Cre03.g180750.t1.2	57	48	48	231	199	132	231	715	815
5	>Cre12.g516200.t1.2	189	183	166	228	213	195	228	1174	845
6	>Cre01.g042750.t1.2	155	171	189	223	215	156	223	1109	828
7	>Cre08.g372100.t1.2	185	209	222	178	145	173	222	1112	651
8	>gi|28269730|tpg|DAA00908.1| TPA_inf: elongation factor Tu (chloroplast) [Chlamydomonas reinhardtii]	189	169	144	168	185	170	189	1025	418
9	>Cre04.g222700.t1.2	158	99	80	121	173	144	173	775	1053
10	>gi|28269772|tpg|DAA00950.1| TPA_inf: ribulose bisphosphate carboxylase large subunit (chloroplast) [Chlamydomonas reinhardtii]	118	76	93	127	153	173	173	740	475
11	>Cre11.g467770.t1.1	71	56	79	161	171	160	171	698	462
12	>gi|28269773|tpg|DAA00951.1| TPA_inf: CF1 ATP synthase alpha subunit (chloroplast) [Chlamydomonas reinhardtii]	163	122	130	164	115	169	169	863	508
13	>Cre03.g204250.t1.2	89	80	100	158	149	154	158	730	483
14	>Cre12.g549550.t1.2	97	104	122	156	103	149	156	731	443
15	>Cre02.g080200.t1.2	87	63	74	141	154	153	154	672	718
16	>Cre06.g282800.t1.2	95	75	66	135	154	55	154	580	417
17	>Cre07.g352800.t1.2	89	150	128	35	18	60	150	480	1396
18	>Cre03.g144807.t1.1	129	113	96	145	139	95	145	717	546
19	>Cre02.g090850.t1.1	101	145	131	46	35	35	145	493	1012
20	>Cre17.g698000.t1.2	107	122	127	143	100	104	143	703	574
21	>Cre09.g386750.t1.2	139	133	143	95	96	80	143	686	705
22	>Cre17.g746997.t1.1	137	120	134	137	136	74	137	738	954
23	>Cre01.g044800.t1.2	101	120	113	135	114	62	135	645	830
24	>Cre16.g659950.t1.1	91	77	75	93	123	113	123	572	673
25	>Cre02.g116750.t2.1	121	98	111	107	117	82	121	636	569
26	>Cre13.g589450.t1.2	45	67	55	29	14	121	121	331	1042
27	>Cre08.g358580.t1.1	115	86	96	120	90	113	120	620	1177
28	>Cre11.g477950.t1.1	113	120	98	84	100	78	120	593	1011
29	>Cre03.g206600.t1.2	85	118	93	68	53	58	118	475	604
30	>Cre12.g513200.t1.2	91	87	92	116	110	102	116	598	477
31	>Cre09.g415550.t1.2	95	82	89	88	115	74	115	543	494
32	>Cre07.g339150.t1.1	102	78	78	86	111	114	114	569	577
33	>Cre03.g194850.t1.2	93	84	93	109	100	105	109	584	355
34	>Cre09.g397697.t1.1	84	85	87	107	101	98	107	562	410
35	>Cre09.g386650.t2.1	92	107	93	88	86	73	107	539	308
36	>Cre07.g353450.t1.2	79	51	58	104	78	65	104	435	667
37	>Cre12.g548950.t1.2	39	36	44	103	57	104	104	383	249
38	>Cre12.g498500.t1.2	62	101	102	32	24	50	102	371	462
39	>Cre09.g396213.t1.1	52	45	51	101	81	84	101	414	291
40	>Cre02.g141400.t1.2	71	34	35	47	101	27	101	315	610
41	>Cre06.g269950.t1.2	99	94	92	88	61	76	99	510	817
42	>Cre04.g231222.t2.1	75	60	70	99	95	92	99	491	937
43	>Cre06.g309100.t1.2	83	99	95	59	71	62	99	469	571
44	>Cre13.g583550.t1.2	49	99	82	43	39	41	99	353	288
45	>Cre13.g592200.t1.2	98	96	94	21	84	8	98	401	2251
46	>Cre07.g344400.t1.2	25	9	16	98	95	95	98	338	509
47	>Cre16.g677000.t1.2	70	97	89	59	50	67	97	432	774
48	>Cre12.g514050.t1.2	80	58	62	96	84	83	96	463	1629
49	>gi|28269769|tpg|DAA00947.1| TPA_inf: ribosomal protein S3 (chloroplast) [Chlamydomonas reinhardtii]	61	53	56	88	78	96	96	432	712
50	>Cre01.g020918.t1.1	77	96	82	41	46	30	96	372	1088
51	>Cre02.g088200.t1.2	81	77	68	88	95	91	95	500	532
52	>Cre02.g076250.t1.1	67	48	44	72	71	91	91	393	776
53	>gi|28269755|tpg|DAA00933.1| TPA_inf: photosystem II P680 chlorophyll A apoprotein (chloroplast) [Chlamydomonas reinhardtii]	77	53	46	90	69	75	90	410	508
54	>Cre08.g372450.t1.2	39	34	27	58	90	67	90	315	199
55	>Cre04.g217550.t1.1	89	88	81	65	62	74	89	459	1198
56	>Cre12.g483950.t1.2	68	88	88	83	71	76	88	474	341
57	>Cre03.g149100.t1.2	63	59	48	86	76	58	86	390	495
58	>Cre01.g010900.t1.2	74	48	50	63	86	62	86	383	374
59	>Cre02.g101400.t1.2	79	84	53	64	48	72	84	400	1711
60	>Cre12.g514850.t1.2	62	76	84	42	54	39	84	357	810
61	>Cre10.g441400.t1.2	68	84	68	46	48	38	84	352	508
62	>Cre17.g726850.t1.2	78	84	80	6	12	77	84	337	805
63	>Cre12.g485800.t1.2	59	59	57	75	81	82	82	413	727
64	>Cre10.g452450.t1.2	67	82	61	42	57	51	82	360	1046
65	>Cre04.g214150.t1.1	NA	NA	NA	16	82	9	82	107	357
66	>Cre06.g250200.t1.2	68	56	56	81	81	80	81	422	390
67	>Cre07.g319300.t1.1	75	64	59	60	60	81	81	399	1522
68	>Cre17.g720250.t1.2	48	42	38	81	65	64	81	338	280
69	>Cre12.g520500.t1.1	59	43	60	73	72	80	80	387	320
70	>Cre16.g673650.t1.1	45	44	35	63	53	80	80	320	289
71	>Cre06.g280050.t1.2	45	80	73	13	5	13	80	229	1861
72	>Cre05.g233050.t1.2	56	78	79	39	33	37	79	322	180
73	>Cre09.g417150.t1.2	61	77	65	76	64	68	77	411	493
74	>Cre05.g234550.t2.1	55	47	40	74	77	60	77	353	377
75	>Cre10.g459200.t1.2	61	42	62	77	43	65	77	350	1081
76	>Cre09.g393200.t1.2	52	77	69	54	46	43	77	341	663
77	>Cre14.g617450.t1.2	33	77	71	10	6	NA	77	197	241
78	>gi|28269726|tpg|DAA00904.1| TPA_inf: cytochrome f (chloroplast) [Chlamydomonas reinhardtii]	54	60	57	69	76	76	76	392	317
79	>Cre13.g564250.t1.2	76	73	65	57	58	48	76	377	1033
80	>Cre12.g537200.t1.2	58	66	55	76	62	54	76	371	1042
81	>Cre02.g143200.t1.1	76	73	59	44	47	33	76	332	1164
82	>Cre12.g537100.t1.2	54	60	76	21	24	23	76	258	1299
83	>Cre07.g340350.t1.1	75	65	60	70	68	60	75	398	575
84	>Cre01.g054500.t1.2	65	64	62	46	73	48	73	358	1094
85	>Cre12.g559250.t1.2	64	59	52	67	73	42	73	357	259
86	>Cre12.g519180.t2.1	53	46	41	65	73	60	73	338	1013
87	>Cre06.g278255.t1.1	44	13	16	57	64	73	73	267	1033
88	>Cre17.g696250.t1.1	67	62	51	45	51	72	72	348	1774
89	>Cre07.g331550.t1.2	71	62	52	52	67	51	71	355	405
91	>Cre04.g216850.t1.2	59	68	59	70	67	50	70	373	451
92	>Cre12.g550850.t1.2	41	48	23	70	67	66	70	315	245
93	>Cre03.g158900.t1.2	43	39	36	56	52	70	70	296	494
94	>Cre06.g272050.t1.2	57	62	56	69	64	64	69	372	626
95	>Cre12.g528000.t1.2	58	48	46	69	60	61	69	342	409
96	>Cre09.g396400.t1.2	NA	1	48	69	40	1	69	159	153
97	>Cre16.g672650.t1.2	59	68	58	58	57	49	68	349	275
98	>Cre06.g298650.t1.2	52	50	51	66	53	68	68	340	464
99	>Cre08.g364800.t1.2	68	65	56	39	52	43	68	323	1403
100	>Cre01.g039300.t1.2	41	46	38	49	67	30	67	271	657
101	>Cre02.g080700.t1.2	63	66	56	56	57	61	66	359	656
102	>Cre13.g565850.t1.1	37	66	54	39	24	46	66	266	1245
103	>Cre01.g004300.t1.2	58	65	47	30	34	34	65	268	578
104	>Cre12.g525200.t1.2	42	64	56	48	32	48	64	290	503
105	>Cre11.g467547.t1.1	54	64	56	29	32	30	64	265	763
106	>Cre07.g336950.t1.1	60	54	51	63	63	56	63	347	872
107	>Cre16.g664550.t1.2	45	63	50	36	29	31	63	254	520
108	>Cre12.g526800.t1.2	49	59	63	32	22	13	63	238	566
109	>Cre10.g417700.t1.2	53	57	53	62	62	51	62	338	386
110	>Cre17.g723650.t1.2	47	62	52	58	59	46	62	324	461
111	>Cre06.g275100.t1.2	51	61	62	44	47	47	62	312	519
112	>Cre06.g258733.t2.1	61	62	60	39	42	40	62	304	686
113	>Cre12.g485150.t1.2	62	54	51	50	53	24	62	294	371
114	>Cre06.g269050.t1.2	46	34	44	51	45	62	62	282	898
115	>Cre04.g232104.t1.1	33	23	27	53	35	62	62	233	257
116	>Cre04.g225350.t2.1	47	62	46	26	31	NA	62	212	1505
117	>Cre09.g386400.t1.2	61	60	50	53	61	50	61	335	1061
118	>Cre12.g552200.t1.2	61	46	32	41	43	32	61	255	1010
119	>Cre16.g651750.t1.2	56	60	61	22	20	29	61	248	1177
120	>Cre02.g078100.t1.1	51	61	54	26	11	34	61	237	1659
121	>Cre13.g603700.t1.2	51	45	54	60	56	57	60	323	377
122	>Cre09.g387726.t1.1	51	47	45	59	60	47	60	309	433
123	>Cre02.g076350.t1.2	60	59	47	54	49	35	60	304	504
124	>Cre02.g077300.t1.2	47	60	58	45	38	44	60	292	315
125	>Cre05.g233800.t1.2	46	35	38	51	54	60	60	284	692
126	>Cre03.g193800.t1.1	60	52	47	37	22	33	60	251	500
127	>Cre17.g720050.t1.2	35	36	26	42	48	60	60	247	689
128	>Cre12.g509750.t1.2	59	57	36	47	49	39	59	287	485
129	>Cre06.g258700.t1.1	48	41	32	59	47	44	59	271	946
130	>Cre02.g085450.t1.2	46	21	19	13	59	12	59	170	365
131	>Cre01.g007051.t1.2	59	48	1	1	2	58	59	169	128
132	>Cre18.g749847.t2.1	31	58	48	51	42	48	58	278	502
133	>Cre16.g695050.t1.2	52	48	58	41	40	33	58	272	734
134	>Cre01.g002500.t1.2	32	28	36	38	38	58	58	230	243
135	>Cre05.g245950.t1.1	57	56	57	42	31	43	57	286	628
136	>Cre16.g657200.t1.1	57	30	30	25	48	20	57	210	561
137	>Cre03.g145967.t1.1	38	56	57	17	17	15	57	200	443
138	>Cre03.g152150.t1.2	48	51	55	56	53	18	56	281	413
139	>Cre15.g635650.t1.2	56	36	36	32	39	55	56	254	2794
140	>Cre01.g004500.t1.2	54	56	47	30	28	8	56	223	487
141	>Cre07.g314650.t1.2	27	56	46	14	21	35	56	199	415
142	>Cre01.g032650.t2.1	27	9	6	43	56	NA	56	141	382
143	>Cre13.g604650.t2.1	40	44	39	44	42	55	55	264	387
144	>Cre01.g050950.t1.2	22	14	12	38	55	33	55	174	504
145	>Cre06.g293950.t1.2	15	7	12	47	55	20	55	156	488
146	>Cre10.g461050.t1.2	46	41	50	54	45	45	54	281	616
147	>Cre07.g344550.t1.2	54	47	49	35	23	29	54	237	513
148	>Cre09.g389689.t1.1	30	54	36	50	30	27	54	227	370
149	>Cre12.g508250.t1.1	37	54	45	28	12	33	54	209	2580
150	>Cre09.g415800.t1.2	50	53	45	44	41	33	53	266	760
151	>Cre18.g749447.t1.1	53	51	34	46	40	42	53	266	923
152	>Cre06.g308250.t1.2	53	36	31	47	51	32	53	250	261
153	>Cre03.g144967.t1.1	35	53	45	32	30	27	53	222	621
154	>Cre08.g359350.t1.2	41	19	19	46	44	53	53	222	515
155	>Cre11.g478800.t1.2	52	34	31	50	50	40	52	257	678
156	>Cre10.g434750.t1.2	51	44	43	49	44	51	51	282	555
157	>Cre09.g400650.t1.2	38	39	47	49	49	51	51	273	248
158	>Cre07.g318750.t1.2	44	41	37	49	47	51	51	269	373
159	>Cre01.g011000.t1.2	34	40	46	51	40	44	51	255	223
160	>Cre06.g306300.t1.2	32	27	30	40	51	38	51	218	417
161	>Cre16.g657550.t1.1	15	16	18	22	10	51	51	132	588
162	>Cre10.g451900.t1.1	47	46	40	41	42	50	50	266	498
163	>Cre06.g263250.t1.1	44	33	44	50	43	48	50	262	3721
164	>Cre15.g643550.t1.2	42	50	40	40	43	29	50	244	296
165	>Cre14.g630100.t1.2	45	38	25	45	50	36	50	239	218
166	>Cre12.g490350.t1.1	38	37	31	43	50	39	50	238	681
167	>Cre10.g427700.t1.2	50	34	32	47	42	20	50	225	646
168	>Cre12.g500500.t2.1	31	35	40	32	50	25	50	213	387
169	>Cre10.g430501.t1.1	30	18	21	50	50	21	50	190	690
170	>Cre12.g535950.t1.2	42	44	49	33	44	42	49	254	733
171	>Cre09.g393358.t1.1	33	35	30	49	46	41	49	234	361
172	>Cre01.g001100.t1.2	40	34	30	46	49	30	49	229	681
173	>Cre03.g208100.t1.1	32	49	40	3	4	16	49	144	1136
174	>Cre06.g257500.t1.2	38	31	38	48	46	43	48	244	247
175	>Cre14.g633750.t1.1	41	48	42	38	35	39	48	243	1129
176	>gi|28269758|tpg|DAA00936.1| TPA_inf: ribosomal protein S2 (chloroplast) [Chlamydomonas reinhardtii]	36	39	30	42	43	48	48	238	570
177	>Cre06.g259900.t1.2	48	40	26	44	46	33	48	237	358
178	>Cre02.g081250.t1.2	42	42	34	37	32	48	48	235	763
179	>Cre03.g189800.t1.2	32	39	32	39	42	48	48	232	413
180	>Cre06.g255100.t1.1	45	48	33	26	47	28	48	227	917
181	>Cre16.g675650.t1.2	29	29	35	44	38	48	48	223	553
182	>Cre02.g102250.t1.2	36	26	37	37	48	38	48	222	187
183	>gi|28269788|tpg|DAA00966.1| TPA_inf: photosystem II 44 kDa reaction center protein (chloroplast) [Chlamydomonas reinhardtii]	38	32	26	43	48	34	48	221	461
184	>Cre16.g696000.t1.2	42	25	31	35	36	48	48	217	1493
185	>Cre03.g177053.t1.1	44	48	39	23	22	21	48	197	1343
186	>Cre01.g013700.t2.1	46	47	37	40	43	33	47	246	280
187	>Cre13.g568650.t1.2	42	36	23	45	47	47	47	240	259
188	>Cre12.g529651.t1.1	38	37	33	46	47	37	47	238	193
189	>Cre43.g760497.t1.1	40	31	31	35	41	47	47	225	271
190	>Cre09.g416050.t1.2	47	35	26	41	36	38	47	223	441
191	>Cre07.g338451.t1.1	28	27	29	47	38	38	47	207	404
192	>Cre06.g293582.t1.1	42	47	47	28	17	25	47	206	482
193	>Cre16.g669550.t1.2	21	25	24	29	22	47	47	168	721
194	>Cre12.g537800.t1.2	40	41	31	40	46	35	46	233	239
195	>Cre12.g497300.t1.2	43	34	30	37	46	29	46	219	378
196	>Cre10.g439100.t1.2	46	29	37	31	37	27	46	207	551
197	>Cre13.g581600.t1.2	46	33	25	32	38	29	46	203	325
198	>Cre03.g172950.t1.2	33	41	46	27	18	24	46	189	525
199	>Cre10.g439900.t1.2	31	46	37	17	12	27	46	170	1124
200	>Cre15.g635600.t1.2	35	23	12	33	46	18	46	167	201
201	>Cre16.g676350.t1.1	25	46	34	3	6	23	46	137	1290
202	>Cre03.g190100.t1.1	37	35	42	45	39	37	45	235	718
203	>Cre09.g397200.t1.2	42	45	29	36	39	35	45	226	547
204	>Cre02.g088900.t1.2	26	27	19	45	37	37	45	191	297
205	>Cre13.g566650.t2.1	31	40	30	24	21	45	45	191	672
206	>Cre06.g250902.t1.1	42	45	44	14	24	10	45	179	2453
207	>Cre17.g744147.t1.1	30	45	39	20	17	21	45	172	2168
208	>Cre03.g175400.t1.2	32	NA	20	45	38	32	45	167	646
209	>Cre15.g639150.t1.1	29	45	44	9	17	10	45	154	932
210	>Cre07.g346050.t2.1	33	NA	1	9	45	NA	45	88	407
211	>Cre14.g619133.t1.1	42	32	39	44	39	37	44	233	635
212	>Cre03.g160500.t1.2	38	40	40	38	44	27	44	227	591
213	>Cre12.g523850.t1.2	39	44	35	36	33	30	44	217	495
214	>Cre05.g241950.t1.2	44	43	44	26	41	13	44	211	276
215	>Cre11.g477850.t1.1	44	39	30	32	27	28	44	200	1060
216	>Cre03.g168450.t1.2	31	26	31	25	44	41	44	198	544
217	>Cre06.g278210.t1.1	32	23	23	44	38	37	44	197	600
218	>Cre06.g271200.t1.2	26	44	40	25	21	33	44	189	589
219	>Cre02.g087950.t1.2	38	44	30	26	17	17	44	172	976
220	>Cre07.g312900.t1.1	25	44	31	14	21	19	44	154	2109
221	>Cre03.g149250.t1.2	33	44	35	12	11	15	44	150	542
222	>Cre12.g483700.t2.1	30	38	42	41	37	43	43	231	382
223	>Cre12.g498900.t1.2	43	33	33	34	43	37	43	223	194
224	>Cre02.g143250.t1.2	34	39	22	43	43	33	43	214	341
225	>Cre17.g703700.t1.1	33	43	38	34	36	30	43	214	421
226	>Cre09.g386758.t1.1	43	43	23	31	42	27	43	209	683
227	>Cre08.g362450.t1.2	43	39	29	30	36	28	43	205	706
228	>Cre17.g719900.t1.2	43	34	27	37	39	25	43	205	1244
229	>Cre10.g428750.t1.1	36	43	40	29	24	32	43	204	2183
230	>Cre08.g365692.t1.1	43	39	30	32	27	28	43	199	490
231	>Cre01.g015600.t1.1	43	37	25	26	38	25	43	194	2709
232	>Cre03.g143887.t1.1	33	43	36	23	25	26	43	186	595
233	>Cre01.g012350.t1.2	21	43	34	15	9	11	43	133	1513
234	>Cre02.g104650.t1.1	24	43	36	17	NA	13	43	133	1185
235	>Cre09.g394750.t1.2	31	23	14	35	34	42	42	179	436
236	>Cre14.g630847.t1.1	27	19	16	38	42	34	42	176	399
237	>Cre06.g273300.t1.2	42	32	23	30	18	23	42	168	700
238	>Cre12.g558900.t1.2	22	16	15	31	42	25	42	151	198
239	>Cre12.g500550.t1.2	19	20	24	20	6	42	42	131	838
240	>Cre06.g273850.t1.2	42	31	23	NA	31	1	42	128	153
241	>Cre08.g370601.t1.1	29	33	42	6	9	9	42	128	858
242	>Cre12.g530650.t1.1	41	30	30	41	38	28	41	208	380
243	>Cre17.g734100.t1.2	41	29	32	39	32	34	41	207	463
244	>Cre16.g690431.t1.1	41	31	30	31	39	21	41	193	494
245	>Cre12.g498250.t1.2	30	26	26	31	41	31	41	185	139
246	>Cre02.g080650.t1.2	41	35	38	27	21	17	41	179	819
247	>Cre09.g396326.t1.1	29	41	35	25	14	11	41	155	1173
248	>Cre16.g683793.t1.1	21	41	39	22	14	18	41	155	838
249	>Cre10.g436550.t1.2	18	19	21	27	41	26	41	152	317
250	>Cre06.g261800.t1.2	25	41	38	15	13	12	41	144	374
251	>Cre07.g323450.t1.2	31	41	31	15	6	15	41	139	972
252	>Cre12.g539100.t1.1	19	41	28	14	15	22	41	139	623
253	>Cre12.g528950.t1.1	18	41	23	11	6	9	41	108	796
254	>Cre02.g081050.t1.2	2	NA	3	41	34	25	41	105	529
255	>Cre17.g701700.t1.2	41	6	5	12	33	6	41	103	401
256	>Cre02.g075700.t1.2	34	34	35	33	40	29	40	205	200
257	>Cre14.g621450.t1.2	31	28	32	40	29	40	40	200	293
258	>Cre11.g476750.t1.2	31	27	26	36	40	37	40	197	346
259	>Cre01.g034400.t1.1	37	39	40	23	26	26	40	191	370
260	>Cre07.g332300.t1.2	27	40	30	31	22	30	40	180	1176
261	>Cre14.g632775.t1.1	22	40	30	24	15	33	40	164	494
262	>Cre05.g245158.t1.1	21	37	40	13	NA	24	40	135	724
263	>Cre06.g279150.t1.2	26	40	24	13	19	6	40	128	545
264	>Cre12.g534800.t1.1	32	31	26	28	39	36	39	192	1039
265	>Cre17.g726750.t1.2	29	32	39	37	32	16	39	185	502
266	>Cre01.g034000.t1.2	32	39	23	27	26	29	39	176	896
267	>Cre02.g142352.t1.1	36	39	22	28	26	18	39	169	912
268	>Cre09.g386735.t1.1	23	39	31	22	23	22	39	160	623
269	>Cre06.g288700.t1.2	32	37	39	20	25	4	39	157	1095
270	>Cre12.g558650.t1.1	22	36	39	16	10	10	39	133	691
271	>Cre07.g333150.t1.2	25	39	36	4	5	9	39	118	252
272	>Cre07.g325500.t1.1	21	10	10	13	39	4	39	97	1399
273	>Cre11.g468050.t1.2	13	33	39	1	NA	NA	39	86	394
274	>Cre12.g546700.t1.1	NA	39	NA	13	NA	NA	39	52	969
275	>Cre15.g635850.t2.1	32	38	36	37	34	27	38	204	324
276	>Cre17.g719000.t1.2	26	33	35	37	26	38	38	195	435
277	>Cre09.g394436.t1.1	38	29	35	31	30	29	38	192	763
278	>Cre03.g185550.t1.2	23	26	29	36	38	35	38	187	385
279	>Cre10.g429100.t1.2	35	38	26	20	25	31	38	175	546
280	>Cre17.g724200.t1.2	25	34	38	22	20	18	38	157	468
281	>Cre12.g548000.t1.2	38	37	32	14	14	14	38	149	2536
282	>Cre06.g273413.t1.1	33	38	37	15	11	12	38	146	900
283	>Cre06.g300750.t1.1	18	27	38	12	7	23	38	125	1844
284	>Cre17.g738200.t1.2	4	38	22	3	NA	3	38	70	548
285	>Cre04.g214500.t1.1	36	33	34	37	31	32	37	203	443
286	>Cre07.g325736.t1.1	30	29	19	32	37	34	37	181	530
287	>Cre02.g091050.t1.2	25	32	27	34	37	24	37	179	390
288	>Cre05.g242300.t1.2	32	26	37	26	27	31	37	179	567
289	>Cre06.g310750.t1.2	26	28	30	32	26	37	37	179	899
290	>Cre03.g189950.t1.2	37	34	34	25	23	22	37	175	577
291	>Cre12.g556250.t1.2	19	37	36	30	36	16	37	174	481
292	>Cre03.g194350.t1.2	30	24	21	37	36	24	37	172	652
293	>Cre12.g535851.t1.1	26	21	29	25	29	37	37	167	287
294	>Cre17.g725750.t1.2	36	37	35	18	5	23	37	154	744
295	>Cre05.g238332.t1.1	21	14	15	34	37	30	37	151	196
296	>Cre09.g394399.t1.1	25	36	37	21	17	15	37	151	792
297	>Cre04.g229300.t1.1	25	14	10	22	37	33	37	141	408
298	>Cre11.g479500.t1.2	19	12	14	37	27	21	37	130	243
299	>Cre10.g433600.t1.2	17	4	6	35	37	24	37	123	600
300	>Cre08.g358562.t1.1	16	16	13	16	37	13	37	111	216
301	>gi|28269762|tpg|DAA00940.1| TPA_inf: ribosomal protein S9 (chloroplast) [Chlamydomonas reinhardtii]	19	8	6	21	37	14	37	105	191
302	>Cre16.g676600.t1.1	15	31	37	5	1	5	37	94	457
303	>Cre12.g504400.t1.2	2	26	37	NA	NA	NA	37	65	1172
304	>Cre03.g158750.t1.1	29	29	28	34	35	36	36	191	570
305	>Cre16.g688050.t1.1	36	26	32	30	32	30	36	186	503
306	>Cre16.g676197.t1.1	36	36	26	28	18	33	36	177	900
307	>Cre03.g199000.t1.2	36	36	26	22	31	25	36	176	749
308	>Cre07.g343700.t1.2	31	29	26	27	36	15	36	164	450
309	>Cre12.g529950.t1.2	36	24	19	29	23	23	36	154	644
310	>Cre02.g118500.t1.1	33	36	21	20	21	22	36	153	982
311	>Cre01.g023350.t1.1	24	32	26	19	14	36	36	151	669
312	>Cre09.g407700.t1.2	19	29	22	32	12	36	36	150	501
313	>gi|32880374|tpg|DAA00949.2| TPA_inf: photosystem I P700 chlorophyll A apoprotein A2 (chloroplast) [Chlamydomonas reinhardtii]	24	19	14	36	30	25	36	148	735
314	>Cre03.g144847.t1.1	28	20	23	36	18	8	36	133	2523
315	>Cre03.g178150.t1.1	20	14	16	36	22	20	36	128	163
316	>Cre01.g038400.t1.2	31	29	35	30	35	33	35	193	420
317	>Cre10.g443250.t1.2	32	31	31	35	30	29	35	188	555
318	>Cre06.g272800.t1.2	35	30	31	30	24	25	35	175	208
319	>Cre01.g021600.t1.2	26	35	27	34	26	18	35	166	623
320	>Cre09.g387171.t1.1	26	35	24	27	33	18	35	163	310
321	>Cre09.g416750.t1.2	35	16	27	33	26	22	35	159	526
322	>Cre17.g734548.t1.1	23	25	21	31	22	35	35	157	967
323	>Cre09.g402775.t1.1	29	35	27	19	21	20	35	151	778
324	>Cre12.g494100.t1.1	25	35	28	17	17	27	35	149	1321
325	>Cre03.g192850.t1.2	25	35	31	19	20	15	35	145	1093
326	>Cre11.g481500.t1.2	23	35	31	8	15	23	35	135	483
327	>Cre06.g272950.t1.1	18	19	21	22	35	19	35	134	153
328	>Cre08.g358526.t1.1	17	6	8	35	24	29	35	119	577
329	>Cre06.g261000.t1.2	11	11	9	24	35	20	35	110	141
330	>Cre01.g039900.t1.2	14	35	29	5	3	9	35	95	956
331	>Cre06.g282500.t1.2	34	28	27	29	33	27	34	178	147
332	>Cre09.g416350.t1.2	34	27	31	28	25	29	34	174	334
333	>Cre03.g190500.t1.2	34	30	26	27	19	26	34	162	907
334	>gi|28269737|tpg|DAA00915.1| TPA_inf: ribosomal protein L2 (chloroplast) [Chlamydomonas reinhardtii]	34	18	12	33	34	29	34	160	278
335	>Cre07.g331900.t1.2	30	23	20	24	34	23	34	154	151
336	>Cre01.g048950.t1.2	25	34	23	24	19	18	34	143	514
337	>Cre12.g533050.t1.2	19	32	34	20	14	7	34	126	676
338	>Cre19.g751197.t1.1	25	34	24	12	10	15	34	120	1546
339	>Cre03.g158000.t1.2	20	17	11	20	34	10	34	112	463
340	>Cre03.g173350.t1.2	13	10	15	20	12	34	34	104	373
341	>Cre13.g578100.t1.1	13	34	20	8	7	14	34	96	2279
342	>Cre03.g145787.t1.1	7	34	32	NA	NA	NA	34	73	291
343	>Cre01.g040000.t1.2	26	30	31	30	33	32	33	182	145
344	>Cre09.g410700.t1.2	29	29	25	27	33	29	33	172	415
345	>Cre10.g441200.t1.2	33	31	33	32	30	13	33	172	1018
346	>Cre06.g278222.t1.1	25	30	26	31	33	25	33	170	318
347	>Cre09.g411900.t1.1	30	33	27	31	21	17	33	159	487
348	>Cre07.g325400.t1.2	18	16	24	32	28	33	33	151	400
349	>Cre12.g500150.t1.1	23	29	33	22	13	31	33	151	534
350	>Cre12.g486300.t1.2	24	19	16	33	30	26	33	148	196
351	>Cre12.g494050.t1.2	26	27	20	22	33	19	33	147	191
352	>Cre12.g519100.t1.2	19	20	14	32	33	23	33	141	498
353	>Cre01.g016514.t1.1	33	7	14	24	27	30	33	135	585
354	>Cre12.g508150.t1.2	26	33	22	16	18	20	33	135	1086
355	>Cre06.g275650.t1.2	18	24	33	22	13	23	33	133	488
356	>Cre12.g517900.t1.1	28	33	26	16	16	9	33	128	1029
357	>Cre11.g467535.t1.1	22	18	14	33	24	16	33	127	416
358	>Cre01.g015350.t1.1	17	17	10	22	33	26	33	125	397
359	>Cre12.g546700.t2.1	15	NA	33	NA	8	8	33	64	965
360	>Cre10.g462250.t1.2	31	31	29	29	26	32	32	178	337
361	>gi|32880376|tpg|DAA01471.1| TPA_inf: photosystem I P700 chlorophyll A apoprotein A1 (chloroplast) [Chlamydomonas reinhardtii]	32	24	20	30	30	30	32	166	751
362	>Cre08.g359750.t1.2	32	23	23	24	29	29	32	160	190
363	>Cre10.g461250.t1.1	29	28	29	21	16	32	32	155	719
364	>Cre06.g254400.t1.1	20	26	32	18	28	19	32	143	589
365	>Cre13.g568900.t1.2	19	21	20	27	32	18	32	137	186
366	>Cre02.g111800.t1.2	28	29	32	15	15	16	32	135	438
367	>Cre14.g612450.t1.2	23	11	16	32	25	20	32	127	246
368	>Cre07.g314900.t1.1	26	32	21	14	18	15	32	126	731
369	>Cre01.g002300.t1.2	21	16	10	32	26	20	32	125	172
370	>Cre09.g415950.t1.2	17	10	7	26	32	24	32	116	207
371	>Cre14.g625400.t1.1	24	32	17	13	12	11	32	109	427
372	>Cre16.g685550.t1.2	32	18	15	17	17	8	32	107	359
373	>Cre10.g452800.t1.2	12	6	8	19	16	32	32	93	448
374	>Cre17.g724300.t1.2	9	5	3	6	32	10	32	65	113
375	>Cre13.g590750.t1.2	5	2	NA	1	NA	32	32	40	155
376	>Cre13.g590750.t1.2	5	2	NA	NA	NA	32	32	39	155
377	>Cre11.g468450.t1.2	20	28	27	30	26	31	31	162	169
378	>Cre12.g554800.t1.2	30	20	27	29	31	22	31	159	375
379	>Cre01.g007950.t1.1	25	22	26	31	31	23	31	158	400
380	>Cre09.g388467.t1.1	31	30	27	24	19	25	31	156	442
381	>Cre09.g400050.t1.1	31	25	26	26	23	22	31	153	588
382	>Cre11.g480150.t1.2	16	25	23	28	31	25	31	148	153
383	>Cre11.g481450.t1.2	29	21	13	20	31	31	31	145	209
384	>Cre04.g215850.t1.2	19	31	21	21	20	28	31	140	555
385	>Cre07.g356600.t1.2	24	29	31	21	20	14	31	139	774
386	>Cre03.g193850.t1.2	31	28	27	17	18	16	31	137	329
387	>Cre09.g402450.t1.2	26	31	28	18	11	18	31	132	414
388	>Cre09.g417200.t1.2	28	31	21	10	23	14	31	127	420
389	>Cre12.g553100.t2.1	23	31	27	15	13	18	31	127	1502
390	>Cre06.g249750.t1.1	31	19	20	22	19	13	31	124	870
391	>Cre06.g257601.t1.2	20	16	13	23	20	31	31	123	235
392	>Cre07.g330250.t1.2	15	8	12	23	31	29	31	118	130
393	>Cre06.g282000.t1.1	24	6	13	16	31	24	31	114	1255
394	>Cre06.g259100.t1.1	18	10	6	19	29	31	31	113	1304
395	>Cre14.g614300.t1.2	23	29	26	29	30	20	30	157	507
396	>Cre03.g197500.t2.1	22	29	22	25	30	20	30	148	456
397	>Cre01.g047750.t1.2	21	22	20	30	30	23	30	146	182
398	>Cre09.g406050.t1.2	20	19	21	30	23	27	30	140	595
399	>Cre01.g026550.t1.1	27	22	17	29	30	12	30	137	567
400	>Cre02.g101350.t1.2	19	23	18	23	30	23	30	136	214
401	>Cre03.g189400.t1.2	24	23	30	17	22	18	30	134	472
402	>Cre16.g689087.t1.1	16	26	22	18	20	30	30	132	353
403	>Cre07.g313122.t1.1	22	28	30	15	12	20	30	127	1057
404	>Cre08.g372950.t1.2	16	24	30	20	14	17	30	121	465
405	>Cre14.g621650.t1.1	17	11	11	30	21	28	30	118	349
406	>Cre03.g145647.t1.1	17	20	12	19	14	30	30	112	2804
407	>Cre13.g572900.t1.1	18	30	19	16	16	12	30	111	778
408	>Cre12.g533550.t1.1	19	12	12	20	30	17	30	110	508
409	>Cre05.g232150.t1.2	10	24	21	18	4	30	30	107	448
410	>Cre12.g529600.t1.2	13	24	30	12	7	16	30	102	1909
411	>Cre06.g278125.t1.1	30	11	6	14	20	17	30	98	1238
412	>Cre06.g257950.t1.2	19	10	7	17	30	10	30	93	437
413	>Cre04.g225350.t1.1	NA	NA	NA	NA	NA	30	30	30	1509
414	>Cre03.g175200.t1.2	20	15	26	29	29	25	29	144	798
415	>Cre01.g013600.t1.1	22	29	27	19	18	21	29	136	1599
416	>Cre09.g409350.t1.2	29	18	21	20	23	25	29	136	618
417	>Cre16.g650550.t1.2	25	17	21	22	29	20	29	134	150
418	>Cre06.g278148.t1.1	29	18	18	20	27	21	29	133	386
419	>Cre11.g467723.t1.1	19	14	21	23	22	29	29	128	454
420	>Cre02.g114600.t1.2	17	18	17	21	25	29	29	127	198
421	>Cre12.g519350.t1.2	17	28	27	20	29	4	29	125	282
422	>Cre12.g510650.t1.2	17	16	13	29	24	23	29	122	415
423	>Cre03.g156900.t1.2	17	13	12	29	24	24	29	119	268
424	>Cre11.g467569.t1.1	17	17	15	18	29	20	29	116	219
425	>Cre05.g242858.t1.1	29	28	18	10	12	16	29	113	2475
426	>Cre03.g196900.t1.2	16	29	20	13	19	15	29	112	257
427	>Cre10.g445600.t1.1	17	25	29	12	11	9	29	103	1406
428	>Cre07.g338050.t1.2	19	21	22	28	27	28	28	145	366
429	>Cre06.g278185.t1.1	28	21	16	28	28	23	28	144	478
430	>Cre13.g581650.t1.2	27	19	19	28	27	24	28	144	162
431	>Cre02.g097400.t1.2	16	19	21	28	28	26	28	138	165
432	>Cre17.g705000.t1.2	25	20	18	17	28	28	28	136	613
433	>Cre05.g242350.t1.2	23	28	25	22	18	19	28	135	1064
434	>Cre10.g439150.t1.2	20	27	28	19	14	21	28	129	428
435	>Cre14.g616600.t1.2	28	18	17	22	24	20	28	129	1049
436	>Cre17.g718500.t1.1	27	22	12	28	23	17	28	129	677
437	>Cre10.g423250.t1.2	23	28	21	19	17	18	28	126	353
438	>gi|28269779|tpg|DAA00957.1| TPA_inf: photosystem II reaction center protein D1 (chloroplast) [Chlamydomonas reinhardtii]	20	18	15	28	25	17	28	123	352
439	>Cre17.g710150.t1.2	28	23	20	12	13	26	28	122	399
440	>Cre03.g182050.t1.2	14	28	22	15	12	22	28	113	667
441	>Cre02.g088000.t1.2	21	28	25	17	12	9	28	112	307
442	>Cre16.g659150.t1.1	17	27	28	13	9	17	28	111	925
443	>Cre03.g145727.t1.1	15	28	23	14	13	14	28	107	388
444	>Cre01.g053000.t1.2	19	14	14	28	17	13	28	105	723
445	>Cre02.g110350.t1.2	7	28	18	18	18	15	28	104	278
446	>Cre07.g314150.t1.2	22	10	16	16	28	12	28	104	582
447	>Cre09.g401886.t1.1	9	28	23	12	6	14	28	92	372
448	>Cre01.g012450.t1.1	5	12	23	9	6	28	28	83	5547
449	>Cre07.g332800.t1.2	9	28	20	6	10	9	28	82	1463
450	>Cre02.g086887.t1.1	7	28	23	3	4	11	28	76	2327
451	>Cre14.g615950.t1.1	25	24	20	23	27	22	27	141	1073
452	>Cre02.g097900.t1.2	24	18	19	27	25	26	27	139	428
453	>Cre03.g156750.t1.2	22	22	16	24	23	27	27	134	536
454	>Cre02.g143050.t1.2	25	18	19	22	27	21	27	132	109
455	>Cre05.g245900.t1.2	24	24	10	27	24	22	27	131	396
456	>Cre11.g467350.t1.2	19	27	26	21	16	22	27	131	683
457	>Cre06.g250800.t1.1	19	23	27	20	19	18	27	126	399
458	>Cre12.g524400.t1.2	27	27	24	14	18	13	27	123	391
459	>Cre02.g092900.t1.2	25	17	14	27	18	20	27	121	535
460	>Cre06.g273700.t1.2	27	19	27	13	20	15	27	121	403
461	>Cre12.g497350.t1.1	20	15	18	24	17	27	27	121	1801
462	>Cre10.g424100.t1.2	18	17	16	24	27	18	27	120	280
463	>gi|28269786|tpg|DAA00964.1| TPA_inf: photosystem II reaction center protein D2 (chloroplast) [Chlamydomonas reinhardtii]	15	15	15	27	22	26	27	120	352
464	>Cre12.g538500.t1.1	23	27	21	20	13	12	27	116	724
465	>Cre04.g217921.t1.1	27	18	17	15	22	16	27	115	966
466	>Cre01.g007774.t1.1	27	26	16	12	16	16	27	113	734
467	>Cre12.g557600.t1.1	17	13	15	27	26	15	27	113	240
468	>Cre06.g278163.t1.1	23	27	27	12	11	10	27	110	460
469	>Cre04.g213250.t1.2	18	27	22	13	7	18	27	105	332
470	>Cre16.g661900.t1.1	14	27	25	15	21	3	27	105	1447
471	>Cre07.g340050.t1.1	18	27	22	11	17	4	27	99	798
472	>Cre14.g614900.t2.1	22	27	19	NA	8	22	27	98	798
473	>Cre17.g734400.t1.1	18	19	27	13	9	11	27	97	747
474	>Cre06.g270750.t1.1	15	21	27	8	7	17	27	95	887
475	>Cre10.g423300.t1.1	8	20	21	12	6	27	27	94	815
476	>Cre12.g507150.t1.2	12	10	7	22	15	27	27	93	306
477	>Cre17.g702950.t1.2	8	2	2	27	18	20	27	77	223
478	>Cre12.g490500.t1.2	10	NA	4	6	27	3	27	50	207
479	>Cre17.g709150.t1.2	NA	NA	NA	27	NA	NA	27	27	153
480	>Cre05.g237450.t1.2	26	26	23	18	25	23	26	141	285
481	>Cre05.g234639.t1.1	26	24	23	23	15	25	26	136	526
482	>Cre12.g532550.t1.1	25	26	15	25	24	19	26	134	173
483	>Cre06.g294950.t1.1	23	19	16	26	25	24	26	133	374
484	>Cre13.g565800.t1.2	21	20	20	21	26	22	26	130	344
485	>Cre17.g727700.t1.1	23	26	24	15	24	13	26	125	826
486	>Cre02.g095146.t1.1	17	25	26	23	17	16	26	124	285
487	>Cre01.g066917.t1.1	16	18	14	24	22	26	26	120	256
488	>Cre02.g097650.t1.2	24	26	24	15	12	18	26	119	421
489	>Cre12.g508050.t1.2	17	26	26	12	19	17	26	117	1663
490	>Cre02.g080350.t1.1	22	23	26	13	12	17	26	113	945
491	>Cre03.g182950.t1.2	18	26	22	17	14	16	26	113	704
492	>Cre12.g514750.t1.2	15	24	26	18	11	18	26	112	469
493	>Cre09.g412100.t1.2	14	13	14	23	26	21	26	111	227
494	>Cre08.g382500.t1.2	14	15	17	18	26	20	26	110	107
495	>Cre10.g436050.t1.2	18	26	23	14	10	19	26	110	234
496	>Cre01.g004350.t1.2	24	21	26	11	13	11	26	106	893
497	>Cre07.g324200.t1.2	19	11	17	26	25	8	26	106	666
498	>Cre48.g761197.t1.1	16	12	10	20	20	26	26	104	259
499	>Cre16.g670300.t1.2	18	26	22	10	10	17	26	103	801
500	>Cre17.g737250.t1.2	22	26	21	12	12	10	26	103	989
501	>Cre08.g384000.t1.1	20	9	8	18	26	20	26	101	1869
502	>Cre03.g204950.t1.2	14	25	26	11	8	14	26	98	767
503	>Cre09.g388750.t1.2	16	26	16	8	11	21	26	98	640
504	>Cre16.g673852.t1.1	22	26	25	6	8	7	26	94	974
505	>Cre06.g300550.t1.2	6	10	7	20	13	26	26	82	955
506	>Cre16.g675350.t1.1	15	26	21	5	5	9	26	81	1492
507	>Cre17.g723250.t1.2	17	26	18	NA	3	6	26	70	1319
508	>Cre17.g721500.t1.2	NA	NA	NA	26	8	24	26	58	726
509	>Cre06.g298350.t1.2	25	23	20	22	22	21	25	133	425
510	>Cre03.g172300.t1.2	25	24	11	24	24	18	25	126	351
511	>Cre02.g089100.t1.2	25	24	15	20	21	17	25	122	511
512	>Cre02.g106600.t1.2	22	17	14	25	22	20	25	120	150
513	>Cre09.g402500.t1.2	24	25	17	23	14	16	25	119	862
514	>Cre12.g507400.t1.2	24	25	21	17	15	15	25	117	700
515	>Cre17.g741450.t1.2	25	17	13	25	17	16	25	113	581
516	>Cre17.g697450.t1.2	22	23	25	14	15	13	25	112	530
517	>Cre03.g213537.t1.1	17	25	15	14	19	20	25	110	163
518	>Cre06.g306601.t1.1	25	12	13	18	20	21	25	109	626
519	>Cre07.g336200.t1.1	22	22	25	11	12	17	25	109	1335
520	>Cre03.g199647.t1.1	14	25	16	12	23	12	25	102	399
521	>Cre06.g284550.t1.2	11	14	12	25	14	24	25	100	1093
522	>Cre09.g396252.t1.1	20	20	11	15	9	25	25	100	514
523	>Cre06.g307500.t1.1	11	17	16	14	14	25	25	97	443
524	>Cre11.g467781.t1.1	18	15	15	25	17	7	25	97	605
525	>Cre12.g533351.t1.1	21	19	25	8	16	7	25	96	1053
526	>Cre13.g603225.t1.1	17	25	19	8	9	18	25	96	412
527	>Cre03.g179860.t1.1	19	25	20	7	10	9	25	90	918
528	>Cre09.g410600.t1.1	11	10	13	25	12	17	25	88	361
529	>gi|28269756|tpg|DAA00934.1| TPA_inf: RNA polymerase alpha subunit (chloroplast) [Chlamydomonas reinhardtii]	10	15	13	13	11	25	25	87	550
530	>Cre06.g307450.t1.2	19	25	14	8	9	9	25	84	858
531	>Cre12.g529500.t1.2	19	16	25	10	7	5	25	82	882
532	>Cre03.g172000.t1.2	7	10	6	16	25	17	25	81	322
533	>Cre05.g242000.t1.2	19	5	6	10	25	16	25	81	767
534	>Cre02.g099850.t1.1	6	4	2	25	15	24	25	76	466
535	>Cre02.g091550.t1.2	8	18	25	4	5	3	25	63	238
536	>Cre06.g306400.t1.2	12	18	25	2	NA	2	25	59	422
537	>Cre12.g492950.t1.2	16	4	4	2	25	2	25	53	878
538	>Cre09.g388200.t1.1	23	20	19	24	24	19	24	129	230
539	>gi|28269732|tpg|DAA00910.1| TPA_inf: Clp protease proteolytic subunit (chloroplast) [Chlamydomonas reinhardtii]	19	18	23	17	24	24	24	125	524
540	>Cre05.g233900.t1.2	18	24	20	20	18	21	24	121	347
541	>Cre17.g741850.t1.2	16	24	22	22	20	17	24	121	295
542	>Cre03.g144627.t1.1	24	22	21	20	17	14	24	118	466
543	>Cre17.g734900.t1.2	20	20	15	24	15	24	24	118	556
544	>Cre09.g397549.t1.1	19	19	19	17	24	14	24	112	970
545	>Cre01.g032300.t1.2	19	18	11	23	24	15	24	110	221
546	>Cre10.g440050.t1.2	19	14	8	20	22	24	24	107	439
547	>Cre01.g051100.t1.2	17	24	24	17	12	12	24	106	684
548	>Cre07.g313700.t1.1	16	24	19	13	22	11	24	105	560
549	>Cre16.g653700.t1.1	24	16	15	15	13	22	24	105	1218
550	>Cre16.g683050.t1.1	14	18	15	16	15	24	24	102	920
551	>Cre05.g230850.t1.1	23	24	21	8	11	13	24	100	636
552	>Cre06.g258800.t1.1	21	12	16	12	12	24	24	97	1259
553	>Cre06.g278170.t1.1	19	24	18	11	8	17	24	97	1299
554	>Cre02.g098450.t1.2	14	24	20	16	10	12	24	96	462
555	>Cre19.g750547.t1.1	23	24	17	11	14	5	24	94	635
556	>Cre01.g016050.t1.2	13	24	21	16	8	9	24	91	2398
557	>Cre03.g182551.t1.2	12	8	9	18	24	20	24	91	145
558	>Cre02.g088600.t1.2	15	11	8	15	16	24	24	89	608
559	>Cre03.g210513.t1.1	18	24	19	19	6	3	24	89	435
560	>Cre02.g147302.t1.1	17	21	24	9	8	7	24	86	425
561	>Cre02.g118300.t1.2	24	10	14	13	20	4	24	85	737
562	>Cre10.g444700.t1.1	15	13	11	24	9	13	24	85	868
563	>Cre03.g175750.t1.2	17	24	12	9	16	6	24	84	503
564	>Cre06.g251400.t1.2	8	12	12	11	5	24	24	72	617
565	>Cre07.g313450.t1.2	11	24	15	5	6	7	24	68	474
566	>Cre01.g053288.t1.2	11	19	24	4	NA	8	24	66	453
567	>Cre17.g701200.t2.1	23	21	19	18	23	23	23	127	137
568	>Cre10.g434450.t1.2	17	23	20	16	20	22	23	118	397
569	>Cre05.g234638.t1.1	17	22	16	22	23	15	23	115	598
570	>Cre03.g169400.t1.2	23	15	18	22	22	13	23	113	328
571	>Cre06.g289550.t1.2	20	15	18	22	23	15	23	113	133
572	>Cre01.g033550.t1.2	20	17	21	15	23	15	23	111	254
573	>Cre01.g021251.t1.1	19	16	11	23	23	18	23	110	508
574	>Cre09.g392350.t1.2	14	15	17	20	23	19	23	108	170
575	>Cre15.g638500.t1.2	15	19	17	23	16	17	23	107	314
576	>Cre02.g083800.t1.2	19	19	19	13	23	13	23	106	367
577	>Cre12.g502200.t1.2	22	23	22	10	10	17	23	104	828
578	>Cre17.g727950.t1.1	22	23	19	12	9	18	23	103	1034
579	>Cre01.g011500.t1.2	18	23	18	19	10	14	23	102	310
580	>Cre07.g335400.t1.1	23	12	15	22	12	18	23	102	647
581	>Cre12.g517150.t1.1	17	15	10	23	21	15	23	101	413
582	>Cre09.g410650.t1.2	7	12	18	18	23	16	23	94	431
583	>Cre03.g187450.t1.2	14	11	5	19	21	23	23	93	269
584	>Cre10.g459250.t1.2	17	11	10	16	23	14	23	91	108
585	>Cre02.g079550.t1.2	19	23	14	12	11	11	23	90	868
586	>Cre10.g459500.t1.1	20	18	23	10	11	7	23	89	691
587	>Cre05.g247450.t1.2	22	13	13	14	23	3	23	88	891
588	>Cre07.g321200.t1.2	16	23	18	9	14	5	23	85	771
589	>Cre01.g006950.t2.1	15	23	19	7	7	13	23	84	391
590	>Cre12.g498550.t1.1	20	20	23	2	11	4	23	80	326
591	>Cre06.g260850.t1.2	15	16	23	9	9	7	23	79	1137
592	>Cre01.g063997.t1.1	17	23	20	NA	12	NA	23	72	1153
593	>Cre17.g745697.t1.1	11	23	19	5	4	8	23	70	925
594	>Cre06.g268400.t1.2	19	19	17	19	21	22	22	117	103
595	>Cre01.g055453.t1.1	21	19	14	22	18	15	22	109	492
596	>Cre06.g259150.t1.2	16	22	17	19	16	19	22	109	445
597	>Cre07.g340200.t1.1	17	22	15	22	21	11	22	108	333
598	>Cre09.g394450.t1.2	14	22	21	17	15	18	22	107	246
599	>Cre14.g616100.t1.1	17	22	15	18	17	17	22	106	420
600	>Cre07.g352350.t1.2	19	18	9	19	17	22	22	104	1058
601	>Cre03.g146527.t1.1	16	22	18	15	15	17	22	103	664
602	>Cre06.g308850.t1.2	15	19	22	16	14	16	22	102	236
603	>Cre12.g495951.t2.1	22	13	20	14	15	17	22	101	200
604	>Cre01.g035350.t1.2	15	22	19	14	10	19	22	99	352
605	>Cre12.g556100.t1.2	17	22	17	10	17	14	22	97	1516
606	>Cre01.g000350.t1.1	14	22	18	12	14	14	22	94	419
607	>Cre03.g176100.t1.2	13	22	16	13	11	19	22	94	254
608	>Cre10.g428050.t1.1	11	20	22	11	7	19	22	90	1144
609	>Cre14.g632950.t1.2	17	18	22	16	5	12	22	90	2314
610	>Cre06.g252550.t1.1	12	16	22	18	13	8	22	89	643
611	>Cre17.g705400.t1.2	19	17	22	11	8	11	22	88	249
612	>Cre07.g344900.t1.2	13	22	15	14	11	12	22	87	399
613	>Cre12.g512000.t1.1	22	13	13	15	10	13	22	86	1094
614	>Cre17.g734300.t1.1	8	15	9	22	15	17	22	86	967
615	>Cre10.g435800.t1.2	22	10	8	13	13	19	22	85	401
616	>Cre03.g182450.t1.2	17	12	9	15	22	9	22	84	340
617	>Cre10.g424450.t1.2	12	22	16	9	9	15	22	83	339
618	>Cre16.g663900.t1.2	18	5	10	12	22	15	22	82	349
619	>Cre04.g216600.t1.2	11	22	20	11	4	13	22	81	396
620	>Cre06.g262100.t1.1	12	22	7	13	13	13	22	80	493
621	>Cre06.g272850.t1.2	11	9	6	18	22	13	22	79	235
622	>Cre07.g329700.t1.2	17	22	12	8	7	6	22	72	443
623	>Cre03.g156050.t1.2	8	6	6	14	15	22	22	71	269
624	>Cre12.g541800.t1.2	11	22	14	7	5	11	22	70	882
625	>Cre17.g725200.t1.2	22	17	22	NA	NA	8	22	69	1419
626	>Cre09.g386550.t1.2	22	11	13	7	11	4	22	68	495
627	>Cre16.g653300.t1.2	8	22	17	7	3	4	22	61	867
628	>Cre15.g641200.t1.2	6	5	6	16	22	4	22	59	315
629	>Cre11.g468356.t1.1	7	11	9	6	NA	22	22	55	2705
630	>Cre06.g268750.t1.2	8	22	15	2	1	6	22	54	637
631	>Cre01.g048050.t1.2	3	NA	3	5	1	22	22	34	385
632	>Cre12.g500950.t1.2	17	21	15	21	16	21	21	111	345
633	>Cre11.g477300.t1.1	21	19	16	21	15	17	21	109	585
634	>Cre14.g617900.t1.2	21	14	17	20	19	18	21	109	130
635	>Cre12.g484050.t1.2	21	19	15	17	17	15	21	104	98
636	>Cre11.g478156.t1.1	17	20	21	15	16	14	21	103	859
637	>Cre03.g203850.t1.2	21	20	13	15	18	15	21	102	462
638	>Cre09.g391097.t2.1	19	16	13	21	20	13	21	102	149
639	>Cre12.g495850.t1.2	19	11	14	21	17	19	21	101	266
640	>Cre06.g306850.t1.2	15	19	18	14	13	21	21	100	504
641	>Cre12.g484000.t1.2	18	13	11	17	21	19	21	99	455
642	>Cre16.g654500.t1.1	16	15	17	21	15	12	21	96	291
643	>Cre02.g073550.t1.2	17	16	16	11	12	21	21	93	350
644	>Cre02.g087600.t1.1	9	21	14	12	17	20	21	93	1162
645	>Cre01.g016528.t1.1	19	21	18	8	18	8	21	92	500
646	>Cre12.g503300.t1.2	18	8	10	21	18	16	21	91	651
647	>Cre17.g707900.t1.2	12	14	21	19	17	8	21	91	355
648	>Cre07.g341600.t2.1	12	10	9	20	17	21	21	89	258
649	>Cre03.g145747.t1.1	14	7	6	19	21	19	21	86	411
650	>Cre06.g269450.t1.2	21	8	16	13	18	10	21	86	283
651	>gi|28269741|tpg|DAA00919.1| TPA_inf: ribosomal protein L5 (chloroplast) [Chlamydomonas reinhardtii]	18	9	9	16	21	11	21	84	187
652	>Cre12.g551800.t1.2	21	15	11	11	16	8	21	82	304
653	>Cre17.g730950.t1.2	21	9	13	16	12	10	21	81	786
654	>Cre08.g364650.t1.1	7	21	20	11	9	12	21	80	344
655	>gi|28269746|tpg|DAA00924.1| TPA_inf: CF1 ATP synthase epsilon subunit (chloroplast) [Chlamydomonas reinhardtii]	17	10	6	14	21	11	21	79	141
656	>Cre09.g388726.t1.1	12	10	11	14	21	10	21	78	370
657	>Cre13.g569350.t1.2	17	15	21	8	4	9	21	74	367
658	>Cre01.g049950.t1.1	20	6	7	21	12	7	21	73	1117
659	>Cre08.g384150.t1.1	13	21	16	7	2	12	21	71	1067
660	>Cre03.g180800.t1.1	8	21	18	11	6	6	21	70	1186
661	>Cre12.g514200.t1.2	9	5	1	18	21	13	21	67	611
662	>Cre09.g398067.t1.1	16	21	10	7	8	4	21	66	603
663	>Cre17.g724150.t1.1	15	21	16	3	1	5	21	61	904
664	>Cre06.g267700.t1.2	7	21	12	6	NA	4	21	50	752
665	>Cre03.g180250.t1.2	8	2	NA	21	12	3	21	46	507
666	>Cre24.g755347.t1.1	1	2	4	2	3	21	21	33	1334
667	>Cre05.g240850.t1.2	NA	NA	NA	8	21	NA	21	29	637
668	>Cre14.g614900.t1.2	NA	NA	NA	21	NA	NA	21	21	806
669	>Cre13.g573351.t1.2	20	18	13	17	19	20	20	107	142
670	>Cre16.g663200.t1.1	17	16	14	20	18	19	20	104	707
671	>Cre01.g007700.t1.1	14	16	20	17	16	16	20	99	617
672	>Cre06.g261450.t1.2	19	14	19	9	20	18	20	99	179
673	>Cre07.g337650.t1.2	16	20	17	14	12	18	20	97	396
674	>Cre12.g537581.t1.1	20	11	14	15	20	16	20	96	523
675	>Cre18.g749497.t1.1	14	19	16	15	12	20	20	96	461
676	>Cre16.g689647.t1.1	15	18	20	13	9	20	20	95	1053
677	>Cre06.g290950.t1.2	20	13	12	15	16	18	20	94	193
678	>Cre02.g073650.t1.2	20	20	16	11	15	8	20	90	503
679	>Cre02.g104900.t1.2	17	15	7	18	20	13	20	90	391
680	>Cre03.g166050.t1.2	13	20	19	15	8	15	20	90	477
681	>Cre01.g026450.t1.2	14	17	20	11	12	15	20	89	338
682	>Cre12.g488850.t1.1	20	18	7	17	10	16	20	88	1162
683	>Cre12.g522450.t1.2	20	17	18	13	12	8	20	88	1313
684	>Cre03.g181500.t1.2	14	20	8	15	12	18	20	87	584
685	>Cre06.g280950.t1.2	14	13	8	20	17	14	20	86	732
686	>Cre12.g505850.t1.2	15	8	12	20	15	15	20	85	238
687	>Cre13.g562850.t1.2	14	9	6	16	19	20	20	84	266
688	>Cre17.g711850.t1.2	NA	14	15	15	20	20	20	84	135
689	>Cre09.g396650.t1.2	17	5	9	17	20	15	20	83	792
690	>Cre01.g005050.t1.1	16	8	10	20	15	13	20	82	870
691	>Cre03.g181300.t1.2	12	10	12	13	20	13	20	80	512
692	>Cre04.g223850.t1.2	18	20	11	12	10	9	20	80	405
693	>Cre09.g394200.t1.1	20	17	12	12	10	9	20	80	1496
694	>Cre01.g048150.t1.2	7	11	10	20	9	17	20	74	290
695	>Cre02.g120150.t1.2	12	NA	12	14	16	20	20	74	185
696	>Cre16.g670100.t1.1	12	19	20	7	6	9	20	73	1474
697	>Cre04.g214501.t1.1	9	7	10	14	20	10	20	70	788
698	>Cre07.g313500.t1.2	8	20	18	5	9	8	20	68	3106
699	>Cre13.g564950.t1.2	11	20	16	5	3	13	20	68	1160
700	>Cre17.g736650.t1.2	9	20	13	7	7	8	20	64	950
701	>Cre10.g441450.t1.2	8	13	20	7	3	12	20	63	875
702	>Cre10.g452500.t1.2	4	19	20	8	6	5	20	62	1059
703	>Cre13.g590650.t1.2	14	20	13	5	4	4	20	60	553
704	>Cre07.g344050.t1.1	4	13	20	7	6	6	20	56	1453
705	>Cre08.g375200.t2.1	7	20	15	2	1	4	20	49	828
706	>Cre14.g617400.t1.2	8	20	17	NA	NA	2	20	47	241
707	>Cre10.g466450.t1.1	5	20	10	3	4	4	20	46	776
708	>Cre08.g375450.t1.2	2	20	19	2	NA	NA	20	43	484
709	>Cre01.g031100.t1.2	18	18	17	11	19	18	19	101	334
710	>Cre09.g389430.t1.1	16	17	18	13	17	19	19	100	499
711	>Cre02.g115200.t1.2	13	14	18	17	19	16	19	97	147
712	>Cre06.g302700.t1.1	19	17	17	14	16	14	19	97	557
713	>Cre17.g734200.t1.2	16	11	12	17	18	19	19	93	441
714	>Cre13.g565450.t1.2	18	14	19	18	13	10	19	92	523
715	>Cre03.g194400.t1.2	13	16	17	19	17	9	19	91	324
716	>Cre02.g119550.t1.2	16	15	15	13	19	11	19	89	87
717	>Cre03.g193750.t1.1	19	17	16	12	10	15	19	89	419
718	>Cre14.g628702.t1.1	17	19	12	16	7	18	19	89	2676
719	>Cre08.g366400.t2.1	13	19	18	13	12	13	19	88	396
720	>Cre11.g467707.t1.1	11	18	16	12	19	11	19	87	202
721	>Cre16.g653350.t1.2	14	14	10	13	16	19	19	86	609
722	>Cre07.g344950.t1.2	13	9	11	14	19	19	19	85	213
723	>Cre05.g234637.t1.1	11	12	14	19	16	12	19	84	130
724	>Cre01.g054800.t1.2	17	16	19	9	6	16	19	83	1272
725	>Cre06.g285401.t1.1	12	18	10	10	19	14	19	83	178
726	>Cre08.g378000.t1.2	13	13	16	19	14	8	19	83	423
727	>Cre12.g493250.t1.2	19	19	9	12	11	13	19	83	720
728	>Cre03.g201400.t1.2	19	17	15	10	12	9	19	82	1237
729	>Cre17.g717800.t1.2	10	15	19	7	11	18	19	80	952
730	>Cre10.g457700.t1.2	7	19	9	14	16	14	19	79	370
731	>Cre16.g672385.t1.1	18	19	12	10	9	11	19	79	373
732	>Cre05.g237400.t1.2	13	9	8	14	15	19	19	78	322
733	>Cre10.g439850.t1.2	19	9	10	16	11	12	19	77	639
734	>Cre17.g743897.t1.1	12	15	19	11	8	12	19	77	387
735	>Cre17.g742200.t1.1	11	19	15	12	10	8	19	75	463
736	>Cre02.g084750.t1.1	12	19	12	10	10	11	19	74	802
737	>Cre17.g697650.t1.1	14	19	13	11	10	7	19	74	839
738	>Cre01.g020950.t1.2	15	19	19	8	3	8	19	72	406
739	>Cre07.g339700.t1.2	10	8	8	17	19	9	19	71	284
740	>Cre04.g220350.t1.2	10	11	19	12	8	10	19	70	881
741	>Cre06.g265800.t1.2	8	8	5	14	19	16	19	70	195
742	>Cre08.g372800.t1.1	13	16	19	9	4	9	19	70	1214
743	>Cre12.g558600.t1.2	9	19	18	6	8	10	19	70	480
744	>Cre12.g538700.t1.2	11	19	11	7	4	17	19	69	902
745	>Cre17.g712300.t1.1	13	5	4	13	19	15	19	69	995
746	>Cre03.g174500.t1.1	7	19	18	6	4	13	19	67	1816
747	>Cre06.g277050.t1.1	10	19	17	5	8	5	19	64	885
748	>Cre05.g232002.t2.1	8	12	19	9	6	8	19	62	674
749	>Cre12.g513500.t1.2	7	19	15	6	5	7	19	59	925
750	>Cre07.g335200.t1.1	8	13	7	NA	19	9	19	56	683
751	>Cre09.g387875.t1.1	8	2	2	19	12	11	19	54	192
752	>Cre01.g036600.t1.2	12	19	13	3	3	2	19	52	708
753	>Cre12.g490850.t1.1	9	13	19	2	5	2	19	50	1106
754	>Cre13.g578750.t1.2	3	3	8	10	2	19	19	45	431
755	>Cre16.g675850.t1.2	4	19	7	6	1	2	19	39	979
756	>Cre17.g726050.t1.2	17	18	15	16	15	15	18	96	515
757	>gi|28269743|tpg|DAA00921.1| TPA_inf: ribosomal protein S4 (chloroplast) [Chlamydomonas reinhardtii]	17	18	10	18	16	17	18	96	257
758	>Cre08.g360900.t1.2	15	18	14	15	18	15	18	95	145
759	>Cre06.g272900.t1.2	18	14	12	17	16	15	18	92	504
760	>Cre16.g679550.t1.1	11	13	17	16	17	18	18	92	332
761	>Cre01.g019250.t1.2	15	13	17	15	12	18	18	90	384
762	>Cre12.g510450.t1.2	16	13	9	17	18	16	18	89	55
763	>gi|28269777|tpg|DAA00955.1| TPA_inf: CF0 ATP synthase subunit I (chloroplast) [Chlamydomonas reinhardtii]	17	11	10	16	17	18	18	89	175
764	>Cre09.g415850.t1.2	13	13	15	15	13	18	18	87	312
765	>Cre09.g411100.t1.2	8	15	13	15	18	17	18	86	173
766	>Cre07.g356350.t1.1	9	10	16	15	18	17	18	85	735
767	>Cre17.g722750.t1.2	18	11	15	11	16	14	18	85	363
768	>Cre06.g284750.t1.2	12	17	15	9	12	18	18	83	574
769	>Cre16.g680000.t1.2	16	10	11	18	12	16	18	83	233
770	>Cre10.g432800.t1.2	18	9	14	14	16	11	18	82	279
771	>Cre16.g656400.t1.2	18	17	14	10	15	5	18	79	479
772	>Cre16.g676314.t1.1	12	17	11	18	9	11	18	78	330
773	>Cre01.g001750.t1.2	9	15	18	12	12	11	18	77	548
774	>Cre12.g511900.t1.2	13	14	9	12	10	18	18	76	265
775	>Cre02.g077350.t1.2	11	8	8	18	12	18	18	75	434
776	>Cre06.g249250.t1.2	14	18	12	10	12	9	18	75	127
777	>Cre13.g585150.t1.2	9	18	15	10	11	12	18	75	245
778	>Cre08.g380201.t1.1	12	11	6	13	18	14	18	74	566
779	>Cre07.g319100.t1.1	11	18	16	12	9	7	18	73	400
780	>Cre12.g513150.t1.2	18	13	10	14	13	5	18	73	484
781	>Cre10.g421700.t1.2	10	18	10	9	12	11	18	70	705
782	>Cre10.g425900.t1.2	7	8	7	17	12	18	18	69	257
783	>Cre02.g092350.t1.2	18	12	15	7	15	1	18	68	495
784	>Cre12.g499750.t1.1	10	18	18	7	6	9	18	68	1053
785	>Cre09.g394350.t1.2	11	16	18	7	5	10	18	67	1778
786	>Cre07.g350500.t1.2	18	18	11	5	7	6	18	65	974
787	>Cre09.g402256.t1.1	8	18	16	8	6	9	18	65	1762
788	>Cre12.g528750.t1.2	10	9	5	10	18	13	18	65	166
789	>Cre07.g326450.t1.1	8	12	18	8	5	13	18	64	630
790	>Cre09.g391949.t1.1	9	18	14	5	13	5	18	64	539
791	>Cre13.g567450.t1.2	18	14	8	9	6	9	18	64	254
792	>Cre16.g683550.t1.2	9	7	7	18	11	8	18	60	1772
793	>Cre16.g650600.t1.2	9	4	6	18	9	13	18	59	1987
794	>Cre16.g660800.t1.2	13	18	10	8	7	3	18	59	407
795	>Cre24.g755497.t1.1	18	11	9	9	6	6	18	59	358
796	>Cre04.g217935.t1.1	14	13	18	4	2	7	18	58	2062
797	>gi|28269765|tpg|DAA00943.1| TPA_inf: RNA polymerase beta subunit I (chloroplast) [Chlamydomonas reinhardtii]	18	10	8	4	6	12	18	58	822
798	>Cre02.g097250.t1.1	6	13	18	5	6	8	18	56	1151
799	>Cre04.g220200.t2.1	NA	4	4	16	13	18	18	55	1064
800	>Cre16.g677205.t3.1	10	4	16	7	NA	18	18	55	2287
801	>Cre12.g540200.t1.2	6	11	18	10	3	4	18	52	1117
802	>Cre06.g251450.t1.1	6	18	16	4	3	4	18	51	731
803	>Cre10.g422000.t1.2	7	12	18	5	2	5	18	49	599
804	>Cre06.g274650.t1.1	3	18	12	1	2	4	18	40	646
805	>Cre15.g639400.t1.2	1	18	17	NA	1	NA	18	37	1138
806	>Cre03.g153450.t1.2	3	1	NA	18	10	2	18	34	146
807	>Cre17.g715350.t2.1	NA	18	14	NA	NA	NA	18	32	442
808	>Cre12.g534900.t1.1	NA	18	NA	NA	NA	12	18	30	937
809	>Cre11.g482750.t2.1	NA	NA	NA	NA	NA	18	18	18	1295
810	>Cre06.g264200.t1.2	17	15	16	15	17	15	17	95	291
811	>Cre12.g507650.t2.1	13	17	17	13	13	17	17	90	418
812	>Cre07.g339050.t1.2	10	17	12	17	13	16	17	85	312
813	>Cre01.g039250.t1.1	11	13	12	15	16	17	17	84	286
814	>Cre02.g077100.t1.2	12	15	17	14	12	14	17	84	479
815	>Cre11.g479250.t1.2	17	16	15	7	12	15	17	82	533
816	>Cre13.g603900.t1.2	15	17	9	10	16	15	17	82	625
817	>Cre01.g029650.t1.1	14	17	15	12	11	12	17	81	933
818	>Cre06.g251500.t1.2	12	17	14	12	11	15	17	81	314
819	>Cre12.g556050.t1.2	14	8	8	17	17	17	17	81	200
820	>Cre01.g061077.t1.1	17	14	13	16	7	12	17	79	273
821	>Cre12.g560150.t1.2	11	10	11	13	17	17	17	79	203
822	>Cre16.g665364.t1.1	13	16	11	17	16	6	17	79	465
823	>Cre17.g734500.t1.2	13	11	15	17	11	12	17	79	232
824	>Cre10.g433000.t1.1	16	9	13	17	13	10	17	78	1109
825	>Cre02.g113200.t1.1	13	15	10	17	8	14	17	77	503
826	>Cre09.g405050.t1.2	14	15	10	17	12	7	17	75	269
827	>Cre09.g408464.t1.1	16	15	17	9	11	5	17	73	644
828	>Cre02.g083950.t1.1	13	11	4	17	17	10	17	72	298
829	>Cre03.g197350.t1.2	17	12	15	8	13	7	17	72	833
830	>Cre13.g605650.t1.2	10	16	17	10	5	14	17	72	504
831	>Cre01.g050850.t1.2	17	11	12	17	14	NA	17	71	890
832	>Cre01.g055408.t1.1	17	12	7	12	16	7	17	71	699
833	>Cre10.g420750.t1.2	7	10	7	14	17	16	17	71	110
834	>Cre03.g191050.t1.2	16	13	6	10	17	8	17	70	223
835	>Cre06.g296700.t1.2	17	12	8	11	17	5	17	70	567
836	>Cre12.g531550.t1.2	7	17	12	11	8	12	17	67	276
837	>Cre17.g703900.t1.2	9	4	13	13	17	11	17	67	1755
838	>Cre01.g000900.t1.2	17	8	5	13	9	14	17	66	488
839	>Cre16.g660150.t1.2	12	5	6	12	17	14	17	66	121
840	>Cre14.g630859.t1.1	9	13	11	8	17	6	17	64	403
841	>Cre17.g725350.t1.1	NA	13	14	10	17	10	17	64	593
842	>Cre02.g101950.t1.2	12	17	15	7	6	5	17	62	824
843	>Cre03.g185600.t1.1	14	17	12	6	8	3	17	60	224
844	>Cre07.g332450.t1.2	12	13	17	7	6	5	17	60	357
845	>Cre12.g540076.t1.1	17	17	10	10	6	NA	17	60	1085
846	>Cre01.g042550.t1.1	17	15	13	6	5	1	17	57	972
847	>Cre01.g022350.t1.2	11	17	13	4	4	7	17	56	1459
848	>Cre03.g192350.t1.1	10	17	10	10	7	2	17	56	455
849	>Cre12.g500650.t1.2	9	17	13	4	3	9	17	55	1083
850	>Cre13.g577100.t1.2	11	6	6	8	17	7	17	55	117
851	>Cre14.g621751.t1.1	17	14	9	6	5	4	17	55	887
852	>gi|28269757|tpg|DAA00935.1| TPA_inf: ribosomal protein S2 (chloroplast) [Chlamydomonas reinhardtii]	6	4	5	17	13	10	17	55	208
853	>Cre11.g474800.t1.2	8	17	12	8	4	5	17	54	446
854	>gi|28269740|tpg|DAA00918.1| TPA_inf: ribosomal protein L14 (chloroplast) [Chlamydomonas reinhardtii]	9	3	3	17	12	10	17	54	122
855	>Cre07.g313250.t1.2	13	17	17	2	NA	4	17	53	621
856	>Cre05.g243800.t1.2	6	6	3	10	17	10	17	52	178
857	>Cre16.g685200.t1.1	10	17	16	4	2	3	17	52	1055
858	>Cre10.g448650.t1.1	6	15	17	4	2	7	17	51	672
859	>Cre07.g338900.t1.1	4	17	11	5	6	7	17	50	665
860	>Cre08.g365400.t1.2	11	4	NA	10	17	8	17	50	136
861	>Cre06.g267350.t1.2	12	11	17	5	2	2	17	49	496
862	>Cre07.g322176.t1.1	11	17	9	3	5	4	17	49	1047
863	>Cre14.g632000.t1.1	9	17	8	6	5	NA	17	45	1442
864	>Cre12.g526850.t1.2	6	17	11	3	4	3	17	44	713
865	>Cre13.g567950.t1.2	8	2	NA	14	17	2	17	43	512
866	>Cre06.g287050.t1.2	9	17	11	NA	NA	2	17	39	987
867	>Cre13.g577450.t1.1	3	11	17	NA	2	3	17	36	708
868	>Cre13.g570400.t1.2	3	17	11	NA	NA	NA	17	31	530
869	>Cre09.g391450.t1.2	2	NA	NA	NA	17	NA	17	19	644
870	>Cre03.g175400.t2.1	NA	17	NA	NA	NA	NA	17	17	644
871	>Cre01.g038850.t1.1	16	16	16	10	10	15	16	83	1260
872	>Cre03.g199900.t1.2	16	13	15	14	14	10	16	82	202
873	>Cre10.g456050.t2.1	14	15	16	13	8	15	16	81	201
874	>Cre04.g229700.t1.2	16	16	11	11	13	13	16	80	474
875	>Cre09.g414050.t1.2	10	16	11	12	15	12	16	76	455
876	>Cre12.g498100.t1.2	13	16	16	11	10	10	16	76	428
877	>Cre01.g049500.t1.2	16	10	9	14	15	10	16	74	153
878	>Cre06.g294650.t1.2	16	12	12	12	9	13	16	74	422
879	>Cre06.g308450.t1.2	12	13	16	8	10	14	16	73	480
880	>Cre10.g418100.t1.1	13	16	11	16	6	11	16	73	253
881	>Cre02.g085950.t1.2	10	15	16	13	9	8	16	71	236
882	>Cre03.g146247.t1.1	9	9	10	11	16	16	16	71	157
883	>Cre12.g495650.t1.2	16	12	13	11	12	7	16	71	700
884	>Cre12.g498450.t1.2	16	16	10	9	15	4	16	70	606
885	>Cre12.g513950.t1.2	16	12	12	5	16	8	16	69	482
886	>Cre01.g027000.t1.2	16	11	8	9	12	11	16	67	178
887	>Cre02.g075150.t2.1	14	12	12	4	9	16	16	67	1616
888	>Cre12.g507700.t1.1	9	16	14	10	8	10	16	67	1870
889	>Cre05.g234651.t1.1	5	7	16	15	8	15	16	66	648
890	>Cre11.g476550.t1.2	9	9	8	16	13	11	16	66	347
891	>Cre07.g333950.t1.2	16	13	15	7	9	5	16	65	626
892	>Cre11.g467576.t3.1	7	8	7	16	13	14	16	65	310
893	>Cre01.g004450.t1.2	9	7	16	12	9	11	16	64	270
894	>Cre10.g422600.t1.1	12	16	10	11	8	7	16	64	484
895	>Cre11.g467751.t1.1	16	15	13	7	3	10	16	64	1089
896	>Cre12.g561550.t1.2	11	16	11	10	8	8	16	64	1062
897	>Cre06.g272650.t1.2	13	5	5	13	16	11	16	63	243
898	>Cre06.g304800.t1.2	15	16	11	6	9	5	16	62	1007
899	>Cre02.g095400.t2.1	13	16	15	6	8	3	16	61	357
900	>Cre16.g661050.t1.2	12	10	3	9	8	16	16	58	117
901	>Cre17.g707500.t1.2	10	16	14	5	4	8	16	57	1080
902	>Cre03.g156150.t1.1	8	14	16	5	6	7	16	56	910
903	>Cre01.g057061.t1.1	16	13	10	7	4	4	16	54	999
904	>Cre12.g494750.t1.2	7	3	5	9	16	13	16	53	166
905	>Cre12.g523300.t1.2	12	11	10	NA	16	4	16	53	601
906	>Cre13.g562450.t1.2	7	16	12	5	9	4	16	53	1042
907	>Cre06.g259850.t1.2	6	5	6	8	11	16	16	52	134
908	>Cre12.g507550.t1.1	16	13	11	6	2	4	16	52	703
909	>Cre16.g651550.t1.2	11	2	8	16	11	2	16	50	234
910	>Cre06.g278098.t1.1	NA	15	8	9	1	16	16	49	790
911	>Cre05.g235550.t1.1	12	9	16	6	5	NA	16	48	3034
912	>Cre08.g384750.t1.1	7	11	16	2	1	10	16	47	501
913	>Cre12.g544600.t1.2	9	11	16	3	2	1	16	42	586
914	>Cre04.g221550.t1.2	7	16	8	2	3	5	16	41	876
915	>Cre12.g510950.t1.2	7	16	7	2	3	6	16	41	1179
916	>Cre11.g478950.t1.2	9	16	10	NA	1	2	16	38	1209
917	>Cre09.g393150.t1.2	2	2	NA	10	16	6	16	36	1142
918	>Cre07.g315700.t1.2	1	NA	2	9	4	16	16	32	247
919	>Cre14.g629300.t1.1	4	8	16	NA	NA	1	16	29	1216
920	>Cre12.g554929.t1.2	3	16	9	NA	NA	NA	16	28	656
921	>Cre07.g352650.t1.2	12	15	15	13	14	12	15	81	502
922	>Cre06.g278135.t1.1	15	15	12	13	15	8	15	78	229
923	>Cre06.g278225.t1.1	15	13	14	8	15	12	15	77	918
924	>Cre09.g394550.t1.2	13	15	13	15	13	8	15	77	348
925	>Cre06.g308500.t1.2	15	12	11	13	13	11	15	75	461
926	>Cre03.g146487.t1.1	13	15	13	13	11	9	15	74	1075
927	>Cre09.g416150.t1.2	15	12	11	11	15	10	15	74	207
928	>Cre16.g677026.t1.1	12	15	13	14	10	8	15	72	353
929	>Cre01.g044600.t1.2	11	15	15	8	12	10	15	71	1441
930	>Cre12.g508500.t1.2	10	11	13	15	11	11	15	71	537
931	>Cre17.g701650.t1.2	12	10	10	12	15	12	15	71	135
932	>Cre17.g716400.t1.2	8	14	11	14	9	15	15	71	484
933	>Cre12.g515850.t1.2	15	10	8	13	13	11	15	70	268
934	>Cre02.g096150.t1.2	10	14	13	7	8	15	15	67	218
935	>Cre08.g358950.t1.1	15	12	13	4	14	8	15	66	791
936	>Cre12.g514500.t1.2	10	15	7	13	13	8	15	66	156
937	>Cre16.g693202.t1.1	13	12	6	15	12	8	15	66	621
938	>Cre06.g285250.t1.2	10	7	8	15	10	15	15	65	253
939	>Cre17.g701500.t1.2	15	12	12	8	12	6	15	65	450
940	>Cre06.g257450.t1.2	15	7	11	12	9	9	15	63	176
941	>Cre01.g051900.t1.2	10	6	13	10	8	15	15	62	262
942	>Cre10.g444800.t1.2	8	15	12	9	9	8	15	61	259
943	>Cre12.g508750.t1.2	9	4	6	15	15	12	15	61	246
944	>Cre12.g549350.t1.2	7	8	9	11	15	11	15	61	287
945	>Cre17.g734516.t1.1	10	15	13	9	5	9	15	61	402
946	>Cre06.g271700.t1.1	10	11	15	8	5	11	15	60	534
947	>Cre09.g403182.t1.1	12	15	12	8	5	8	15	60	1794
948	>Cre12.g512600.t1.2	13	8	5	9	15	10	15	60	187
949	>Cre16.g662902.t1.1	14	15	15	7	6	3	15	60	565
950	>Cre01.g042800.t1.2	6	9	12	15	9	8	15	59	415
951	>Cre02.g142206.t1.1	15	5	9	7	11	12	15	59	302
952	>Cre02.g147900.t2.1	9	8	1	14	12	15	15	59	601
953	>Cre12.g554103.t1.1	15	7	8	7	9	11	15	57	593
954	>Cre03.g164600.t1.2	NA	9	6	13	12	15	15	55	1081
955	>Cre10.g452050.t1.2	14	3	3	11	15	9	15	55	264
956	>Cre12.g520350.t1.2	5	15	15	6	NA	14	15	55	548
957	>Cre01.g022500.t1.2	5	13	9	8	4	15	15	54	824
958	>Cre01.g047700.t1.2	8	15	6	9	7	9	15	54	377
959	>Cre10.g466350.t1.1	9	14	15	9	2	5	15	54	575
960	>gi|28269770|tpg|DAA00948.1| TPA_inf: RNA polymerase beta' subunit (chloroplast) [Chlamydomonas reinhardtii]	9	8	7	11	4	15	15	54	3120
961	>Cre02.g108450.t1.2	9	5	3	14	15	6	15	52	139
962	>Cre12.g539000.t1.2	5	15	9	7	10	5	15	51	443
963	>Cre19.g750847.t3.1	7	14	15	9	NA	6	15	51	459
964	>Cre02.g095850.t1.1	7	15	13	6	4	5	15	50	463
965	>Cre12.g527050.t1.2	5	7	10	11	2	15	15	50	486
966	>Cre16.g689050.t1.1	9	15	9	7	7	3	15	50	735
967	>Cre16.g671100.t1.2	9	15	8	8	5	4	15	49	466
968	>Cre12.g521750.t1.2	7	15	15	NA	5	6	15	48	1362
969	>Cre16.g682750.t1.2	9	15	13	3	6	2	15	48	1551
970	>Cre17.g715350.t1.2	14	NA	NA	15	11	8	15	48	443
971	>Cre10.g432900.t1.2	7	15	10	4	5	6	15	47	411
972	>Cre03.g164650.t1.2	4	13	15	4	5	3	15	44	749
973	>Cre01.g034380.t1.2	4	15	8	4	7	3	15	41	712
974	>Cre17.g702900.t1.2	4	NA	NA	15	6	15	15	40	222
975	>Cre17.g715250.t1.2	7	3	2	10	15	3	15	40	228
976	>Cre02.g107450.t1.2	8	10	15	2	3	1	15	39	429
977	>Cre03.g181200.t1.2	NA	9	6	9	NA	15	15	39	610
978	>Cre13.g568750.t1.1	6	15	13	2	NA	3	15	39	975
979	>Cre14.g621000.t1.2	6	15	9	3	3	3	15	39	835
980	>Cre03.g159950.t1.1	5	5	15	4	2	3	15	34	792
981	>Cre12.g513701.t1.2	7	15	9	NA	NA	NA	15	31	1009
982	>Cre02.g083900.t1.1	NA	15	14	NA	NA	NA	15	29	1735
983	>Cre07.g313143.t1.1	4	3	5	NA	15	NA	15	27	833
984	>Cre01.g063997.t2.1	NA	NA	NA	11	NA	15	15	26	1130
985	>Cre02.g108250.t1.1	3	3	NA	NA	NA	15	15	21	735
986	>Cre01.g032650.t1.2	NA	NA	NA	NA	NA	15	15	15	399
987	>Cre17.g725350.t2.1	15	NA	NA	NA	NA	NA	15	15	486
988	>Cre17.g746597.t1.1	NA	15	NA	NA	NA	NA	15	15	551
989	>Cre17.g699000.t2.1	13	14	10	14	12	12	14	75	809
990	>Cre01.g027800.t1.2	13	14	14	11	11	10	14	73	463
991	>Cre06.g262700.t1.1	11	14	8	13	12	13	14	71	123
992	>Cre03.g146187.t1.1	11	12	6	14	14	13	14	70	383
993	>Cre02.g077401.t1.1	9	14	14	8	10	13	14	68	594
994	>Cre03.g176250.t1.2	13	10	14	12	7	12	14	68	351
995	>Cre17.g712100.t1.2	12	13	14	11	9	8	14	67	445
996	>Cre12.g520200.t1.1	10	12	12	8	9	14	14	65	370
997	>Cre07.g357850.t1.2	10	9	10	14	13	8	14	64	127
998	>Cre17.g728800.t1.2	13	14	13	6	6	11	14	63	384
999	>Cre01.g019200.t1.1	13	14	10	7	10	8	14	62	643
1000	>Cre02.g145800.t1.2	9	9	9	11	9	14	14	61	360
1001	>Cre02.g082250.t1.1	11	9	6	8	14	12	14	60	358
1002	>Cre02.g142687.t2.1	14	12	8	10	8	8	14	60	181
1003	>Cre03.g145507.t1.1	14	5	14	11	8	8	14	60	261
1004	>Cre07.g326950.t1.1	13	14	11	9	8	4	14	59	251
1005	>Cre12.g494450.t1.2	14	6	2	14	11	12	14	59	128
1006	>Cre16.g689871.t1.1	14	11	9	7	9	9	14	59	1080
1007	>Cre01.g024350.t1.2	14	11	7	12	8	6	14	58	605
1008	>Cre02.g076900.t1.1	12	9	3	14	10	9	14	57	1027
1009	>Cre10.g419950.t1.1	10	14	10	6	10	7	14	57	576
1010	>Cre12.g514450.t1.2	8	12	12	8	3	14	14	57	657
1011	>Cre16.g692901.t1.1	9	12	14	9	10	3	14	57	518
1012	>Cre18.g750047.t1.1	14	10	6	6	12	9	14	57	4534
1013	>Cre01.g045550.t1.2	8	10	7	14	8	9	14	56	406
1014	>Cre03.g182500.t1.2	6	12	9	9	14	6	14	56	746
1015	>Cre10.g417950.t1.2	6	12	14	9	5	10	14	56	794
1016	>Cre13.g587050.t1.2	6	10	3	11	12	14	14	56	438
1017	>Cre06.g256250.t1.2	8	6	6	12	14	9	14	55	196
1018	>Cre13.g567600.t1.2	10	5	8	14	11	6	14	54	175
1019	>Cre11.g467400.t1.2	10	7	6	8	14	8	14	53	602
1020	>Cre16.g676400.t1.2	8	14	12	7	4	7	14	52	1425
1021	>gi|28269764|tpg|DAA00942.1| TPA_inf: RNA polymerase beta subunit II (chloroplast) [Chlamydomonas reinhardtii]	9	7	8	9	5	14	14	52	626
1022	>Cre01.g028200.t1.1	9	9	14	11	NA	8	14	51	750
1023	>Cre10.g432000.t1.2	10	14	12	6	1	7	14	50	1242
1024	>Cre12.g532100.t1.2	6	5	3	11	11	14	14	50	477
1025	>Cre02.g084000.t1.2	7	3	5	14	10	10	14	49	120
1026	>Cre09.g394065.t1.1	6	6	10	3	14	10	14	49	164
1027	>Cre16.g671000.t1.2	5	5	7	8	14	10	14	49	547
1028	>Cre17.g734450.t1.2	8	2	4	11	14	9	14	48	153
1029	>Cre08.g373100.t1.1	11	10	4	5	14	3	14	47	586
1030	>Cre10.g439400.t1.1	7	13	14	2	4	7	14	47	533
1031	>Cre13.g579901.t1.1	6	12	14	6	3	6	14	47	680
1032	>Cre16.g652550.t1.2	4	5	6	6	14	12	14	47	170
1033	>Cre10.g466250.t1.2	6	12	14	5	4	5	14	46	1088
1034	>Cre16.g659600.t1.1	9	14	14	4	3	2	14	46	1064
1035	>Cre09.g412350.t1.2	12	13	14	NA	1	5	14	45	1269
1036	>Cre16.g671950.t1.1	9	14	9	3	9	1	14	45	473
1037	>Cre02.g087150.t1.2	14	13	6	3	2	6	14	44	578
1038	>Cre02.g088700.t1.2	11	6	14	4	3	6	14	44	474
1039	>Cre05.g238900.t1.1	7	11	14	3	2	7	14	44	770
1040	>Cre06.g304500.t1.2	7	14	6	6	10	1	14	44	355
1041	>Cre07.g337300.t1.1	3	9	9	6	3	14	14	44	1261
1042	>Cre09.g389912.t1.1	9	14	9	4	4	4	14	44	884
1043	>Cre08.g373250.t1.2	14	12	6	3	5	3	14	43	235
1044	>Cre10.g423550.t1.1	10	12	14	2	NA	5	14	43	412
1045	>Cre17.g700250.t1.2	8	14	13	6	2	NA	14	43	1053
1046	>Cre01.g025500.t1.1	7	14	11	4	6	NA	14	42	666
1047	>Cre06.g281350.t1.2	5	14	14	3	1	5	14	42	1051
1048	>Cre06.g288350.t1.1	5	11	14	3	3	6	14	42	640
1049	>Cre11.g467757.t1.1	8	10	14	5	5	NA	14	42	2943
1050	>Cre03.g156100.t1.2	10	14	8	2	NA	6	14	40	851
1051	>Cre10.g450850.t1.1	14	10	11	NA	1	4	14	40	843
1052	>Cre01.g010700.t1.2	3	8	14	4	2	7	14	38	314
1053	>Cre08.g364700.t2.1	7	14	8	4	1	4	14	38	352
1054	>Cre10.g433950.t1.1	6	1	4	6	7	14	14	38	151
1055	>Cre06.g251350.t1.1	7	14	5	4	3	4	14	37	516
1056	>Cre02.g144500.t1.1	4	14	7	4	3	4	14	36	835
1057	>Cre09.g387800.t1.2	5	1	1	7	14	8	14	36	249
1058	>Cre02.g093750.t1.2	1	10	2	5	NA	14	14	32	470
1059	>Cre11.g478100.t1.2	4	14	11	2	1	NA	14	32	160
1060	>Cre17.g735950.t1.2	5	14	12	NA	NA	1	14	32	315
1061	>Cre04.g221000.t1.2	3	14	6	1	NA	5	14	29	781
1062	>Cre16.g677765.t1.1	NA	14	2	NA	NA	2	14	18	2191
1063	>Cre06.g273600.t1.2	12	10	11	9	13	10	13	65	182
1064	>Cre03.g169850.t1.2	13	12	8	10	11	10	13	64	861
1065	>Cre11.g481126.t1.1	6	13	9	13	11	12	13	64	249
1066	>gi|28269747|tpg|DAA00925.1| TPA_inf: ribosomal protein S7 (chloroplast) [Chlamydomonas reinhardtii]	13	7	4	13	13	13	13	63	168
1067	>Cre12.g558100.t1.2	11	13	12	11	9	6	13	62	378
1068	>Cre06.g264350.t1.2	7	9	7	13	13	12	13	61	225
1069	>Cre12.g544114.t1.1	9	9	9	11	10	13	13	61	243
1070	>Cre06.g281150.t1.2	10	9	13	9	11	8	13	60	366
1071	>Cre08.g370450.t1.2	6	13	12	13	8	8	13	60	264
1072	>Cre13.g566000.t1.2	10	13	5	11	9	12	13	60	637
1073	>Cre12.g549750.t1.2	8	10	11	10	7	13	13	59	333
1074	>Cre12.g559450.t1.1	11	13	11	7	9	8	13	59	701
1075	>Cre10.g442700.t1.2	13	11	13	6	7	6	13	56	465
1076	>Cre10.g456200.t1.2	6	12	13	8	9	8	13	56	131
1077	>Cre16.g672750.t1.2	9	11	9	9	13	5	13	56	338
1078	>Cre03.g199759.t1.1	13	10	13	8	4	7	13	55	463
1079	>Cre03.g203450.t1.2	10	7	6	9	13	10	13	55	82
1080	>Cre01.g016300.t1.1	9	13	7	11	7	7	13	54	328
1081	>Cre11.g467689.t1.1	13	6	6	6	11	12	13	54	206
1082	>Cre17.g698850.t1.1	7	13	10	7	12	5	13	54	956
1083	>Cre04.g214502.t1.1	7	7	12	13	7	7	13	53	349
1084	>Cre08.g383650.t1.2	13	9	11	5	8	7	13	53	898
1085	>Cre02.g103400.t1.2	13	8	13	3	10	5	13	52	1884
1086	>Cre10.g419050.t1.1	13	6	9	5	8	11	13	52	803
1087	>Cre16.g695100.t1.1	13	11	11	6	5	6	13	52	483
1088	>Cre10.g459600.t1.1	13	6	8	8	9	7	13	51	1374
1089	>Cre10.g435300.t1.2	9	9	3	7	9	13	13	50	537
1090	>Cre16.g685901.t1.1	11	13	10	3	7	6	13	50	943
1091	>Cre01.g012150.t1.2	13	4	7	8	9	8	13	49	337
1092	>Cre16.g649600.t1.2	8	13	12	7	2	7	13	49	830
1093	>Cre06.g275900.t1.2	7	5	5	13	7	11	13	48	232
1094	>Cre09.g395880.t1.1	7	13	13	6	7	2	13	48	788
1095	>Cre17.g709850.t1.2	5	13	10	8	6	6	13	48	414
1096	>Cre09.g410250.t1.1	7	4	5	11	13	7	13	47	188
1097	>Cre10.g423650.t1.2	4	5	6	9	13	10	13	47	176
1098	>Cre11.g467578.t1.1	9	2	6	9	8	13	13	47	126
1099	>Cre02.g106850.t1.2	7	13	4	8	8	6	13	46	314
1100	>Cre09.g396100.t1.2	4	5	8	13	8	8	13	46	175
1101	>Cre02.g074650.t1.2	9	13	12	3	5	3	13	45	688
1102	>Cre03.g194200.t1.2	6	2	2	13	11	11	13	45	370
1103	>Cre03.g200991.t1.1	9	10	13	4	6	3	13	45	464
1104	>Cre06.g278256.t1.1	8	13	11	6	1	6	13	45	330
1105	>Cre07.g324000.t1.2	10	13	11	4	4	3	13	45	1881
1106	>Cre09.g400553.t1.1	6	11	13	4	4	7	13	45	2691
1107	>Cre02.g094250.t1.1	11	4	4	7	13	5	13	44	429
1108	>Cre06.g270200.t1.1	8	13	3	6	6	8	13	44	501
1109	>Cre10.g422050.t1.2	13	9	7	2	7	6	13	44	1124
1110	>Cre05.g247950.t1.2	2	4	7	9	13	8	13	43	207
1111	>Cre06.g282900.t1.2	8	2	6	13	7	7	13	43	335
1112	>Cre07.g326600.t1.2	10	13	7	6	4	3	13	43	767
1113	>Cre10.g425950.t1.2	9	13	2	10	4	5	13	43	330
1114	>gi|28269759|tpg|DAA00937.1| TPA_inf: ribosomal protein S18 (chloroplast) [Chlamydomonas reinhardtii]	6	5	6	13	7	6	13	43	137
1115	>Cre03.g171950.t1.1	7	4	6	9	13	3	13	42	1221
1116	>Cre06.g279400.t1.2	4	9	4	9	3	13	13	42	571
1117	>Cre12.g496750.t1.2	13	7	2	8	3	9	13	42	231
1118	>Cre12.g524600.t1.2	7	10	13	3	6	3	13	42	485
1119	>Cre01.g039350.t1.2	8	13	5	3	9	3	13	41	655
1120	>Cre04.g226050.t1.1	8	13	9	2	1	8	13	41	734
1121	>Cre09.g389250.t1.2	10	7	6	2	13	3	13	41	453
1122	>Cre01.g054850.t1.2	2	4	6	13	6	9	13	40	228
1123	>Cre02.g082300.t1.2	9	13	8	5	3	2	13	40	408
1124	>Cre10.g451950.t1.2	6	3	2	11	5	13	13	40	521
1125	>Cre12.g530300.t1.2	5	2	11	7	2	13	13	40	208
1126	>Cre03.g205800.t1.2	8	13	8	4	2	4	13	39	614
1127	>Cre02.g077750.t1.2	11	10	13	NA	3	1	13	38	773
1128	>Cre16.g657850.t1.2	8	13	7	4	5	1	13	38	803
1129	>Cre03.g207800.t1.2	10	3	5	13	6	NA	13	37	423
1130	>Cre10.g461900.t1.2	6	13	7	3	NA	8	13	37	398
1131	>Cre11.g467610.t1.1	5	9	10	NA	NA	13	13	37	806
1132	>Cre12.g508200.t1.2	4	13	10	4	NA	4	13	35	427
1133	>Cre06.g250300.t1.2	9	NA	NA	13	6	5	13	33	4333
1134	>Cre09.g387000.t1.2	13	6	9	NA	3	1	13	32	620
1135	>Cre17.g718650.t1.2	4	13	10	3	1	NA	13	31	462
1136	>Cre01.g052100.t1.2	2	1	NA	6	6	13	13	28	145
1137	>Cre10.g438700.t1.1	6	13	8	1	NA	NA	13	28	963
1138	>Cre15.g641750.t1.1	3	11	13	NA	NA	NA	13	27	709
1139	>Cre01.g005850.t1.2	2	1	1	6	13	2	13	25	187
1140	>Cre10.g431800.t1.2	13	3	4	2	3	NA	13	25	635
1141	>Cre01.g028200.t2.1	NA	NA	NA	NA	13	NA	13	13	479
1142	>Cre14.g619100.t1.2	12	12	11	10	12	8	12	65	411
1143	>Cre03.g177200.t1.2	12	10	9	10	11	10	12	62	436
1144	>Cre09.g408200.t1.2	10	11	12	12	8	9	12	62	200
1145	>Cre10.g421600.t1.2	11	12	10	11	10	8	12	62	623
1146	>Cre03.g178450.t1.2	11	11	11	12	9	7	12	61	99
1147	>Cre04.g218250.t1.2	12	11	8	11	9	10	12	61	177
1148	>Cre09.g391900.t1.1	9	11	10	12	11	8	12	61	113
1149	>Cre06.g309050.t1.2	10	12	8	9	11	10	12	60	721
1150	>Cre06.g283050.t1.2	11	6	7	12	11	12	12	59	228
1151	>Cre09.g388850.t1.1	6	10	12	11	8	11	12	58	1168
1152	>Cre12.g489153.t1.1	11	7	7	12	12	9	12	58	163
1153	>Cre12.g560800.t1.2	12	12	9	10	8	7	12	58	472
1154	>Cre11.g467550.t1.2	9	10	12	10	5	11	12	57	390
1155	>Cre11.g468550.t1.2	9	12	11	9	7	9	12	57	110
1156	>Cre16.g691800.t1.1	11	9	8	7	12	10	12	57	635
1157	>Cre04.g211800.t1.2	8	7	9	11	9	12	12	56	140
1158	>Cre05.g247600.t1.2	8	9	12	7	11	9	12	56	139
1159	>Cre06.g278239.t1.1	9	12	10	7	9	9	12	56	320
1160	>Cre06.g304350.t1.2	9	8	7	10	12	10	12	56	148
1161	>Cre09.g388500.t1.2	11	10	4	11	8	12	12	56	834
1162	>Cre06.g293850.t1.2	5	12	9	9	8	10	12	53	279
1163	>Cre16.g657350.t1.2	12	8	8	10	6	9	12	53	416
1164	>Cre05.g232750.t1.2	12	7	7	8	9	9	12	52	525
1165	>Cre16.g687900.t1.2	9	4	6	11	12	10	12	52	241
1166	>Cre03.g173600.t1.2	7	12	9	10	7	6	12	51	1378
1167	>Cre10.g420700.t1.2	10	5	7	7	12	10	12	51	75
1168	>Cre12.g524100.t1.2	12	12	10	9	3	5	12	51	1196
1169	>Cre05.g232200.t1.2	8	9	6	12	9	6	12	50	717
1170	>Cre05.g233303.t1.1	10	12	9	5	9	5	12	50	1852
1171	>Cre13.g590800.t1.2	11	11	6	NA	10	12	12	50	132
1172	>Cre15.g635067.t1.1	5	12	12	8	6	7	12	50	857
1173	>Cre17.g724350.t1.2	9	7	12	10	6	6	12	50	241
1174	>Cre09.g392867.t1.1	12	10	8	5	6	8	12	49	4389
1175	>Cre12.g498950.t1.2	8	12	9	7	7	6	12	49	240
1176	>Cre13.g604150.t1.2	5	6	11	12	11	4	12	49	966
1177	>Cre12.g511400.t1.1	12	6	8	9	8	5	12	48	1043
1178	>Cre16.g691000.t1.2	11	4	3	7	11	12	12	48	216
1179	>Cre02.g079700.t1.2	12	4	6	9	12	4	12	47	372
1180	>Cre02.g143307.t1.1	8	12	3	5	10	9	12	47	54
1181	>Cre03.g156250.t1.2	10	9	2	12	7	7	12	47	213
1182	>Cre06.g297750.t1.2	4	12	9	7	5	10	12	47	543
1183	>Cre10.g456700.t1.2	12	9	11	4	7	4	12	47	720
1184	>Cre04.g215800.t1.1	6	12	10	6	5	7	12	46	2365
1185	>Cre09.g416000.t1.2	11	12	7	4	6	6	12	46	758
1186	>Cre09.g416800.t1.2	6	12	8	5	5	10	12	46	213
1187	>Cre16.g694400.t1.2	9	7	4	6	8	12	12	46	328
1188	>Cre02.g142146.t1.1	11	2	NA	10	12	10	12	45	372
1189	>Cre05.g245550.t1.1	12	8	7	7	3	8	12	45	2328
1190	>Cre10.g420350.t1.2	7	5	3	9	12	9	12	45	97
1191	>Cre13.g582350.t1.1	7	10	8	3	5	12	12	45	499
1192	>Cre02.g087700.t1.2	12	7	6	11	4	4	12	44	327
1193	>Cre17.g721300.t1.2	5	12	4	6	7	10	12	44	123
1194	>Cre03.g148300.t1.2	7	12	12	4	4	4	12	43	960
1195	>Cre09.g393728.t1.1	9	12	8	8	6	NA	12	43	710
1196	>Cre11.g467573.t1.1	9	3	5	5	12	9	12	43	267
1197	>Cre13.g592150.t1.2	7	12	9	5	2	8	12	43	907
1198	>Cre15.g643600.t1.2	8	12	10	5	5	2	12	42	530
1199	>Cre17.g696850.t1.2	8	7	3	12	9	3	12	42	222
1200	>Cre17.g722800.t1.2	4	12	9	8	5	4	12	42	507
1201	>Cre09.g387393.t1.1	5	12	5	5	6	8	12	41	575
1202	>Cre16.g662702.t1.1	4	5	4	11	12	5	12	41	702
1203	>Cre03.g200250.t1.2	5	NA	NA	12	12	11	12	40	346
1204	>Cre09.g409100.t1.2	4	10	4	4	6	12	12	40	295
1205	>Cre17.g708350.t1.2	7	4	6	5	12	6	12	40	354
1206	>Cre17.g708750.t1.2	12	10	6	6	4	2	12	40	314
1207	>Cre07.g349200.t1.2	3	2	3	9	10	12	12	39	152
1208	>Cre09.g397512.t1.1	7	12	11	3	2	4	12	39	448
1209	>Cre06.g283634.t1.1	6	8	12	4	3	5	12	38	1989
1210	>Cre02.g117900.t1.1	5	10	12	6	2	2	12	37	1130
1211	>Cre09.g416850.t1.2	6	NA	1	8	10	12	12	37	1690
1212	>Cre12.g519900.t1.2	7	2	2	12	5	7	12	35	803
1213	>Cre12.g522550.t1.2	12	3	NA	10	5	5	12	35	725
1214	>Cre13.g562550.t1.1	5	12	8	2	4	4	12	35	537
1215	>Cre01.g019850.t1.1	4	12	7	5	3	3	12	34	911
1216	>Cre08.g367300.t1.1	7	8	4	3	NA	12	12	34	837
1217	>Cre06.g257000.t1.2	6	12	6	3	3	3	12	33	467
1218	>Cre06.g269650.t1.2	7	7	12	2	3	2	12	33	331
1219	>Cre06.g284000.t1.2	2	10	12	1	NA	7	12	32	602
1220	>Cre12.g509650.t1.2	7	3	NA	7	12	2	12	31	564
1221	>Cre12.g544050.t1.1	NA	NA	7	12	11	NA	12	30	503
1222	>Cre03.g207825.t2.1	7	12	7	NA	NA	2	12	28	509
1223	>Cre06.g296750.t1.2	12	3	3	1	9	NA	12	28	1151
1224	>Cre02.g086300.t2.1	4	NA	NA	12	11	NA	12	27	1068
1225	>Cre11.g467527.t1.1	7	NA	NA	8	12	NA	12	27	515
1226	>Cre01.g007651.t1.1	4	7	12	NA	NA	NA	12	23	1101
1227	>Cre09.g394621.t2.1	2	2	2	4	NA	12	12	22	1748
1228	>Cre17.g735800.t1.2	NA	8	12	NA	NA	2	12	22	1484
1229	>Cre02.g120250.t2.1	4	2	NA	12	2	NA	12	20	743
1230	>Cre04.g226250.t1.1	2	NA	12	NA	4	NA	12	18	942
1231	>Cre02.g093950.t1.2	NA	12	4	NA	NA	NA	12	16	365
1232	>Cre24.g755097.t1.1	NA	NA	NA	NA	12	NA	12	12	751
1233	>Cre12.g511850.t1.2	10	11	7	11	10	6	11	55	492
1234	>Cre16.g687350.t1.2	10	9	11	8	9	8	11	55	632
1235	>Cre02.g079800.t1.2	10	10	11	7	8	8	11	54	150
1236	>Cre16.g658650.t1.1	11	7	7	6	10	10	11	51	1663
1237	>Cre16.g663500.t1.2	11	10	8	8	7	7	11	51	386
1238	>Cre12.g553250.t1.2	10	6	4	9	11	10	11	50	512
1239	>Cre17.g708300.t1.2	8	10	6	11	7	8	11	50	265
1240	>Cre01.g029300.t1.2	6	7	8	11	7	10	11	49	282
1241	>Cre06.g262900.t1.2	8	10	11	5	7	8	11	49	529
1242	>Cre15.g638400.t1.2	8	9	1	10	11	10	11	49	173
1243	>Cre17.g708800.t1.1	8	7	7	11	6	10	11	49	494
1244	>Cre02.g076300.t1.1	11	7	7	4	11	8	11	48	344
1245	>Cre06.g267100.t1.2	11	11	7	8	8	3	11	48	682
1246	>Cre06.g296500.t1.2	8	11	11	6	7	5	11	48	652
1247	>Cre10.g456000.t1.2	8	10	11	5	7	7	11	48	279
1248	>Cre03.g207713.t1.1	11	11	10	7	4	4	11	47	760
1249	>Cre08.g371450.t2.1	5	8	5	9	9	11	11	47	184
1250	>Cre17.g729150.t1.2	9	10	11	8	4	5	11	47	293
1251	>Cre01.g020350.t1.2	9	5	11	8	8	5	11	46	203
1252	>Cre03.g189300.t1.1	10	6	8	5	11	6	11	46	314
1253	>Cre12.g560450.t1.1	8	11	6	10	NA	11	11	46	2396
1254	>Cre17.g722150.t1.2	11	8	8	6	7	6	11	46	532
1255	>Cre02.g077850.t1.2	11	11	11	3	6	3	11	45	783
1256	>Cre12.g493550.t1.2	4	11	8	6	7	9	11	45	2330
1257	>Cre14.g619166.t1.1	11	7	3	11	9	4	11	45	322
1258	>Cre16.g673700.t1.2	7	11	8	10	5	4	11	45	902
1259	>Cre16.g680700.t1.2	7	11	8	10	5	4	11	45	288
1260	>Cre05.g234850.t1.1	5	11	8	3	7	10	11	44	2047
1261	>Cre07.g314100.t1.2	10	8	11	4	8	3	11	44	286
1262	>Cre08.g374800.t1.2	11	11	7	4	4	7	11	44	622
1263	>Cre13.g566700.t1.1	11	9	8	5	8	3	11	44	224
1264	>Cre14.g631900.t1.2	6	5	11	10	7	5	11	44	292
1265	>Cre06.g259600.t1.1	5	11	6	4	7	10	11	43	1040
1266	>Cre09.g390763.t1.1	6	6	5	11	4	11	11	43	213
1267	>Cre10.g458450.t1.1	7	3	4	11	10	8	11	43	162
1268	>Cre12.g494000.t1.2	10	11	9	4	4	5	11	43	1106
1269	>Cre12.g546050.t1.2	10	7	2	6	11	7	11	43	455
1270	>Cre13.g581900.t1.1	7	7	9	11	4	5	11	43	776
1271	>Cre17.g737050.t1.2	4	11	10	5	5	8	11	43	404
1272	>Cre12.g515650.t1.2	11	5	3	9	8	6	11	42	219
1273	>Cre12.g522350.t1.2	6	11	6	7	7	5	11	42	403
1274	>Cre48.g761147.t1.1	11	7	10	4	9	1	11	42	131
1275	>Cre01.g050100.t1.2	7	3	3	9	11	8	11	41	473
1276	>Cre01.g051500.t1.2	8	4	4	7	7	11	11	41	117
1277	>Cre03.g164000.t1.2	8	6	2	11	9	5	11	41	233
1278	>Cre03.g180850.t1.2	11	8	4	6	6	6	11	41	762
1279	>Cre07.g348250.t1.2	5	10	11	3	9	3	11	41	575
1280	>Cre12.g549852.t1.1	6	10	11	2	4	8	11	41	263
1281	>Cre13.g586300.t1.2	8	5	3	10	11	4	11	41	108
1282	>Cre17.g698450.t1.2	10	11	3	4	9	4	11	41	369
1283	>Cre06.g278221.t1.1	6	7	5	11	7	4	11	40	912
1284	>Cre03.g155650.t1.2	6	7	7	11	3	5	11	39	228
1285	>Cre03.g186200.t1.2	6	9	11	4	4	5	11	39	456
1286	>Cre04.g227350.t1.1	8	10	11	4	3	3	11	39	769
1287	>Cre06.g296400.t1.2	3	10	11	5	NA	10	11	39	429
1288	>Cre13.g566450.t1.2	5	9	11	3	6	5	11	39	539
1289	>Cre03.g169150.t1.2	8	9	11	3	7	NA	11	38	811
1290	>Cre03.g199535.t1.1	5	NA	4	10	8	11	11	38	247
1291	>Cre06.g260350.t1.2	11	9	4	5	6	3	11	38	563
1292	>Cre07.g324050.t1.2	7	11	7	6	NA	7	11	38	736
1293	>Cre11.g476200.t1.2	10	11	8	4	5	NA	11	38	831
1294	>Cre12.g557250.t2.1	3	11	7	7	5	5	11	38	452
1295	>Cre01.g026600.t1.2	11	4	5	6	8	3	11	37	158
1296	>Cre03.g188550.t1.1	11	6	8	6	2	4	11	37	913
1297	>Cre06.g282200.t1.2	4	4	3	11	5	10	11	37	233
1298	>Cre08.g368900.t1.2	11	2	4	4	9	7	11	37	963
1299	>Cre11.g478240.t1.1	9	11	6	2	4	5	11	37	404
1300	>Cre26.g756797.t1.1	6	11	9	2	2	6	11	36	246
1301	>Cre02.g091700.t1.2	6	3	4	11	10	1	11	35	635
1302	>Cre12.g545300.t1.2	6	11	6	5	3	4	11	35	972
1303	>Cre02.g112150.t1.2	2	11	8	4	NA	9	11	34	789
1304	>Cre03.g163700.t1.2	3	6	11	6	5	3	11	34	880
1305	>Cre03.g176400.t1.1	7	8	11	3	3	2	11	34	774
1306	>Cre11.g468750.t1.2	6	2	2	6	7	11	11	34	225
1307	>Cre01.g030200.t1.2	6	NA	4	11	10	2	11	33	424
1308	>Cre09.g390319.t1.1	11	2	5	2	6	7	11	33	2380
1309	>Cre12.g538100.t1.2	2	11	11	2	1	6	11	33	348
1310	>Cre02.g142351.t1.1	6	11	9	3	NA	3	11	32	858
1311	>Cre14.g633400.t1.1	3	7	11	4	2	5	11	32	1463
1312	>Cre05.g239450.t1.1	8	11	9	NA	NA	3	11	31	1983
1313	>Cre06.g278122.t1.1	2	8	11	5	NA	5	11	31	597
1314	>Cre16.g680900.t1.2	6	6	4	2	2	11	11	31	1812
1315	>Cre16.g687950.t1.2	3	11	6	3	NA	8	11	31	363
1316	>Cre06.g251100.t1.2	2	3	3	7	4	11	11	30	400
1317	>Cre09.g396300.t1.2	7	NA	3	7	11	2	11	30	563
1318	>Cre11.g467556.t1.1	8	11	4	2	4	1	11	30	1472
1319	>Cre03.g176651.t1.1	4	5	11	2	3	4	11	29	1126
1320	>Cre07.g325748.t1.1	NA	8	6	2	2	11	11	29	1441
1321	>Cre11.g480060.t1.2	5	11	10	2	1	NA	11	29	579
1322	>Cre17.g696300.t1.1	6	11	11	NA	1	NA	11	29	1214
1323	>Cre01.g038650.t1.2	5	11	5	3	2	2	11	28	271
1324	>Cre02.g073200.t1.2	7	2	NA	5	11	3	11	28	630
1325	>Cre02.g082450.t1.2	2	11	7	1	2	3	11	26	886
1326	>Cre09.g388800.t1.2	2	11	8	2	NA	3	11	26	448
1327	>Cre12.g494400.t1.2	11	6	4	5	NA	NA	11	26	404
1328	>Cre17.g738300.t1.2	2	3	4	5	11	1	11	26	107
1329	>Cre07.g340900.t1.2	3	11	10	NA	NA	1	11	25	296
1330	>Cre16.g677950.t1.1	4	7	11	NA	3	NA	11	25	690
1331	>Cre17.g726150.t1.1	6	11	7	NA	NA	NA	11	24	743
1332	>Cre02.g117050.t1.1	NA	11	NA	NA	NA	11	11	22	1539
1333	>Cre14.g630895.t2.1	1	11	10	NA	NA	NA	11	22	1159
1334	>Cre10.g426292.t1.1	NA	10	11	NA	NA	NA	11	21	1278
1335	>Cre03.g145947.t1.1	5	11	4	NA	NA	NA	11	20	634
1336	>Cre16.g651650.t1.1	NA	9	NA	NA	NA	11	11	20	237
1337	>Cre07.g316850.t1.2	1	2	2	NA	11	NA	11	16	982
1338	>Cre02.g088750.t1.2	NA	NA	2	NA	NA	11	11	13	4904
1339	>Cre06.g265000.t1.2	11	NA	NA	NA	NA	NA	11	11	192
1340	>Cre12.g499800.t1.2	10	8	9	9	8	8	10	52	95
1341	>Cre03.g198950.t1.2	10	5	9	9	9	8	10	50	262
1342	>Cre13.g578451.t1.1	8	10	7	9	10	6	10	50	960
1343	>Cre06.g252650.t1.2	10	7	7	10	8	7	10	49	214
1344	>Cre06.g252200.t1.2	10	9	5	9	7	8	10	48	397
1345	>Cre07.g328200.t1.2	5	10	8	8	8	9	10	48	304
1346	>Cre02.g095077.t1.1	5	8	8	10	7	9	10	47	395
1347	>Cre08.g378750.t1.1	7	8	8	10	5	9	10	47	691
1348	>Cre02.g146250.t1.2	8	10	9	8	3	8	10	46	464
1349	>Cre11.g468300.t1.2	9	10	6	10	6	5	10	46	192
1350	>Cre12.g486100.t1.2	10	10	5	8	7	6	10	46	256
1351	>Cre17.g746647.t2.1	10	10	9	6	8	2	10	45	1398
1352	>Cre02.g091100.t1.2	9	4	4	9	10	8	10	44	232
1353	>Cre07.g331500.t1.1	9	2	5	10	8	10	10	44	415
1354	>Cre08.g358563.t1.1	10	9	10	5	7	3	10	44	870
1355	>Cre09.g392655.t1.1	9	10	7	6	3	9	10	44	2172
1356	>Cre11.g482450.t1.2	8	8	4	10	8	6	10	44	497
1357	>Cre13.g592450.t1.2	6	8	7	4	9	10	10	44	288
1358	>Cre03.g162150.t1.1	5	10	8	8	6	6	10	43	2041
1359	>Cre09.g411200.t1.2	7	6	6	7	10	7	10	43	306
1360	>Cre13.g581450.t1.2	7	10	6	5	5	10	10	43	385
1361	>Cre14.g614100.t1.2	3	10	6	6	8	10	10	43	424
1362	>Cre02.g105500.t1.2	7	7	6	10	5	7	10	42	437
1363	>Cre03.g178400.t1.1	7	10	9	4	6	6	10	42	519
1364	>Cre03.g185500.t1.1	10	8	6	6	7	5	10	42	1583
1365	>Cre06.g250250.t1.2	10	8	3	6	9	6	10	42	373
1366	>Cre06.g300800.t1.2	1	8	4	10	9	10	10	42	161
1367	>Cre15.g637761.t2.1	9	7	8	10	4	4	10	42	770
1368	>Cre16.g668150.t1.2	7	7	4	7	10	7	10	42	634
1369	>Cre01.g027950.t1.2	10	5	1	10	8	7	10	41	641
1370	>Cre06.g278203.t1.1	7	7	10	7	6	4	10	41	1173
1371	>Cre12.g494850.t1.2	10	5	4	8	9	5	10	41	264
1372	>Cre14.g633650.t1.1	6	9	8	5	3	10	10	41	948
1373	>Cre04.g217933.t1.1	8	6	10	8	4	4	10	40	357
1374	>Cre13.g562501.t1.1	7	10	9	5	5	4	10	40	450
1375	>Cre05.g244800.t1.2	5	9	5	6	10	4	10	39	642
1376	>Cre09.g402950.t1.1	5	6	4	10	10	4	10	39	445
1377	>Cre09.g406200.t1.2	9	10	3	5	6	6	10	39	561
1378	>Cre11.g467682.t1.1	9	6	10	7	2	5	10	39	353
1379	>Cre13.g568400.t1.2	4	10	8	10	5	2	10	39	702
1380	>Cre08.g381702.t1.1	3	10	6	9	4	6	10	38	679
1381	>Cre12.g511100.t1.1	7	7	10	5	6	3	10	38	463
1382	>Cre12.g515700.t1.2	7	10	5	6	3	7	10	38	585
1383	>Cre13.g585100.t1.2	5	9	5	5	4	10	10	38	554
1384	>Cre16.g664700.t1.2	6	7	9	5	10	1	10	38	388
1385	>gi|28269792|tpg|DAA00970.1| TPA_inf: chloroplast RNA polymerase beta' chain (chloroplast) [Chlamydomonas reinhardtii]	5	5	2	7	9	10	10	38	603
1386	>Cre07.g352850.t1.2	7	2	4	5	9	10	10	37	98
1387	>Cre09.g414200.t1.2	5	10	6	5	4	7	10	37	320
1388	>Cre12.g558450.t1.2	6	10	6	4	4	7	10	37	318
1389	>Cre11.g467712.t1.1	10	4	10	4	3	5	10	36	1626
1390	>Cre12.g544752.t1.1	6	10	9	5	1	5	10	36	355
1391	>Cre16.g649350.t1.1	8	6	3	5	4	10	10	36	381
1392	>Cre16.g690767.t1.1	6	10	7	3	4	6	10	36	400
1393	>Cre17.g710100.t1.1	5	9	10	2	5	5	10	36	458
1394	>Cre08.g358540.t1.1	4	2	3	8	10	8	10	35	247
1395	>Cre10.g420900.t1.2	10	10	9	4	2	NA	10	35	929
1396	>Cre11.g467699.t1.1	5	5	10	6	5	4	10	35	629
1397	>Cre12.g560300.t1.2	5	5	5	10	5	5	10	35	307
1398	>Cre13.g586050.t1.1	4	8	9	1	3	10	10	35	783
1399	>Cre16.g676650.t1.2	10	9	8	2	2	4	10	35	876
1400	>Cre01.g022650.t1.2	2	6	7	5	4	10	10	34	393
1401	>Cre03.g155250.t1.2	10	7	5	6	4	2	10	34	837
1402	>Cre12.g554400.t1.1	7	10	3	8	NA	6	10	34	358
1403	>Cre17.g746597.t2.1	10	NA	7	9	6	2	10	34	532
1404	>Cre01.g031050.t1.2	7	10	8	2	2	4	10	33	1188
1405	>Cre03.g213313.t1.1	4	7	10	5	2	5	10	33	321
1406	>Cre07.g332500.t1.2	6	10	5	2	7	3	10	33	735
1407	>Cre08.g361850.t1.2	8	7	10	2	NA	6	10	33	244
1408	>Cre10.g430000.t1.1	2	4	2	10	7	8	10	33	264
1409	>Cre12.g493950.t1.2	3	2	NA	9	9	10	10	33	164
1410	>Cre02.g079300.t1.2	6	10	2	6	4	4	10	32	436
1411	>Cre04.g232602.t1.1	10	5	5	1	4	7	10	32	388
1412	>Cre12.g519300.t1.2	3	5	5	6	3	10	10	32	258
1413	>Cre03.g172600.t1.2	8	5	10	3	2	3	10	31	562
1414	>Cre03.g192550.t1.1	3	7	10	NA	6	5	10	31	1350
1415	>Cre04.g214503.t1.1	NA	4	2	7	10	8	10	31	140
1416	>Cre05.g233300.t1.2	4	5	10	4	3	5	10	31	300
1417	>Cre10.g454100.t1.2	2	7	10	5	3	4	10	31	356
1418	>Cre17.g732300.t1.2	3	10	3	4	4	7	10	31	518
1419	>Cre01.g002050.t1.1	2	8	10	2	NA	8	10	30	748
1420	>Cre03.g144707.t1.1	10	7	3	2	5	3	10	30	745
1421	>Cre04.g224750.t1.2	3	4	3	6	4	10	10	30	218
1422	>Cre08.g378050.t1.2	NA	5	6	10	3	6	10	30	130
1423	>Cre12.g517400.t1.2	10	6	5	1	4	4	10	30	202
1424	>Cre02.g108850.t1.2	NA	NA	2	10	8	9	10	29	173
1425	>Cre04.g221350.t1.2	1	10	7	5	2	4	10	29	556
1426	>Cre06.g291150.t1.1	6	10	6	5	1	1	10	29	818
1427	>Cre07.g322000.t1.2	7	10	4	2	3	3	10	29	491
1428	>Cre10.g447300.t1.2	4	8	2	3	2	10	10	29	472
1429	>Cre11.g477625.t1.1	4	4	3	10	4	4	10	29	1823
1430	>Cre13.g567700.t1.2	3	3	2	5	6	10	10	29	144
1431	>Cre16.g673729.t1.1	4	5	NA	6	10	4	10	29	128
1432	>Cre03.g175000.t1.2	10	9	9	NA	NA	NA	10	28	507
1433	>Cre10.g442000.t1.2	5	10	5	3	1	4	10	28	671
1434	>Cre13.g606850.t1.2	3	7	10	2	3	3	10	28	851
1435	>Cre14.g626900.t1.2	1	3	5	6	3	10	10	28	244
1436	>Cre02.g075650.t1.2	5	4	10	5	2	1	10	27	417
1437	>Cre17.g728100.t1.2	6	10	4	2	1	4	10	27	477
1438	>Cre19.g750147.t1.1	10	4	2	5	4	2	10	27	708
1439	>Cre02.g143000.t1.2	2	NA	NA	6	8	10	10	26	410
1440	>Cre05.g234100.t1.2	6	6	1	NA	10	3	10	26	543
1441	>Cre07.g334900.t1.1	4	NA	NA	8	4	10	10	26	1320
1442	>Cre09.g401515.t1.1	5	NA	NA	7	10	4	10	26	394
1443	>Cre12.g510050.t1.2	3	7	10	2	NA	4	10	26	404
1444	>Cre02.g083065.t1.2	7	5	10	NA	3	NA	10	25	571
1445	>Cre01.g001550.t1.1	3	NA	2	5	10	4	10	24	465
1446	>Cre06.g275050.t1.1	3	10	9	NA	1	1	10	24	379
1447	>Cre07.g318800.t1.2	1	3	6	4	NA	10	10	24	157
1448	>Cre12.g518900.t1.2	3	10	3	3	3	2	10	24	379
1449	>Cre06.g251650.t1.1	3	6	10	NA	NA	4	10	23	804
1450	>Cre12.g550400.t1.2	3	10	3	2	4	NA	10	22	107
1451	>Cre13.g605200.t1.1	5	10	7	NA	NA	NA	10	22	712
1452	>Cre13.g588700.t1.1	3	NA	2	6	10	NA	10	21	593
1453	>Cre17.g720750.t1.2	NA	10	9	NA	2	NA	10	21	1117
1454	>Cre16.g657250.t1.2	10	NA	3	1	6	NA	10	20	562
1455	>Cre12.g555001.t1.1	NA	6	10	NA	NA	NA	10	16	4392
1456	>Cre02.g120100.t1.2	NA	10	1	1	1	1	10	14	185
1457	>Cre13.g589350.t1.2	NA	NA	NA	2	NA	10	10	12	1136
1458	>Cre05.g236050.t1.1	NA	NA	NA	NA	NA	10	10	10	4754
1459	>Cre09.g395250.t1.1	9	8	8	8	9	8	9	50	485
1460	>Cre15.g638954.t1.1	9	8	6	9	9	9	9	50	1428
1461	>Cre16.g682800.t1.2	7	9	8	9	9	7	9	49	443
1462	>Cre12.g490000.t1.2	9	7	6	8	8	8	9	46	333
1463	>Cre12.g543350.t2.1	7	9	8	9	6	7	9	46	377
1464	>Cre10.g447100.t1.2	8	9	9	5	7	6	9	44	253
1465	>Cre12.g508000.t1.1	5	9	9	8	4	9	9	44	412
1466	>Cre16.g694208.t1.1	4	9	9	6	8	7	9	43	2553
1467	>Cre08.g382350.t1.2	7	5	8	9	6	7	9	42	422
1468	>Cre09.g393136.t1.1	8	8	9	6	4	7	9	42	731
1469	>Cre12.g525150.t1.2	9	8	7	6	6	5	9	41	670
1470	>Cre12.g555550.t1.2	9	2	7	7	9	7	9	41	787
1471	>Cre13.g571500.t1.2	8	9	5	7	5	7	9	41	226
1472	>Cre16.g681238.t1.1	8	7	3	9	7	7	9	41	669
1473	>Cre02.g092400.t1.1	8	8	6	6	9	3	9	40	537
1474	>Cre03.g207700.t1.1	8	8	7	5	9	3	9	40	360
1475	>Cre05.g238322.t1.1	4	8	8	7	4	9	9	40	414
1476	>Cre16.g680944.t1.1	9	7	8	8	5	3	9	40	684
1477	>Cre01.g029750.t1.1	5	7	5	9	5	8	9	39	1747
1478	>Cre05.g241850.t1.2	9	6	5	5	7	7	9	39	417
1479	>Cre10.g418450.t1.2	5	5	7	7	9	6	9	39	82
1480	>Cre10.g428200.t1.2	9	7	7	5	8	3	9	39	356
1481	>Cre11.g476650.t1.1	8	7	6	8	1	9	9	39	1120
1482	>Cre11.g478128.t1.1	7	9	7	5	7	4	9	39	761
1483	>Cre13.g567800.t1.2	9	8	3	7	5	7	9	39	502
1484	>Cre17.g729450.t1.2	4	6	5	7	9	8	9	39	909
1485	>Cre02.g095101.t1.1	7	9	9	4	2	7	9	38	1949
1486	>Cre02.g142800.t1.2	8	5	3	7	6	9	9	38	183
1487	>Cre03.g189250.t1.2	9	7	4	2	8	8	9	38	216
1488	>Cre07.g339250.t1.2	8	9	9	4	5	3	9	38	399
1489	>Cre08.g368400.t1.2	5	6	5	9	4	9	9	38	503
1490	>Cre16.g679600.t1.2	8	9	8	5	3	5	9	38	295
1491	>Cre02.g086600.t1.2	6	9	7	9	3	3	9	37	490
1492	>Cre03.g154550.t1.1	6	8	8	3	3	9	9	37	347
1493	>Cre03.g144947.t1.1	9	8	6	6	4	3	9	36	921
1494	>Cre03.g198850.t1.2	5	7	5	5	5	9	9	36	248
1495	>Cre06.g284900.t2.1	9	5	7	4	4	7	9	36	214
1496	>Cre09.g391023.t1.1	4	4	5	7	7	9	9	36	315
1497	>Cre11.g467575.t2.1	8	9	9	5	5	NA	9	36	1065
1498	>Cre12.g529400.t1.2	6	4	3	6	8	9	9	36	86
1499	>Cre12.g537671.t1.1	9	8	9	NA	5	5	9	36	3660
1500	>Cre02.g118950.t1.2	8	1	2	7	9	8	9	35	105
1501	>Cre04.g213905.t2.1	6	9	6	7	3	4	9	35	621
1502	>Cre04.g226850.t1.2	7	9	7	4	2	6	9	35	578
1503	>Cre07.g325734.t1.1	4	4	3	9	8	7	9	35	162
1504	>Cre13.g589167.t1.2	9	6	6	5	NA	9	9	35	1303
1505	>Cre03.g146447.t1.1	8	8	9	5	4	NA	9	34	359
1506	>Cre03.g201100.t1.2	8	6	3	9	4	4	9	34	1178
1507	>Cre09.g386200.t1.1	9	5	5	7	4	4	9	34	689
1508	>Cre09.g391652.t1.1	9	5	7	3	3	7	9	34	1044
1509	>Cre12.g537450.t1.2	9	1	7	5	9	3	9	34	125
1510	>Cre12.g556600.t1.2	3	6	9	3	6	7	9	34	498
1511	>Cre16.g665650.t1.1	4	7	2	4	9	8	9	34	534
1512	>gi|28269738|tpg|DAA00916.1| TPA_inf: ribosomal protein S19 (chloroplast) [Chlamydomonas reinhardtii]	7	4	5	5	9	4	9	34	92
1513	>Cre01.g032700.t1.2	4	3	5	9	5	7	9	33	381
1514	>Cre07.g328150.t2.1	6	5	3	5	9	5	9	33	453
1515	>Cre10.g424400.t1.2	4	9	6	6	2	6	9	33	270
1516	>Cre14.g619550.t2.1	7	7	9	5	2	3	9	33	247
1517	>Cre14.g629550.t1.2	9	8	6	5	2	3	9	33	388
1518	>Cre16.g688550.t1.2	7	1	4	9	5	7	9	33	218
1519	>Cre02.g146050.t1.2	5	9	9	3	4	2	9	32	490
1520	>Cre03.g182150.t1.2	4	2	3	9	7	7	9	32	263
1521	>Cre04.g217929.t1.1	3	9	9	2	2	7	9	32	605
1522	>Cre05.g233950.t1.2	7	6	4	9	2	4	9	32	144
1523	>Cre06.g296983.t1.1	3	9	9	4	4	3	9	32	750
1524	>Cre07.g315750.t1.2	3	6	9	4	3	7	9	32	267
1525	>Cre10.g434200.t1.1	6	9	6	2	7	2	9	32	173
1526	>Cre10.g440450.t1.2	6	2	2	9	9	4	9	32	144
1527	>Cre10.g452200.t1.1	5	9	4	2	7	5	9	32	2556
1528	>Cre16.g679800.t1.2	4	9	9	3	3	4	9	32	246
1529	>Cre16.g687182.t1.1	5	4	5	5	4	9	9	32	586
1530	>Cre09.g386731.t1.1	7	9	5	5	1	4	9	31	891
1531	>Cre12.g549300.t1.2	9	3	3	8	4	4	9	31	300
1532	>Cre04.g216902.t1.1	6	5	5	3	2	9	9	30	403
1533	>Cre07.g334250.t1.1	2	6	4	4	5	9	9	30	741
1534	>Cre07.g352400.t1.2	2	9	9	2	NA	8	9	30	1053
1535	>Cre10.g461000.t1.2	7	5	4	9	NA	5	9	30	3723
1536	>Cre13.g587100.t1.2	9	3	6	4	2	6	9	30	556
1537	>Cre14.g613350.t1.1	6	9	5	2	2	6	9	30	359
1538	>Cre16.g687518.t1.1	4	9	6	3	5	3	9	30	335
1539	>Cre03.g177500.t1.1	9	3	6	4	6	1	9	29	178
1540	>Cre06.g280650.t1.2	9	2	4	4	6	4	9	29	268
1541	>Cre10.g425675.t1.1	3	5	9	6	3	3	9	29	381
1542	>Cre14.g625550.t1.2	2	6	4	9	4	4	9	29	246
1543	>Cre16.g685900.t1.2	5	5	9	4	4	2	9	29	658
1544	>gi|28269742|tpg|DAA00920.1| TPA_inf: ribosomal protein S8 (chloroplast) [Chlamydomonas reinhardtii]	6	2	NA	9	7	5	9	29	153
1545	>Cre03.g155001.t1.1	8	9	6	3	1	1	9	28	1077
1546	>Cre13.g565750.t2.1	9	NA	5	5	4	5	9	28	704
1547	>Cre16.g672800.t1.2	6	3	NA	9	6	4	9	28	360
1548	>Cre16.g675400.t1.1	9	8	8	1	NA	2	9	28	884
1549	>Cre16.g688302.t1.1	4	4	6	4	9	1	9	28	328
1550	>Cre02.g084650.t1.2	2	9	8	4	1	3	9	27	1377
1551	>Cre06.g262050.t1.2	2	9	5	4	2	5	9	27	388
1552	>Cre06.g278087.t1.1	5	9	6	NA	5	2	9	27	1438
1553	>Cre07.g315350.t1.2	5	9	7	2	2	2	9	27	1005
1554	>Cre07.g317150.t1.2	4	2	2	4	6	9	9	27	373
1555	>Cre10.g462300.t1.1	4	7	9	1	3	3	9	27	887
1556	>Cre03.g148950.t1.2	5	9	6	3	3	NA	9	26	360
1557	>Cre03.g194150.t1.1	7	9	6	1	3	NA	9	26	404
1558	>Cre04.g215350.t1.1	2	9	8	4	1	2	9	26	909
1559	>Cre06.g254150.t1.2	5	9	8	2	2	NA	9	26	996
1560	>Cre06.g278195.t1.1	6	NA	1	3	7	9	9	26	130
1561	>Cre07.g349300.t1.2	9	4	3	4	5	1	9	26	878
1562	>Cre12.g484200.t1.2	9	5	NA	6	4	2	9	26	345
1563	>Cre12.g501100.t1.2	3	NA	1	8	5	9	9	26	721
1564	>Cre16.g670850.t1.2	8	7	9	NA	NA	2	9	26	2780
1565	>Cre16.g676550.t1.2	4	9	7	1	5	NA	9	26	326
1566	>Cre01.g009350.t1.2	2	8	6	NA	NA	9	9	25	430
1567	>Cre02.g146000.t1.2	2	9	6	4	2	2	9	25	870
1568	>Cre03.g144667.t1.1	5	3	4	NA	4	9	9	25	244
1569	>Cre04.g218150.t1.2	2	NA	NA	6	8	9	9	25	436
1570	>Cre13.g602350.t1.2	3	2	NA	6	9	5	9	25	340
1571	>Cre03.g145867.t1.1	4	4	7	NA	9	NA	9	24	876
1572	>Cre03.g202950.t1.1	3	NA	NA	6	9	6	9	24	357
1573	>Cre06.g308900.t1.2	4	9	4	3	1	3	9	24	541
1574	>Cre08.g370650.t1.2	2	2	NA	9	2	9	9	24	345
1575	>Cre10.g428678.t1.1	3	4	9	4	3	1	9	24	749
1576	>Cre12.g499350.t1.2	2	9	2	3	4	4	9	24	451
1577	>Cre01.g005150.t1.1	NA	3	3	6	2	9	9	23	448
1578	>Cre05.g246300.t1.2	6	7	9	NA	1	NA	9	23	685
1579	>Cre17.g705550.t1.2	5	2	4	2	1	9	9	23	858
1580	>Cre06.g251600.t1.2	3	NA	1	9	6	3	9	22	467
1581	>Cre03.g171050.t1.1	2	5	9	2	1	2	9	21	508
1582	>Cre12.g492350.t1.2	4	2	NA	3	3	9	9	21	678
1583	>Cre03.g199423.t1.1	4	9	6	NA	NA	1	9	20	415
1584	>Cre05.g238200.t1.2	2	9	8	NA	NA	NA	9	19	333
1585	>Cre07.g350950.t2.1	1	1	NA	4	4	9	9	19	310
1586	>Cre08.g381450.t1.2	NA	9	3	NA	NA	7	9	19	531
1587	>Cre02.g120250.t1.1	NA	NA	2	1	9	6	9	18	754
1588	>Cre10.g458550.t1.2	2	NA	NA	3	9	4	9	18	157
1589	>Cre02.g118600.t1.2	3	9	1	NA	4	NA	9	17	479
1590	>Cre12.g546550.t1.1	3	NA	NA	1	9	4	9	17	362
1591	>Cre17.g702200.t1.2	NA	NA	NA	5	9	3	9	17	290
1592	>Cre03.g164900.t2.1	NA	NA	3	NA	9	4	9	16	924
1593	>Cre03.g167101.t1.1	NA	9	5	NA	2	NA	9	16	519
1594	>Cre10.g452600.t1.2	2	3	9	1	NA	1	9	16	744
1595	>Cre06.g310950.t1.2	NA	1	1	4	NA	9	9	15	567
1596	>Cre15.g638304.t1.1	NA	5	9	NA	1	NA	9	15	1011
1597	>Cre11.g467795.t1.1	NA	3	9	1	NA	NA	9	13	1122
1598	>Cre16.g662450.t1.2	3	NA	NA	9	NA	NA	9	12	803
1599	>Cre15.g641000.t1.2	9	NA	NA	NA	NA	1	9	10	496
1600	>Cre04.g220200.t3.1	9	NA	NA	NA	NA	NA	9	9	1062
1601	>Cre13.g565750.t1.2	NA	9	NA	NA	NA	NA	9	9	728
1602	>Cre03.g155850.t1.1	6	8	7	6	8	8	8	43	615
1603	>Cre03.g189500.t1.2	6	8	8	6	5	8	8	41	218
1604	>Cre16.g691850.t1.2	8	5	7	7	7	7	8	41	105
1605	>Cre12.g520650.t1.2	8	6	6	5	8	7	8	40	451
1606	>Cre01.g050550.t1.2	7	6	6	8	7	5	8	39	96
1607	>Cre02.g078300.t1.1	5	8	7	7	3	8	8	38	67
1608	>Cre06.g252450.t1.1	8	4	5	6	8	7	8	38	345
1609	>Cre07.g325746.t1.1	8	5	4	7	8	6	8	38	69
1610	>Cre10.g430400.t1.2	4	6	6	6	8	8	8	38	94
1611	>Cre11.g467767.t1.1	6	6	6	8	8	4	8	38	156
1612	>Cre36.g759647.t1.1	8	5	6	7	8	4	8	38	427
1613	>Cre06.g262850.t1.2	3	8	8	4	6	8	8	37	256
1614	>Cre06.g298600.t1.2	6	4	8	8	4	7	8	37	657
1615	>Cre12.g522600.t1.2	7	5	4	6	7	8	8	37	112
1616	>Cre13.g567850.t1.2	7	7	8	5	3	7	8	37	220
1617	>Cre10.g436500.t1.2	5	7	5	6	8	5	8	36	311
1618	>Cre12.g522000.t1.1	7	8	6	4	6	5	8	36	1679
1619	>Cre13.g562150.t1.2	8	7	6	6	7	2	8	36	403
1620	>Cre17.g739550.t1.1	7	8	7	4	8	2	8	36	371
1621	>gi|28269736|tpg|DAA00914.1| TPA_inf: ribosomal protein L23 (chloroplast) [Chlamydomonas reinhardtii]	7	6	4	8	5	6	8	36	95
1622	>Cre02.g092550.t1.1	6	8	7	6	4	4	8	35	791
1623	>Cre02.g107300.t1.2	3	7	5	8	6	6	8	35	349
1624	>Cre06.g270100.t1.1	2	8	3	8	6	8	8	35	869
1625	>Cre09.g404650.t1.2	5	8	4	3	8	7	8	35	946
1626	>Cre09.g405850.t1.1	8	6	7	5	4	5	8	35	467
1627	>Cre09.g406983.t1.1	6	7	7	8	4	3	8	35	278
1628	>Cre11.g467590.t1.1	4	5	6	4	8	8	8	35	225
1629	>Cre13.g577900.t1.2	4	8	5	7	7	4	8	35	161
1630	>Cre17.g744897.t1.1	7	8	7	7	5	1	8	35	453
1631	>Cre01.g055400.t1.2	3	8	7	7	5	4	8	34	360
1632	>Cre03.g204601.t1.1	4	4	3	7	8	8	8	34	262
1633	>Cre10.g450400.t1.2	6	5	5	6	8	4	8	34	282
1634	>Cre11.g467617.t1.1	6	6	8	4	5	5	8	34	293
1635	>Cre11.g467759.t1.1	8	6	5	3	5	7	8	34	296
1636	>Cre12.g489700.t1.2	6	5	1	7	8	7	8	34	364
1637	>Cre17.g729800.t1.2	4	8	8	5	3	6	8	34	422
1638	>Cre05.g234652.t1.1	6	8	7	4	5	3	8	33	432
1639	>Cre06.g292000.t1.1	4	5	8	4	5	7	8	33	770
1640	>Cre08.g378850.t1.2	5	6	4	5	8	5	8	33	416
1641	>Cre11.g467700.t1.1	8	4	2	8	5	6	8	33	390
1642	>Cre12.g542950.t1.1	7	8	8	2	3	5	8	33	467
1643	>Cre12.g561500.t1.2	3	4	8	8	6	4	8	33	311
1644	>Cre01.g014350.t1.2	6	6	8	5	6	1	8	32	194
1645	>Cre02.g085900.t1.2	4	4	5	6	5	8	8	32	329
1646	>Cre06.g257850.t1.2	5	3	6	8	7	3	8	32	374
1647	>Cre07.g325722.t1.1	6	8	NA	7	8	3	8	32	456
1648	>Cre09.g393800.t1.1	2	7	5	5	5	8	8	32	466
1649	>Cre13.g578650.t1.1	8	3	4	5	5	7	8	32	610
1650	>Cre03.g193700.t1.1	8	4	5	7	3	4	8	31	492
1651	>Cre06.g267300.t1.2	8	7	4	5	7	NA	8	31	524
1652	>Cre06.g295450.t1.2	4	3	5	8	4	7	8	31	418
1653	>Cre07.g334100.t1.1	8	6	5	4	3	5	8	31	1506
1654	>Cre10.g439600.t1.1	3	4	5	8	7	4	8	31	882
1655	>Cre12.g548900.t1.1	7	8	6	3	2	5	8	31	531
1656	>Cre16.g665250.t1.2	5	5	4	8	3	6	8	31	276
1657	>Cre01.g049900.t1.1	3	3	3	7	8	6	8	30	445
1658	>Cre06.g258850.t1.2	8	2	3	8	7	2	8	30	216
1659	>Cre06.g278169.t1.1	5	6	NA	6	8	5	8	30	505
1660	>Cre12.g498150.t1.2	5	8	6	4	7	NA	8	30	2075
1661	>Cre12.g522300.t1.1	7	2	5	4	4	8	8	30	1255
1662	>Cre16.g691450.t1.2	5	4	8	5	5	3	8	30	680
1663	>Cre01.g029450.t1.1	5	7	8	1	6	2	8	29	698
1664	>Cre01.g045902.t1.1	3	7	8	5	4	2	8	29	560
1665	>Cre01.g050150.t1.1	2	5	8	6	2	6	8	29	410
1666	>Cre02.g093450.t1.2	3	5	8	5	3	5	8	29	370
1667	>Cre03.g161400.t1.2	4	4	1	7	8	5	8	29	448
1668	>Cre06.g252000.t1.2	8	3	3	7	2	6	8	29	326
1669	>Cre07.g328400.t1.2	4	5	5	3	8	4	8	29	482
1670	>Cre12.g508550.t1.1	3	7	8	2	1	8	8	29	605
1671	>Cre12.g509050.t1.1	7	3	3	8	4	4	8	29	218
1672	>Cre01.g030850.t1.2	6	8	8	2	2	2	8	28	254
1673	>Cre02.g093300.t1.1	4	4	8	4	3	5	8	28	762
1674	>Cre02.g114850.t1.2	3	8	8	2	6	1	8	28	958
1675	>Cre02.g141250.t1.2	4	3	7	4	8	2	8	28	472
1676	>Cre03.g144164.t1.1	5	8	5	4	3	3	8	28	504
1677	>Cre03.g144647.t1.1	2	5	3	8	3	7	8	28	186
1678	>Cre03.g199300.t1.2	4	8	7	2	4	3	8	28	355
1679	>Cre06.g307600.t1.2	2	4	6	4	4	8	8	28	307
1680	>Cre06.g310100.t1.2	6	4	4	8	4	2	8	28	1018
1681	>Cre14.g618150.t1.2	5	4	8	2	3	6	8	28	835
1682	>Cre17.g711650.t1.2	5	5	2	8	5	3	8	28	343
1683	>Cre02.g107400.t3.1	4	8	5	6	4	NA	8	27	1296
1684	>Cre02.g112600.t1.2	5	7	8	3	NA	4	8	27	442
1685	>Cre02.g117500.t1.2	4	5	8	5	5	NA	8	27	658
1686	>Cre06.g251000.t1.2	5	6	2	3	8	3	8	27	317
1687	>Cre07.g353550.t1.2	5	5	1	5	8	3	8	27	190
1688	>Cre08.g377200.t1.1	6	8	4	2	3	4	8	27	2130
1689	>Cre09.g393765.t1.1	8	5	3	1	3	7	8	27	202
1690	>Cre10.g432400.t1.2	3	5	8	4	4	3	8	27	905
1691	>Cre10.g441000.t1.2	8	7	4	3	3	2	8	27	529
1692	>Cre14.g627850.t1.2	5	3	3	5	8	3	8	27	309
1693	>Cre15.g640652.t1.1	2	4	NA	8	7	6	8	27	392
1694	>Cre01.g012500.t1.2	1	8	5	5	3	4	8	26	205
1695	>Cre02.g103350.t1.1	4	8	8	1	1	4	8	26	745
1696	>Cre06.g264300.t1.2	3	1	NA	8	8	6	8	26	141
1697	>Cre06.g278126.t1.1	4	8	4	4	NA	6	8	26	1244
1698	>Cre07.g332950.t1.2	3	3	4	3	5	8	8	26	276
1699	>Cre12.g536900.t1.1	8	6	4	4	4	NA	8	26	1784
1700	>Cre14.g626500.t1.2	5	7	8	3	NA	3	8	26	634
1701	>Cre16.g672150.t1.2	8	5	4	2	3	4	8	26	726
1702	>Cre01.g025250.t1.1	6	3	2	4	2	8	8	25	390
1703	>Cre02.g095110.t2.1	6	2	NA	5	8	4	8	25	63
1704	>Cre07.g314600.t1.2	1	2	4	5	5	8	8	25	291
1705	>Cre07.g324550.t1.1	2	1	1	6	8	7	8	25	421
1706	>Cre07.g341850.t1.2	6	NA	2	3	6	8	8	25	966
1707	>Cre12.g496200.t1.2	4	8	5	NA	6	2	8	25	1200
1708	>Cre12.g531100.t2.1	4	8	4	3	NA	6	8	25	241
1709	>Cre16.g674964.t1.1	NA	2	3	6	6	8	8	25	301
1710	>Cre17.g704850.t1.2	8	3	1	4	6	3	8	25	181
1711	>Cre17.g717100.t1.2	5	1	1	8	6	4	8	25	688
1712	>Cre01.g038600.t1.2	6	NA	1	6	8	3	8	24	418
1713	>Cre03.g190850.t1.2	4	6	8	3	1	2	8	24	282
1714	>Cre03.g199150.t1.2	NA	7	8	3	4	2	8	24	293
1715	>Cre06.g255950.t1.1	3	8	6	6	1	NA	8	24	647
1716	>Cre06.g281050.t1.2	4	8	2	2	3	5	8	24	410
1717	>Cre07.g312050.t1.1	4	8	5	2	NA	5	8	24	631
1718	>Cre10.g425700.t1.2	6	8	5	1	1	3	8	24	873
1719	>Cre12.g500400.t1.2	5	8	3	4	NA	4	8	24	881
1720	>Cre12.g506050.t1.1	5	8	5	NA	3	3	8	24	767
1721	>Cre12.g523200.t1.1	2	8	3	5	2	4	8	24	418
1722	>Cre13.g566150.t1.2	2	3	3	5	3	8	8	24	599
1723	>Cre16.g651350.t1.1	4	4	8	NA	NA	8	8	24	1443
1724	>Cre17.g726000.t1.2	6	8	3	3	2	2	8	24	292
1725	>Cre01.g002350.t1.1	1	6	4	3	1	8	8	23	596
1726	>Cre02.g147800.t1.2	6	8	6	NA	NA	3	8	23	555
1727	>Cre03.g191150.t1.2	3	8	6	NA	4	2	8	23	523
1728	>Cre09.g411300.t1.1	2	8	3	3	5	2	8	23	369
1729	>Cre12.g540550.t1.1	7	6	8	1	1	NA	8	23	490
1730	>Cre15.g639056.t1.1	6	6	8	3	NA	NA	8	23	1737
1731	>Cre15.g644051.t1.1	4	8	8	NA	3	NA	8	23	698
1732	>gi|28269733|tpg|DAA00911.1| TPA_inf: cytochrome b6 (chloroplast) [Chlamydomonas reinhardtii]	5	2	2	8	3	3	8	23	215
1733	>Cre04.g229494.t1.1	NA	8	7	2	NA	5	8	22	805
1734	>Cre06.g299650.t1.2	4	5	2	8	2	1	8	22	283
1735	>Cre09.g397900.t1.2	3	8	4	1	1	5	8	22	655
1736	>Cre10.g423400.t1.1	NA	6	4	2	2	8	8	22	514
1737	>Cre13.g587500.t1.1	4	3	3	3	1	8	8	22	598
1738	>Cre17.g734250.t1.1	1	8	4	4	4	1	8	22	1502
1739	>Cre04.g217930.t1.1	3	3	2	3	2	8	8	21	682
1740	>Cre09.g408851.t1.1	NA	8	7	6	NA	NA	8	21	441
1741	>Cre09.g409500.t1.2	4	4	2	3	8	NA	8	21	332
1742	>Cre14.g611700.t1.1	2	NA	NA	7	8	4	8	21	1304
1743	>Cre14.g630400.t1.2	8	2	3	2	4	2	8	21	353
1744	>Cre07.g351000.t1.1	1	8	7	NA	1	3	8	20	975
1745	>Cre09.g395650.t1.1	4	1	NA	4	3	8	8	20	214
1746	>Cre12.g484150.t2.1	4	8	3	2	NA	3	8	20	747
1747	>Cre12.g510300.t1.1	5	8	4	2	1	NA	8	20	1430
1748	>Cre12.g544700.t1.1	3	8	2	4	2	1	8	20	824
1749	>Cre14.g623900.t1.1	3	7	8	2	NA	NA	8	20	713
1750	>Cre17.g730650.t1.2	4	8	4	NA	NA	4	8	20	1686
1751	>Cre03.g144564.t1.1	2	4	1	4	NA	8	8	19	756
1752	>Cre05.g247550.t1.2	2	8	5	1	1	2	8	19	300
1753	>Cre12.g539750.t1.2	NA	8	6	1	2	2	8	19	482
1754	>Cre17.g734612.t1.1	3	3	3	2	NA	8	8	19	1416
1755	>Cre01.g043000.t1.1	3	8	7	NA	NA	NA	8	18	793
1756	>Cre04.g218300.t1.2	NA	6	8	1	NA	3	8	18	1174
1757	>Cre12.g517100.t1.1	3	NA	NA	1	6	8	8	18	261
1758	>Cre12.g552850.t1.1	NA	4	8	1	NA	5	8	18	521
1759	>Cre01.g011300.t1.1	1	2	8	2	2	2	8	17	523
1760	>Cre01.g017050.t1.2	2	8	7	NA	NA	NA	8	17	297
1761	>Cre02.g095074.t1.1	5	8	2	NA	NA	2	8	17	1332
1762	>Cre05.g240650.t1.2	3	8	5	1	NA	NA	8	17	774
1763	>Cre08.g378150.t1.1	3	5	8	NA	1	NA	8	17	598
1764	>Cre12.g556911.t1.1	3	5	8	NA	NA	1	8	17	974
1765	>Cre06.g278183.t1.1	2	2	2	NA	2	8	8	16	571
1766	>Cre02.g095082.t1.1	3	3	8	1	NA	NA	8	15	856
1767	>Cre05.g234700.t1.1	8	NA	2	2	3	NA	8	15	2306
1768	>Cre10.g456750.t1.2	3	2	8	2	NA	NA	8	15	226
1769	>Cre11.g475050.t1.2	8	3	1	3	NA	NA	8	15	1127
1770	>Cre01.g038250.t1.2	2	2	NA	8	1	1	8	14	471
1771	>Cre13.g590500.t1.1	2	NA	NA	3	8	1	8	14	424
1772	>Cre06.g289850.t1.1	2	8	3	NA	NA	NA	8	13	769
1773	>Cre08.g380000.t1.2	4	1	NA	NA	8	NA	8	13	917
1774	>Cre12.g527600.t1.1	NA	3	8	2	NA	NA	8	13	549
1775	>Cre01.g018600.t1.2	2	8	NA	1	NA	1	8	12	188
1776	>Cre02.g114250.t1.2	NA	8	4	NA	NA	NA	8	12	358
1777	>Cre17.g700750.t1.2	NA	NA	NA	1	NA	8	8	9	223
1778	>Cre02.g104650.t2.1	NA	NA	NA	NA	8	NA	8	8	1184
1779	>Cre07.g325722.t2.1	NA	NA	8	NA	NA	NA	8	8	447
1780	>Cre09.g395769.t1.1	NA	NA	NA	8	NA	NA	8	8	3304
1781	>Cre10.g439550.t2.1	NA	8	NA	NA	NA	NA	8	8	421
1782	>Cre14.g621300.t2.1	NA	NA	NA	NA	NA	8	8	8	378
1783	>Cre14.g617826.t1.1	6	5	7	7	7	7	7	39	219
1784	>Cre10.g465550.t1.1	6	6	7	4	7	7	7	37	1033
1785	>Cre06.g302850.t1.2	7	5	5	6	7	6	7	36	947
1786	>Cre04.g222950.t1.2	7	7	7	7	5	2	7	35	431
1787	>Cre10.g443300.t1.2	7	7	6	7	5	3	7	35	812
1788	>Cre13.g588100.t1.2	7	7	4	6	5	6	7	35	280
1789	>Cre17.g738050.t1.2	6	6	4	6	6	7	7	35	137
1790	>Cre03.g146167.t1.1	7	2	7	5	6	7	7	34	223
1791	>Cre14.g625750.t1.2	6	4	7	5	5	7	7	34	332
1792	>Cre03.g172850.t1.2	5	7	5	5	6	5	7	33	396
1793	>Cre03.g202113.t1.1	7	6	3	5	7	5	7	33	372
1794	>Cre05.g241450.t1.2	5	7	3	5	6	7	7	33	381
1795	>Cre06.g293150.t1.2	6	6	7	7	5	2	7	33	350
1796	>Cre06.g306800.t1.2	5	7	4	7	6	4	7	33	240
1797	>Cre07.g342250.t1.2	7	4	7	4	5	6	7	33	145
1798	>Cre07.g342350.t1.2	7	5	6	5	4	6	7	33	785
1799	>Cre07.g353700.t1.2	6	7	4	4	7	5	7	33	584
1800	>gi|28269763|tpg|DAA00941.1| TPA_inf: cytochrome b559 (chloroplast) [Chlamydomonas reinhardtii]	7	4	4	7	5	6	7	33	82
1801	>Cre01.g032600.t1.1	4	7	5	4	5	7	7	32	569
1802	>Cre07.g328900.t1.2	7	6	3	7	5	4	7	32	484
1803	>Cre09.g392692.t1.1	5	7	4	7	4	5	7	32	148
1804	>Cre09.g402300.t1.2	4	6	7	5	5	5	7	32	89
1805	>Cre12.g504200.t1.2	7	6	5	4	4	6	7	32	142
1806	>Cre14.g628100.t1.2	4	7	5	6	6	4	7	32	546
1807	>Cre16.g651923.t1.2	6	6	4	7	7	2	7	32	614
1808	>Cre02.g079600.t1.2	5	6	5	6	7	2	7	31	434
1809	>Cre02.g141200.t1.2	7	7	7	4	4	2	7	31	320
1810	>Cre08.g382800.t1.2	7	7	7	3	4	3	7	31	686
1811	>Cre09.g394102.t1.1	7	6	6	4	6	2	7	31	592
1812	>Cre10.g423800.t1.1	3	5	7	4	5	7	7	31	1076
1813	>Cre12.g485550.t1.2	4	7	7	7	4	2	7	31	362
1814	>Cre03.g188800.t1.1	5	4	5	7	3	6	7	30	543
1815	>Cre06.g279850.t1.2	5	4	6	4	7	4	7	30	271
1816	>Cre07.g316000.t1.2	5	6	5	7	2	5	7	30	123
1817	>Cre12.g483650.t1.2	3	7	6	5	6	3	7	30	458
1818	>Cre13.g576400.t1.2	5	3	5	6	4	7	7	30	410
1819	>Cre13.g587800.t1.1	NA	7	4	5	7	7	7	30	2607
1820	>Cre15.g641000.t2.1	NA	7	6	6	6	5	7	30	473
1821	>gi|28269727|tpg|DAA00905.1| TPA_inf: cytochrome b6/f subunit IV (chloroplast) [Chlamydomonas reinhardtii]	4	3	4	6	7	6	7	30	160
1822	>Cre02.g084600.t1.2	4	7	7	3	6	2	7	29	327
1823	>Cre07.g326100.t2.1	5	5	4	3	5	7	7	29	439
1824	>Cre08.g375900.t1.1	6	2	5	5	7	4	7	29	617
1825	>Cre10.g458500.t1.2	5	7	4	3	7	3	7	29	569
1826	>Cre13.g580650.t1.2	6	6	4	5	7	1	7	29	575
1827	>Cre13.g583600.t1.2	5	3	4	7	4	6	7	29	934
1828	>Cre01.g014050.t1.2	6	6	2	7	4	3	7	28	408
1829	>Cre02.g077800.t1.2	6	6	7	1	6	2	7	28	813
1830	>Cre05.g238650.t1.1	6	2	3	6	4	7	7	28	558
1831	>Cre06.g298100.t1.2	4	4	3	7	5	5	7	28	119
1832	>Cre06.g310000.t1.2	5	4	7	6	1	5	7	28	1069
1833	>Cre16.g685400.t1.2	7	7	7	2	1	4	7	28	355
1834	>Cre16.g685700.t1.2	3	5	7	4	3	6	7	28	216
1835	>Cre02.g079400.t1.2	5	4	4	3	4	7	7	27	146
1836	>Cre02.g093650.t1.2	6	NA	3	5	7	6	7	27	145
1837	>Cre02.g099150.t1.2	3	6	4	3	4	7	7	27	303
1838	>Cre06.g274500.t1.2	4	4	3	7	4	5	7	27	250
1839	>Cre07.g315400.t1.1	2	4	3	7	4	7	7	27	733
1840	>Cre07.g323650.t1.2	5	7	6	2	4	3	7	27	1274
1841	>Cre09.g392500.t1.2	7	3	7	1	4	5	7	27	340
1842	>Cre09.g394880.t1.1	5	4	5	2	7	4	7	27	681
1843	>Cre12.g547300.t1.1	7	3	5	3	5	4	7	27	727
1844	>Cre17.g722700.t1.2	3	7	5	4	2	6	7	27	415
1845	>Cre01.g011100.t1.2	4	2	7	4	3	6	7	26	774
1846	>Cre01.g030550.t1.2	7	6	7	1	5	NA	7	26	459
1847	>Cre01.g058886.t1.1	2	5	7	3	5	4	7	26	400
1848	>Cre02.g077550.t2.1	7	3	4	3	3	6	7	26	825
1849	>Cre03.g196850.t1.2	3	5	7	4	4	3	7	26	524
1850	>Cre06.g273750.t1.1	4	3	5	7	5	2	7	26	440
1851	>Cre06.g299000.t1.2	7	3	1	5	3	7	7	26	179
1852	>Cre09.g413650.t1.1	6	7	3	3	2	5	7	26	1438
1853	>Cre15.g637216.t1.1	4	6	7	3	3	3	7	26	384
1854	>Cre16.g682725.t1.1	3	2	3	5	6	7	7	26	217
1855	>gi|28269789|tpg|DAA00967.1| TPA_inf: photosystem I iron-sulfur center subunit VII (chloroplast) [Chlamydomonas reinhardtii]	5	3	2	5	7	4	7	26	81
1856	>Cre02.g141500.t1.2	4	4	6	2	7	2	7	25	94
1857	>Cre04.g219950.t1.2	5	4	6	2	1	7	7	25	438
1858	>Cre05.g242550.t1.2	7	1	2	7	4	4	7	25	459
1859	>Cre07.g325450.t1.1	6	4	4	2	2	7	7	25	631
1860	>Cre07.g330300.t1.2	4	4	4	2	4	7	7	25	454
1861	>Cre16.g656250.t1.1	7	6	5	3	NA	4	7	25	394
1862	>Cre16.g675550.t3.1	4	4	7	NA	6	4	7	25	154
1863	>Cre01.g023150.t1.2	7	6	3	5	2	1	7	24	751
1864	>Cre01.g068377.t1.1	3	5	7	4	2	3	7	24	680
1865	>Cre02.g076100.t1.1	6	6	1	4	NA	7	7	24	2488
1866	>Cre02.g095200.t1.2	6	5	7	NA	2	4	7	24	818
1867	>Cre03.g158150.t1.1	4	7	7	3	NA	3	7	24	1066
1868	>Cre03.g206929.t1.1	4	5	2	2	7	4	7	24	600
1869	>Cre10.g423500.t1.2	6	2	3	3	7	3	7	24	263
1870	>Cre10.g455000.t2.1	4	7	6	2	2	3	7	24	565
1871	>Cre12.g551250.t1.2	5	7	4	5	2	1	7	24	1271
1872	>Cre16.g673550.t1.1	6	3	7	2	6	NA	7	24	878
1873	>Cre02.g118850.t1.2	5	NA	2	5	4	7	7	23	90
1874	>Cre03.g171250.t1.2	2	4	7	1	5	4	7	23	2210
1875	>Cre03.g188250.t1.2	3	2	4	6	7	1	7	23	514
1876	>Cre06.g278260.t1.1	3	7	7	NA	4	2	7	23	692
1877	>Cre06.g283500.t1.1	2	2	4	7	2	6	7	23	3068
1878	>Cre10.g436650.t1.1	5	7	2	3	4	2	7	23	719
1879	>Cre12.g510900.t1.2	7	6	4	4	1	1	7	23	620
1880	>Cre13.g603500.t1.2	6	2	NA	7	7	1	7	23	173
1881	>Cre17.g725550.t1.2	5	7	3	3	1	4	7	23	499
1882	>Cre01.g013801.t1.2	2	4	1	4	4	7	7	22	469
1883	>Cre01.g037850.t1.1	4	NA	2	4	7	5	7	22	231
1884	>Cre04.g223000.t1.1	NA	4	4	7	NA	7	7	22	4091
1885	>Cre05.g247851.t1.1	3	4	7	2	2	4	7	22	498
1886	>Cre06.g269350.t1.2	4	7	3	2	4	2	7	22	1060
1887	>Cre12.g484700.t1.2	4	3	2	5	7	1	7	22	118
1888	>Cre12.g510800.t1.2	NA	2	4	4	7	5	7	22	425
1889	>Cre16.g672300.t1.2	5	4	2	4	7	NA	7	22	206
1890	>Cre17.g738850.t1.2	5	5	7	NA	NA	5	7	22	1052
1891	>Cre17.g741200.t1.2	5	2	3	5	NA	7	7	22	280
1892	>Cre01.g028250.t1.2	NA	4	7	2	4	4	7	21	338
1893	>Cre01.g065822.t1.1	6	2	2	7	1	3	7	21	1239
1894	>Cre01.g069472.t1.1	7	NA	2	4	3	5	7	21	635
1895	>Cre02.g095071.t1.1	3	6	7	1	3	1	7	21	945
1896	>Cre02.g113400.t1.2	6	NA	1	3	7	4	7	21	307
1897	>Cre02.g141100.t1.2	3	NA	NA	7	6	5	7	21	404
1898	>Cre03.g180300.t1.2	2	5	7	3	3	1	7	21	716
1899	>Cre05.g243450.t1.1	7	5	3	2	4	NA	7	21	967
1900	>Cre07.g318350.t1.2	7	5	2	3	4	NA	7	21	645
1901	>Cre11.g467702.t1.1	6	4	1	2	7	1	7	21	490
1902	>Cre15.g639600.t1.1	7	5	3	NA	1	5	7	21	771
1903	>Cre16.g652100.t1.2	5	3	1	7	5	NA	7	21	510
1904	>Cre01.g052000.t1.2	2	4	5	2	NA	7	7	20	495
1905	>Cre02.g118900.t1.2	NA	7	6	2	NA	5	7	20	327
1906	>Cre06.g284600.t1.2	NA	NA	NA	6	7	7	7	20	117
1907	>Cre07.g318702.t1.1	1	7	3	5	3	1	7	20	449
1908	>Cre09.g396500.t1.1	4	7	5	1	2	1	7	20	289
1909	>Cre11.g482700.t1.2	4	6	3	NA	7	NA	7	20	542
1910	>Cre16.g658075.t1.1	4	3	NA	7	3	3	7	20	228
1911	>Cre16.g664000.t1.2	2	2	NA	3	6	7	7	20	527
1912	>Cre16.g673617.t1.1	4	7	2	2	4	1	7	20	361
1913	>Cre16.g687300.t1.2	2	1	NA	3	7	7	7	20	205
1914	>Cre02.g116500.t1.1	1	6	5	NA	NA	7	7	19	509
1915	>Cre08.g379200.t1.1	6	NA	1	7	1	4	7	19	346
1916	>Cre10.g450450.t1.2	1	4	4	7	1	2	7	19	524
1917	>Cre13.g585900.t1.2	4	7	2	3	1	2	7	19	649
1918	>Cre14.g626750.t1.2	3	NA	NA	7	6	3	7	19	192
1919	>Cre16.g674050.t1.2	3	7	4	2	NA	3	7	19	340
1920	>Cre17.g731850.t1.2	4	7	4	1	2	1	7	19	301
1921	>Cre01.g054700.t1.2	1	7	3	5	2	NA	7	18	337
1922	>Cre03.g159650.t1.2	4	NA	2	5	NA	7	7	18	713
1923	>Cre06.g301850.t1.1	2	1	7	NA	3	5	7	18	1507
1924	>Cre07.g315550.t1.1	NA	7	NA	3	3	5	7	18	756
1925	>Cre09.g387300.t1.1	6	3	7	NA	2	NA	7	18	603
1926	>Cre09.g412150.t1.1	2	7	5	NA	2	2	7	18	964
1927	>Cre10.g443650.t1.1	2	4	7	2	NA	3	7	18	505
1928	>Cre12.g520600.t1.2	1	2	2	5	7	1	7	18	171
1929	>Cre12.g535400.t1.1	7	6	3	NA	NA	2	7	18	1000
1930	>Cre16.g647602.t1.1	7	6	1	1	2	1	7	18	1676
1931	>Cre17.g706950.t1.2	2	2	NA	3	4	7	7	18	345
1932	>Cre02.g147850.t1.2	4	3	7	2	1	NA	7	17	696
1933	>Cre06.g268600.t1.2	1	NA	NA	7	6	3	7	17	247
1934	>Cre06.g290100.t1.2	1	2	7	3	1	3	7	17	225
1935	>Cre09.g408851.t2.1	7	NA	NA	NA	5	5	7	17	402
1936	>Cre10.g452350.t1.1	NA	2	2	7	6	NA	7	17	153
1937	>Cre12.g504950.t1.2	3	5	2	NA	NA	7	7	17	295
1938	>Cre12.g513750.t1.1	2	NA	NA	7	6	2	7	17	106
1939	>Cre02.g095102.t1.1	7	6	2	NA	NA	1	7	16	835
1940	>Cre02.g096250.t1.2	3	2	1	3	NA	7	7	16	482
1941	>Cre02.g117050.t3.1	5	NA	7	2	2	NA	7	16	1521
1942	>Cre03.g189605.t1.2	2	4	7	1	2	NA	7	16	1285
1943	>Cre03.g204350.t1.2	2	NA	NA	3	7	4	7	16	276
1944	>Cre06.g256400.t1.1	7	3	2	3	1	NA	7	16	517
1945	>Cre06.g307850.t1.2	1	7	4	NA	2	2	7	16	1134
1946	>Cre09.g405500.t1.1	2	4	7	NA	NA	3	7	16	255
1947	>Cre10.g449550.t1.2	3	7	2	2	2	NA	7	16	161
1948	>Cre11.g467755.t1.1	1	2	3	3	NA	7	7	16	310
1949	>Cre12.g544109.t1.1	7	6	1	NA	2	NA	7	16	380
1950	>Cre13.g562750.t1.2	4	3	7	NA	2	NA	7	16	593
1951	>Cre01.g004900.t1.2	NA	1	NA	7	1	6	7	15	227
1952	>Cre02.g073700.t2.1	7	3	2	1	2	NA	7	15	398
1953	>Cre02.g077200.t1.2	NA	7	6	2	NA	NA	7	15	273
1954	>Cre03.g172500.t1.1	2	NA	NA	7	6	NA	7	15	416
1955	>Cre04.g226950.t1.2	4	3	7	1	NA	NA	7	15	273
1956	>Cre09.g389450.t1.2	7	5	NA	NA	1	2	7	15	2241
1957	>Cre09.g400367.t1.1	3	7	4	NA	1	NA	7	15	370
1958	>Cre09.g409801.t1.1	NA	7	6	1	NA	1	7	15	924
1959	>Cre11.g468500.t1.1	NA	5	7	1	NA	2	7	15	691
1960	>Cre13.g592400.t1.1	NA	7	5	NA	1	2	7	15	880
1961	>Cre19.g751347.t1.1	NA	7	2	NA	1	5	7	15	508
1962	>Cre03.g149650.t1.1	1	7	4	2	NA	NA	7	14	613
1963	>Cre03.g165000.t1.2	2	3	NA	7	NA	2	7	14	624
1964	>Cre11.g467647.t1.1	2	1	7	NA	2	2	7	14	314
1965	>Cre12.g554350.t1.2	NA	7	3	3	NA	1	7	14	353
1966	>Cre16.g670617.t1.1	1	7	4	1	NA	1	7	14	396
1967	>Cre17.g709350.t1.2	1	7	3	1	NA	2	7	14	243
1968	>Cre02.g095137.t2.1	6	NA	NA	NA	7	NA	7	13	1327
1969	>Cre03.g199800.t1.1	2	3	NA	NA	7	1	7	13	497
1970	>Cre06.g270850.t1.2	3	3	7	NA	NA	NA	7	13	1887
1971	>Cre07.g325715.t1.1	2	7	3	NA	1	NA	7	13	692
1972	>Cre07.g352550.t1.2	NA	7	6	NA	NA	NA	7	13	147
1973	>Cre17.g701050.t1.2	NA	7	3	1	1	1	7	13	595
1974	>Cre06.g277100.t1.2	1	NA	NA	3	7	1	7	12	433
1975	>Cre08.g360350.t1.1	1	4	7	NA	NA	NA	7	12	411
1976	>Cre08.g379450.t1.1	7	NA	3	NA	2	NA	7	12	1526
1977	>Cre03.g171100.t1.1	NA	NA	NA	4	NA	7	7	11	256
1978	>Cre07.g351750.t1.2	2	2	7	NA	NA	NA	7	11	319
1979	>Cre08.g385850.t1.2	2	7	NA	2	NA	NA	7	11	549
1980	>Cre06.g285850.t1.2	3	7	NA	NA	NA	NA	7	10	507
1981	>Cre06.g301350.t1.1	7	1	2	NA	NA	NA	7	10	845
1982	>Cre12.g503650.t1.2	NA	7	NA	NA	NA	3	7	10	308
1983	>Cre15.g639750.t1.1	NA	7	NA	NA	3	NA	7	10	758
1984	>Cre16.g673001.t1.1	NA	3	NA	7	NA	NA	7	10	444
1985	>Cre03.g165215.t1.1	NA	2	7	NA	NA	NA	7	9	900
1986	>Cre16.g674800.t1.2	NA	NA	NA	2	NA	7	7	9	237
1987	>Cre07.g355400.t1.1	NA	1	NA	NA	NA	7	7	8	670
1988	>gi|32880375|tpg|DAA00965.2| TPA_inf: hypothetical protein (chloroplast) [Chlamydomonas reinhardtii]	NA	NA	1	NA	NA	7	7	8	2971
1989	>Cre01.g050850.t2.1	NA	NA	NA	NA	NA	7	7	7	885
1990	>Cre19.g750847.t2.1	NA	NA	NA	NA	7	NA	7	7	464
1991	>Cre01.g018800.t1.2	6	6	4	3	6	6	6	31	340
1992	>Cre03.g145547.t1.1	6	6	4	5	6	4	6	31	288
1993	>Cre08.g366150.t1.1	6	6	6	3	4	6	6	31	1770
1994	>Cre07.g326800.t1.1	3	4	6	5	6	6	6	30	507
1995	>Cre07.g330100.t1.2	6	6	6	6	5	1	6	30	737
1996	>Cre12.g528700.t1.2	6	5	5	4	6	4	6	30	296
1997	>Cre13.g572700.t1.2	4	4	6	6	5	5	6	30	1367
[truncated: 3,109 more rows]

## Sheet: MS1_Proteins
Description	Protein Rank	|Log Prob|	Best |Log Prob|	Best score	Total Intensity	# of spectra	# of unique peptides	# of mod peptides	Coverage %	# AA's in protein	Protein DB number
>Cre17.g746997.t1.1	1	508.34	18.23	1039.8	8.60367e+07	137	85	30	57.86	954	6690
>Cre06.g263450.t1.2	2	496.53	13.32	807.1	2.66522e+08	211	98	48	79.7	463	14935
>Cre12.g498600.t1.2	2
>Cre06.g250100.t1.2	3	468.46	17.19	1124.5	1.11e+08	180	82	28	71.72	679	1828
>Cre11.g477950.t1.1	4	451.15	18.29	1331.5	5.29339e+07	113	57	10	82.59	1011	8705
>Cre01.g042750.t1.2	5	444.52	18.84	1026.2	1.27323e+08	155	86	36	69.57	828	15305
>Cre12.g516200.t1.2	6	440.26	15.65	854.3	149448056	189	81	38	63.08	845	18563
>gi|28269780|tpg|DAA00958.1| TPA_inf: CF1 ATP synthase beta subunit (chloroplast) [Chlamydomonas reinhardtii]	7	429.97	17.46	998.1	1.12874e+08	233	72	30	85.54	491	25
>Cre04.g222700.t1.2	8	429.89	13.77	819.4	1.40603e+08	158	79	21	58.02	1053	2189
>Cre08.g372100.t1.2	9	394.73	15.73	905.2	1.61781e+08	185	75	24	69.28	651	17485
>Cre07.g352800.t1.2	10	391.62	20.59	1112.8	4.39476e+07	89	53	8	51	1396	7874
>Cre02.g090850.t1.1	11	382.58	15.34	860.6	8.45228e+07	101	61	8	58	1012	17109
>Cre09.g386750.t1.2	12	375.62	16.52	928	9.75882e+07	139	65	25	54.61	705	10733
>Cre03.g144807.t1.1	13	368.36	17.28	1025	8.59912e+07	129	66	34	61.54	546	9230
>Cre17.g698000.t1.2	14	354.06	17.52	985.8	7.17512e+07	107	50	18	73	574	3999
>Cre07.g339150.t1.1	15	353.85	17.29	976.2	4.1702e+07	102	54	19	69.32	577	1667
>Cre08.g358580.t1.1	16	350.54	14.4	815.9	8.0297e+07	115	66	22	49.53	1177	1669
>Cre17.g726850.t1.2	17	340.32	17.34	995.8	4.64102e+07	78	43	9	48.57	805	5819
>gi|28269730|tpg|DAA00908.1| TPA_inf: elongation factor Tu (chloroplast) [Chlamydomonas reinhardtii]	18	333.95	13.98	802.9	1.05787e+08	189	71	36	87.8	418	74
>Cre06.g269950.t1.2	19	326.56	15.35	882.1	7.50579e+07	99	62	21	63.16	817	17734
>gi|28269773|tpg|DAA00951.1| TPA_inf: CF1 ATP synthase alpha subunit (chloroplast) [Chlamydomonas reinhardtii]	20	325.63	17.46	1046.4	8.09382e+07	163	51	15	65.75	508	32
>Cre12.g514050.t1.2	21	324.45	15.99	852.8	4.95641e+07	80	56	16	37.51	1629	19186
>Cre03.g194850.t1.2	22	320.18	16.84	954.5	6.06708e+07	93	51	25	70.7	355	4483
>Cre10.g452450.t1.2	23	315.85	17.52	961.4	4.06559e+07	67	43	8	44.65	1046	15363
>Cre01.g044800.t1.2	24	314.18	13.38	710.6	7.07692e+07	101	59	20	58.92	830	2152
>Cre13.g592200.t1.2	25	308.8	15.52	890.9	6.03761e+07	98	68	14	36.61	2251	2675
>Cre13.g564250.t1.2	26	305.82	17.65	1081.5	4.20436e+07	76	56	11	54.6	1033	13683
>Cre06.g309100.t1.2	27	304.79	15.48	853.2	5.24038e+07	83	51	17	70.4	571	18298
>Cre02.g143200.t1.1	28	304.13	15.1	858.2	44986184	76	46	6	49.05	1164	5418
>Cre02.g101400.t1.2	29	304.08	13.86	790.8	4.78215e+07	79	55	11	39.92	1711	9757
>Cre04.g217550.t1.1	30	292.14	13.86	808.1	5.25097e+07	89	59	19	42.65	1198	13569
>gi|28269772|tpg|DAA00950.1| TPA_inf: ribulose bisphosphate carboxylase large subunit (chloroplast) [Chlamydomonas reinhardtii]	31	286.33	12.23	703.2	1.34223e+08	118	57	30	58.95	475	33
>Cre12.g549550.t1.2	32	275.04	16.53	918.7	5.83881e+07	97	51	29	63.43	443	11884
>Cre12.g542250.t1.1	32
>Cre02.g116750.t2.1	33	270.95	14.16	878.3	84781847	121	50	16	59.23	569	4962
>Cre02.g116750.t1.1	33
>Cre02.g088200.t1.2	34	269.22	15.48	864.6	6.11849e+07	81	43	5	61.47	532	17181
>Cre07.g344550.t1.2	35	268.47	19.98	1107.2	3.35759e+07	54	35	12	65.11	513	17888
>Cre06.g282800.t1.2	36	267.75	16.52	902	71425144	95	51	22	84.65	417	9415
>Cre03.g206600.t1.2	37	265.84	17.1	957.6	45390427	85	49	22	53.15	604	15414
>Cre09.g415550.t1.2	38	257.14	13.53	800.1	3.95852e+07	95	43	6	85.83	494	1709
>Cre06.g263250.t1.1	39	255.82	14.11	807.6	17433678	44	31	2	19.99	3721	10957
>Cre12.g483950.t1.2	40	255.61	19.13	1083.8	5.09375e+07	68	44	28	83.28	341	10724
>Cre01.g020918.t1.1	41	253.23	20.23	1120.5	37667119	77	50	10	55.51	1088	11261
>Cre11.g467770.t1.1	42	250.51	13.22	757.4	6.29615e+07	71	42	15	68.4	462	12184
>Cre01.g054500.t1.2	43	249.06	15.95	972.5	4.89703e+07	65	45	14	37.93	1094	19390
>Cre13.g583550.t1.2	44	243.65	19.1	1055.1	2.42106e+07	49	30	14	70.83	288	11960
>Cre12.g513200.t1.2	45	241.43	13.4	809.5	5.90929e+07	91	43	22	80.71	477	13064
>Cre16.g659950.t1.1	46	240.24	14.95	883.9	3.92762e+07	91	39	13	58.99	673	5591
>Cre09.g397697.t1.1	47	238.57	12.99	721.4	7.20371e+07	84	47	19	64.88	410	11234
>Cre07.g353450.t1.2	48	235.76	12.03	672.7	1.00631e+08	79	45	10	43.33	667	5609
>Cre03.g204250.t1.2	49	234.37	15.74	877.3	7.68398e+07	89	47	18	59.42	483	17308
>Cre07.g319300.t1.1	50	232.71	14.4	1001.5	5.74131e+07	75	53	12	44.88	1522	6387
>Cre01.g015600.t1.1	51	230.75	20.52	1116.2	2.06466e+07	43	35	3	26.02	2709	9259
>Cre07.g336950.t1.1	52	230.17	15.95	930.7	3.70353e+07	60	38	8	41.28	872	8892
>Cre04.g231222.t2.1	53	230.02	13.99	770.9	4.41971e+07	75	40	10	45.36	937	7098
>Cre04.g231222.t1.1	53
>Cre12.g498500.t1.2	54	227.19	13.86	762.3	5.07956e+07	62	32	4	73.38	462	16060
>gi|28269769|tpg|DAA00947.1| TPA_inf: ribosomal protein S3 (chloroplast) [Chlamydomonas reinhardtii]	55	224.92	14.48	806.2	5.59483e+07	61	46	7	47.05	712	35
>Cre10.g441400.t1.2	56	224.34	11.99	698.4	3.51772e+07	68	31	3	65.35	508	3548
>Cre12.g514850.t1.2	57	223.98	16.35	950.2	4.12416e+07	62	40	8	53.7	810	8894
>Cre06.g272050.t1.2	58	223.15	18.59	1029.4	2.64147e+07	57	34	12	62.46	626	9466
>Cre06.g258733.t2.1	59	222.78	13.38	787.9	3.31066e+07	61	35	14	49.56	686	1265
>Cre06.g258733.t1.1	59
>Cre02.g080200.t1.2	60	221.95	17.98	1016.4	4.84259e+07	87	47	22	51.67	718	12708
>Cre08.g364800.t1.2	61	220.95	14.77	827.2	4.50143e+07	68	47	12	37.06	1403	18910
>Cre07.g331550.t1.2	62	220.69	13.98	762.4	4.32624e+07	71	38	15	66.17	405	7187
>Cre03.g180750.t1.2	63	216.79	15.59	860.1	5.08672e+07	57	32	5	48.22	815	7300
>Cre12.g519180.t2.1	64	216.64	18.05	1020.2	3.80696e+07	53	31	7	33.17	1013	12028
>Cre17.g696250.t1.1	65	215.92	13.19	826.9	2.4128e+07	67	46	16	26.16	1774	5534
>Cre02.g141400.t1.2	66	214.76	18.28	1022.6	6.69263e+07	71	40	15	59.84	610	12855
>Cre16.g696000.t1.2	67	214.45	17.85	1040	2.82393e+07	42	29	2	27.13	1493	5311
>Cre01.g010900.t1.2	68	214.32	12.99	707.6	6.89458e+07	74	41	8	62.83	374	3627
>Cre16.g657200.t1.1	69	214.27	15.52	854.5	3.66283e+07	57	39	21	53.3	561	2170
>Cre07.g340350.t1.1	70	212.14	14.86	821.1	5.89627e+07	75	46	5	68.35	575	8137
>Cre09.g417150.t1.2	71	210.29	17.17	926.8	4.20376e+07	61	38	17	60.85	493	17683
>Cre11.g467547.t1.1	72	209.87	15.56	942.2	3.71657e+07	54	39	9	48.89	763	13136
>Cre02.g076250.t1.1	73	209.37	14.48	843.7	3.03728e+07	67	46	23	39.05	776	5834
>Cre12.g552200.t1.2	74	209.12	15.59	874.7	3.18327e+07	61	34	6	34.55	1010	281
>Cre09.g386650.t2.1	75	204.35	12.56	719.5	8.04809e+07	92	40	21	48.38	308	7192
>Cre09.g386650.t1.2	75
>Cre12.g537100.t1.2	76	203.17	12.23	744.6	2.91866e+07	54	36	4	35.26	1299	18130
>Cre02.g076350.t1.2	77	199.67	12.25	740.4	3.87205e+07	60	40	15	68.65	504	9679
>Cre06.g298650.t1.2	78	198.42	16.86	974.5	44036114	52	31	8	47.41	464	17236
>Cre05.g245950.t1.1	79	198.31	14.37	853.3	2.85885e+07	57	33	6	62.9	628	14683
>Cre16.g677000.t1.2	80	198.02	11.99	660	4.74021e+07	70	41	7	44.57	774	11387
>Cre09.g386400.t1.2	81	197.83	12.14	688.5	4.23421e+07	61	33	3	41	1061	16156
>Cre03.g152150.t1.2	82	196.47	16.26	962.2	1.54114e+07	48	26	4	60.77	413	12228
>Cre10.g459200.t1.2	83	195.99	14.98	890.6	4.07381e+07	61	41	13	33.76	1081	7747
>gi|28269755|tpg|DAA00933.1| TPA_inf: photosystem II P680 chlorophyll A apoprotein (chloroplast) [Chlamydomonas reinhardtii]	84	195.35	11.38	664.6	5.62653e+07	77	32	10	41.93	508	49
>Cre09.g415800.t1.2	85	193.08	14.56	877.1	1.87396e+07	50	32	9	53.29	760	16929
>Cre12.g485800.t1.2	86	192.81	19.22	1065.1	2.60621e+07	59	37	11	55.02	727	4745
>Cre15.g635650.t1.2	87	190.79	12.64	740	2.05624e+07	56	39	8	28.13	2794	10931
>Cre15.g635650.t2.1	87
>Cre12.g526800.t1.2	88	190.59	13.65	758.7	2.39123e+07	49	33	10	56.18	566	1171
>Cre06.g255100.t1.1	89	188.95	16.23	930.5	2.39875e+07	45	33	4	55.94	917	17501
>Cre06.g250200.t1.2	90	188.9	21.7	1216.9	5.37924e+07	68	28	11	62.05	390	14924
>Cre04.g216850.t1.2	91	187.37	13.01	736.1	4.64777e+07	59	36	17	60.31	451	10503
>Cre03.g190950.t1.2	91
>Cre12.g559250.t1.2	92	187.25	20.48	1107.1	3.33048e+07	64	29	14	71.43	259	14263
>Cre04.g225350.t2.1	93	186.58	14.51	834.5	2.51666e+07	47	33	4	35.61	1505	10984
>Cre04.g225350.t1.1	93
>Cre02.g078100.t1.1	94	186.43	15.35	886.5	1.83862e+07	51	29	7	30.2	1659	4096
>Cre12.g490350.t1.1	95	186.41	13.99	755.5	2.26709e+07	38	27	3	48.46	681	19165
>Cre16.g695050.t1.2	96	183.99	11.44	623.8	4.12861e+07	52	34	7	46.46	734	13031
>Cre02.g142352.t1.1	97	182.99	14.71	855.9	1.2811e+07	36	23	2	41.56	912	12027
>Cre12.g520500.t1.1	98	181.64	13.98	776.9	3.93766e+07	59	32	12	73.75	320	8393
>Cre03.g149100.t1.2	99	176.73	21.28	1169.4	52387456	63	32	8	52.32	495	1898
>Cre12.g528000.t1.2	100	174.1	12.29	675.3	40407728	58	30	8	62.59	409	6213
>Cre02.g080700.t1.2	101	172.2	11.11	637.9	4.60285e+07	63	36	9	41.31	656	13485
>Cre03.g193800.t1.1	102	170.81	10.95	692.3	5.27223e+07	60	37	6	61	500	8068
>Cre01.g013700.t2.1	103	167.84	17.1	959.6	2.5313e+07	46	22	0	88.21	280	4208
>Cre01.g013700.t1.2	103
>Cre10.g427700.t1.2	104	166.53	13.11	722.5	3.13236e+07	50	29	10	46.75	646	8468
>Cre12.g537200.t1.2	105	166.49	13.11	713.4	3.59052e+07	58	37	13	31.29	1042	18484
>Cre06.g250902.t1.1	106	166.28	14.52	847.6	2.32993e+07	42	32	5	19.49	2453	16002
>Cre06.g280050.t1.2	107	164.65	11.4	694.9	1.89161e+07	45	29	10	19.61	1861	5643
>Cre12.g485150.t1.2	108	163.85	12.61	742.8	4.57004e+07	62	35	16	54.99	371	18597
>Cre01.g004500.t1.2	109	162.73	10.25	622.9	2.35536e+07	54	32	14	61.19	487	17817
>Cre05.g234550.t2.1	110	162.34	13.65	787.3	5.10238e+07	55	32	9	53.05	377	4138
>Cre05.g234550.t1.2	110
>Cre18.g749447.t1.1	111	162.27	12.98	727.5	2.90777e+07	53	29	6	35.32	923	2273
>Cre18.g749447.t2.1	111
>Cre09.g396213.t1.1	112	162.19	13.5	702.6	3.2566e+07	52	28	6	76.98	291	11290
>Cre05.g233800.t1.2	113	161.88	13.11	710.3	3.96467e+07	46	30	5	47.25	692	6594
>Cre16.g672650.t1.2	114	161.66	12.86	718	3.9431e+07	59	37	18	58.18	275	8401
>Cre12.g509750.t1.2	115	161.62	14.11	782.6	4.08485e+07	59	27	3	73.81	485	19133
>Cre09.g393200.t1.2	116	161.05	10.57	638.2	4.20299e+07	52	33	7	55.51	663	9288
>Cre10.g417700.t1.2	117	160.86	12.86	733.1	5.78539e+07	53	37	7	60.36	386	1847
>Cre14.g633750.t1.1	118	160.78	11.21	626.2	2.05259e+07	41	32	7	32.6	1129	9171
>Cre02.g087950.t1.2	119	159.67	13.4	799.2	1.99484e+07	38	24	2	32.38	976	18925
>Cre17.g719900.t1.2	120	157.73	12.65	743.9	1.81102e+07	43	31	5	36.9	1244	18307
>Cre16.g676197.t1.1	121	156.65	13.14	744.1	1.74204e+07	36	25	3	31.33	900	4170
>Cre03.g158900.t1.2	122	156.2	17.6	1034.6	3.58214e+07	43	26	5	56.07	494	15200
>Cre06.g269050.t1.2	123	155.96	14.01	775.6	2.48536e+07	46	30	3	57.57	898	18504
>Cre43.g760497.t1.1	124	155.79	18.48	1000	1.60732e+07	40	21	7	49.08	271	14500
>Cre13.g603700.t1.2	125	155.55	18.53	1044.6	38868774	51	30	9	56.5	377	262
>Cre10.g434750.t1.2	126	154.66	16.48	867.5	4.18919e+07	51	29	9	40.18	555	15877
>Cre05.g241950.t1.2	127	154.05	11.38	638	3.0328e+07	44	24	3	87.32	276	17463
>Cre12.g548000.t1.2	128	153.94	13.2	726.1	1.15455e+07	38	27	5	20.11	2536	599
>Cre10.g439100.t1.2	129	153.58	14.79	893.2	1.86133e+07	46	31	8	58.8	551	8392
>Cre06.g278255.t1.1	130	153.49	13.35	767.9	2.11932e+07	44	36	3	52.18	1033	17460
>Cre06.g258700.t1.1	131	152.53	13.83	817.8	2.55593e+07	48	33	11	37.42	946	6017
>Cre17.g723650.t1.2	132	152.51	13.13	719.1	2.72386e+07	47	31	11	70.72	461	4920
>Cre09.g396326.t1.1	133	152.05	15.18	800.3	9.17666e+06	29	24	2	38.62	1173	13721
>Cre06.g257500.t1.2	134	151.14	14.71	884.6	2.50437e+07	38	23	7	61.13	247	17941
>Cre16.g690431.t1.1	135	150.79	18.59	1034.4	2.95187e+07	41	29	12	42.31	494	4771
>Cre16.g690431.t2.1	135
>Cre08.g362450.t1.2	136	150.45	20.1	1101.2	2.43405e+07	43	28	7	38.67	706	739
>Cre07.g325736.t1.1	137	150.17	15.48	891.7	1.83503e+07	30	21	5	50.38	530	8116
>Cre17.g720050.t1.2	138	149.5	13.77	734.3	1.65924e+07	35	23	6	35.12	689	11081
>Cre03.g177053.t1.1	139	147.85	19.05	1141.4	2.53148e+07	44	25	4	34.25	1343	19120
>Cre13.g581600.t1.2	140	147.75	11.08	643.5	2.02118e+07	46	30	5	71.08	325	10229
>Cre16.g673650.t1.1	141	147.65	16.1	949.9	1.89354e+07	45	26	8	65.4	289	11270
>Cre10.g461250.t1.1	142	147.56	12.98	724.1	1.62954e+07	29	22	2	39.36	719	15179
>Cre03.g144967.t1.1	143	147.28	12.86	728.6	3.03993e+07	35	29	5	44.44	621	5415
>Cre09.g397200.t1.2	144	146.88	12.18	683.1	2.00303e+07	42	24	8	38.57	547	16426
>Cre12.g525200.t1.2	145	146.82	12.14	676.2	3.15121e+07	42	25	4	48.31	503	14687
>Cre16.g651750.t1.2	146	145.53	13.92	811	38399894	56	33	7	34.83	1177	13667
>Cre13.g589450.t1.2	147	145.23	13.77	782.5	2.99513e+07	45	24	1	34.07	1042	16032
>Cre03.g168450.t1.2	148	145.21	12.74	737.7	1.50568e+07	31	21	1	45.22	544	8016
>Cre09.g409350.t1.2	149	145.17	16.52	879.7	12173883	29	22	10	38.19	618	14773
>Cre02.g081250.t1.2	150	145.13	12.21	732.2	20589345	42	25	4	44.95	763	507
>Cre02.g080650.t1.2	151	143.22	13.01	707.6	27229362	41	32	4	39.07	819	17339
>Cre11.g477850.t1.1	152	142.72	12.44	830.8	1.40243e+07	44	30	6	44.43	1060	13079
>gi|28269726|tpg|DAA00904.1| TPA_inf: cytochrome f (chloroplast) [Chlamydomonas reinhardtii]	153	142.29	11.77	590.2	2.92858e+07	54	26	7	59.31	317	78
>Cre12.g550850.t1.2	154	141.64	14.1	812.1	2.61913e+07	41	23	5	65.71	245	17771
>Cre12.g529950.t1.2	155	141.55	10.98	622.8	2.10548e+07	36	27	5	41.61	644	12580
>Cre03.g144847.t1.1	156	140.92	12.59	795.4	1.47636e+07	28	25	6	19.38	2523	19541
>Cre10.g461050.t1.2	157	140.56	11.22	603.1	4.28053e+07	46	30	4	50.81	616	3609
>Cre09.g416050.t1.2	158	140.14	13.58	815.7	2.66076e+07	47	26	7	55.56	441	3250
>Cre03.g190100.t1.1	159	138.15	11.11	708.6	19774329	37	27	6	40.53	718	3710
>Cre17.g725750.t1.2	160	138.12	18.47	1020.5	1.9325e+07	36	18	4	29.84	744	7093
>Cre01.g039300.t1.2	161	137.82	10.98	637.5	39445217	41	33	10	45.21	657	10694
>Cre12.g535950.t1.2	162	137.68	12.06	684.7	3.54522e+07	42	28	8	46.25	733	9166
>Cre06.g310750.t1.2	163	137.48	13.35	687.4	1.20641e+07	26	22	5	26.36	899	6083
>Cre08.g365692.t1.1	164	136.13	12.38	703.8	2.24882e+07	43	28	8	65.1	490	13279
>Cre12.g497300.t1.2	165	136.11	12.86	728	2.32567e+07	43	22	2	63.49	378	3958
>Cre06.g308250.t1.2	166	135.93	8.93	549	5.08272e+07	53	29	7	66.28	261	5071
>Cre18.g749847.t2.1	167	135.35	19.1	1053.3	1.92031e+07	31	24	8	41.43	502	4850
>Cre18.g749847.t1.1	167
>Cre17.g710150.t1.2	168	135.2	15.48	857	1.2911e+07	28	19	4	51.63	399	12037
>Cre10.g451900.t1.1	169	135.01	11.11	643.9	2.79514e+07	47	31	14	41.16	498	15732
>Cre06.g275100.t1.2	170	134.64	12.11	675.6	2.93328e+07	51	28	5	41.43	519	16333
>Cre04.g232104.t1.1	171	134.6	22.29	1238.7	1.19088e+07	33	13	3	50.58	257	10666
>Cre01.g004300.t1.2	172	134.25	11.11	652.7	3.75825e+07	58	34	15	45.85	578	8765
>Cre10.g430501.t1.1	173	133.76	20.23	1107.4	1.76031e+07	30	23	0	37.97	690	7473
>Cre16.g664550.t1.2	174	132.91	12.11	713.1	4.72698e+07	45	26	5	47.5	520	15998
>Cre11.g478800.t1.2	175	132.08	10.47	646.1	3.34443e+07	52	32	4	43.66	678	1406
>Cre06.g271200.t1.2	176	131.94	18.59	1013.9	1.1026e+07	26	20	7	41.43	589	12686
>Cre12.g508250.t1.1	177	131.13	11.14	693.5	1.5441e+07	37	27	0	17.44	2580	15187
>Cre17.g744147.t1.1	178	130.75	12.68	732.1	15799647	30	23	0	15.68	2168	9760
>Cre02.g077300.t1.2	179	130.66	11.44	656.2	3.63366e+07	47	26	11	55.56	315	15913
>Cre06.g273300.t1.2	180	130.6	10.68	599.6	2.64262e+07	42	31	5	42.29	700	6929
>Cre13.g565850.t1.1	181	130.28	16.13	907.3	2.3979e+07	37	30	7	26.75	1245	3232
>Cre08.g370601.t1.1	182	129.63	14.16	784.3	12643915	29	20	1	32.75	858	9518
>Cre08.g359350.t1.2	183	129.57	12.99	714.3	2.32391e+07	41	22	5	41.75	515	4287
>Cre03.g208100.t1.1	184	128.02	13.98	774.9	16921788	32	21	4	30.9	1136	18475
>Cre10.g443250.t1.2	185	127.87	14.13	819.2	1.94276e+07	32	21	6	36.58	555	16184
>Cre09.g387726.t1.1	186	127.55	15.48	871.5	3.64414e+07	51	21	4	52.89	433	9838
>Cre03.g149250.t1.2	187	126.81	13.67	831	1.145e+07	33	17	2	47.6	542	19457
>Cre06.g306300.t1.2	188	126.48	15.4	856.2	1.86133e+07	32	22	4	58.99	417	16470
>Cre05.g233050.t1.2	189	125.66	14.52	847.1	3.13839e+07	56	23	15	72.22	180	10772
>Cre12.g523850.t1.2	190	125.65	11.02	731.4	2.32712e+07	39	24	6	52.93	495	3103
>Cre03.g199000.t1.2	191	125.19	13.86	791.6	2.30174e+07	36	26	9	32.04	749	12647
>Cre06.g249750.t1.1	192	122.74	16.64	961	1.56039e+07	31	17	3	31.72	870	13965
>Cre10.g428750.t1.1	193	122.51	13.65	767.3	2.12975e+07	36	26	3	19.51	2183	12622
>Cre02.g085450.t1.2	194	122.05	11.47	682.4	2.88238e+07	46	23	13	47.67	365	295
>Cre12.g524400.t1.2	195	121.75	15.59	855.9	5.44798e+06	27	12	2	64.19	391	1845
>Cre17.g734100.t1.2	196	121.47	8.75	573.4	2.90939e+07	41	21	0	53.35	463	11390
>Cre03.g145967.t1.1	197	121.37	11.74	696.9	2.10938e+07	38	21	5	48.76	443	1894
>Cre01.g021600.t1.2	198	121.23	12.86	777.9	8.88566e+06	26	19	6	36.76	623	18061
>Cre01.g001100.t1.2	199	121.11	12.13	725.2	3.50826e+07	40	28	7	56.83	681	8640
>Cre06.g278148.t1.1	200	120.84	16.78	937.8	9.17551e+06	29	16	6	54.66	386	6609
>Cre15.g639150.t1.1	201	120.56	10.91	718.6	13314967	29	22	4	36.27	932	2977
>Cre10.g423250.t1.2	202	120.4	16.52	883.8	1.10896e+07	23	15	3	60.62	353	3598
>Cre17.g720250.t1.2	203	120.09	11.41	729.2	4.46569e+07	48	27	8	65	280	6622
>Cre07.g346050.t2.1	204	119.83	11.36	639.8	2.60877e+07	33	21	3	44.47	407	1738
>Cre07.g346050.t1.2	204
>Cre10.g429100.t1.2	205	119.63	9.13	567.5	1.69808e+07	35	24	7	47.99	546	5701
>Cre06.g278210.t1.1	206	119.59	15.46	866.9	1.83864e+07	32	23	10	43.83	600	10358
>Cre15.g643550.t1.2	207	119.35	12.38	668.2	3.65012e+07	42	28	13	64.53	296	12182
>Cre09.g394399.t1.1	208	119	14.48	841.4	8.55238e+06	25	19	2	33.71	792	144
>Cre05.g242300.t1.2	209	118.72	12.07	691.7	1.98604e+07	32	21	6	46.74	567	2861
>Cre17.g705000.t1.2	210	118.39	12.2	693.5	15052270	25	19	4	41.11	613	17423
>Cre09.g400650.t1.2	211	118.02	15.87	853.8	5.84426e+07	38	26	8	60.48	248	13755
>Cre07.g338451.t1.1	212	117.54	12.22	698.8	1.43671e+07	28	17	3	41.83	404	15537
>Cre02.g118500.t1.1	213	117.16	14.39	803.1	1.83926e+07	33	19	5	20.57	982	12475
>Cre07.g318750.t1.2	214	117	10.97	660.1	2.94826e+07	44	25	9	57.1	373	17102
>Cre01.g034400.t1.1	215	116.62	13.29	756.7	3.22787e+07	37	22	5	60.81	370	11479
>Cre09.g386758.t1.1	216	116.45	11.11	632.5	24255458	43	29	8	48.61	683	11159
>Cre02.g088000.t1.2	217	116.1	17.1	958	1.86328e+07	21	19	2	57	307	4731
>Cre09.g416350.t1.2	218	115.85	10.34	591.6	31120001	34	20	3	53.59	334	327
>Cre09.g416750.t1.2	219	115.7	12.55	738.7	2.12665e+07	35	23	6	56.84	526	16961
>Cre06.g261800.t1.2	220	115.18	12.56	725.8	1.13483e+07	25	17	4	44.38	374	18408
>Cre12.g548950.t1.2	221	115.12	18.52	1097.6	2.02736e+07	39	17	7	61.45	249	10430
>Cre12.g548400.t1.2	221
>Cre15.g635850.t2.1	222	114.44	12.56	703.8	1.81202e+07	32	20	8	52.47	324	3010
>Cre09.g411900.t1.1	223	114.28	12.98	728.5	23456350	30	22	1	53.39	487	4320
>Cre04.g217921.t1.1	224	114.2	11.22	620.6	1.15305e+07	27	22	1	36.13	966	9498
>Cre03.g172950.t1.2	225	113.86	13	843.3	2.07387e+07	33	19	4	33.33	525	14208
>Cre06.g273850.t1.2	226	113.74	11.58	775.7	5.1558e+07	42	27	13	67.97	153	2962
>Cre06.g275800.t1.2	226
>Cre17.g709150.t1.2	226
>Cre06.g274250.t1.2	226
>Cre06.g268100.t1.2	226
>Cre06.g265400.t1.2	226
>Cre06.g268250.t1.2	226
>Cre06.g266750.t1.2	226
>Cre06.g274750.t1.2	226
>Cre06.g264800.t1.2	226
>Cre06.g278125.t1.1	227	113.56	13.47	767.4	1.24526e+07	30	19	1	25.2	1238	15356
>Cre17.g701700.t1.2	228	113.49	12.16	757.9	2.0301e+07	41	27	14	73.07	401	4994
>Cre17.g701700.t2.1	228
>Cre04.g214500.t1.1	229	113.2	10.41	624.9	2.09512e+07	36	19	4	52.82	443	9452
>Cre16.g688050.t1.1	230	112.88	13.11	701.2	1.98784e+07	36	24	4	49.5	503	18679
>Cre12.g533050.t1.2	231	112.78	12.86	752.7	8.35579e+06	19	14	1	29.59	676	13993
>Cre03.g189950.t1.2	232	112.46	11.11	637.4	2.59375e+07	37	24	4	44.54	577	12748
>Cre03.g158750.t1.1	233	112.11	10.21	595.9	1.87709e+07	29	21	3	41.75	570	4046
>Cre02.g143050.t1.2	234	112.02	13.14	729	3.15828e+07	25	14	1	80.73	109	16993
>Cre02.g111800.t1.2	235	111.95	12.21	706.3	9.42999e+06	28	16	1	63.47	438	18213
>Cre11.g481500.t1.2	236	111.11	12.21	669.1	1.2875e+07	23	15	0	47	483	19017
>Cre09.g417200.t1.2	237	110.98	16.77	912.7	15654473	28	14	1	59.52	420	1653
>Cre14.g619133.t1.1	238	110.88	12.01	681.3	2.85641e+07	42	24	6	39.06	635	10654
>Cre14.g617450.t1.2	239	110.35	12.52	721.8	2.03269e+07	33	20	6	65.14	241	12523
>Cre14.g616600.t1.2	240	110.26	12.29	705.1	7.93447e+06	28	17	2	25.93	1049	18133
>Cre03.g160500.t1.2	241	109.4	10.98	657.4	2.60336e+07	38	23	4	43.99	591	1019
>Cre12.g553100.t2.1	242	107.86	15.96	933.7	1.01141e+07	23	15	2	21.24	1502	1385
>Cre06.g293582.t1.1	243	107.26	12.56	726.1	23070879	42	26	7	50.62	482	8827
>Cre06.g278222.t1.1	244	106.87	13.86	754.4	1.40691e+07	25	17	2	44.34	318	12499
>Cre09.g400050.t1.1	245	105.78	13.19	677.2	1.14876e+07	31	19	9	27.55	588	2783
>Cre09.g393358.t1.1	246	105.26	11.86	652.3	2.35404e+07	33	20	6	47.37	361	1604
>Cre19.g751197.t1.1	247	104.94	11.99	673.2	7.53692e+06	25	16	2	18.05	1546	3029
>Cre03.g190500.t1.2	248	104.52	8.73	546.9	1.9777e+07	34	26	6	34.29	907	15927
>Cre06.g278170.t1.1	249	104.35	14.31	826.6	1.20687e+07	19	15	1	15.32	1299	12074
>Cre12.g517900.t1.1	250	104.27	17.48	982.1	1.27141e+07	28	20	5	24.68	1029	7584
>Cre07.g343700.t1.2	251	104.11	11.47	663.9	1.70721e+07	31	20	1	50.89	450	8335
>Cre08.g372450.t1.2	252	103.46	14.1	837.8	3.38162e+07	39	20	1	64.82	199	14757
>Cre17.g703700.t1.1	253	103.46	11.06	627.5	2.26257e+07	33	22	8	56.77	421	4537
>Cre16.g669550.t1.2	254	102.95	14.4	826.5	7.43935e+06	21	15	5	34.4	721	16458
>Cre10.g441200.t1.2	255	102.94	13.56	755.8	1.1446e+07	33	21	5	30.16	1018	2697
>Cre10.g462250.t1.2	256	102.85	11.11	614.2	1.48982e+07	31	19	4	64.09	337	5752
>Cre06.g288700.t1.2	257	102.8	12.38	657.9	1.79549e+07	32	23	2	25.84	1095	7385
>gi|28269788|tpg|DAA00966.1| TPA_inf: photosystem II 44 kDa reaction center protein (chloroplast) [Chlamydomonas reinhardtii]	258	102.78	14.11	768.5	2.53032e+07	38	20	7	32.1	461	18
>Cre09.g388467.t1.1	259	102.75	12.61	746.5	2.16679e+07	31	18	3	44.12	442	2087
>Cre01.g011000.t1.2	260	102.57	12.33	673.1	3.34625e+07	34	17	1	50.67	223	12720
>Cre15.g635600.t1.2	261	101.97	15.45	932.9	9.93094e+06	35	17	10	64.68	201	2332
>Cre07.g314650.t1.2	262	101.85	13.17	706	1.38484e+07	27	21	3	47.71	415	4269
>Cre09.g386735.t1.1	263	101.48	16.78	953.4	7.04117e+06	23	14	3	50.88	623	8158
>Cre16.g676350.t1.1	264	101.07	13.23	791.7	9360208	25	19	5	29.22	1290	15036
>Cre12.g498900.t1.2	265	101.05	14.35	807	3.10253e+07	43	21	3	69.59	194	164
>Cre14.g630847.t1.1	266	100.64	14.29	776.1	1.5698e+07	27	15	4	61.15	399	12103
>Cre06.g294950.t1.1	267	100.38	11.53	698.7	1.49676e+07	23	17	5	47.06	374	12788
>Cre02.g143250.t1.2	268	100.16	13.11	708.2	1.94372e+07	34	21	3	52.49	341	9454
>Cre13.g604650.t2.1	269	99.99	11.35	682.7	3.83673e+07	40	23	4	45.22	387	16284
>Cre13.g604650.t1.2	269
>Cre14.g630100.t1.2	270	99.97	11.2	595.3	30893035	45	19	3	66.97	218	15117
>gi|28269732|tpg|DAA00910.1| TPA_inf: Clp protease proteolytic subunit (chloroplast) [Chlamydomonas reinhardtii]	271	99.85	18.65	1032.2	7.02027e+06	19	14	1	34.73	524	72
>Cre03.g192850.t1.2	272	99.59	13.34	706	1.35368e+07	25	18	3	25.07	1093	6159
>Cre17.g741450.t1.2	273	99.18	14.99	839.4	7.46545e+06	25	18	3	45.78	581	386
>Cre17.g727700.t1.1	274	99.08	11.22	631.3	9.65931e+06	23	18	3	30.02	826	1000
>Cre03.g197500.t2.1	275	98.39	13.33	717.7	9.12535e+06	22	15	3	55.04	456	6073
>Cre03.g197500.t1.2	275
>Cre01.g013600.t1.1	276	98.31	15.93	933.6	3.75297e+06	22	13	1	15.26	1599	917
>Cre12.g500500.t2.1	277	97.36	11.22	653	2.70912e+07	31	18	5	49.35	387	4454
>Cre12.g500500.t1.1	277
>Cre02.g118300.t1.2	278	97.05	10.36	599.6	9326291	24	18	4	29.58	737	5372
>Cre09.g394436.t1.1	279	96.89	12.99	731.2	2.98571e+07	38	22	3	20.05	763	7215
>Cre01.g007774.t1.1	280	96.59	11.01	607.8	1.02797e+07	27	14	2	25.48	734	862
>Cre02.g097650.t1.2	281	96.54	13.99	752.8	7.32012e+06	24	15	5	33.49	421	18697
>Cre06.g273413.t1.1	282	95.53	15.77	881.1	1.83526e+07	33	21	4	27.44	900	16637
>Cre03.g189800.t1.2	283	95.42	10.98	609.5	1.6966e+07	32	18	2	50.36	413	16957
>Cre07.g332300.t1.2	284	95.2	16.35	909.5	1.73612e+07	27	16	0	28.4	1176	9076
>Cre13.g566650.t2.1	285	95.15	11.1	683	2.53171e+07	31	21	1	43.6	672	11906
>Cre12.g554800.t1.2	286	95.14	12.56	679.1	16850752	30	19	7	33.33	375	3952
>Cre16.g662902.t1.1	287	95.1	16.4	944.2	3687373	14	9	2	25.31	565	14783
>Cre01.g057061.t1.1	288	94.88	14.65	817.6	4.27242e+06	16	12	2	27.93	999	1325
>Cre02.g091050.t1.2	289	94.24	13.76	845.7	10574323	25	18	7	42.82	390	13144
>Cre06.g254400.t1.1	290	94.22	11.29	674.7	1.10859e+07	20	16	1	39.39	589	19538
>Cre12.g534800.t1.1	291	94.16	11.99	672.8	1.85258e+07	32	20	4	24.54	1039	11156
>Cre12.g494100.t1.1	292	94.05	13.13	759.7	5936649	25	16	1	19.83	1321	2382
>Cre12.g539100.t1.1	293	94	11.99	696.4	1.64111e+07	19	14	2	25.04	623	16007
>Cre12.g537800.t1.2	294	93.76	10.21	596.6	5.58467e+07	40	31	7	66.11	239	14145
>Cre11.g476750.t1.2	295	93.72	11.11	666.8	26918677	31	23	12	34.97	346	14804
>Cre12.g538500.t1.1	296	93.56	12.65	723.7	1.03969e+07	23	14	3	32.32	724	14495
>Cre13.g568650.t1.2	297	93.2	12.29	667.3	3.51199e+07	42	24	7	52.12	259	7374
>Cre11.g468450.t1.2	298	93.02	18.23	1027.4	7.18844e+06	20	15	7	70.41	169	18779
>Cre17.g718500.t1.1	299	92.98	9.24	575.5	1.34392e+07	27	16	4	24.96	677	9786
>gi|28269762|tpg|DAA00940.1| TPA_inf: ribosomal protein S9 (chloroplast) [Chlamydomonas reinhardtii]	300	92.83	12.68	735.7	9553074	19	14	7	53.4	191	42
>Cre03.g185550.t1.2	301	92.13	9.69	586.7	1.67197e+07	23	19	7	34.55	385	10917
>Cre05.g234639.t1.1	302	92.12	12.35	744.9	1.4105e+07	26	19	6	43.35	526	9918
>Cre17.g734548.t1.1	303	91.6	9.02	596	1.77234e+07	23	19	2	19.34	967	5453
>Cre07.g324200.t1.2	304	91.45	11.96	633.3	1.59297e+07	19	16	1	24.32	666	19433
>Cre08.g384000.t1.1	305	91.44	15.4	868	3.5043e+06	20	15	2	24.88	1869	8579
>Cre11.g481450.t1.2	306	90.63	12.86	708	2.50035e+07	29	13	5	45.45	209	14737
>Cre06.g278185.t1.1	307	90.44	13.65	780.8	2.274e+07	28	20	2	39.12	478	10448
>Cre09.g396650.t1.2	308	90.4	11.14	625.5	9.11777e+06	17	14	4	25.51	792	10598
>Cre17.g734900.t1.2	309	90.39	12.48	706.3	1.1197e+07	20	14	2	36.15	556	2028
>Cre17.g734900.t2.1	309
>Cre16.g675650.t1.2	310	90.38	17.1	981.6	2.25423e+07	29	20	3	41.77	553	16051
>Cre12.g503300.t1.2	311	90.28	12.55	692.4	6301035	18	10	2	23.5	651	1655
>Cre16.g683793.t1.1	312	90.06	15.79	924.7	8.74158e+06	21	16	3	27.8	838	12346
>Cre02.g079550.t1.2	313	89.98	11.86	694.6	8.80613e+06	19	15	4	24.42	868	7778
>Cre11.g479250.t1.2	314	89.79	11.98	667.2	9.63664e+06	17	13	2	42.4	533	10585
>Cre12.g500150.t1.1	315	89.64	12.98	725.5	1.04772e+07	23	18	4	43.07	534	11505
>Cre03.g143887.t1.1	316	89.57	10.44	606.6	1.51589e+07	33	22	8	40.67	595	2042
>Cre12.g522450.t1.2	317	89.55	18.1	1036.8	8.80169e+06	20	17	6	21.33	1313	5250
>Cre12.g483700.t2.1	318	89.44	11.07	559.4	1.96689e+07	30	21	0	52.09	382	2547
>Cre12.g483700.t1.2	318
>Cre01.g034000.t1.2	319	89.35	12.65	747.4	9.58442e+06	32	15	2	27.57	896	2304
>Cre06.g282000.t1.1	320	89.11	14.04	891.6	8.51372e+06	24	18	3	20.4	1255	3855
>Cre06.g282000.t2.1	320
>gi|28269758|tpg|DAA00936.1| TPA_inf: ribosomal protein S2 (chloroplast) [Chlamydomonas reinhardtii]	321	89.05	13.13	777.6	2.19851e+07	36	28	7	39.65	570	46
>Cre16.g653700.t1.1	322	89.04	10.22	605.7	7.82901e+06	24	17	5	17.16	1218	8487
>Cre07.g335400.t1.1	323	88.97	11.77	690.7	9.97611e+06	23	15	1	32.92	647	7377
>Cre05.g247450.t1.2	324	88.76	19.29	1165.8	4.59538e+06	22	13	4	32.66	891	7121
>Cre06.g278163.t1.1	325	88.6	12.86	702	2.01801e+07	23	15	5	39.57	460	208
>Cre09.g410700.t1.2	326	88.44	10.99	610	1.38953e+07	29	19	8	54.22	415	3317
>Cre07.g344400.t1.2	327	88.26	16.68	923.3	1.61135e+07	25	12	1	37.13	509	18837
>Cre10.g439150.t1.2	328	88.26	13.67	838.1	8.08067e+06	20	14	1	50.7	428	14000
>Cre05.g245158.t1.1	329	88.15	10.77	642.6	1.0338e+07	21	14	2	36.05	724	15030
>Cre10.g439900.t1.2	330	88.1	12.1	707.5	1.93457e+07	31	19	5	23.93	1124	14281
>Cre09.g389689.t1.1	331	86.93	11.98	694.6	1.34439e+07	30	17	5	41.62	370	13412
>Cre09.g394750.t1.2	332	86.86	11.55	714.8	1.57754e+07	31	17	6	43.12	436	1559
>Cre14.g625400.t1.1	333	86.8	11.23	668.3	1.02275e+07	24	15	5	41.22	427	17060
>Cre01.g053000.t1.2	334	86.75	11.22	628.7	9.54071e+06	19	16	5	26.69	723	637
>Cre16.g676600.t1.1	335	86.69	19.29	1062.7	7.29696e+06	15	13	1	37.86	457	7397
>Cre03.g169400.t1.2	336	86.62	12.88	789.7	1.12384e+07	23	17	9	45.12	328	3508
>Cre01.g012350.t1.2	337	86.55	11.18	675.1	7.68047e+06	21	16	1	18.97	1513	18244
>Cre07.g352350.t1.2	338	86.54	13.22	736.6	7.81123e+06	19	13	3	18.24	1058	13380
>Cre05.g242858.t1.1	339	86.43	13.11	718.8	1.00289e+07	29	18	1	15.11	2475	11136
>Cre09.g402500.t1.2	340	86.29	11.16	719.6	1.10552e+07	24	17	5	24.48	862	17177
>Cre14.g614300.t1.2	341	86.25	11.19	639.2	1.51556e+07	23	18	3	43.39	507	14185
>Cre03.g146527.t1.1	342	85.87	10.07	590.7	1.32683e+07	16	14	0	30.12	664	14102
>Cre06.g261450.t1.2	343	85.38	12.14	661.8	9.51089e+06	19	14	4	50.84	179	12893
>gi|32880376|tpg|DAA01471.1| TPA_inf: photosystem I P700 chlorophyll A apoprotein A1 (chloroplast) [Chlamydomonas reinhardtii]	344	85.36	9.44	575.8	5.89986e+07	32	17	4	18.11	751	11
>Cre07.g313122.t1.1	345	84.94	13.69	842.8	8.95908e+06	22	13	1	31.32	1057	6939
>Cre06.g259900.t1.2	346	84.92	12.21	652.7	2.61722e+07	48	21	9	50.84	358	2240
>Cre16.g685550.t1.2	347	84.66	11.73	702.3	10692285	32	18	8	53.76	359	18052
>Cre01.g007051.t1.2	348	84.56	11.99	667.6	3.07889e+07	59	12	1	55.47	128	1594
>Cre02.g080350.t1.1	349	84.02	11.99	734.3	7.96761e+06	22	15	5	26.88	945	860
>Cre07.g331900.t1.2	350	84.02	9	582.4	3.071e+07	30	20	7	58.94	151	16691
>Cre17.g697450.t1.2	351	83.78	9.51	569.8	1.27333e+07	22	18	5	31.51	530	426
>Cre01.g002500.t1.2	352	83.78	8.53	556.1	2.86535e+07	32	19	2	60.91	243	882
>Cre07.g336200.t1.1	353	83.7	12.35	700.9	1.05433e+07	22	15	0	20.22	1335	19465
>Cre01.g021251.t1.1	354	83.44	10.42	578.6	1.00146e+07	19	14	3	31.5	508	6397
>Cre07.g323450.t1.2	355	83.4	8.47	544.8	9.292e+06	31	18	3	30.86	972	1509
>Cre01.g038400.t1.2	356	83.27	11.22	631.7	2.82838e+07	31	20	2	48.1	420	14504
>Cre12.g530650.t1.1	357	83.1	11.23	668.8	3.97536e+07	41	22	8	43.42	380	2209
>Cre12.g507400.t1.2	358	83.08	11.07	646.9	9.80738e+06	24	15	5	31.29	700	15432
>Cre06.g282500.t1.2	359	82.82	10.41	584.6	33965316	34	23	5	61.9	147	16757
>Cre01.g023350.t1.1	360	82.59	11.22	603.9	1.18195e+07	24	15	3	24.51	669	14177
>Cre12.g497350.t1.1	361	82.32	10.73	666.2	4.57321e+06	20	16	5	16.16	1801	4373
>Cre17.g726750.t1.2	362	82.32	14.35	835.9	1.4693e+07	29	19	5	36.25	502	19474
>Cre01.g000900.t1.2	363	82.28	14.23	848.4	6.73596e+06	17	10	1	30.33	488	2110
>Cre07.g312900.t1.1	364	82.22	12.59	714.5	4.22523e+06	25	17	6	18.78	2109	19144
>Cre24.g755497.t1.1	365	82.21	15.46	929.9	7.37318e+06	18	10	2	41.9	358	2961
>Cre18.g749497.t1.1	366	82.11	14.77	841.7	6.6194e+06	14	12	2	33.41	461	13568
>Cre10.g433000.t1.1	367	81.83	10.98	649.8	9.09193e+06	16	14	0	25.79	1109	10519
>Cre17.g724200.t1.2	368	81.67	8.73	528	1.60399e+07	25	18	1	38.68	468	15050
>Cre07.g333150.t1.2	369	81.42	10.38	616.2	9.3639e+06	25	16	4	64.29	252	1508
>Cre09.g402450.t1.2	370	81.37	12.46	737.1	9.68835e+06	26	18	7	58.21	414	5185
>Cre07.g350500.t1.2	371	81.36	19.17	1096.2	9.07997e+06	18	11	1	20.23	974	622
>Cre12.g498250.t1.2	372	81.34	13.77	757.6	2.41334e+07	30	20	14	63.31	139	3142
>Cre03.g156900.t1.2	373	81.24	17.29	989.6	1.5145e+07	17	11	2	50.37	268	7645
>gi|32880374|tpg|DAA00949.2| TPA_inf: photosystem I P700 chlorophyll A apoprotein A2 (chloroplast) [Chlamydomonas reinhardtii]	374	81.2	10.29	595.5	2.41734e+07	24	14	4	18.1	735	13
>Cre04.g229300.t1.1	375	80.8	12.04	683.6	1.46993e+07	25	16	4	47.55	408	2271
>Cre02.g075700.t1.2	376	80.59	10.38	614	3.30259e+07	34	18	5	44	200	921
>Cre12.g500550.t1.2	377	80.35	13.11	732	9.74768e+06	19	16	2	33.53	838	9935
>Cre03.g175400.t1.2	378	80.15	10.23	597.2	19071747	32	18	5	30.96	646	17790
>Cre17.g727950.t1.1	379	80.14	16.11	885.5	1.51784e+07	22	17	4	24.76	1034	3405
>Cre01.g026550.t1.1	380	79.92	11.23	632	1.61302e+07	27	20	4	42.33	567	1078
>Cre05.g230850.t1.1	381	79.85	12.77	748.4	1.37824e+07	23	14	0	38.52	636	18425
>Cre13.g603225.t1.1	382	79.82	12.98	714.8	5.48087e+06	17	14	4	33.5	412	11138
>Cre01.g016514.t1.1	383	79.75	14.11	767.7	1.79156e+07	33	19	5	41.54	585	9006
>Cre04.g229700.t1.2	384	79.38	18.59	1072.1	1.00321e+07	16	9	1	33.76	474	4872
>Cre16.g675350.t1.1	385	79.34	17.4	963.1	5.40111e+06	15	12	1	14.68	1492	4811
>Cre12.g488850.t1.1	386	79.24	8.75	539.6	1.06547e+07	20	17	4	14.89	1162	3490
>Cre12.g488850.t2.1	386
>Cre01.g055453.t1.1	387	79.21	10.21	585.9	1.17185e+07	21	17	4	44.31	492	1782
>Cre06.g298350.t1.2	388	79.2	11.65	679.4	1.41208e+07	25	16	4	39.06	425	9388
>Cre06.g269450.t1.2	389	79.03	12.86	724.3	1.37614e+07	21	13	1	64.31	283	10033
>Cre12.g513950.t1.2	390	78.99	12.77	730.9	7.37626e+06	16	14	2	49.58	482	5740
>Cre02.g089100.t1.2	391	78.79	12.14	696.5	1.71335e+07	25	16	0	41.29	511	1739
>Cre06.g306601.t1.1	392	78.62	11.53	682	10770792	25	14	3	31.47	626	15399
>Cre03.g193850.t1.2	393	78.38	9.03	605.6	1.87236e+07	31	16	6	43.77	329	11645
>Cre06.g272800.t1.2	394	77.85	11.21	601.3	1.90874e+07	35	19	4	54.81	208	1404
>Cre01.g050950.t1.2	395	77.68	8.37	614.9	1.14557e+07	22	15	2	33.53	504	17648
>Cre01.g004350.t1.2	396	77.59	13.59	790.3	1.05505e+07	24	16	2	26.32	893	5912
>Cre11.g468050.t1.2	397	77.29	12.21	680.5	8.28076e+06	13	10	3	27.92	394	12895
>Cre07.g314900.t1.1	398	77.22	11.19	605.8	1.89496e+07	26	19	1	24.35	731	3080
>Cre12.g498550.t1.1	399	76.9	12.23	738.6	1.0411e+07	20	12	3	40.18	326	2078
>Cre09.g387171.t1.1	400	76.79	9.56	584.5	1.82771e+07	26	20	3	53.87	310	5815
>Cre09.g387171.t2.1	400
>Cre07.g321200.t1.2	401	76.76	13.56	769.6	5.9737e+06	16	11	0	22.18	771	10363
>Cre07.g321200.t2.1	401
>Cre13.g572900.t1.1	402	76.72	11.25	673.1	1.26524e+07	18	13	1	25.58	778	3463
>Cre16.g656400.t1.2	403	76.52	13.11	724.8	8.63916e+06	18	13	5	34.45	479	6788
>Cre12.g500950.t1.2	404	76.42	12.38	671.5	7.62482e+06	17	12	3	40.87	345	17956
>Cre03.g194400.t1.2	405	76.31	17.59	980.3	7.51013e+06	13	9	1	39.51	324	11772
>Cre03.g194350.t1.2	406	75.6	14.59	826.7	15510340	30	22	1	37.27	652	4389
>Cre07.g338050.t1.2	407	75.58	12.08	660.3	1.96497e+07	19	11	1	33.33	366	3088
>Cre17.g705400.t1.2	408	75.49	15.17	858.8	8.72263e+06	19	13	1	57.43	249	384
>Cre02.g083950.t1.1	409	75.44	13.38	765.6	6.26168e+06	13	11	2	65.44	298	9298
>Cre07.g356600.t1.2	410	75.32	10.86	603.6	1.42299e+07	24	16	5	22.48	774	13580
>Cre19.g750547.t1.1	411	75.01	9.05	566.8	9.54578e+06	23	16	1	35.59	635	851
>Cre19.g750547.t2.1	411
>Cre19.g750547.t4.1	411
>Cre19.g750547.t3.1	411
>Cre09.g388750.t1.2	412	74.99	11.06	627.1	6.42181e+06	16	14	3	32.5	640	14011
>Cre07.g340050.t1.1	413	74.44	12.98	712.9	1.41087e+07	18	12	0	18.17	798	8225
>Cre05.g245900.t1.2	414	74.33	11.23	621.9	1.2492e+07	24	17	5	36.62	396	709
>Cre06.g296700.t1.2	415	74.19	11.17	644.2	8.29695e+06	17	11	2	28.22	567	3160
>Cre16.g673852.t1.1	416	73.96	9.02	573.8	1.02598e+07	22	16	4	19.4	974	9271
>Cre11.g476325.t1.1	416
>Cre01.g044600.t1.2	417	73.84	14.11	786.6	2.20149e+06	11	8	2	11.94	1441	16530
>Cre03.g182950.t1.2	418	73.7	13.72	813.4	7.77129e+06	18	10	1	20.74	704	19007
>Cre06.g273600.t1.2	419	73.65	13.96	756.7	9791768	12	8	1	28.02	182	8785
>Cre01.g048950.t1.2	420	73.32	15.77	875.8	1.58669e+07	25	15	1	34.82	514	14932
>Cre08.g359750.t1.2	421	73.23	9.25	577.9	3.83396e+07	32	19	4	61.05	190	8064
>Cre08.g359750.t2.1	421
>Cre02.g104650.t1.1	422	73.22	11.16	602.8	8.23424e+06	24	15	0	21.01	1185	8656
>Cre02.g104650.t2.1	422
>Cre12.g546700.t2.1	423	73.17	11.68	687	5.18947e+06	15	10	1	17.31	965	1481
>Cre12.g546700.t1.1	423
>Cre12.g484000.t1.2	424	73.07	12.01	675.9	1.59731e+07	18	12	3	36.26	455	8835
>Cre13.g569350.t1.2	425	72.94	15.59	857.3	4754585	17	10	2	49.05	367	14527
>Cre12.g529600.t1.2	426	72.62	13.56	840.7	4.38804e+06	13	11	0	11.68	1909	1841
>Cre01.g019250.t1.2	427	72.33	11.87	676.5	8.15367e+06	15	11	0	34.37	384	17081
>Cre02.g114600.t1.2	428	72.32	15.98	893.4	1.23175e+07	17	11	3	57.58	198	5408
>Cre12.g508050.t1.2	429	72.3	11.19	622	4153723	17	12	1	13.17	1663	17288
>Cre11.g467781.t1.1	430	72.26	13.77	785.1	1.28328e+07	18	12	2	26.94	605	9359
>Cre13.g581650.t1.2	431	72.2	14.11	786.6	1.46788e+07	27	13	6	51.23	162	12741
>Cre12.g533351.t1.1	432	72.04	10.77	609.3	9.30258e+06	21	15	1	22.7	1053	11688
>Cre09.g396252.t1.1	433	71.94	13.46	792.6	16452892	20	15	5	35.02	514	5422
>Cre14.g632775.t1.1	434	71.8	13.77	761.2	1.66155e+07	22	15	3	36.84	494	11457
>Cre16.g679550.t1.1	435	71.79	13.52	771.9	5.13274e+06	11	9	3	32.83	332	11372
>Cre11.g478156.t1.1	436	71.63	17.36	1001.6	9.26298e+06	17	10	1	31.2	859	13292
>Cre11.g478156.t2.1	436
>Cre15.g638500.t1.2	437	71.26	12.34	642.1	3.34806e+06	15	10	5	30.25	314	4519
>Cre01.g042550.t1.1	438	71.15	12.42	801.6	8.41855e+06	17	14	2	26.85	972	17519
>Cre03.g179860.t1.1	439	71.12	13.68	785	9.76999e+06	19	13	2	24.73	918	5318
>Cre06.g257601.t1.2	440	71.05	12.44	716.8	1.0113e+07	20	11	1	52.77	235	1683
>Cre12.g502200.t1.2	441	71.02	12.11	653.9	1.71534e+07	22	14	0	18.84	828	14688
>Cre16.g689647.t1.1	442	70.88	9.97	600	5.11212e+06	15	11	2	17.19	1053	10126
>Cre07.g325500.t1.1	443	70.82	9.07	545.2	7781319	21	13	1	13.51	1399	19204
>Cre05.g234638.t1.1	444	70.72	16.99	909.5	8.33104e+06	17	12	2	25.08	598	2687
>Cre01.g055408.t1.1	445	70.71	12.11	698.9	1.39325e+07	17	11	1	22.32	699	15961
>Cre12.g529651.t1.1	446	70.68	8.35	534.4	3.5889e+07	38	19	5	56.99	193	18590
>Cre12.g529500.t1.2	447	70.65	10.1	595.5	10253175	19	14	2	18.37	882	764
>Cre06.g259100.t1.1	448	70.5	11.21	636.2	4.94597e+06	18	14	1	17.94	1304	2453
>Cre02.g102250.t1.2	449	70.49	8.32	524.7	28467886	36	18	3	55.61	187	13298
>Cre03.g158000.t1.2	450	70.45	12.88	764.8	6802202	20	14	6	40.39	463	13514
>Cre09.g402775.t1.1	451	70.41	10.65	637	1.63112e+07	29	16	0	31.62	778	10415
>Cre09.g416150.t1.2	452	70.38	13.11	718.8	1.03116e+07	15	10	1	47.34	207	7592
>Cre10.g436550.t1.2	453	70.34	10.62	634.7	8.81814e+06	18	16	10	58.67	317	16965
>Cre17.g726050.t1.2	454	70.15	15.32	912.5	6.92093e+06	17	9	1	30.29	515	10169
>Cre16.g670300.t1.2	455	70.13	11.86	660.2	6531520	18	11	2	16.85	801	13556
>Cre16.g670300.t2.1	455
>Cre03.g199647.t1.1	456	69.84	12.25	677.6	8.14113e+06	14	12	2	39.6	399	4567
>Cre02.g104900.t1.2	457	69.51	10.99	628.4	1.08326e+07	17	12	1	28.64	391	5804
>Cre12.g558650.t1.1	458	69.48	11.98	698.8	1.09694e+07	22	15	2	41.97	691	12692
>Cre14.g621751.t1.1	459	69.44	11.82	708.5	7.10488e+06	17	11	1	24.01	887	10922
>Cre01.g036600.t1.2	460	69.43	11.86	652.4	3.162e+06	12	11	1	23.45	708	8935
>Cre14.g616100.t1.1	461	69.33	13.14	740.2	1.04774e+07	17	13	3	27.62	420	5938
>Cre02.g088900.t1.2	462	69.19	11.22	635.4	2.15042e+07	26	17	6	43.43	297	3256
>gi|28269746|tpg|DAA00924.1| TPA_inf: CF1 ATP synthase epsilon subunit (chloroplast) [Chlamydomonas reinhardtii]	463	69.18	17.48	956.6	1.14313e+07	17	10	6	82.98	141	58
>Cre06.g273700.t1.2	464	69.12	10.99	640.1	1.4517e+07	27	14	1	33.75	403	4907
>Cre10.g456050.t2.1	465	69.04	13.5	836.1	8.21536e+06	14	9	1	44.28	201	13623
>Cre10.g456050.t1.2	465
>Cre17.g730950.t1.2	466	68.76	12.11	678.1	9.10128e+06	21	16	2	22.39	786	15946
>Cre11.g467535.t1.1	467	68.51	11.15	614.9	8.26336e+06	22	14	4	33.41	416	8403
>Cre09.g388500.t1.2	468	68.46	14.14	783	4.27681e+06	11	9	1	15.83	834	5688
>Cre12.g513150.t1.2	469	68.42	13.31	754.3	5.4682e+06	18	10	1	23.55	484	2016
>Cre03.g145647.t1.1	470	68.25	12.86	726.2	3.42621e+06	17	12	3	15.23	2804	15781
>Cre02.g097900.t1.2	471	68.16	12.29	652	2.44077e+07	24	15	4	46.73	428	4077
>Cre12.g507150.t1.2	472	67.96	13.12	714.1	5.71002e+06	12	12	2	32.68	306	4371
>Cre08.g358562.t1.1	473	67.79	14.11	861.1	1.61383e+07	16	9	0	68.98	216	6514
>Cre11.g467723.t1.1	474	67.76	14.41	824.9	1.00379e+07	19	10	2	23.13	454	154
>Cre11.g467723.t2.1	474
>Cre01.g054800.t1.2	475	67.73	14.11	751.5	6.53709e+06	17	11	1	17.53	1272	7594
>Cre06.g306850.t1.2	476	67.61	17.35	981	4.45098e+06	15	9	1	30.36	504	11813
>Cre17.g725200.t1.2	477	67.5	9.23	569.2	1.07162e+07	22	15	3	15.36	1419	5921
>Cre14.g615950.t1.1	478	67.5	11.62	667.5	1.38819e+07	25	17	0	20.32	1073	3257
>Cre48.g761197.t1.1	479	67.36	12.01	676.2	1.83667e+07	16	10	1	37.84	259	15564
>Cre17.g701200.t2.1	480	67.32	8.78	530.7	2.88945e+07	23	15	1	65.69	137	5431
>Cre17.g701200.t1.2	480
>gi|28269737|tpg|DAA00915.1| TPA_inf: ribosomal protein L2 (chloroplast) [Chlamydomonas reinhardtii]	481	67.3	11.86	651.1	2.19199e+07	34	18	4	58.99	278	67
>Cre17.g723250.t1.2	482	67.19	10.1	688.9	9.93423e+06	17	13	2	11.68	1319	12178
>Cre04.g213250.t1.2	483	67.06	12.86	709.7	6.09954e+06	18	13	6	42.77	332	413
>Cre01.g029650.t1.1	484	67.04	12.08	677.5	8.81462e+06	14	12	2	17.04	933	2750
>Cre03.g182450.t1.2	485	66.87	10.65	630.4	7.92558e+06	17	12	4	36.18	340	14526
>gi|28269765|tpg|DAA00943.1| TPA_inf: RNA polymerase beta subunit I (chloroplast) [Chlamydomonas reinhardtii]	486	66.61	9.25	578.4	8.81824e+06	18	12	0	21.65	822	39
>Cre03.g182050.t1.2	487	66.57	12.48	707.6	6.94861e+06	14	11	2	25.34	667	10018
>Cre17.g724150.t1.1	488	66.5	12.77	731.3	4873644	15	10	0	18.25	904	16798
>Cre09.g398067.t1.1	489	66.31	10.33	595.6	6.90425e+06	16	14	2	35.65	603	16151
>Cre12.g532550.t1.1	490	66.25	11.2	635.9	2.26677e+07	25	13	1	39.88	173	4722
>Cre12.g508150.t1.2	491	66.18	15.23	885	1.08573e+07	26	22	3	26.43	1086	9821
>Cre03.g203850.t1.2	492	66.14	11.89	653.3	2.05392e+07	21	10	3	30.52	462	1764
>Cre12.g556250.t1.2	493	66	11.86	776.2	1.64401e+07	19	15	2	39.71	481	15338
>Cre11.g467350.t1.2	494	65.98	11.98	698.6	1.04121e+07	19	11	0	25.62	683	1492
>Cre10.g459500.t1.1	495	65.93	11.2	638.5	1.39234e+07	20	14	2	23.44	691	9724
>Cre01.g032300.t1.2	496	65.84	11.29	636.7	2.5311e+07	19	13	3	47.96	221	13598
>Cre12.g495850.t1.2	497	65.81	14.99	818.1	1.65239e+07	19	16	6	48.5	266	17839
>Cre09.g407700.t1.2	498	65.74	8.9	525.6	9.59421e+06	19	12	2	21.16	501	123
>Cre17.g722750.t1.2	499	65.11	14.77	830.9	7.79165e+06	18	12	1	37.19	363	4948
>Cre06.g280950.t1.2	500	65.07	10.86	653.8	4.82752e+06	14	10	2	21.86	732	16261
>Cre05.g242350.t1.2	501	64.97	9.13	566.7	1.26432e+07	23	17	3	18.05	1064	7641
>Cre03.g146187.t1.1	502	64.95	12.99	703.5	6.60875e+06	11	10	0	33.94	383	9739
>Cre16.g650550.t1.2	503	64.94	12.35	614.3	1.89184e+07	25	13	5	52	150	3426
>Cre16.g650550.t2.1	503
>Cre07.g333950.t1.2	504	64.93	11.17	659.3	3.9859e+06	16	15	5	35.14	626	2011
>Cre12.g537581.t1.1	505	64.62	10.98	625.9	1.50128e+07	20	15	5	33.84	523	15329
>Cre12.g540076.t1.1	506	64.55	16.09	929.1	7.69356e+06	17	12	0	19.17	1085	2053
>Cre09.g394550.t1.2	507	64.52	11.99	661.4	5.83035e+06	13	8	1	29.02	348	4248
>Cre12.g493250.t1.2	508	64.26	11.2	614	6.72939e+06	19	15	1	23.47	720	7750
>Cre07.g325400.t1.2	509	64.23	10.06	666.8	1.23931e+07	18	11	2	33.5	400	14050
>Cre02.g092900.t1.2	510	64.22	9.98	633	1.19851e+07	25	14	4	37.38	535	14068
>Cre09.g394200.t1.1	511	63.81	11.25	628.3	1.73202e+07	20	11	2	8.96	1496	2855
>Cre17.g741850.t1.2	512	63.8	9.91	538.6	7.39853e+06	16	13	5	46.1	295	900
>Cre14.g614900.t2.1	513	63.66	14.56	806.2	1.14671e+07	22	15	4	20.55	798	3018
>Cre14.g614900.t1.2	513
>Cre06.g308850.t1.2	514	63.65	14.66	872.3	3.72507e+06	15	9	5	48.3	236	10983
>Cre16.g658650.t1.1	515	63.61	12.2	679.3	3.8534e+06	11	9	0	8.06	1663	14438
>Cre16.g683050.t1.1	516	63.5	13.48	757.1	4.52479e+06	14	12	1	20.22	920	13879
>Cre03.g166050.t1.2	517	63.5	12.86	716.7	6.92677e+06	13	9	1	23.48	477	111
>Cre03.g197350.t1.2	518	63.4	10.62	720.8	5.46566e+06	17	9	0	20.05	833	7614
>Cre01.g006950.t2.1	519	63.36	13.48	753.8	1.11638e+07	15	10	1	31.97	391	6472
>Cre01.g006950.t1.1	519
>Cre12.g510650.t1.2	520	63.34	10.99	606.5	10889410	17	11	0	34.7	415	15352
>Cre16.g680000.t1.2	521	63.01	10.1	615.2	8.57587e+06	16	10	1	45.49	233	18524
>Cre01.g000350.t1.1	522	62.88	11.98	698.5	1.00472e+07	14	8	0	30.07	419	4804
>gi|28269786|tpg|DAA00964.1| TPA_inf: photosystem II reaction center protein D2 (chloroplast) [Chlamydomonas reinhardtii]	523	62.88	11.28	624.1	2.75488e+07	15	7	1	18.47	352	19
>Cre01.g016050.t1.2	524	62.74	8.69	604.5	4.60964e+06	13	13	2	8.55	2398	4636
>Cre17.g734200.t1.2	525	62.7	10.99	644	1.54355e+07	16	13	0	29.02	441	576
>Cre16.g654500.t1.1	526	62.64	11.26	552.9	7.77115e+06	16	12	3	42.27	291	9539
>Cre07.g337650.t1.2	527	62.62	11.86	673.9	9.03356e+06	16	14	5	32.83	396	225
>Cre01.g050850.t1.2	528	62.62	12.5	781.9	1.03267e+07	17	11	2	16.29	890	4109
>Cre01.g050850.t2.1	528
>Cre08.g358526.t1.1	529	62.47	14.98	816.2	8.14093e+06	17	11	5	15.77	577	12360
>Cre07.g313700.t1.1	530	62.45	11.03	674.9	6.51138e+06	16	13	3	32.86	560	1464
>Cre03.g178150.t1.1	531	62.4	12.37	753.9	6.31723e+06	20	12	7	73.62	163	8811
>Cre03.g187450.t1.2	532	62.35	15.29	884.2	6.86132e+06	14	10	3	51.3	269	9776
>Cre12.g556100.t1.2	533	62.18	10.89	608.3	6.38367e+06	17	14	2	21.7	1516	951
>Cre17.g743897.t1.1	534	62.12	12.99	712.7	4572562	12	8	0	31.78	387	1910
>Cre16.g663200.t1.1	535	62.08	8.27	573	8.44182e+06	17	11	2	20.93	707	8585
>Cre03.g196900.t1.2	536	62.05	12.68	708.4	4.07105e+06	16	8	1	45.53	257	806
>Cre17.g699000.t2.1	537	61.87	11.18	625.7	5.22146e+06	13	11	3	19.9	809	5346
>Cre17.g699000.t1.2	537
>Cre03.g210513.t1.1	538	61.6	17.59	978.5	6.92693e+06	18	9	1	41.38	435	13927
>Cre02.g147302.t1.1	539	61.4	11.46	671.2	9.41589e+06	17	12	4	28.94	425	17032
>Cre12.g558900.t1.2	540	61.38	10.86	632.1	1.24943e+07	22	12	1	59.6	198	9416
>Cre07.g314150.t1.2	541	61.04	12.35	710.7	1.70645e+07	22	17	2	38.49	582	10873
>Cre09.g415850.t1.2	542	60.99	12.98	637.8	4.90287e+06	13	12	4	41.67	312	17975
>Cre12.g558100.t1.2	543	60.97	13.99	771.6	5443446	11	9	2	26.72	378	16662
>Cre01.g002300.t1.2	544	60.83	9.27	594.3	1.23858e+07	21	11	4	52.91	172	127
>Cre12.g559450.t1.1	545	60.72	11.98	674.8	3.74968e+06	11	9	4	21.54	701	18371
>Cre06.g279150.t1.2	546	60.66	10.57	634.7	1.06489e+07	26	16	5	28.99	545	1139
>Cre06.g278225.t1.1	547	60.61	12.35	660	4.16998e+06	15	13	2	21.68	918	14302
>Cre01.g039900.t1.2	548	60.51	13.59	770.6	5.49771e+06	14	10	0	19.04	956	11659
>Cre01.g051100.t1.2	549	60.46	10.56	614.4	4.50005e+06	17	12	4	28.95	684	12000
>Cre12.g515850.t1.2	550	60.45	11.99	662.9	9.82703e+06	15	11	2	52.98	268	2759
>Cre17.g725350.t2.1	551	60.43	14.41	833.3	5.00009e+06	15	7	0	24.49	486	4113
>Cre11.g477300.t1.1	552	60.43	10.44	602.8	1.01696e+07	21	12	3	20.17	585	14894
>Cre12.g512000.t1.1	553	60.43	13.48	770.3	1.25115e+07	22	14	5	13.16	1094	10088
>Cre06.g268400.t1.2	554	60.37	13.45	762.9	1.96375e+07	19	10	2	60.19	103	615
>Cre06.g274300.t1.2	554
>Cre12.g504600.t1.2	554
>Cre17.g714000.t1.2	554
>Cre06.g276800.t1.2	554
>Cre06.g275700.t1.2	554
>Cre17.g714600.t1.2	554
>Cre06.g274150.t1.2	554
>Cre06.g273950.t1.2	554
>Cre06.g271300.t1.2	554
>Cre17.g710500.t1.2	554
>Cre12.g505450.t1.2	554
>Cre17.g713500.t1.2	554
>Cre06.g274900.t1.2	554
>Cre12.g504850.t1.2	554
>Cre16.g650250.t1.2	554
>Cre17.g711800.t1.2	554
>Cre12.g506350.t1.2	554
>Cre06.g265200.t1.2	554
>Cre06.g276650.t1.2	554
>Cre06.g268000.t1.2	554
>Cre17.g709100.t1.2	554
>Cre17.g708200.t1.2	554
>Cre12.g506450.t1.2	554
>Cre06.g265050.t1.2	554
>Cre17.g708650.t1.2	554
>Cre06.g265450.t1.2	554
>Cre16.g649950.t1.2	554
>Cre06.g264600.t1.2	554
>Cre06.g266600.t1.2	554
>Cre11.g479500.t1.2	555	60.35	12.98	743.7	1.34893e+07	19	12	2	48.56	243	11843
>Cre12.g535851.t1.1	556	60.35	11.77	695.4	2.75582e+07	26	16	6	34.49	287	6821
>Cre13.g565450.t1.2	557	60.17	7.43	488.7	1.13026e+07	18	17	4	41.3	523	801
>Cre06.g306400.t1.2	558	60.08	12.11	660.5	5.44056e+06	12	9	5	21.33	422	1437
>Cre03.g175200.t1.2	559	60.07	9.62	542.9	1.06933e+07	20	16	4	19.05	798	15705
>Cre03.g182551.t1.2	560	59.72	15.52	889.4	6580967	12	8	3	64.14	145	450
>Cre09.g406050.t1.2	561	59.7	10.06	575	1.06954e+07	20	13	2	22.02	595	16602
>Cre07.g326450.t1.1	562	59.62	16.59	842	2.36922e+06	8	6	1	17.46	630	8222
>Cre08.g360900.t1.2	563	59.35	12.14	670.4	1.81274e+07	15	9	4	35.86	145	4865
>Cre01.g049950.t1.1	564	59.32	8.37	548.3	11946381	20	14	1	20.5	1117	12541
>Cre05.g233900.t1.2	565	59.2	11.01	677.8	8.71389e+06	18	10	2	27.95	347	3364
>Cre10.g440050.t1.2	566	59.15	11.55	748.6	9.98246e+06	19	13	0	41.23	439	4442
>Cre03.g193750.t1.1	567	59.13	10.88	686.7	1.19706e+07	19	13	0	36.99	419	8112
>Cre16.g659150.t1.1	568	59.09	9.08	553.4	5373976	17	9	0	14.38	925	13636
>Cre13.g573351.t1.2	569	59.04	8.12	473	2.03512e+07	20	13	3	52.11	142	5674
>Cre01.g040000.t1.2	570	59.02	7.39	496.6	2.63755e+07	26	16	5	54.48	145	5459
>Cre12.g494050.t1.2	571	58.99	10.32	608.2	25179285	26	16	4	58.64	191	14073
>Cre10.g419050.t1.1	572	58.97	19.17	1056.3	3.45111e+06	13	10	2	21.92	803	12835
>Cre17.g712100.t1.2	573	58.88	14.11	778.2	5.69928e+06	12	8	0	25.84	445	12764
>Cre06.g285401.t1.1	574	58.78	12.36	650.2	5.09495e+06	12	10	2	56.18	178	7793
>Cre03.g189400.t1.2	575	58.73	11.22	643.4	1.5046e+07	24	16	3	36.65	472	4451
>Cre13.g565800.t1.2	576	58.57	12.64	688.1	1.34764e+07	21	13	5	26.45	344	3572
>Cre06.g250800.t1.1	577	58.54	11.38	638.1	1.532e+07	19	13	3	34.59	399	335
>Cre06.g250800.t2.1	577
>Cre13.g568900.t1.2	578	58.53	9.18	595.4	1.64728e+07	19	14	2	41.94	186	4273
>Cre12.g544600.t1.2	579	58.32	16.86	986.1	1.46592e+06	9	7	1	23.04	586	15350
>Cre02.g088600.t1.2	580	58.28	11.77	628.6	6.92294e+06	15	10	2	26.97	608	6328
>Cre09.g386550.t1.2	581	58.23	11.49	748.1	7.15089e+06	22	11	0	37.17	495	12563
>Cre03.g175750.t1.2	582	58.21	13.77	799	5.89673e+06	17	11	4	42.74	503	15991
>Cre12.g533550.t1.1	583	58.16	9.96	620.6	1.80269e+07	19	12	3	26.57	508	1760
>Cre12.g499750.t1.1	584	58.07	12.29	694.9	2.09111e+06	10	8	1	13.96	1053	9225
>Cre12.g495951.t2.1	585	57.9	13.11	711.8	1.24391e+07	22	12	3	42.5	200	14292
>Cre12.g495951.t1.1	585
>Cre16.g661900.t1.1	586	57.86	14.46	815.8	5.85953e+06	14	12	1	13.48	1447	18669
>Cre06.g270750.t1.1	587	57.81	10.77	644.1	1.00519e+07	15	13	1	18.04	887	16690
>Cre17.g734400.t1.1	588	57.77	8.76	558	1.10212e+07	18	17	3	26.77	747	19494
>Cre16.g689087.t1.1	589	57.76	14.65	829.5	5.13773e+06	16	12	6	31.73	353	8315
>Cre09.g392350.t1.2	590	57.67	12.14	696.1	1.1134e+07	14	7	0	32.94	170	7632
>Cre09.g392350.t2.1	590
>Cre06.g294650.t1.2	591	57.59	11.21	625.9	1.18323e+07	16	12	4	35.54	422	10277
>Cre03.g199900.t1.2	592	57.53	11.61	652.7	1.00604e+07	16	13	1	51.48	202	8606
>Cre12.g524100.t1.2	593	57.45	11.94	651.5	7.00964e+06	12	9	1	14.8	1196	4120
>Cre12.g519350.t1.2	594	57.39	9.5	596.6	8.65822e+06	17	14	7	42.91	282	8891
>Cre01.g027000.t1.2	595	57.32	11.25	625	7614789	16	10	0	38.2	178	13427
>Cre06.g272650.t1.2	596	57.22	13.22	691.2	6.98395e+06	13	6	1	44.86	243	899
>Cre07.g322176.t1.1	597	57.16	13.01	718.4	3.16346e+06	11	8	1	14.8	1047	11347
>Cre17.g707900.t1.2	598	57	13.35	733.3	6.31707e+06	12	10	2	40.56	355	2223
>Cre12.g528950.t1.1	599	56.93	14.08	816.7	2953014	18	8	0	23.37	796	15815
>Cre01.g033550.t1.2	600	56.89	8.65	553.6	1.72157e+07	20	14	1	64.57	254	18751
>Cre06.g284550.t1.2	601	56.86	14.56	816.6	2.80676e+06	11	10	1	18.39	1093	18931
>Cre12.g486300.t1.2	602	56.85	15.22	855.2	10009883	24	9	6	23.47	196	9533
>Cre04.g215850.t1.2	603	56.69	13.01	717.3	1.22863e+07	19	14	3	32.43	555	16922
>Cre12.g517150.t1.1	604	56.68	12.25	670.1	9.94724e+06	17	13	2	39.71	413	626
>Cre06.g260850.t1.2	605	56.68	9.93	580.1	3.20855e+06	15	11	1	18.12	1137	12990
>Cre10.g434450.t1.2	606	56.53	14.48	801.6	1.1304e+07	17	13	4	45.84	397	1449
>Cre13.g567450.t1.2	607	56.52	12.66	731.5	8.85899e+06	18	8	0	27.95	254	4587
>Cre06.g308450.t1.2	608	56.47	10.8	687.1	2.87399e+06	12	9	4	39.58	480	12726
>Cre10.g421600.t1.2	609	56.4	10.86	649.4	8.65779e+06	11	9	1	21.99	623	17224
>Cre11.g467751.t1.1	610	56.25	17.52	975.4	5.11752e+06	16	11	1	14.88	1089	7606
>Cre09.g389430.t1.1	611	56.08	10.36	638	9.0357e+06	16	13	3	33.47	499	7946
>Cre10.g419950.t1.1	612	56.02	14.46	847.4	1.86507e+06	10	9	1	29.69	576	2413
>Cre08.g372950.t1.2	613	56.01	10.48	675.8	9.34427e+06	16	14	3	39.35	465	16487
>Cre12.g495650.t1.2	614	55.91	11.84	712.6	8.34403e+06	16	11	3	28	700	5888
>Cre01.g007700.t1.1	615	55.77	11.63	626.2	3.23125e+06	14	7	0	18.64	617	18518
>Cre13.g577100.t1.2	616	55.6	14.99	831	6.14313e+06	11	6	2	46.15	117	5503
>Cre07.g330250.t1.2	617	55.35	11.45	693.7	7.60383e+06	15	12	6	50	130	17589
>Cre03.g144627.t1.1	618	55.24	11.68	688.1	1.68577e+07	24	17	5	29.61	466	4474
>Cre12.g492950.t1.2	619	55.19	12.17	740.3	5.48785e+06	16	11	2	15.6	878	12361
>Cre10.g445600.t1.1	620	55.11	8.59	573.5	5.06028e+06	17	11	1	13.44	1406	4065
>Cre12.g511400.t1.1	621	55.03	11.22	666	4.68872e+06	12	10	3	18.41	1043	6062
>Cre13.g590650.t1.2	622	54.98	9.98	597.6	4.29041e+06	14	10	2	25.32	553	7200
>Cre06.g300750.t1.1	623	54.71	10.99	643.1	9.77363e+06	18	13	2	11.93	1844	5891
>Cre12.g507650.t2.1	624	54.62	10.72	620.4	7.39173e+06	13	9	1	23.92	418	1189
>Cre06.g267100.t1.2	625	54.55	13.23	711.3	6.06848e+06	11	7	0	18.48	682	18926
>Cre01.g035350.t1.2	626	54.53	12.46	711.5	6.20778e+06	15	9	2	33.24	352	8549
>Cre17.g719000.t1.2	627	54.51	8.45	544	1.76894e+07	26	18	6	38.16	435	14763
>Cre06.g290950.t1.2	628	54.49	9.31	566	2.49464e+07	20	13	2	53.89	193	11922
>Cre05.g232750.t1.2	629	54.36	12.48	722.9	6.41706e+06	12	8	1	18.86	525	4520
>Cre17.g728800.t1.2	630	54.29	11.38	681.9	5.8305e+06	13	7	1	26.04	384	6222
>Cre06.g258800.t1.1	631	54.21	9.15	541.4	9.55967e+06	21	17	8	18.19	1259	6706
>Cre04.g216600.t1.2	632	54.1	10.78	599.2	4.68189e+06	11	9	2	24.24	396	13460
>Cre10.g424100.t1.2	633	54.07	8.94	649.6	1.64513e+07	18	12	1	33.93	280	2662
>Cre12.g551800.t1.2	634	53.94	11.34	670.7	7133497	21	12	4	36.51	304	11192
>Cre06.g257950.t1.2	635	53.87	15.2	928.8	1.23211e+07	19	15	5	28.38	437	8221
>Cre02.g119550.t1.2	636	53.64	8.96	584.7	1.67029e+07	16	10	2	79.31	87	19403
>Cre01.g061077.t1.1	637	53.54	8.86	515.1	7569238	17	11	1	49.08	273	2685
>Cre01.g031100.t1.2	638	53.51	10.91	607.9	8.44566e+06	18	12	5	48.5	334	2682
>Cre16.g665364.t1.1	639	53.5	11.83	655.4	3.55721e+06	13	8	1	28.6	465	13505
>Cre03.g156100.t1.2	640	53.41	11.4	678.2	4.72026e+06	10	9	1	16.1	851	532
>Cre06.g309050.t1.2	641	53.38	14.49	897	1.44022e+06	10	5	0	21.22	721	4445
>Cre02.g079700.t1.2	642	53.35	13.35	759.6	7.6291e+06	12	10	1	30.91	372	9678
>gi|28269741|tpg|DAA00919.1| TPA_inf: ribosomal protein L5 (chloroplast) [Chlamydomonas reinhardtii]	643	53.31	8.86	566.4	1.2006e+07	18	12	3	55.08	187	63
>Cre01.g016528.t1.1	644	53.07	11.86	685.7	6.77988e+06	19	11	2	26.8	500	12521
>Cre14.g621650.t1.1	645	53.04	9.21	558.6	6.64854e+06	17	10	4	40.69	349	15797
>Cre02.g087150.t1.2	646	53.03	12.86	730.4	4.6658e+06	14	8	0	29.93	578	15319
>Cre07.g329700.t1.2	647	52.71	10.86	640.8	5.94966e+06	17	13	1	35.44	443	17392
>Cre16.g676314.t1.1	648	52.69	8.58	592	5.73738e+06	12	11	3	30	330	415
>Cre17.g715350.t1.2	649	52.63	12.29	739.8	6243452	14	12	1	36.12	443	2298
>Cre17.g715350.t2.1	649
>Cre14.g617900.t1.2	650	52.56	12.67	717.6	1.81277e+07	21	12	3	50	130	13352
>Cre05.g242000.t1.2	651	52.56	9.82	574.1	9.02203e+06	19	13	2	20.47	767	5289
>Cre17.g734500.t1.2	652	52.55	9.23	569.5	1.01035e+07	13	10	1	36.21	232	2866
>Cre16.g660800.t1.2	653	52.54	10.93	620.6	4.40728e+06	13	7	0	31.2	407	15894
>Cre02.g103400.t1.2	654	52.49	14.52	829	2.72778e+06	13	9	1	14.92	1884	545
>Cre16.g659600.t1.1	655	52.31	10.23	586.7	3.64302e+06	9	8	0	12.69	1064	6752
>Cre07.g324000.t1.2	656	52.3	10.07	599.2	2480009	10	8	0	7.71	1881	13651
>Cre09.g415950.t1.2	657	52.29	10.99	623.8	1.32739e+07	17	12	2	55.56	207	12032
>Cre10.g459600.t1.1	658	52.22	9.89	617	5.13774e+06	13	10	2	13.9	1374	13799
>Cre06.g307450.t1.2	659	52.18	8	585.3	7.97709e+06	19	11	1	21.56	858	8110
>Cre12.g511900.t1.2	660	52.07	12.14	670.3	6.25816e+06	13	7	1	26.79	265	1904
>Cre05.g237400.t1.2	661	51.87	12.23	709.5	4.48861e+06	13	9	2	30.75	322	5517
>Cre02.g076900.t1.1	662	51.8	11.4	705.2	5697015	12	9	0	13.44	1027	8044
>Cre17.g737250.t1.2	663	51.63	8.76	563.1	1.48274e+07	22	14	2	21.64	989	14325
>Cre09.g401886.t1.1	664	51.35	12.98	731.2	4.89565e+06	9	7	1	35.75	372	9429
>Cre09.g397549.t1.1	665	51.33	12.69	779.3	2.88345e+06	19	10	2	35.26	970	15558
>Cre14.g632950.t1.2	666	51.3	9.13	578.4	5.63554e+06	17	11	0	10.5	2314	7277
>Cre03.g172300.t1.2	667	51.16	10.29	585.3	2.73759e+07	25	12	2	26.78	351	11620
>Cre08.g364650.t1.1	668	51.03	15.86	922	2.21301e+06	7	7	1	38.66	344	273
>Cre16.g653350.t1.2	669	50.83	9.24	572.4	9.7811e+06	14	10	2	19.38	609	16462
>Cre12.g557600.t1.1	670	50.81	11.87	658.3	1.3281e+07	17	13	1	64.17	240	3972
>Cre09.g389250.t1.2	671	50.74	11.21	610.5	5.37624e+06	10	7	0	21.63	453	19550
>Cre04.g223850.t1.2	672	50.72	10.01	602.3	9.53348e+06	18	12	3	43.7	405	19355
>Cre16.g649600.t1.2	673	50.64	12.56	730.1	1.46585e+06	8	8	1	19.28	830	13572
>Cre03.g213537.t1.1	674	50.64	9.68	585.1	1.25063e+07	17	11	4	51.53	163	1783
>Cre08.g372800.t1.1	675	50.59	11.33	612.1	5.75381e+06	13	8	0	10.38	1214	9990
>Cre06.g251500.t1.2	676	50.57	11.11	629.9	7.72148e+06	12	8	1	34.71	314	3540
>Cre01.g007950.t1.1	677	50.56	8.77	521.7	14502420	25	15	4	48.5	400	15535
>Cre03.g145727.t1.1	678	50.46	11.07	627.6	5.10151e+06	15	13	6	37.63	388	9405
>Cre03.g146247.t1.1	679	50.4	11.21	612.5	3.77356e+06	9	6	2	52.87	157	7497
>Cre11.g467400.t1.2	680	50.35	12.11	662.2	4.66454e+06	10	8	0	25.58	602	8838
>Cre02.g083800.t1.2	681	50.32	8.58	556.5	1.6044e+07	19	14	0	38.96	367	2365
>Cre02.g083800.t2.1	681
>Cre16.g657250.t1.2	682	50.24	12.76	694.4	5.96135e+06	10	9	3	16.55	562	14916
>Cre09.g391097.t2.1	683	50.22	11.2	615.5	30781995	19	11	1	34.9	149	14268
>Cre09.g391097.t1.1	683
>Cre01.g063997.t1.1	684	50.19	15.64	907	1.02916e+07	17	14	3	21.25	1153	12712
>Cre06.g272950.t1.1	685	50.12	9.12	569.7	1.11892e+07	18	14	6	56.86	153	16844
>Cre14.g628702.t1.1	686	50.09	8.21	509.2	3.84326e+06	17	13	1	12.26	2676	10550
>Cre06.g272900.t1.2	687	49.87	11.11	625.2	1.01909e+07	18	9	3	21.83	504	11513
>Cre17.g745697.t1.1	688	49.82	9.33	565.9	3518231	11	9	4	13.08	925	16831
>Cre01.g015350.t1.1	689	49.79	10.44	696.5	1.26013e+07	17	14	4	35.52	397	12483
>Cre02.g073550.t1.2	690	49.75	12.1	722.8	9.15584e+06	17	10	0	34	350	6727
>Cre02.g094250.t1.1	691	49.74	11.38	626.3	5.05213e+06	11	10	1	37.3	429	14019
>Cre13.g578100.t1.1	692	49.72	11.33	649.5	4.0953e+06	13	9	1	8.38	2279	476
>Cre01.g011500.t1.2	693	49.65	10.77	607.1	8.66685e+06	18	9	2	39.68	310	10370
>Cre03.g145507.t1.1	694	49.63	11.69	679.2	3.12952e+06	14	9	2	43.29	261	12403
>Cre08.g380201.t1.1	695	49.6	11.04	603.2	4.91189e+06	12	8	2	19.61	566	10697
>Cre11.g478950.t1.2	696	49.37	14.05	806	2.19392e+06	9	7	0	15.47	1209	12736
>Cre09.g387000.t1.2	697	49.37	12.35	721	4.36467e+06	13	10	1	18.39	620	11032
>Cre08.g373100.t1.1	698	49.26	8.68	528.1	3.76996e+06	11	10	2	21.5	586	12860
>Cre06.g296500.t1.2	699	49.21	12.98	739.3	3.37188e+06	8	7	1	16.26	652	13567
>Cre16.g663900.t1.2	700	49.16	8.37	538.4	1.0621e+07	18	12	2	34.1	349	199
>gi|28269779|tpg|DAA00957.1| TPA_inf: photosystem II reaction center protein D1 (chloroplast) [Chlamydomonas reinhardtii]	701	49.07	10.8	714.5	20239133	20	10	3	20.74	352	26
>Cre10.g423550.t1.1	702	49.06	12.4	709.2	3.19279e+06	10	9	3	36.16	412	3242
>Cre11.g467707.t1.1	703	49.05	13.86	683.5	4.42159e+06	11	7	1	57.92	202	6584
>Cre16.g687350.t1.2	704	48.97	12.99	726.1	3.95772e+06	10	7	1	14.24	632	1640
>Cre16.g691800.t1.1	705	48.95	13.86	762	3.76422e+06	11	7	1	14.17	635	5518
>Cre12.g555550.t1.2	706	48.89	10.18	644.3	1.82578e+06	9	7	1	20.33	787	91
>Cre05.g237450.t1.2	707	48.68	8.61	544.3	1.85762e+07	26	14	3	38.6	285	18762
>Cre14.g612450.t1.2	708	48.6	9.64	596.6	1.94351e+07	23	11	3	54.47	246	14403
>Cre17.g717800.t1.2	709	48.3	11.86	694.5	4.10777e+06	10	9	2	21.64	952	17704
>Cre12.g554103.t1.1	710	48.22	11.65	729.3	3.1437e+06	15	9	1	31.2	593	10487
>Cre18.g750047.t1.1	711	48.05	11.65	654.1	2.76657e+06	14	10	4	6.24	4534	14787
>Cre17.g734516.t1.1	712	47.99	9.4	599.7	5.11057e+06	10	9	1	31.09	402	2950
>Cre12.g560800.t1.2	713	47.98	12.35	690.6	3.75615e+06	12	8	1	27.12	472	10491
>Cre02.g077850.t1.2	714	47.91	8.46	585	2.95437e+06	11	8	2	11.49	783	760
>Cre10.g428050.t1.1	715	47.77	7.19	529.4	5.24274e+06	11	10	2	14.95	1144	11075
>Cre07.g313450.t1.2	716	47.76	11.11	616.4	4.8935e+06	11	9	1	27.43	474	8639
>Cre03.g176100.t1.2	717	47.7	11.93	792.5	6.01329e+06	13	6	1	40.16	254	19058
>Cre03.g146167.t1.1	718	47.65	14.48	807.7	3645903	7	6	1	38.12	223	1519
>Cre03.g201400.t1.2	719	47.52	8.28	575.7	6.98185e+06	19	13	3	19.56	1237	10719
>Cre02.g074650.t1.2	720	47.4	12.11	693.5	2.41083e+06	9	7	1	19.19	688	11804
>Cre12.g556050.t1.2	721	47.39	11.2	644.8	7.93373e+06	14	10	1	46.5	200	1656
>Cre16.g671100.t1.2	722	47.27	14.86	841.7	2.62125e+06	9	6	1	25.32	466	11800
>Cre12.g498100.t1.2	723	47.25	8.35	526.2	7.90529e+06	13	10	2	27.8	428	12405
>Cre02.g106600.t1.2	724	47.24	7.35	499	2.60948e+07	22	15	4	62	150	7926
>Cre13.g581900.t1.1	725	47.16	17.52	984.1	1843113	7	5	2	13.14	776	1854
>Cre06.g281150.t1.2	726	47.13	17.22	932.2	3.6291e+06	10	5	2	17.49	366	4381
>Cre02.g077750.t1.2	727	47.12	9.23	566.4	5.73214e+06	11	8	2	9.83	773	5768
>Cre01.g020950.t1.2	728	47.08	10.24	688.2	1.07617e+07	15	10	1	32.76	406	1483
>Cre16.g650600.t1.2	729	47.06	8.97	581.4	2.70721e+06	9	7	0	7.55	1987	1923
>Cre02.g095146.t1.1	730	47.05	11.01	657.5	1.05813e+07	17	11	3	41.75	285	6603
>Cre10.g431800.t1.2	731	47.02	8.37	601.4	5.20561e+06	13	8	1	22.2	635	14066
>Cre06.g267350.t1.2	732	47.01	10.86	660.6	3848678	12	8	1	26.81	496	15360
>Cre03.g145747.t1.1	733	46.9	9.37	566.2	6.97621e+06	14	8	1	30.9	411	15394
>Cre16.g657550.t1.1	734	46.89	9.37	596.1	5.75401e+06	15	11	2	24.49	588	4288
>Cre12.g513701.t1.2	735	46.88	16.36	968.5	1.94824e+06	7	6	3	10.7	1009	1167
>Cre01.g026450.t1.2	736	46.85	6.23	463.3	9.23607e+06	14	9	3	28.11	338	1723
>Cre06.g264350.t1.2	737	46.84	11.84	708.5	3.04652e+06	7	6	0	24.44	225	4725
>Cre02.g095400.t2.1	738	46.81	9.18	584.4	3.5929e+06	13	9	4	30.81	357	152
>Cre02.g095400.t1.2	738
>Cre03.g180850.t1.2	739	46.72	10.42	653.4	3.58925e+06	11	7	2	13.12	762	7962
>Cre09.g388726.t1.1	740	46.72	8.96	541.1	5.73013e+06	12	10	2	37.57	370	15011
>Cre03.g182500.t1.2	741	46.69	12.98	694.2	1.92426e+06	6	6	2	14.21	746	10801
>Cre17.g697650.t1.1	742	46.5	11.11	639.2	6140441	14	12	1	19.19	839	10045
>Cre09.g392867.t1.1	743	46.42	8.64	535.8	7.37276e+06	12	7	1	3.49	4389	18395
>Cre06.g262700.t1.1	744	46.4	9.99	597	5504582	11	7	1	53.66	123	17142
>Cre09.g412100.t1.2	745	46.38	10.11	588.1	7.48316e+06	14	8	2	47.58	227	10710
>Cre12.g519100.t1.2	746	46.27	9.13	566.8	9984623	19	14	5	31.93	498	8643
>Cre03.g207713.t1.1	747	46.27	10.73	696.9	6663888	11	8	0	13.16	760	211
>Cre08.g373250.t1.2	748	46.18	12.99	702.6	3.13173e+06	14	9	5	46.81	235	4319
>Cre02.g101950.t1.2	749	46.14	11.07	634.2	7.17849e+06	12	11	1	17.48	824	16075
>Cre01.g066917.t1.1	750	46.12	12.1	724.7	5.64288e+06	16	9	3	28.91	256	15403
>Cre10.g425900.t1.2	751	46.04	11.98	660.7	5.40701e+06	7	6	1	26.46	257	6813
>Cre16.g657850.t1.2	752	45.89	12.98	711.1	2.08742e+06	8	5	0	10.09	803	3288
>Cre12.g531550.t1.2	753	45.87	14.89	853.3	5.0724e+06	7	7	0	35.87	276	13453
>Cre17.g716400.t1.2	754	45.77	11.11	676.8	3.36495e+06	8	8	0	25.41	484	11140
>Cre16.g672750.t1.2	755	45.75	9.33	579.4	5.13767e+06	9	8	0	24.26	338	3313
>Cre02.g076300.t1.1	756	45.72	8.35	537.4	3.02904e+06	11	9	4	19.48	344	4074
>Cre17.g722150.t1.2	757	45.61	12.74	732.2	4.24327e+06	11	8	3	16.17	532	4061
>Cre09.g398350.t1.2	758	45.6	17.52	998.8	1.35561e+06	6	4	0	7.99	1051	16170
>Cre02.g077100.t1.2	759	45.58	8.44	552.9	5.01048e+06	12	9	0	30.27	479	5941
>Cre04.g220350.t1.2	760	45.55	12.01	685.4	7.96078e+06	10	9	0	13.28	881	2091
>Cre04.g220350.t2.1	760
>Cre10.g444700.t1.1	761	45.54	12.11	657.1	7133285	15	10	1	17.4	868	16124
>Cre17.g708300.t1.2	762	45.54	13.36	701	3.91875e+06	8	6	1	23.77	265	17050
>Cre02.g115200.t1.2	763	45.46	9.63	622.9	1.38454e+07	13	10	1	44.22	147	17065
>Cre01.g022350.t1.2	764	45.43	8.62	529.5	4.12799e+06	11	10	2	11.45	1459	5351
>Cre12.g498450.t1.2	765	45.36	13.74	762	6.96072e+06	16	9	2	33.66	606	7916
>Cre10.g420900.t1.2	766	45.32	13.52	781.3	4.54958e+06	10	6	1	10.44	929	1268
>Cre11.g480150.t1.2	767	45.08	7.71	444.2	1.6331e+07	16	10	0	45.75	153	1168
>Cre10.g439850.t1.2	768	44.98	8.22	491.7	1.06989e+07	19	14	5	21.6	639	17021
>Cre17.g708750.t1.2	769	44.92	11.14	621.2	6.53833e+06	12	7	1	37.58	314	11077
>Cre02.g073650.t1.2	770	44.89	11.18	620.6	8.5465e+06	20	14	3	26.84	503	10782
>Cre02.g073650.t2.1	770
>gi|28269756|tpg|DAA00934.1| TPA_inf: RNA polymerase alpha subunit (chloroplast) [Chlamydomonas reinhardtii]	771	44.86	8.9	577.3	3453417	10	9	1	23.45	550	48
>Cre06.g307500.t1.1	772	44.81	8.77	526.2	4498161	11	8	1	20.99	443	9200
>Cre02.g087600.t1.1	773	44.78	10.19	660.3	3.89894e+06	9	8	1	11.7	1162	8471
>Cre11.g467569.t1.1	774	44.75	7.38	507.7	1.74894e+07	17	9	1	35.62	219	15251
>Cre06.g302700.t1.1	775	44.71	8.18	557.4	3.2975e+06	19	9	3	23.88	557	2058
>Cre03.g146487.t1.1	776	44.7	10.22	587.4	3.87707e+06	13	9	4	10.33	1075	7235
>Cre15.g641000.t1.2	777	44.53	12.67	769.1	2444755	9	6	1	21.17	496	7930
>Cre15.g641000.t2.1	777
>Cre10.g441450.t1.2	778	44.44	11.29	632	2.95241e+06	8	6	1	9.94	875	4048
>Cre11.g476200.t1.2	779	44.39	12.23	752.4	1.71043e+06	10	6	2	14.56	831	9661
>Cre09.g388200.t1.1	780	44.38	8.36	521.4	2.41284e+07	23	14	4	51.3	230	5494
>Cre03.g176250.t1.2	781	44.28	9.68	650.2	7.11259e+06	13	9	2	31.91	351	8436
>Cre10.g435800.t1.2	782	44.21	10.61	606.7	1.52598e+07	22	14	3	44.14	401	19064
>Cre07.g313250.t1.2	783	44.16	11.11	623	8794949	13	9	1	24.64	621	2499
>Cre15.g638400.t1.2	784	44.1	15.4	862.7	2.36513e+06	8	4	0	46.24	173	10568
>Cre09.g412350.t1.2	785	43.91	9.18	571.9	1.93185e+06	12	8	1	10.95	1269	5407
>Cre02.g095101.t1.1	786	43.88	12.79	784.1	1.02266e+06	7	6	1	7.8	1949	3915
>Cre16.g672385.t1.1	787	43.84	7.7	505.1	9.05355e+06	18	13	2	36.46	373	13758
>Cre16.g670100.t1.1	788	43.77	12.79	770.2	3.06157e+06	12	7	1	12.28	1474	7222
>Cre09.g408464.t1.1	789	43.42	15.59	858.8	7.92635e+06	16	9	2	25	644	13265
>Cre01.g032650.t2.1	790	43.36	10.57	627.8	22403236	27	19	5	47.38	382	16716
>Cre11.g467682.t1.1	791	43.33	17.65	955.7	4.50998e+06	9	6	0	29.74	353	2706
>Cre03.g156750.t1.2	792	43.29	10.99	606.9	1.27046e+07	22	14	3	38.06	536	5167
>Cre07.g332450.t1.2	793	43.24	14.4	821.7	5937860	12	9	1	43.98	357	16999
>Cre14.g621450.t1.2	794	43.21	12.32	717.9	3.63945e+07	31	16	4	38.91	293	7387
>Cre06.g304800.t1.2	795	43.1	6.45	480.5	6.9563e+06	15	12	3	20.06	1007	11236
>Cre13.g603900.t1.2	796	43.1	10.23	582.6	1.06217e+07	15	9	1	22.56	625	11656
>Cre03.g144947.t1.1	797	43.04	10.77	676.6	1.26296e+06	9	8	3	21.39	921	19315
>Cre03.g185600.t1.1	798	42.98	13.74	812.6	5.01488e+06	14	8	5	50	224	17165
>Cre10.g436050.t1.2	799	42.92	7.48	512.4	1.24787e+07	18	9	3	32.05	234	16463
>Cre12.g505850.t1.2	800	42.86	6.84	446.1	6.45938e+06	15	9	1	48.32	238	7796
>Cre06.g252550.t1.1	801	42.78	15.29	876.6	3.76078e+06	12	10	3	41.06	643	2744
>Cre03.g181500.t1.2	802	42.78	8.31	551.7	7.49306e+06	14	11	2	28.42	584	10639
>Cre01.g032700.t1.2	803	42.6	14.79	875.2	835366	4	4	1	27.82	381	4634
>Cre02.g091550.t1.2	804	42.55	14.1	825.2	2.73942e+06	8	7	1	47.9	238	357
>Cre12.g522350.t1.2	805	42.54	12.14	680.7	3.64272e+06	6	6	0	20.6	403	5021
>Cre03.g146447.t1.1	806	42.52	12.36	666	4.97384e+06	8	7	1	28.41	359	6326
>Cre09.g394102.t1.1	807	42.49	13.35	709.7	5.01026e+06	7	6	1	10.64	592	9117
>Cre17.g703900.t1.2	808	42.48	6.94	478.7	3.24938e+06	9	8	0	7.69	1755	5910
>Cre05.g233303.t1.1	809	42.47	11.86	720.8	1.81782e+06	10	6	0	9.56	1852	3900
>Cre12.g510450.t1.2	810	42.26	12.21	686.4	1.84227e+07	16	10	1	83.63	55	1137
>Cre16.g671950.t1.1	811	42.23	11.41	653.4	1.87479e+06	9	7	3	13.53	473	6785
>Cre09.g394450.t1.2	812	42.21	10.86	619.6	6.94427e+06	14	10	0	27.64	246	1996
>Cre09.g394350.t1.2	813	42.2	9.6	596.6	4.83709e+06	11	10	0	7.65	1778	1013
>Cre12.g544114.t1.1	814	42.1	9.53	572.6	6.63342e+06	9	7	2	21.4	243	3206
>Cre12.g544150.t1.2	814
>Cre09.g389912.t1.1	815	42.07	11.99	687.4	3287754	9	6	0	14.93	884	8317
>Cre10.g459250.t1.2	816	42.04	9.05	549.4	1.87349e+07	17	10	1	63.89	108	2463
>Cre10.g433600.t1.2	817	41.95	9.18	559.8	1.29895e+07	17	13	3	30.67	600	17739
>Cre02.g092350.t1.2	818	41.92	8.65	535.7	1.28087e+07	18	13	1	27.88	495	2402
>Cre08.g383650.t1.2	819	41.88	12.17	664.7	2.94503e+06	13	9	2	23.05	898	13137
>Cre10.g452800.t1.2	820	41.8	9.18	595.5	4.36872e+06	12	8	3	24.78	448	6063
>Cre12.g560150.t1.2	821	41.79	8.4	508.3	7.03657e+06	11	8	0	45.32	203	2886
>Cre10.g422050.t1.2	822	41.7	11.64	681.1	2.84961e+06	13	10	2	23.4	1124	9362
>Cre03.g185500.t1.1	823	41.69	10.99	611.6	2.95429e+06	10	8	2	10.17	1583	7158
>Cre16.g657350.t1.2	824	41.54	8.9	556.8	5.24641e+06	12	9	2	25	416	2700
>Cre03.g204950.t1.2	825	41.5	10.39	668.2	6.68335e+06	14	8	1	22.16	767	7845
>Cre01.g047750.t1.2	826	41.28	8.07	517.4	1.86694e+07	21	17	6	54.4	182	5668
>Cre03.g169850.t1.2	827	41.14	8.37	507.1	4.67187e+06	13	8	1	15.33	861	6469
>Cre01.g019200.t1.1	828	41.1	11.09	641.9	4.4196e+06	13	10	3	24.88	643	15829
>Cre02.g092400.t1.1	829	40.95	9.86	586	4476450	8	7	0	18.44	537	3539
>Cre03.g173350.t1.2	830	40.93	11.86	655.4	4.48635e+06	13	9	4	21.72	373	1047
>Cre03.g173350.t2.1	830
>Cre07.g341600.t2.1	831	40.88	10.65	623	4.39335e+06	12	12	1	55.81	258	12434
>Cre01.g027800.t1.2	832	40.83	8.42	528.9	5681642	13	9	1	20.52	463	9983
>Cre02.g142687.t2.1	833	40.8	9.88	612.3	7.25793e+06	14	7	3	35.36	181	7105
>Cre02.g142687.t1.1	833
>Cre12.g486250.t1.2	833
>Cre09.g396300.t1.2	834	40.79	18.5	1091.2	2.66218e+06	7	5	0	19.18	563	7454
>Cre12.g561550.t1.2	835	40.76	7.93	579.4	1.61821e+06	11	7	2	9.7	1062	4032
>Cre06.g261000.t1.2	836	40.73	15.23	868	4.04918e+06	11	8	6	37.59	141	17008
>Cre04.g218250.t1.2	837	40.7	9.05	558.1	5.0264e+06	12	8	1	61.02	177	2958
>Cre08.g375200.t2.1	838	40.68	12.18	701.9	1.79419e+06	7	6	0	13.89	828	4873
>Cre08.g375200.t1.2	838
>Cre02.g091700.t1.2	839	40.67	10.98	617.5	2.75323e+06	6	5	0	13.23	635	7725
>Cre16.g664700.t1.2	840	40.44	11.11	676.1	2.58419e+06	6	5	0	22.16	388	2677
>Cre02.g147650.t1.2	841	40.4	13.98	768.5	2.04516e+06	6	4	0	20	450	14980
>Cre01.g001750.t1.2	842	40.39	8.86	642.7	3.7525e+06	9	8	0	23.72	548	18087
>Cre13.g585150.t1.2	843	40.37	14.98	815	3.273e+06	9	7	3	36.73	245	2165
>Cre06.g256250.t1.2	844	40.27	14.86	759.2	3.15156e+06	8	5	0	38.78	196	16650
>Cre06.g275650.t1.2	845	40.22	9.15	566.1	1.23968e+07	18	11	1	31.56	488	16822
>Cre02.g075150.t2.1	846	40.2	8.7	562.8	4.63955e+06	14	11	2	10.58	1616	16098
>Cre02.g075150.t1.2	846
>Cre12.g514750.t1.2	847	40.03	8.21	510.7	7.77591e+06	15	12	3	29.21	469	5962
>Cre01.g016300.t1.1	848	39.98	13.14	725.9	8.36562e+06	9	5	0	17.07	328	5571
>Cre12.g514200.t1.2	849	39.97	9.79	647.7	3.08252e+06	9	7	2	15.55	611	5895
>Cre03.g189250.t1.2	850	39.95	7.08	536.2	6700797	9	7	0	36.57	216	8813
>Cre02.g142206.t1.1	851	39.94	8.42	557.4	1.92745e+07	15	10	0	34.11	302	17234
>Cre09.g405050.t1.2	852	39.91	10.23	596.1	8.78186e+06	14	9	2	29.37	269	4220
>Cre12.g549750.t1.2	853	39.87	8.73	585.6	4.94111e+06	8	7	0	24.02	333	16566
>Cre06.g259150.t1.2	854	39.82	8.79	554.4	7.11792e+06	16	10	3	28.99	445	11076
>Cre07.g330100.t1.2	855	39.62	11.06	631.2	2614473	6	5	0	9.36	737	913
>Cre09.g390319.t1.1	856	39.62	8.98	623.9	2.40718e+06	11	10	6	6.3	2380	18536
>Cre02.g097400.t1.2	857	39.61	10.33	627.5	10266291	16	9	3	28.48	165	10252
>Cre06.g278135.t1.1	858	39.61	6.66	484.2	1.58414e+07	15	11	4	24.89	229	11958
>Cre04.g226850.t1.2	859	39.43	12.11	663.9	3.62957e+06	7	5	2	9	578	6294
>Cre12.g507700.t1.1	860	39.21	10.28	641	1.93271e+06	9	7	1	7.65	1870	6658
>Cre08.g358950.t1.1	861	39.17	10.52	631.2	7.40516e+06	15	9	0	24.02	791	2440
>Cre08.g358950.t2.1	861
>Cre10.g428200.t1.2	862	39.16	10.99	617.9	3.6762e+06	9	5	0	21.35	356	4523
>Cre05.g232002.t2.1	863	39.1	8.35	496.4	2.76252e+06	8	8	1	18.1	674	3260
>Cre05.g232002.t1.1	863
>Cre01.g027950.t1.2	864	39.1	13.11	721.2	3.05187e+06	10	8	0	19.19	641	10290
>Cre06.g262100.t1.1	865	39.08	9.35	582.3	5.36918e+06	12	8	1	21.3	493	13338
>Cre12.g508500.t1.2	866	39.01	9.7	621.3	4.33337e+06	10	8	1	31.47	537	4290
>Cre16.g677026.t1.1	867	38.95	13.82	828.6	4.64567e+06	12	8	2	35.98	353	11658
>Cre07.g352650.t1.2	868	38.9	7.54	495.4	7806746	12	10	2	19.52	502	9208
>Cre05.g238332.t1.1	869	38.88	8.5	549.1	2.11389e+07	21	10	6	21.43	196	17521
>Cre08.g375900.t1.1	870	38.83	11.98	679.3	1.95897e+06	6	5	0	17.5	617	8829
>Cre12.g525150.t1.2	871	38.82	17.23	990.6	3.26162e+06	9	7	0	22.69	670	14383
>Cre02.g101350.t1.2	872	38.7	11.19	617.1	2.74299e+07	19	10	2	39.25	214	4008
>Cre16.g693202.t1.1	873	38.68	8.29	541.5	6.30045e+06	13	10	3	23.19	621	6457
>Cre01.g049500.t1.2	874	38.64	7.12	507.5	1.03195e+07	16	11	5	59.48	153	527
>Cre10.g425950.t1.2	875	38.63	13.17	773.5	1.75602e+06	9	6	1	40.3	330	4867
>Cre16.g689050.t1.1	876	38.6	8.79	530.8	3.78328e+06	9	8	0	16.87	735	16406
>Cre11.g468550.t1.2	877	38.6	12.14	675.3	5.52457e+06	9	7	1	56.36	110	10555
>Cre09.g393543.t1.1	878	38.59	10.35	580.8	2.49982e+06	6	5	1	12.23	654	13254
>Cre12.g484050.t1.2	879	38.49	7.82	554.5	1.92115e+07	21	12	1	58.16	98	6238
>Cre02.g113200.t1.1	880	38.37	12.96	769.4	5.44481e+06	13	10	3	25.25	503	8657
>Cre17.g742200.t1.1	881	38.29	12.04	723.8	5669615	11	9	1	24.41	463	15366
>Cre10.g450850.t1.1	882	38.27	13.86	789.7	7.8911e+06	14	9	0	17.44	843	2353
>Cre01.g050100.t1.2	883	38.26	10.21	599.3	4076933	7	6	0	18.82	473	15418
>Cre04.g217935.t1.1	884	38.22	9.65	589.9	4.98101e+06	14	7	2	8.58	2062	14392
>Cre06.g252650.t1.2	885	38.2	10.25	629.8	4.09781e+06	10	6	1	47.2	214	1499
>Cre07.g326950.t1.1	886	38.15	12.46	700.8	5.12865e+06	13	8	1	46.61	251	7457
>Cre03.g191050.t1.2	887	38.15	7.2	522.9	1.47836e+07	16	7	0	35.43	223	6371
>Cre12.g512600.t1.2	888	38.13	12.38	667.6	1.00363e+07	13	9	1	37.43	187	3294
>Cre03.g155051.t1.1	889	38.07	12.52	740.1	2749692	6	6	1	18.51	616	10683
>Cre16.g676400.t1.2	890	38.07	11.97	778.6	1.83009e+06	8	6	2	10.25	1425	11157
>Cre09.g410600.t1.1	891	37.97	9.6	584.9	6319761	11	6	0	24.65	361	8029
>Cre09.g410250.t1.1	892	37.92	10.65	642.9	2.69893e+06	7	7	2	64.89	188	12644
>Cre06.g302850.t1.2	893	37.9	14.4	808.9	3.20399e+06	7	5	0	14.15	947	1563
>Cre07.g319100.t1.1	894	37.9	10.93	639.2	7.48078e+06	11	9	1	35	400	6994
>Cre13.g605650.t1.2	895	37.89	8.14	493.4	4.94052e+06	10	9	2	20.44	504	15859
>Cre07.g332800.t1.2	896	37.89	11.36	600.2	3.68852e+06	9	6	1	8.07	1463	7485
>Cre06.g278221.t1.1	897	37.84	14.23	809.4	1.92351e+06	6	6	2	13.49	912	17383
>Cre10.g424450.t1.2	898	37.82	10.04	606.8	3.57213e+06	12	8	2	31.56	339	1734
>Cre03.g172000.t1.2	899	37.67	10.1	631.2	2.28779e+06	7	5	2	27.33	322	15591
>Cre01.g053288.t1.2	900	37.61	8.9	577.1	4.90015e+06	11	7	1	23.84	453	3727
>Cre01.g053288.t2.1	900
>Cre02.g084750.t1.1	901	37.55	12.23	730.3	3.21313e+06	12	9	1	17.21	802	4175
>Cre05.g238900.t1.1	902	37.54	9.15	550.8	3.39453e+06	7	7	0	13.9	770	6439
>Cre11.g476650.t1.1	903	37.5	9.63	616.8	3.33238e+06	8	8	1	12.95	1120	8931
>Cre16.g663500.t1.2	904	37.44	10.68	625.8	6.0965e+06	11	5	0	13.21	386	11852
>Cre01.g039250.t1.1	905	37.35	9.93	588.4	1.20028e+07	11	9	2	31.47	286	6908
>Cre01.g039250.t2.1	905
>Cre14.g619166.t1.1	906	37.32	11.22	605.3	5620034	11	8	1	38.51	322	10408
>Cre01.g026600.t1.2	907	37.28	13.86	756.4	5.62246e+06	11	5	1	39.24	158	2552
>Cre14.g619100.t1.2	908	37.28	11.21	613.7	4543219	12	7	0	31.63	411	13724
>Cre02.g145800.t1.2	909	37.27	8.49	521.8	2.40818e+06	9	8	1	30	360	3745
>Cre17.g698850.t1.1	910	37.24	8.83	661.6	3.27737e+06	7	6	0	18.1	956	1517
>Cre03.g181300.t1.2	911	37.21	13.11	702.9	6.04677e+06	12	7	0	17.38	512	18416
>Cre06.g284750.t1.2	912	37.09	8.95	552.9	1.00861e+07	12	10	1	16.03	574	17132
>Cre12.g528750.t1.2	913	37.03	11.22	637.3	1.18018e+07	10	9	3	39.16	166	8922
>Cre08.g366150.t1.1	914	37.03	11.01	620.5	934716	6	6	2	7.18	1770	5620
>Cre03.g207800.t1.2	915	36.92	12.21	687.8	3.56566e+06	10	6	1	22.46	423	2024
>Cre02.g098450.t1.2	916	36.72	10.11	623.3	1.31853e+07	14	9	1	27.27	462	6394
>Cre03.g172850.t1.2	917	36.67	12.86	737.8	984949	5	4	0	19.44	396	1339
>Cre13.g567950.t1.2	918	36.65	12.48	712.5	8.25734e+06	8	7	0	23.24	512	19087
>Cre08.g365400.t1.2	919	36.59	9.56	577.1	6183054	11	5	1	41.91	136	17097
>Cre13.g567600.t1.2	920	36.58	9.45	585.1	6.06491e+06	10	5	0	30.29	175	14991
>Cre17.g724350.t1.2	921	36.54	8.56	524.9	4.14156e+06	9	9	3	42.74	241	12409
>Cre09.g403182.t1.1	922	36.52	9.99	590.2	5.22899e+06	12	10	1	7.69	1794	8170
>Cre10.g423300.t1.1	923	36.51	10.11	625.9	2069972	8	5	0	14.85	815	7066
>Cre03.g173600.t1.2	924	36.46	8.29	484.3	2710707	7	6	0	8.49	1378	6634
>Cre13.g562550.t1.1	925	36.42	18.34	1090.8	1.55662e+06	5	4	0	10.99	537	2484
>Cre10.g422000.t1.2	926	36.35	9.79	620	3.00667e+06	7	6	1	13.52	599	10865
>Cre08.g365600.t1.2	927	36.28	13.14	740.8	2.40915e+06	6	5	0	5.53	1175	7495
>Cre09.g386200.t1.1	928	36.25	12.26	687.7	2.64379e+06	9	4	1	9.14	689	6036
>Cre13.g582350.t1.1	929	36.15	14.64	868	958722	7	5	2	17.43	499	16696
>Cre16.g695100.t1.1	930	36.1	14.33	764.4	3.85309e+06	13	7	1	19.88	483	14056
>Cre07.g344900.t1.2	931	35.99	9.27	554.5	5.7139e+06	13	8	0	20.3	399	5095
>Cre15.g639600.t1.1	932	35.99	12.1	728.9	2.84578e+06	7	6	0	12.58	771	17818
>Cre13.g590800.t1.2	933	35.98	12.98	840.5	5.2073e+06	11	5	0	43.18	132	1122
>Cre06.g265350.t1.2	933
>Cre16.g677205.t3.1	934	35.97	8.35	494.4	5.22164e+06	10	10	1	8.53	2287	3920
>Cre16.g677205.t1.1	934
>Cre16.g653300.t1.2	935	35.95	12.77	706.6	3.08129e+06	8	6	2	11.3	867	494
>Cre17.g710100.t1.1	936	35.93	13.11	725.6	1115842	5	5	1	19.65	458	8483
>Cre12.g511850.t1.2	937	35.93	10.87	623.9	6.47543e+06	10	8	2	21.95	492	14308
>Cre06.g304350.t1.2	938	35.91	10.52	673.6	4.42444e+06	9	4	0	47.97	148	5528
>Cre07.g324050.t1.2	939	35.9	10.9	622	3.66036e+06	7	6	1	8.29	736	12240
>Cre08.g378850.t1.2	940	35.87	11.22	621.5	2.04465e+06	5	5	0	19.47	416	17048
>Cre06.g284900.t2.1	941	35.81	8.44	594.6	4.48869e+06	9	6	1	37.85	214	9684
>Cre19.g750847.t3.1	942	35.78	12.98	723.4	3.14095e+06	7	6	0	27.45	459	734
>Cre19.g750847.t2.1	942
>Cre19.g750847.t1.1	942
>Cre16.g685200.t1.1	943	35.76	9.95	624.1	3.30747e+06	10	9	2	13.84	1055	5492
>Cre03.g174500.t1.1	944	35.71	9.85	661.8	2.25772e+06	7	6	1	8.31	1816	19500
>Cre05.g232200.t1.2	945	35.69	11.26	606.5	2.20544e+06	8	6	0	16.46	717	3867
>Cre02.g142146.t1.1	946	35.66	10.56	545.8	2.92364e+06	11	8	2	18.28	372	2979
>Cre07.g326600.t1.2	947	35.62	8.64	564.7	5.86203e+06	10	8	0	17.99	767	6829
>Cre16.g691850.t1.2	948	35.57	8.38	565.4	5.7552e+06	8	6	1	55.24	105	4272
>Cre08.g384150.t1.1	949	35.51	8.35	573.8	3.48091e+06	13	9	1	16.12	1067	2792
>Cre06.g278256.t1.1	950	35.47	11.09	612.6	3922403	8	6	0	24.55	330	3754
>Cre06.g283050.t1.2	951	35.36	11.98	663.5	8.66565e+06	11	7	1	32.02	228	8761
>Cre16.g651550.t1.2	952	35.35	8.43	499.4	5.18897e+06	11	8	2	25.21	234	16150
>Cre12.g515650.t1.2	953	35.34	9.85	676.3	5.65491e+06	11	6	1	40.64	219	2434
>Cre10.g418100.t1.1	954	35.32	9.18	564.1	7.50555e+06	13	9	3	53.75	253	9056
>Cre01.g005050.t1.1	955	35.28	8.91	567.9	1.1855e+07	16	8	2	12.64	870	4192
>Cre03.g192350.t1.1	956	35.22	10.1	585.7	8.70334e+06	10	7	1	17.8	455	13269
>Cre06.g271700.t1.1	957	35.2	9.07	566	3.48722e+06	10	6	0	20.04	534	11674
>Cre04.g220200.t3.1	958	35.09	11.86	675.7	3.20975e+06	9	7	0	12.24	1062	6941
>Cre02.g095850.t1.1	959	35.05	12.65	737.7	1.90505e+06	7	4	0	17.28	463	3165
>Cre11.g482450.t1.2	960	35	11.04	688.9	3.37355e+06	8	7	1	29.58	497	10175
>Cre03.g189500.t1.2	961	34.99	12.11	707.3	2.20449e+06	6	5	2	27.06	218	5444
>Cre02.g077800.t1.2	962	34.94	11.36	633	2326028	6	4	0	6.15	813	991
>Cre17.g701500.t1.2	963	34.92	11.11	615.8	1.07328e+07	15	9	1	25.33	450	8682
>Cre12.g494850.t1.2	964	34.91	7	557.6	6.4754e+06	10	8	1	32.58	264	15713
>Cre16.g691000.t1.2	965	34.9	13.98	813.8	1.04621e+07	11	8	1	41.67	216	3906
>Cre12.g532100.t1.2	966	34.84	8.6	563.5	5.43819e+06	6	5	0	18.66	477	12631
>Cre16.g682800.t1.2	967	34.82	11.99	653.5	1.86995e+06	7	4	2	17.16	443	4484
>Cre17.g696300.t1.1	968	34.8	11.98	660.1	958417	6	6	2	9.06	1214	224
>Cre13.g566000.t1.2	969	34.75	8.79	574.2	4.28566e+06	10	8	4	24.02	637	11762
>Cre08.g378750.t1.1	970	34.73	9.25	563.7	4.24214e+06	7	6	0	11.29	691	12470
>Cre07.g340200.t1.1	971	34.71	7.43	455.4	12522111	17	10	3	22.82	333	15023
>Cre02.g079800.t1.2	972	34.68	11.14	603.7	5.58612e+06	10	5	1	34.67	150	10238
>Cre06.g289550.t1.2	973	34.61	6.4	444.8	1.72028e+07	20	11	6	41.35	133	9390
>Cre09.g391949.t1.1	974	34.5	15.1	869.4	2.56629e+06	9	6	1	21.89	539	3560
>Cre19.g750147.t1.1	975	34.46	8.49	510.5	3.47355e+06	10	7	0	19.77	708	678
>Cre07.g344950.t1.2	976	34.39	10.34	616.6	4.52403e+06	13	9	4	40.84	213	11503
>Cre03.g156150.t1.1	977	34.39	8.92	610.8	4487661	8	5	0	11.65	910	17911
>Cre15.g637761.t2.1	978	34.37	8.99	586.7	5.46738e+06	9	6	0	11.82	770	2239
>Cre08.g382500.t1.2	979	34.28	8.34	574	1.70102e+07	14	11	4	67.29	107	10868
>Cre12.g500650.t1.2	980	34.24	8.13	494	5.40243e+06	9	8	0	9.88	1083	12353
>Cre04.g214501.t1.1	981	34.21	8.16	514.2	4.20136e+06	9	8	2	13.58	788	15060
>Cre12.g508000.t1.1	982	34.13	18.93	1077.8	2.04141e+06	5	2	0	20.15	412	4026
>Cre10.g418400.t2.1	983	34.04	12.11	686.8	1.39801e+06	5	5	1	10.82	776	6919
>Cre10.g418400.t1.1	983
>Cre17.g726000.t1.2	984	34.03	15.23	865.3	1.96605e+06	6	3	1	14.73	292	3680
>Cre07.g314100.t1.2	985	34.02	9.54	583.2	5.77278e+06	10	8	1	31.82	286	15068
>Cre02.g073200.t1.2	986	34.01	11.35	670.4	3.30591e+06	7	5	1	11.75	630	18615
>Cre09.g391900.t1.1	987	33.95	7.84	511.8	1.14968e+07	9	7	1	68.14	113	9797
>Cre17.g708350.t1.2	988	33.94	12.14	650.1	2.85793e+06	7	5	0	23.16	354	2661
>Cre11.g467712.t1.1	989	33.94	8.25	562.2	2.88422e+06	10	8	0	10.33	1626	18137
>Cre12.g558450.t1.2	990	33.82	8.78	542.9	2.57854e+06	6	5	0	28.3	318	3363
>Cre06.g259600.t1.1	991	33.8	9.51	606.3	340281	5	5	1	9.81	1040	7518
>Cre10.g457700.t1.2	992	33.74	13.77	751.3	3.70883e+06	7	5	1	18.65	370	15568
>Cre02.g088700.t1.2	993	33.72	8.83	544.8	2.81589e+06	11	7	1	22.78	474	18848
>Cre11.g467617.t1.1	994	33.71	11.98	680.6	2.79832e+06	6	5	2	19.45	293	19357
>Cre02.g087700.t1.2	995	33.62	8.18	560	7.39478e+06	12	8	2	27.52	327	17581
>Cre05.g232150.t1.2	996	33.6	7.4	508.9	6.42039e+06	10	9	2	27.23	448	7103
>Cre11.g481126.t1.1	997	33.57	10.41	628.8	2.56174e+06	6	5	0	26.51	249	9554
>Cre06.g293950.t1.2	998	33.57	8.63	567.7	1.39527e+07	15	12	3	28.48	488	18509
>Cre12.g507550.t1.1	999	33.55	7.81	467.2	7.29538e+06	16	10	2	21.76	703	3798
>Cre02.g108450.t1.2	1000	33.53	13.86	782.4	7.0794e+06	9	8	2	61.15	139	3570
>Cre06.g278203.t1.1	1001	33.52	13.4	784.6	2.31911e+06	7	7	2	10.74	1173	1999
>Cre12.g486100.t1.2	1002	33.44	14.48	811.9	6.51218e+06	10	7	2	49.22	256	19543
>Cre06.g258850.t1.2	1003	33.43	13.77	785.2	2.09398e+06	8	3	1	14.35	216	8714
>Cre06.g264200.t1.2	1004	33.22	6.94	529.4	1.35774e+07	17	11	2	33.68	291	10812
>Cre09.g395250.t1.1	1005	33.12	12.1	658.3	3.1599e+06	9	6	1	30.72	485	9699
>Cre09.g393728.t1.1	1006	33.08	11.11	649.3	4.29533e+06	9	8	1	17.32	710	18941
>Cre12.g511100.t1.1	1007	33.06	15.06	875.8	1182963	7	4	0	22.03	463	15520
>gi|1373325|gb|AAB08064.1| Enhanced Green Fluorescent Protein [Cloning vector pEGFP-N3](Common contaminant protein)	1008	33.06	7.99	542.8	6.50098e+06	13	8	3	30.13	239	19664
>Cre16.g687900.t1.2	1009	33.05	8.42	575.5	7.49347e+06	9	6	1	31.95	241	7015
>Cre10.g436650.t1.1	1010	32.98	8.49	508.8	1.15158e+06	5	5	0	11.82	719	7826
>Cre06.g278239.t1.1	1011	32.96	8.37	552.2	8.62849e+06	9	6	0	24.06	320	1900
>Cre06.g278239.t2.1	1011
>Cre03.g144707.t1.1	1012	32.76	7.21	545.6	5.27694e+06	10	8	3	23.36	745	1948
>Cre10.g442700.t1.2	1013	32.7	10.17	599.8	6689838	13	10	2	20.22	465	4242
>Cre12.g520650.t1.2	1014	32.59	8.14	461	2.87164e+06	8	6	1	16.63	451	6388
>Cre06.g308500.t1.2	1015	32.58	10.65	631.7	3.29094e+06	15	6	3	11.28	461	5499
>Cre12.g500400.t1.2	1016	32.54	11.98	673.9	1.10504e+06	5	5	0	9.76	881	2473
>Cre05.g241850.t1.2	1017	32.51	10.7	717.5	2.44058e+06	9	5	1	24.7	417	1842
>Cre12.g523300.t1.2	1018	32.45	9.13	670.6	2.97561e+06	12	8	3	21.46	601	13111
>Cre09.g406200.t1.2	1019	32.36	8.58	524.7	3.37967e+06	9	8	2	23.89	561	16575
>Cre16.g689871.t1.1	1020	32.24	5.32	491.2	6.62401e+06	14	11	1	11.48	1080	12525
>Cre13.g585301.t1.1	1021	32.15	12.89	701.9	1.42422e+06	6	5	2	17.67	549	10884
>Cre12.g490500.t1.2	1022	32.15	11.43	781.8	7.03e+06	10	7	2	24.64	207	15177
>Cre03.g189300.t1.1	1023	32.15	16.78	963.9	666830	10	4	1	41.4	314	4215
>Cre16.g649350.t1.1	1024	32.08	9.05	548.5	2.90321e+06	8	6	0	30.45	381	3711
>Cre17.g698450.t1.2	1025	32	8.71	574.5	3.23249e+06	10	5	0	21.68	369	14328
>Cre03.g199759.t1.1	1026	32	7.9	477.2	7.91827e+06	13	8	0	21.17	463	13883
>Cre03.g199759.t2.1	1026
>Cre16.g694400.t1.2	1027	31.99	8.31	475.3	3.47565e+06	9	7	2	24.7	328	5411
>Cre12.g552500.t1.2	1028	31.98	13.23	792	688234	4	4	1	30.97	310	14343
>Cre12.g490850.t1.1	1029	31.97	8.36	560.9	3.09319e+06	9	7	1	14.29	1106	8733
>Cre12.g540550.t1.1	1030	31.91	11.14	637.6	2331084	7	5	0	17.96	490	17128
>Cre12.g498950.t1.2	1031	31.91	14.11	755.2	2.05877e+06	8	6	0	33.33	240	15308
>Cre02.g096150.t1.2	1032	31.87	10.69	626.4	8.98422e+06	10	6	2	21.1	218	17678
>Cre15.g638954.t1.1	1033	31.86	10.07	584.6	2.1607e+06	9	6	0	8.33	1428	557
>Cre02.g099850.t1.1	1034	31.79	9.31	574.2	2.89296e+06	6	5	0	15.67	466	5600
>Cre08.g378000.t1.2	1035	31.64	15.52	860.2	6.44068e+06	13	6	2	19.62	423	14807
>Cre13.g586300.t1.2	1036	31.63	10.69	633.2	4.32873e+06	8	6	2	66.67	108	2784
>Cre17.g701650.t1.2	1037	31.62	8.72	564.8	7.67869e+06	12	7	1	45.93	135	7720
>Cre03.g155250.t1.2	1038	31.62	8.02	528.9	1.83773e+06	10	8	3	19.12	837	6730
>Cre07.g339050.t1.2	1039	31.56	10.69	634.8	3850706	10	6	1	43.91	312	9133
>Cre01.g065822.t1.1	1040	31.46	11.39	760.3	1432308	6	6	1	6.46	1239	11734
>Cre03.g148300.t1.2	1041	31.44	10.62	610.2	1822807	7	6	0	17.81	960	7246
>Cre06.g269650.t1.2	1042	31.41	8.56	539.5	4.19677e+06	7	7	1	37.46	331	5474
>Cre09.g400550.t1.2	1043	31.41	10.83	601.8	665675	4	4	0	10.19	1119	13003
>Cre03.g203450.t1.2	1044	31.35	8.01	533.2	4.54936e+06	10	7	4	53.66	82	1605
>Cre12.g494000.t1.2	1045	31.34	7.69	500.8	1.65912e+06	10	7	2	10.94	1106	12989
>Cre17.g744897.t1.1	1046	31.31	8.75	524.4	2.17912e+06	7	5	1	23.18	453	17735
>Cre11.g467610.t1.1	1047	31.29	15.46	888.6	2.29293e+06	5	5	0	12.66	806	10701
>Cre17.g736650.t1.2	1048	31.26	7.26	495.4	3.1193e+06	9	8	3	10.53	950	789
>gi|28269777|tpg|DAA00955.1| TPA_inf: CF0 ATP synthase subunit I (chloroplast) [Chlamydomonas reinhardtii]	1049	31.2	6.88	509.7	2.29351e+07	17	9	1	51.43	175	28
>Cre16.g682750.t1.2	1050	31.14	8.95	578.1	2.25784e+06	9	8	2	9.48	1551	5353
>Cre11.g476550.t1.2	1051	31.1	8.02	475.5	4.76247e+06	9	7	1	30.55	347	15672
>Cre17.g734450.t1.2	1052	31.01	9.12	562.9	3.7942e+06	8	6	2	47.71	153	508
>Cre03.g177200.t1.2	1053	30.97	12.98	721.9	4.84221e+06	12	6	1	21.33	436	8840
>Cre01.g012150.t1.2	1054	30.97	10.09	588.8	4.36427e+06	13	5	1	19.88	337	16450
>Cre01.g004250.t1.2	1055	30.96	16.65	971	221000	4	3	2	34.21	114	19328
>Cre04.g226050.t1.1	1056	30.92	19.51	1089.2	1.07366e+06	8	5	2	10.08	734	17749
>Cre02.g085950.t1.2	1057	30.87	10.87	622.3	4.71062e+06	10	6	1	22.03	236	10859
>Cre09.g414050.t1.2	1058	30.84	10.33	592.8	4.62811e+06	10	8	0	30.33	455	9158
>Cre01.g030250.t1.2	1059	30.84	14.59	810.2	1.1246e+06	5	4	1	20.46	347	11621
>Cre02.g094100.t1.2	1060	30.81	11.33	637.3	2.24528e+06	5	5	1	19.02	468	15825
>Cre07.g334100.t1.1	1061	30.79	12.11	672.2	2.89381e+06	8	5	1	5.71	1506	18363
>Cre10.g432000.t1.2	1062	30.77	8.31	464.4	4.14384e+06	10	8	0	9.1	1242	5045
>Cre12.g494450.t1.2	1063	30.72	11.2	628.1	1.00836e+07	14	7	1	40.62	128	4969
>Cre10.g458450.t1.1	1064	30.69	12.47	738.6	2.38395e+06	7	7	2	48.15	162	4063
>Cre17.g707500.t1.2	1065	30.68	8.97	558.4	4367142	10	8	0	10.46	1080	3858
>Cre09.g388850.t1.1	1066	30.67	12.65	731.3	1.86882e+06	6	5	1	5.82	1168	12632
>gi|28269770|tpg|DAA00948.1| TPA_inf: RNA polymerase beta' subunit (chloroplast) [Chlamydomonas reinhardtii]	1067	30.66	8.24	510.4	2.99621e+06	9	8	2	3.01	3120	34
>Cre07.g329000.t1.2	1068	30.62	12.77	734.6	697018	5	3	0	20.41	147	13189
>Cre10.g456200.t1.2	1069	30.61	8.86	570.4	5.59982e+06	6	5	2	35.11	131	14928
>Cre13.g571500.t1.2	1070	30.61	15.49	1090.4	2.19706e+06	8	2	0	18.58	226	113
>Cre13.g562450.t1.2	1071	30.53	10.99	631.6	3.33454e+06	7	4	0	6.72	1042	2263
>Cre14.g617826.t1.1	1072	30.52	10.38	609.8	1.50332e+06	6	4	0	18.26	219	9462
>Cre01.g019850.t1.1	1073	30.46	14.07	753.1	1.32054e+06	4	4	0	9.22	911	13805
>Cre17.g708800.t1.1	1074	30.44	8.83	523.1	3.03234e+06	8	7	0	20.85	494	1354
>Cre12.g544109.t1.1	1075	30.43	9.18	540.8	4.29873e+06	7	6	0	20.53	380	3259
>Cre02.g146250.t1.2	1076	30.42	7.61	548.2	2.92125e+06	8	7	0	24.57	464	11275
>Cre07.g325746.t1.1	1077	30.42	8.87	543.4	6.29345e+06	8	4	0	42.03	69	9066
>Cre12.g536900.t1.1	1078	30.36	9.03	576.4	2.33036e+06	8	6	0	8.07	1784	7208
>Cre01.g045550.t1.2	1079	30.32	7.54	502.5	5.96901e+06	8	6	0	12.32	406	10953
>Cre11.g467700.t1.1	1080	30.3	9.1	645.3	867052	8	5	2	18.72	390	15082
>Cre09.g390604.t1.1	1081	30.26	12.23	747.8	2.21055e+06	4	4	1	24.8	246	16018
>Cre10.g420750.t1.2	1082	30.23	11.06	627.8	4.91999e+06	7	5	1	36.36	110	7655
>Cre12.g521750.t1.2	1083	30.19	10.93	633.1	3.19107e+06	7	4	0	5.95	1362	17800
>Cre10.g456100.t1.2	1084	30.17	18.23	1030.7	1.00377e+06	2	2	0	23.38	201	2229
>Cre17.g729800.t1.2	1085	30.17	12.68	709.5	1.09739e+06	4	3	0	11.37	422	11868
>Cre15.g639056.t1.1	1086	30.17	12.73	758.1	1.54965e+06	6	5	1	7.89	1737	9589
>Cre09.g402256.t1.1	1087	30.17	11.65	659.1	3741746	8	7	2	7.66	1762	990
>Cre01.g004450.t1.2	1088	30.13	8.17	541	8730276	9	6	0	25.93	270	3737
>Cre07.g316000.t1.2	1089	30.1	17.35	985.7	2656087	5	4	3	52.85	123	6546
>Cre06.g273250.t1.2	1090	30.07	12.14	693.3	425897	3	3	0	13.6	456	7755
>Cre15.g641200.t1.2	1091	30.06	12.21	650.4	2.23584e+06	6	5	1	26.67	315	17063
>Cre01.g039350.t1.2	1092	30	7.71	498.7	1.93478e+06	8	5	1	11.76	655	7084
>Cre08.g379200.t1.1	1093	29.98	13.4	788.3	832765	6	3	0	15.32	346	7541
>Cre02.g082250.t1.1	1094	29.93	8.76	543.9	5.09766e+06	11	6	2	28.21	358	1322
>Cre06.g296750.t1.2	1095	29.91	12.56	822.7	3.46534e+06	12	11	5	14.86	1151	3228
>Cre12.g549350.t1.2	1096	29.89	11.69	682.1	2.0324e+06	7	5	1	36.93	287	18945
>Cre06.g268750.t1.2	1097	29.84	11.11	639.5	2.82336e+06	8	5	0	16.95	637	12789
>Cre06.g251450.t1.1	1098	29.78	9.21	578.7	3.39037e+06	6	5	0	8.07	731	8763
>Cre01.g051900.t1.2	1099	29.77	6.86	476.2	5.15269e+06	10	6	1	20.99	262	11102
>Cre05.g235550.t1.1	1100	29.7	8.6	565.4	2.27254e+06	12	10	2	9.82	3034	7599
>Cre11.g478240.t1.1	1101	29.7	11.14	607.6	5.10009e+06	9	5	0	18.56	404	11672
>Cre13.g564950.t1.2	1102	29.62	8.41	521.3	6.61096e+06	11	9	0	15.34	1160	502
>Cre17.g711650.t1.2	1103	29.54	10.2	640.2	1.61175e+06	5	4	0	34.4	343	13520
>Cre03.g180250.t1.2	1104	29.53	8.6	602.2	3.00375e+06	8	7	4	23.87	507	3438
>Cre06.g260350.t1.2	1105	29.51	9.51	598.7	4.92643e+06	11	7	0	23.62	563	14490
>Cre10.g432900.t1.2	1106	29.49	10.2	588.6	6.78863e+06	7	6	0	18.49	411	7458
>Cre06.g301350.t1.1	1107	29.46	10.92	615.9	2.1629e+06	7	5	0	15.74	845	8514
>Cre02.g095077.t1.1	1108	29.44	9.86	595.1	2.1871e+06	5	5	0	18.99	395	6306
>Cre06.g272850.t1.2	1109	29.42	9.49	645	7.85795e+06	11	6	0	19.15	235	9897
>Cre02.g086887.t1.1	1110	29.41	8.65	629.4	2.21871e+06	7	7	1	5.07	2327	12287
>Cre17.g715250.t1.2	1111	29.35	13.54	824.1	1.91178e+06	7	4	1	43.42	228	1215
>Cre10.g456700.t1.2	1112	29.3	10.29	568.1	3.27744e+06	12	8	1	19.03	720	9099
>Cre12.g508750.t1.2	1113	29.23	8.61	489.9	4.77645e+06	9	8	4	50.41	246	15902
>Cre07.g322000.t1.2	1114	29.23	13.52	775.7	1.4302e+06	7	5	0	16.7	491	14175
>Cre16.g651923.t1.2	1115	29.16	8.55	559.7	1.74136e+06	6	4	0	7.98	614	12438
>Cre14.g628100.t1.2	1116	29.14	10.74	646.7	847051	4	3	0	12.27	546	6144
>Cre06.g280650.t1.2	1117	29.12	11.59	673	2.23817e+06	9	5	4	14.18	268	17299
>gi|28269764|tpg|DAA00942.1| TPA_inf: RNA polymerase beta subunit II (chloroplast) [Chlamydomonas reinhardtii]	1118	29.06	8.24	488.3	5.77579e+06	9	9	1	15.65	626	40
>Cre01.g048150.t1.2	1119	29.06	9.14	554.1	3.45624e+06	7	6	2	27.24	290	188
>Cre03.g154550.t1.1	1120	28.97	11.99	678.5	2.45867e+06	6	5	3	32.56	347	17905
>Cre02.g106850.t1.2	1121	28.92	10.56	601.1	4.25542e+06	7	4	0	21.97	314	15481
>Cre12.g520200.t1.1	1122	28.92	10.99	626.2	9191064	10	7	0	24.32	370	14780
>Cre12.g513500.t1.2	1123	28.87	8.15	494.8	2.88568e+06	7	6	0	9.84	925	16468
>Cre16.g681238.t1.1	1124	28.85	9.86	590	3.08262e+06	8	6	1	15.99	669	6743
>Cre03.g159950.t1.1	1125	28.84	8.11	518.7	1414936	5	4	0	9.22	792	1254
>Cre13.g578451.t1.1	1126	28.79	6.8	422.4	4.2887e+06	8	6	0	9.37	960	8644
>Cre16.g685901.t1.1	1127	28.76	7.68	558.6	5.09802e+06	11	8	2	9.01	943	11931
>Cre02.g077401.t1.1	1128	28.69	11.05	745.3	5.31662e+06	9	6	0	19.02	594	18721
>gi|28269781|tpg|DAA00959.1| TPA_inf: hypothetical protein (chloroplast) [Chlamydomonas reinhardtii]	1129	28.66	8.5	488.2	1.23537e+06	6	5	1	3.66	1995	24
>Cre11.g468300.t1.2	1130	28.65	8.79	525.9	4.83265e+06	9	6	0	44.79	192	14421
>Cre16.g668150.t1.2	1131	28.63	8.71	572.4	1.67765e+06	7	5	1	15.93	634	2390
>Cre13.g562850.t1.2	1132	28.57	10.77	638.8	5.40231e+06	14	8	1	36.84	266	6368
>Cre03.g145107.t1.1	1133	28.55	11.26	635.1	1.07984e+06	6	5	3	10.57	918	16768
>gi|28269759|tpg|DAA00937.1| TPA_inf: ribosomal protein S18 (chloroplast) [Chlamydomonas reinhardtii]	1134	28.5	11.74	671.3	3.99642e+06	6	5	1	24.82	137	45
>Cre07.g326100.t2.1	1135	28.48	15.52	862.5	596250	5	3	0	20.27	439	15293
>Cre07.g326100.t1.2	1135
>Cre13.g567850.t1.2	1136	28.46	6.72	474.4	3038021	7	5	1	19.55	220	13388
>Cre07.g325450.t1.1	1137	28.45	11.06	615.8	1.2913e+06	6	4	0	10.62	631	5319
>Cre12.g517400.t1.2	1138	28.45	10.23	584.1	5.21259e+06	10	6	2	39.6	202	13179
>Cre12.g519900.t1.2	1139	28.44	11.25	624.8	3371088	7	7	1	17.31	803	3628
>Cre03.g175000.t1.2	1140	28.37	8.02	586	3.66164e+06	10	6	3	28.4	507	5232
>Cre17.g712300.t1.1	1141	28.29	8.55	601.4	4.09074e+06	13	7	2	13.17	995	14389
>Cre16.g682725.t1.1	1142	28.29	12.48	706.6	1.91168e+06	3	3	0	23.04	217	1023
>Cre17.g696850.t1.2	1143	28.24	11.77	664.5	781454	8	3	0	31.08	222	573
>Cre01.g029300.t1.2	1144	28.21	11.07	641.1	5.42363e+06	6	4	0	18.44	282	6077
>Cre08.g374800.t1.2	1145	28.18	11.98	677.1	7.1124e+06	11	9	0	21.7	622	18576
>Cre03.g156250.t1.2	1146	28.18	11.35	618.3	3.15033e+06	10	5	2	27.7	213	2827
>Cre12.g553550.t1.2	1147	28.16	15.4	873.1	574099	5	4	2	9.54	671	12936
>Cre05.g245550.t1.1	1148	28.14	6.57	536.3	3.27077e+06	12	9	1	7.43	2328	4949
>Cre16.g690500.t1.2	1149	28.07	11.11	633.6	1.4897e+06	6	6	1	31.48	162	12830
>Cre06.g308950.t1.2	1150	28.02	8	551.9	2.93991e+06	5	4	0	31.1	209	5737
>Cre10.g452050.t1.2	1151	28	9.7	658.4	5.00798e+06	14	7	2	37.88	264	2210
>Cre15.g637216.t1.1	1152	28	17.46	986.6	664755	4	3	1	17.71	384	19386
>Cre06.g288350.t1.1	1153	27.99	10	596.6	1.74488e+06	5	4	0	10.16	640	1906
>Cre13.g580650.t1.2	1154	27.97	10.21	586	734800	6	4	1	18.78	575	10198
>Cre09.g408200.t1.2	1155	27.96	9.12	557.2	7.96634e+06	10	8	2	40	200	11354
>Cre12.g494400.t1.2	1156	27.92	14.41	877.1	1.6052e+06	11	6	0	22.77	404	4306
>Cre08.g366400.t2.1	1157	27.81	15.29	880.9	4.93011e+06	13	8	4	16.16	396	4659
>Cre08.g366400.t1.2	1157
>Cre12.g490000.t1.2	1158	27.8	8.37	498.5	5.88196e+06	9	6	1	26.13	333	9763
>Cre13.g592150.t1.2	1159	27.77	8.78	522.6	2.73939e+06	7	7	1	11.8	907	12688
>Cre02.g107450.t1.2	1160	27.75	11.35	683.2	3.73751e+06	8	5	0	17.72	429	9367
>Cre12.g540200.t1.2	1161	27.71	9.98	583.4	3.16003e+06	6	5	0	6.89	1117	4863
>Cre13.g603500.t1.2	1162	27.71	6.84	581.6	4.04466e+06	6	5	0	43.93	173	11887
>Cre03.g207700.t1.1	1163	27.66	7.31	480.2	3507481	8	6	1	18.89	360	9009
>Cre16.g662000.t1.2	1164	27.64	11.21	742.7	1.87604e+06	4	3	0	9.05	652	13888
>Cre02.g077350.t1.2	1165	27.63	11.11	615.5	6.36181e+06	11	8	4	28.34	434	11482
>Cre04.g232602.t1.1	1166	27.61	11.01	635.6	1.8946e+06	10	5	1	24.48	388	2095
>Cre12.g558600.t1.2	1167	27.55	7.3	519	4.58232e+06	9	6	0	21.87	480	10230
>Cre10.g420700.t1.2	1168	27.51	9.13	556.5	7.1641e+06	10	6	2	48	75	6434
>Cre09.g406983.t1.1	1169	27.5	11.98	664.1	2091135	6	3	1	19.78	278	13210
>Cre12.g537671.t1.1	1170	27.48	12.01	691.5	2.36048e+06	9	8	2	5.68	3660	2195
>Cre09.g410650.t1.2	1171	27.46	9.67	602	2.65388e+06	7	5	2	16.47	431	10283
>Cre13.g565750.t2.1	1172	27.44	9.12	632.8	3.33688e+06	9	7	0	16.9	704	14282
>Cre09.g416000.t1.2	1173	27.38	8.52	601.9	2.82439e+06	11	6	1	18.47	758	14539
>Cre06.g252000.t1.2	1174	27.34	9.22	577.4	4260259	8	7	0	38.04	326	3040
>Cre17.g722100.t1.1	1175	27.31	10.68	612.5	811139	5	5	1	14.53	860	7202
>Cre12.g530850.t1.1	1176	27.3	12.12	718.7	955723	6	4	1	5.75	1460	1012
>Cre12.g530850.t2.1	1176
>Cre16.g692050.t1.1	1177	27.3	17.23	988.4	253145	3	2	1	10.03	339	10718
>Cre12.g549100.t2.1	1178	27.29	11.53	677.1	1707300	4	3	0	17.32	462	6597
>Cre12.g549100.t1.1	1178
>Cre09.g400627.t1.1	1179	27.26	13.17	762.2	758082	4	3	0	13.53	414	15598
>Cre12.g510900.t1.2	1180	27.24	10.04	645.4	2.51304e+06	7	5	0	14.19	620	9493
>Cre07.g330300.t1.2	1181	27.23	12.38	667.9	1.953e+06	4	3	0	10.35	454	521
>Cre12.g553250.t1.2	1182	27.22	8.63	521.6	4.61865e+06	10	6	0	14.06	512	3947
>Cre16.g685900.t1.2	1183	27.21	12.09	662.5	1.29393e+06	5	4	0	12.92	658	15550
>Cre10.g439400.t1.1	1184	27.21	11.26	608.8	2.37027e+06	7	6	2	18.95	533	2125
>Cre16.g670850.t1.2	1185	27.2	13.23	784.1	1892751	8	8	4	7.37	2780	19239
>Cre01.g020350.t1.2	1186	27.18	10.99	633.1	5353855	9	6	1	38.92	203	10384
>Cre10.g452500.t1.2	1187	27.17	12.18	666.3	2.28844e+06	4	4	0	5.48	1059	18544
>Cre09.g393136.t1.1	1188	27.17	8.71	522.9	4.67725e+06	8	7	0	12.45	731	14840
>Cre09.g412750.t1.2	1189	27	10.2	591.1	1.13179e+06	4	4	0	4.97	1389	16157
>Cre03.g176400.t1.1	1190	26.99	8.05	533	1.66601e+06	7	7	3	13.82	774	5362
>Cre02.g077550.t2.1	1191	26.97	11.06	608.8	1.26628e+06	7	4	1	11.88	825	14445
>Cre02.g077550.t1.2	1191
>Cre03.g178600.t1.1	1192	26.95	10.98	603.3	1.10737e+06	3	3	0	6.8	676	17922
>Cre07.g357850.t1.2	1193	26.86	6.92	481.7	1.24137e+07	10	7	0	47.24	127	16733
>Cre13.g562150.t1.2	1194	26.86	6.86	450.2	3.8132e+06	8	7	0	36.72	403	19603
>Cre10.g456000.t1.2	1195	26.79	8.08	564.3	5.97991e+06	8	6	1	49.1	279	8311
>Cre03.g178450.t1.2	1196	26.79	7.84	512.2	6.19582e+06	11	7	0	74.75	99	1964
>Cre01.g022500.t1.2	1197	26.76	7.8	518.6	1.78531e+06	5	4	0	8.98	824	3274
>Cre02.g147900.t2.1	1198	26.76	9.39	580.3	2.04942e+06	9	7	3	14.98	601	1017
>Cre02.g147900.t1.1	1198
>Cre02.g147900.t3.1	1198
>Cre06.g282900.t1.2	1199	26.72	8.62	535.4	3.96914e+06	8	6	0	21.79	335	10444
>Cre07.g328150.t2.1	1200	26.63	7.96	509.9	2.84531e+06	6	5	1	15.01	453	13796
>Cre07.g328150.t1.1	1200
>Cre02.g084000.t1.2	1201	26.58	10.73	630.1	1.86616e+06	7	3	1	26.67	120	15434
>gi|28269743|tpg|DAA00921.1| TPA_inf: ribosomal protein S4 (chloroplast) [Chlamydomonas reinhardtii]	1202	26.58	7.83	460.9	1.70903e+07	17	12	1	40.86	257	61
>Cre02.g095200.t1.2	1203	26.57	11.08	634.4	3.91784e+06	6	4	0	7.09	818	3275
>Cre03.g156050.t1.2	1204	26.52	7.82	543.3	3657235	8	6	1	30.48	269	10955
>Cre14.g632000.t1.1	1205	26.52	11.29	627.1	3.83263e+06	9	6	0	8.18	1442	780
>Cre16.g691450.t1.2	1206	26.5	10.98	601.4	3.89658e+06	5	5	0	13.38	680	19599
>Cre08.g368900.t1.2	1207	26.46	8.45	550.7	2.52327e+06	11	7	1	11.32	963	3751
>Cre08.g368900.t2.1	1207
>Cre09.g393765.t1.1	1208	26.43	13.98	834	5.72202e+06	8	5	0	30.69	202	12930
>Cre10.g448650.t1.1	1209	26.4	10.23	568	1.06967e+06	6	4	1	14.88	672	1810
>Cre06.g311850.t1.1	1210	26.4	15.22	858.2	1.99639e+06	4	3	1	24.6	248	3937
>Cre02.g143307.t1.1	1211	26.38	9.04	594.1	6.19329e+06	8	5	3	96.29	54	12026
>Cre01.g051500.t1.2	1212	26.35	9.1	560.6	4.29893e+06	8	5	1	23.08	117	6887
>Cre06.g283150.t1.2	1213	26.32	11.77	686.9	966743	5	4	1	36.4	272	4151
>Cre03.g180800.t1.1	1214	26.31	8.07	550.6	6.08686e+06	8	6	0	4.47	1186	197
>Cre09.g392655.t1.1	1215	26.27	11.18	605.1	3.00387e+06	9	8	1	7.46	2172	16878
>Cre12.g496750.t1.2	1216	26.26	7.54	483.3	3.1162e+06	13	6	2	30.3	231	14884
>Cre05.g243800.t1.2	1217	26.23	10.32	696.9	2.31446e+06	6	4	0	42.7	178	9021
>Cre06.g257000.t1.2	1218	26.23	7.33	500.7	3.08508e+06	6	5	0	11.13	467	18448
>Cre02.g078300.t1.1	1219	26.19	11.22	609.7	2.85204e+06	5	3	0	58.21	67	6042
>Cre09.g395880.t1.1	1220	26.18	7.73	481.3	3.64922e+06	7	6	0	11.29	788	4044
>Cre12.g504200.t1.2	1221	26.18	13.14	712.8	8.08861e+06	7	6	0	34.51	142	5124
>Cre07.g342350.t1.2	1222	26.15	10.33	593.5	1.87369e+06	7	5	1	8.66	785	19249
>Cre05.g246300.t1.2	1223	26.14	12.1	737.5	1.68967e+06	6	4	0	10.66	685	3518
>Cre05.g234637.t1.1	1224	26	6.93	560	1.18297e+07	11	9	4	56.15	130	6005
>Cre06.g249250.t1.2	1225	26	11.98	665	2224931	14	6	4	74.02	127	909
>Cre06.g296983.t1.1	1226	25.96	9.75	587.4	1.17418e+06	3	3	0	6.93	750	10116
>Cre09.g390763.t1.1	1227	25.93	9.11	554.1	3.51898e+06	6	4	0	30.05	213	8557
>Cre12.g546050.t1.2	1228	25.93	10.16	671.9	4.9913e+06	10	7	1	20.44	455	3325
>Cre03.g198950.t1.2	1229	25.91	10.07	588.6	5.61149e+06	10	4	0	23.66	262	3830
>Cre07.g352850.t1.2	1230	25.91	9.25	564.2	2.59715e+06	7	5	1	36.73	98	19585
>Cre13.g568800.t1.2	1231	25.87	13.01	847.7	1.18805e+06	4	3	1	30.3	165	5675
>Cre06.g308900.t1.2	1232	25.85	12.19	676	1.70745e+06	4	4	0	9.24	541	4283
>Cre16.g647602.t1.1	1233	25.83	14.52	847.5	2.19392e+06	7	5	1	7.34	1676	7494
>Cre06.g252200.t1.2	1234	25.81	7.56	526.9	2.61531e+06	10	6	2	24.94	397	912
>Cre02.g075650.t1.2	1235	25.76	14.52	825.8	608331	5	4	2	11.99	417	13106
>Cre10.g430150.t1.2	1236	25.76	5.44	431.9	2.38667e+06	6	5	0	16.26	449	18446
>Cre10.g417950.t1.2	1237	25.74	8.42	509	3.54558e+06	6	6	0	16.37	794	13206
>Cre03.g179901.t1.1	1238	25.72	11.86	688.4	745343	4	3	0	12.26	530	11710
>Cre11.g482700.t1.2	1239	25.71	10.11	631	1.5046e+06	4	3	0	10.89	542	13533
>Cre10.g442000.t1.2	1240	25.69	9.25	590.8	2.05841e+06	5	5	0	13.26	671	7381
>Cre17.g734300.t1.1	1241	25.69	8.3	507	6.26208e+06	8	7	0	9.41	967	12306
>Cre17.g734300.t2.1	1241
>Cre01.g035850.t1.2	1242	25.68	9.83	671.7	876152	5	4	1	7.38	1071	6163
>Cre11.g467578.t1.1	1243	25.64	8.43	540.9	8.10851e+06	9	6	0	34.13	126	4344
>gi|28269792|tpg|DAA00970.1| TPA_inf: chloroplast RNA polymerase beta' chain (chloroplast) [Chlamydomonas reinhardtii]	1244	25.64	8.31	509.5	2.2453e+06	5	4	0	9.45	603	14
>Cre03.g188550.t1.1	1245	25.62	7.04	578.4	3.28478e+06	11	11	2	20.37	913	6835
>Cre01.g025500.t1.1	1246	25.62	8.11	553.8	2.30924e+06	7	6	1	18.32	666	693
>Cre02.g103050.t1.2	1247	25.6	12.47	709.1	1.30323e+06	6	4	0	27.79	385	10094
>Cre03.g200991.t1.1	1248	25.55	9.26	560.3	3.6563e+06	9	6	3	13.58	464	17732
>Cre16.g680944.t1.1	1249	25.54	10.25	646.3	2.74502e+06	9	6	0	13.89	684	18038
>Cre36.g759647.t1.1	1250	25.53	6.71	468.2	3.55405e+06	8	6	1	27.63	427	15033
>Cre07.g331500.t1.1	1251	25.53	8.29	515.7	2819178	9	5	0	16.87	415	9866
>Cre13.g588100.t1.2	1252	25.53	11.98	658.9	3.04056e+06	7	4	0	19.29	280	1372
>Cre02.g120250.t2.1	1253	25.5	10.45	636	1.10449e+06	4	4	0	7	743	3473
>Cre14.g633650.t1.1	1254	25.5	11.16	602.1	3.6927e+06	6	4	0	5.38	948	1209
>Cre05.g242500.t1.2	1255	25.5	8.59	634.9	2.13927e+06	5	4	1	16.56	465	10474
>Cre02.g086600.t1.2	1256	25.49	12.86	763.9	1.52608e+06	6	4	1	14.9	490	5577
>Cre06.g251000.t1.2	1257	25.48	9.62	595.2	2.09831e+06	5	4	1	11.99	317	16593
>Cre03.g177500.t1.1	1258	25.48	10.06	588.4	6.93168e+06	9	4	0	33.71	178	10129
>Cre03.g178400.t1.1	1259	25.46	8.27	563.1	4.02537e+06	7	6	0	22.16	519	12445
>Cre06.g277050.t1.1	1260	25.42	7.95	438.4	4022251	10	8	0	17.29	885	10751
>Cre03.g188800.t1.1	1261	25.4	12.61	736.3	1.3269e+06	5	4	1	18.97	543	1225
>Cre06.g273750.t1.1	1262	25.39	10.06	582.1	1.60625e+06	4	4	1	15.45	440	9309
>Cre10.g429000.t1.1	1263	25.34	10.77	600.3	2.02002e+06	6	5	1	12.28	1091	10044
>Cre10.g429000.t2.1	1263
>Cre14.g627850.t1.2	1264	25.34	10.56	604.2	3.09188e+06	5	4	0	20.71	309	15728
>Cre15.g643600.t1.2	1265	25.31	7.15	476.4	6592071	8	6	0	13.4	530	13554
>Cre10.g434200.t1.1	1266	25.31	11.14	641.4	4.02728e+06	6	6	0	35.26	173	8198
>Cre08.g370450.t1.2	1267	25.29	9.68	676.5	2756386	6	4	0	24.24	264	13742
>Cre06.g278260.t1.1	1268	25.13	11.07	640.9	672129	3	3	0	7.8	692	1785
>Cre04.g217933.t1.1	1269	25.12	10.04	628.1	3.04237e+06	8	5	1	21.85	357	15226
>Cre06.g308350.t1.2	1270	25.1	9.02	559.5	1.31683e+06	6	4	1	10.75	307	1819
>Cre02.g082300.t1.2	1271	25.08	6.72	549.6	3.27947e+06	9	7	0	28.43	408	12776
>Cre12.g514450.t1.2	1272	25.06	5.59	423.4	2.86888e+06	8	7	2	15.68	657	4174
>Cre06.g267700.t1.2	1273	25.06	6.55	511.1	2.05243e+06	7	7	2	18.22	752	2248
>Cre02.g105500.t1.2	1274	24.95	9.81	590.6	3.82155e+06	7	5	0	17.85	437	373
>gi|28269747|tpg|DAA00925.1| TPA_inf: ribosomal protein S7 (chloroplast) [Chlamydomonas reinhardtii]	1275	24.92	5.55	443.2	9.83848e+06	13	10	4	49.4	168	57
>Cre07.g353550.t1.2	1276	24.91	11.19	611.9	1.02657e+06	5	4	1	26.32	190	16744
>Cre02.g147800.t1.2	1277	24.91	11.79	739.5	1.49298e+06	6	4	1	12.97	555	14025
>Cre07.g318450.t1.2	1278	24.86	8.06	541.9	1752185	6	6	2	48.91	92	18486
>Cre03.g169150.t1.2	1279	24.84	7.67	619.3	4.51436e+06	8	6	2	8.26	811	10822
>Cre03.g169150.t2.1	1279
>Cre16.g668350.t1.2	1280	24.82	10.18	588.2	869892	5	4	2	19.41	371	14978
>Cre13.g589167.t1.2	1281	24.8	6.9	569	1.5687e+06	9	8	2	16.96	1303	7586
>Cre09.g400553.t1.1	1282	24.78	9.08	547.1	1.11019e+06	6	6	1	3.27	2691	4706
>Cre09.g400553.t2.1	1282
>Cre04.g222950.t1.2	1283	24.78	11.21	638.8	1.5874e+06	7	4	1	15.08	431	16408
>Cre01.g038850.t1.1	1284	24.75	10.99	632.5	6.77452e+06	16	12	5	11.98	1260	8837
>Cre06.g252100.t1.2	1285	24.72	12.62	756.1	2.40026e+06	6	6	1	5.31	2375	16846
>Cre16.g675400.t1.1	1286	24.71	8.83	551.4	1.64488e+06	9	6	1	16.18	884	954
>Cre14.g615450.t1.2	1287	24.7	11.4	660.2	1.78861e+06	5	5	0	13.41	820	10495
>Cre10.g432800.t1.2	1288	24.68	6.48	416.7	1.24201e+07	18	7	0	17.92	279	18423
>Cre17.g702950.t1.2	1289	24.66	8.64	507.8	7.16934e+06	8	7	4	15.69	223	12963
>gi|28269740|tpg|DAA00918.1| TPA_inf: ribosomal protein L14 (chloroplast) [Chlamydomonas reinhardtii]	1290	24.65	6.18	454.3	5.87974e+06	9	6	1	49.18	122	64
>Cre12.g508200.t1.2	1291	24.64	11.2	610.8	1.07772e+06	4	4	1	18.03	427	8518
>Cre11.g467597.t1.1	1292	24.63	7.99	519.9	2.13073e+06	5	5	0	4.24	1487	994
>Cre02.g111700.t1.2	1293	24.6	13.7	845.7	1004310	4	3	1	34.43	212	12559
>Cre03.g155001.t1.1	1294	24.56	7.78	546	2.96775e+06	8	5	0	8.36	1077	1420
>Cre09.g391652.t1.1	1295	24.55	7.56	439.2	6.24636e+06	9	5	0	7.18	1044	7403
>Cre10.g436500.t1.2	1296	24.53	8.28	534.5	2.44824e+06	5	4	2	22.83	311	18094
>Cre11.g467556.t1.1	1297	24.49	9.13	555.2	3.89831e+06	8	6	0	9.37	1472	3789
>Cre07.g339700.t1.2	1298	24.4	7.43	501.4	4.29559e+06	10	7	2	28.87	284	3699
>Cre03.g198850.t1.2	1299	24.4	13.77	774.2	1.65612e+06	5	3	0	29.03	248	17474
>Cre02.g142200.t1.2	1300	24.37	11.8	656.7	1.20851e+06	5	3	0	23.73	236	11287
>Cre01.g047800.t1.1	1301	24.35	7.63	436.5	4938477	6	4	0	26.69	281	7033
>Cre12.g528700.t1.2	1302	24.32	8.51	556.9	2.08878e+06	6	4	0	20.61	296	13132
>Cre12.g515700.t1.2	1303	24.31	8.07	587	589667	7	6	0	23.93	585	9356
>Cre09.g408851.t2.1	1304	24.28	6.94	475.9	2.07238e+06	7	4	0	19.9	402	13574
>Cre09.g408851.t1.1	1304
>Cre04.g217915.t1.1	1305	24.27	10.18	592.6	933363	4	4	0	9.6	552	10673
>Cre11.g478128.t1.1	1306	24.22	6.54	500.1	4.30013e+06	7	5	1	9.46	761	11657
>Cre11.g467573.t1.1	1307	24.2	11.86	654	3.02569e+06	9	5	0	39.7	267	16102
>Cre16.g683950.t1.2	1308	24.16	10.49	641.3	1.79905e+06	6	5	1	13.54	687	19040
>Cre03.g196450.t1.2	1309	24.15	9.11	697.6	2.45179e+06	5	5	1	13.08	642	17696
>Cre11.g467699.t1.1	1310	24.14	6.24	446.1	1.84666e+06	5	5	2	13.99	629	15780
>Cre05.g238322.t1.1	1311	24.09	10.43	713.2	641872	4	3	2	8.21	414	7168
>Cre09.g402950.t1.1	1312	24.06	8.89	556.4	2.57716e+06	5	4	0	12.36	445	19083
>Cre12.g510950.t1.2	1313	23.98	8.64	521.9	1962330	7	4	0	4.83	1179	2155
>Cre12.g529400.t1.2	1314	23.97	7.35	455.8	4.02367e+06	6	4	2	46.51	86	8704
>Cre13.g568750.t1.1	1315	23.97	9.26	594.5	1.61293e+06	6	5	1	10.26	975	1309
>Cre11.g480800.t1.2	1316	23.96	11.86	665.2	1.69066e+06	5	4	0	20.06	354	4832
>Cre12.g547300.t1.1	1317	23.94	16.59	915.6	1.71475e+06	7	4	0	11.55	727	1987
>Cre01.g049550.t1.2	1318	23.93	10.18	644.3	2.05152e+06	6	6	1	19.76	572	15554
>Cre17.g722700.t1.2	1319	23.91	13.74	835.1	140374	3	2	1	12.29	415	18622
>Cre05.g242550.t1.2	1320	23.91	9.47	640.9	2.76449e+06	7	3	0	15.69	459	7333
>Cre09.g409500.t1.2	1321	23.87	12.59	710.9	770586	4	4	0	28.01	332	582
>Cre02.g076100.t1.1	1322	23.87	9.08	578.3	3.09591e+06	6	6	0	4.94	2488	1059
>Cre06.g259850.t1.2	1323	23.78	10.99	641.2	3.53459e+06	6	3	0	31.34	134	11247
>Cre10.g418950.t2.1	1324	23.78	9.52	632.2	2361559	5	4	1	9.03	1008	3831
>Cre03.g164000.t1.2	1325	23.77	9.68	599.7	7.53482e+06	8	4	0	26.18	233	19224
>Cre13.g562501.t1.1	1326	23.73	8.35	497.1	2.43291e+06	7	6	1	28.22	450	11007
>Cre10.g439600.t1.1	1327	23.73	9.37	573.4	382562	3	3	0	7.94	882	9153
>Cre01.g024350.t1.2	1328	23.67	5.25	441.3	8.65443e+06	14	6	3	8.6	605	2435
>Cre16.g676550.t1.2	1329	23.67	9.08	541.4	1.58534e+06	4	3	0	14.11	326	1755
>Cre03.g145787.t1.1	1330	23.66	8.27	465.3	4.23396e+06	7	5	1	22.34	291	16943
>gi|28269742|tpg|DAA00920.1| TPA_inf: ribosomal protein S8 (chloroplast) [Chlamydomonas reinhardtii]	1331	23.64	8.15	531.2	3.14457e+06	6	4	0	48.37	153	62
>Cre12.g522300.t1.1	1332	23.62	7.07	452.2	1.82337e+06	7	6	1	10.36	1255	5882
>Cre05.g233300.t1.2	1333	23.61	17.1	960.4	485657	4	2	1	11	300	9319
>Cre12.g531900.t1.2	1334	23.59	7.69	498.7	858502	5	5	2	14.96	722	2568
>Cre16.g672150.t1.2	1335	23.57	10.68	607.3	2.5572e+06	8	6	0	8.26	726	2892
>Cre06.g293850.t1.2	1336	23.56	7.6	531.9	3.18867e+06	5	5	1	20.07	279	5339
>Cre03.g194150.t1.1	1337	23.55	7.18	573	974809	7	4	0	20.3	404	18407
>Cre04.g227350.t1.1	1338	23.54	6.98	584.5	2.79736e+06	8	8	2	18.6	769	5745
>Cre16.g665650.t1.1	1339	23.51	10.51	627.9	1.14362e+06	4	4	0	15.54	534	6118
>Cre13.g567800.t1.2	1340	23.45	8.42	503.6	4.7145e+06	9	8	0	19.32	502	15371
>Cre05.g247600.t1.2	1341	23.41	8.3	508.2	4.14879e+06	8	6	3	43.88	139	7910
>Cre09.g396624.t1.1	1342	23.4	10.48	642.5	346136	3	3	1	3.92	996	5439
>Cre03.g213313.t1.1	1343	23.34	12.11	691.4	3.54432e+06	4	4	0	26.48	321	6576
>Cre11.g467575.t2.1	1344	23.32	13.86	783.4	4.48955e+06	8	5	0	7.14	1065	12005
>Cre11.g467575.t1.1	1344
>Cre06.g251400.t1.2	1345	23.32	7.69	450.6	3.10084e+06	8	6	0	14.91	617	7683
>Cre12.g494750.t1.2	1346	23.32	7.97	463.1	6.0908e+06	7	5	0	37.95	166	15939
>Cre17.g700250.t1.2	1347	23.31	8.76	567.3	5.23909e+06	8	7	0	13.58	1053	3555
>Cre06.g279400.t1.2	1348	23.25	8.21	489.1	2667838	4	4	0	9.28	571	18005
>Cre03.g206929.t1.1	1349	23.19	12.99	713.2	1.8317e+06	4	3	1	13.17	600	9979
>Cre14.g629550.t1.2	1350	23.18	10.66	600.8	5.24434e+06	9	5	1	17.78	388	8977
>Cre12.g518900.t1.2	1351	23.16	11.98	693	610026	3	3	0	10.03	379	17804
>Cre06.g306800.t1.2	1352	23.16	10.89	609.4	629714	5	4	0	37.5	240	11115
>Cre01.g042800.t1.2	1353	23.12	10.68	639.9	3.61952e+06	6	3	0	11.33	415	9645
>Cre10.g466350.t1.1	1354	23.1	8.41	508.2	4.03183e+06	9	5	0	14.43	575	8304
>Cre01.g011100.t1.2	1355	23.1	13.14	738	1842125	4	4	1	5.04	774	3330
>Cre01.g011100.t2.1	1355
>Cre13.g582800.t1.2	1356	23.08	9.1	560	1.13751e+06	4	3	0	7.52	625	18114
>Cre03.g144164.t1.1	1357	23.06	12.28	792.1	1.19444e+06	5	3	0	13.69	504	1618
>Cre10.g450400.t1.2	1358	23.05	10.32	702	4.90693e+06	6	3	0	21.28	282	16587
>Cre02.g097250.t1.1	1359	23.05	8.44	564.3	2539399	6	4	0	7.04	1151	4906
>Cre06.g291150.t1.1	1360	23.01	10.19	591.2	2.55733e+06	6	5	0	13.45	818	1477
>Cre12.g543350.t2.1	1361	23.01	8.08	522.9	3.83915e+06	7	5	1	15.92	377	1072
>Cre12.g543350.t3.1	1361
>Cre12.g543350.t1.1	1361
>Cre11.g475050.t1.2	1362	22.98	7.06	583.3	2.11908e+06	8	6	1	10.47	1127	18564
>Cre16.g683550.t1.2	1363	22.97	8.27	531.7	2.22167e+06	9	7	2	8.41	1772	10393
>Cre01.g034380.t1.2	1364	22.96	11.18	645.2	636914	4	3	0	11.94	712	18111
>Cre17.g738050.t1.2	1365	22.96	8.71	553.2	275992	6	4	3	17.52	137	4302
>Cre07.g318350.t1.2	1366	22.9	12.77	708	1.92959e+06	7	4	1	6.82	645	12333
>Cre12.g554400.t1.1	1367	22.9	6.13	515.4	3.10041e+06	7	5	1	16.76	358	4106
>Cre13.g579901.t1.1	1368	22.87	8.39	565.6	1.61695e+06	6	5	2	8.97	680	2737
>Cre06.g274700.t1.1	1369	22.85	11.58	653.4	849507	2	2	0	6.03	448	6477
>Cre09.g394880.t1.1	1370	22.83	9.75	656.9	937134	5	4	1	15.86	681	17448
>Cre11.g467757.t1.1	1371	22.82	10.16	598.4	952330	8	4	0	2.85	2943	6411
>Cre12.g510300.t1.1	1372	22.81	10.64	632.8	1.04409e+06	5	4	0	5.17	1430	4544
>Cre06.g283634.t1.1	1373	22.8	14.17	787.1	2.89711e+06	6	5	0	5.38	1989	10209
>Cre06.g283634.t2.1	1373
>Cre12.g522000.t1.1	1374	22.8	9.12	625.1	2.51195e+06	7	7	0	10.48	1679	5796
>Cre12.g522000.t2.1	1374
>Cre10.g462300.t1.1	1375	22.75	11.77	680.5	329776	4	4	1	8.12	887	4488
>Cre01.g030550.t1.2	1376	22.75	6.43	505.5	2.08135e+06	7	4	1	13.94	459	12759
>Cre06.g267300.t1.2	1377	22.74	5.83	574.3	1.00404e+06	8	6	3	14.12	524	9672
>Cre16.g686650.t1.2	1378	22.73	12.65	740	647239	4	3	0	8.8	886	15854
>Cre10.g421700.t1.2	1379	22.73	7.99	492.1	5.05747e+06	10	7	2	14.04	705	4285
>Cre11.g467689.t1.1	1380	22.71	11.66	654.1	7.75937e+06	13	6	2	44.17	206	14430
>Cre14.g628050.t1.2	1381	22.7	10.86	600.2	543586	3	3	0	5.49	1439	8232
>Cre12.g535350.t1.2	1382	22.67	14.81	870.8	224087	3	2	0	6.28	1243	18251
>Cre03.g171950.t1.1	1383	22.64	10.98	647.1	2.15019e+06	7	6	2	11.55	1221	16921
>Cre05.g239450.t1.1	1384	22.64	8.92	540.2	1703329	8	5	1	4.89	1983	8775
>Cre02.g091150.t1.1	1385	22.57	13.65	769.7	1.15415e+06	3	2	0	4.12	1044	4358
>Cre17.g739550.t1.1	1386	22.54	12.48	749.5	2.78058e+06	7	3	1	16.98	371	16551
>Cre12.g489700.t1.2	1387	22.54	9.08	545.4	1.43992e+06	6	4	2	16.21	364	6287
>Cre16.g685400.t1.2	1388	22.51	10.98	641.7	3.63073e+06	7	5	2	23.66	355	5485
>Cre01.g035000.t1.2	1389	22.49	12.23	710.7	2.33497e+06	4	4	0	13.83	528	18960
>Cre16.g659700.t1.2	1390	22.49	12.66	703.8	2.30147e+06	2	2	0	11.76	102	19399
>Cre17.g729150.t1.2	1391	22.49	8.07	445.4	5.77112e+06	9	8	1	28.67	293	11298
>Cre09.g387245.t1.1	1392	22.38	14.14	761.4	706384	3	3	0	4.58	765	4264
>Cre06.g298850.t1.2	1393	22.35	10.99	632.5	1.84791e+06	5	3	0	5.31	1300	7769
>Cre13.g568400.t1.2	1394	22.35	7.74	518.9	2.25551e+06	4	4	0	9.97	702	1538
>Cre10.g461900.t1.2	1395	22.31	9.77	597.4	4.06468e+06	6	4	0	16.08	398	13110
>Cre14.g625750.t1.2	1396	22.31	10.11	599	3.41786e+06	6	6	2	19.28	332	7173
>Cre14.g625750.t2.1	1396
>Cre10.g435300.t1.2	1397	22.3	12.07	656.4	2.54194e+06	9	6	1	24.39	537	2766
>Cre10.g435300.t2.1	1397
>Cre03.g186200.t1.2	1398	22.3	8.43	588.9	1.55788e+06	6	3	0	12.94	456	9149
>Cre12.g493550.t1.2	1399	22.28	8.05	470.9	970669	4	4	2	4.29	2330	10602
>Cre08.g361850.t1.2	1400	22.23	10.36	595.7	5.26125e+06	8	5	0	29.51	244	845
>Cre10.g447100.t1.2	1401	22.22	6.73	509.5	4.64006e+06	8	5	1	26.09	253	14606
>Cre03.g169900.t1.2	1402	22.22	8.45	503	1.37601e+06	4	4	0	22.67	300	12649
>Cre06.g250300.t1.2	1403	22.21	6.56	589.2	3.9121e+06	9	9	1	4.55	4333	14291
>Cre13.g591900.t1.2	1404	22.2	13.14	711.9	441823	3	2	0	15.69	223	6465
>Cre01.g050550.t1.2	1405	22.19	10.26	563.9	2.82009e+06	7	3	0	31.25	96	16246
>Cre05.g232752.t1.1	1406	22.19	11.04	657.5	2.5049e+06	5	3	0	7.05	610	13475
>Cre07.g317150.t1.2	1407	22.18	11.18	612.3	922596	4	4	1	24.93	373	6459
>Cre03.g193700.t1.1	1408	22.15	10.98	646.9	3.57141e+06	8	4	0	14.43	492	2613
>Cre06.g287050.t1.2	1409	22.14	6.17	476.8	1.90496e+06	9	7	0	14.39	987	10150
>Cre09.g397512.t1.1	1410	22.12	11.11	635.8	1.12962e+06	7	5	3	16.96	448	5893
>Cre09.g414200.t1.2	1411	22.08	9.07	561.8	5.27839e+06	5	3	0	14.06	320	5333
>Cre02.g118950.t1.2	1412	22.06	6.15	484.9	8.06609e+06	8	7	2	44.76	105	11027
>Cre06.g279850.t1.2	1413	22.04	9.09	543.1	1941442	5	5	1	20.3	271	1391
>Cre07.g341850.t1.2	1414	21.98	5.83	484.8	2.06529e+06	6	5	0	14.49	966	4383
>Cre07.g344050.t1.1	1415	21.98	8.24	490.2	1.22922e+06	4	4	0	3.65	1453	2336
>Cre09.g389245.t1.1	1416	21.97	14.65	824.9	188277	2	2	0	3.77	1432	18330
>Cre07.g339250.t1.2	1417	21.96	10.77	644.5	2.1166e+06	8	5	1	25.06	399	12383
>gi|28269763|tpg|DAA00941.1| TPA_inf: cytochrome b559 (chloroplast) [Chlamydomonas reinhardtii]	1418	21.92	6.37	484.1	7.12161e+06	7	6	1	21.95	82	41
>Cre06.g297750.t1.2	1419	21.91	6.37	549	1.03534e+06	4	4	0	15.65	543	7970
>Cre06.g270200.t1.1	1420	21.89	10.01	602.1	3842895	8	6	2	9.58	501	16208
>Cre10.g441000.t1.2	1421	21.86	11.64	718	2.9375e+06	8	5	1	13.8	529	10266
>Cre10.g423650.t1.2	1422	21.85	7.62	498.7	1.71785e+06	4	4	1	30.11	176	10056
>Cre12.g539000.t1.2	1423	21.84	5.63	428.3	1.10633e+06	5	5	1	14.9	443	16003
>Cre16.g658075.t1.1	1424	21.77	8.57	551.6	889212	4	3	0	27.19	228	14446
>Cre03.g207825.t2.1	1425	21.71	10.56	647.5	3.8036e+06	7	6	2	16.5	509	3321
>Cre03.g207825.t1.1	1425
>Cre03.g207825.t3.1	1425
>Cre07.g315350.t1.2	1426	21.7	8.38	556.7	1.97345e+06	5	5	0	8.36	1005	19174
>Cre06.g275900.t1.2	1427	21.69	7.35	490.4	4.06011e+06	7	5	0	19.4	232	6177
>Cre02.g146050.t1.2	1428	21.69	7.97	635	951835	5	4	0	27.76	490	5545
>Cre03.g145867.t1.1	1429	21.68	10.59	624.7	849936	4	3	0	9.82	876	6054
>Cre07.g337300.t1.1	1430	21.67	16.4	918.6	656145	3	3	0	7.38	1261	8862
>Cre14.g630859.t1.1	1431	21.66	7.88	554.2	4314000	9	8	1	40.69	403	9461
>Cre10.g444800.t1.2	1432	21.6	7.91	549.3	2.33622e+06	8	6	1	26.64	259	13962
>Cre06.g254150.t1.2	1433	21.59	8.14	461.6	1.55305e+06	5	4	0	6.22	996	15107
>Cre09.g387949.t1.1	1434	21.57	12.86	702.2	1.33867e+06	3	2	0	8.66	439	11816
>Cre09.g411800.t1.1	1435	21.51	10.2	583.9	860216	3	3	0	9.65	705	11071
>Cre03.g201100.t1.2	1436	21.49	7.82	573.4	1954346	8	5	1	9.85	1178	18803
>Cre07.g319550.t1.1	1437	21.44	14.77	836.2	924613	2	2	0	6.35	646	11367
>Cre01.g013300.t1.1	1438	21.42	14.77	831	920183	3	2	0	5.95	739	7089
>Cre07.g345500.t1.2	1439	21.41	8.49	519.7	1.15252e+06	5	4	0	23.27	275	5254
>Cre02.g112600.t1.2	1440	21.4	8.46	531.5	869567	5	4	1	31.9	442	14922
>Cre02.g141500.t1.2	1441	21.35	10.99	625.8	390099	4	2	1	19.15	94	12905
>Cre16.g676650.t1.2	1442	21.35	8.72	521.4	2.2747e+06	10	9	3	11.64	876	7883
>Cre10.g443300.t1.2	1443	21.35	7.74	545.3	1.117e+06	7	7	3	13.3	812	7129
>Cre10.g418450.t1.2	1444	21.32	7.46	549.9	2699031	5	4	2	70.73	82	17733
>Cre07.g352400.t1.2	1445	21.32	13.11	738.5	321157	2	2	0	2.75	1053	5937
>Cre12.g542950.t1.1	1446	21.27	7.25	469.8	3.89683e+06	7	6	0	13.49	467	16706
>Cre09.g416800.t1.2	1447	21.24	10.06	595.5	2.53633e+06	6	4	0	25.82	213	16955
>Cre16.g666334.t1.1	1448	21.22	8.35	516.9	1.0866e+06	3	3	0	4.65	1184	4470
>Cre02.g110350.t1.2	1449	21.18	14.35	838	4.10882e+06	7	4	1	16.55	278	10236
>Cre06.g262900.t1.2	1450	21.15	10.38	643.3	6.63678e+06	8	6	0	16.82	529	8577
>Cre12.g545300.t1.2	1451	21.15	11.65	696.4	1.72561e+06	6	4	0	9.77	972	19422
>Cre03.g194200.t1.2	1452	21.13	6.51	513.2	3.27502e+06	6	6	0	24.59	370	1788
>Cre16.g660150.t1.2	1453	21.09	9.95	594.4	2.46922e+07	12	7	2	49.59	121	12236
>Cre02.g093450.t1.2	1454	21.06	11.35	650.4	1.0668e+06	3	3	0	18.38	370	17394
>Cre09.g401700.t1.2	1455	21.04	12.07	681.1	1.31647e+06	3	3	1	3.96	1211	17173
>Cre02.g095137.t2.1	1456	21.02	6.71	565.6	3.81744e+06	6	5	1	7.16	1327	6893
>Cre02.g095137.t1.1	1456
>Cre09.g413650.t1.1	1457	21.02	8.7	540.6	1.88292e+06	6	4	1	7.02	1438	684
>Cre05.g233950.t1.2	1458	20.95	10.99	648.5	2.78806e+06	7	5	1	21.53	144	16411
>Cre12.g560450.t1.1	1459	20.95	5.9	563.9	2.07206e+06	8	8	2	11.23	2396	13647
>Cre01.g028200.t1.1	1460	20.95	9.37	569.7	3.70265e+06	9	4	0	8.4	750	2038
>Cre11.g468350.t1.2	1461	20.94	12.79	777.1	3.53835e+06	6	3	0	10.11	613	6098
>Cre13.g587050.t1.2	1462	20.91	11.2	619.9	2151868	6	6	1	14.16	438	18252
>Cre04.g215800.t1.1	1463	20.88	8.6	615	2.75317e+06	6	5	0	4.44	2365	17518
>Cre10.g453750.t1.1	1464	20.84	13.98	864.3	790170	4	3	0	11.62	611	16656
>Cre12.g485550.t1.2	1465	20.83	12.01	654.6	1.68243e+06	4	3	0	10.77	362	3141
>Cre12.g549300.t1.2	1466	20.83	8.44	532.9	3.69509e+06	9	5	1	33.33	300	14698
>Cre17.g709850.t1.2	1467	20.82	12.2	652.5	2.30186e+06	5	2	0	8.7	414	11796
>Cre16.g692901.t1.1	1468	20.81	6.31	404.6	8.67553e+06	9	7	0	16.6	518	315
>Cre02.g113400.t1.2	1469	20.81	8.4	491	2246624	6	4	0	16.29	307	9285
>Cre03.g144444.t1.1	1470	20.8	11.4	670.3	333465	4	2	0	11.11	288	15669
>Cre02.g095074.t1.1	1471	20.8	6.26	465.9	1.55901e+06	5	5	1	10.66	1332	15710
>Cre01.g034050.t1.2	1472	20.76	9.28	656.4	1.18695e+06	4	4	0	17.32	410	95
>Cre17.g717100.t1.2	1473	20.75	7.95	445.8	1.55793e+06	5	4	1	11.34	688	1462
>Cre17.g717100.t2.1	1473
>Cre09.g393350.t1.2	1474	20.74	12.86	707.2	283852	2	2	0	14.67	259	8726
>Cre10.g457000.t1.1	1475	20.7	11.77	679	1.05452e+06	4	4	1	11.57	683	2732
>Cre13.g587100.t1.2	1476	20.69	11.1	682.2	2.48028e+06	9	6	3	25.18	556	3248
>Cre12.g506050.t1.1	1477	20.62	7.63	529.2	763001	5	4	1	10.17	767	16850
>Cre48.g761147.t1.1	1478	20.61	8.84	567.1	4.7071e+06	11	4	0	54.96	131	11407
>Cre06.g278254.t1.1	1479	20.56	12.99	700.8	802895	3	2	0	5.48	657	8767
>Cre06.g278087.t1.1	1480	20.51	10.2	581.8	2.47049e+06	5	5	1	5.84	1438	5275
>Cre14.g618150.t1.2	1481	20.51	14.52	823.1	1.61418e+06	5	4	1	7.78	835	9747
>Cre16.g675850.t1.2	1482	20.49	8.64	538.1	1.26008e+06	4	4	0	6.64	979	1181
>Cre13.g585100.t1.2	1483	20.48	9.12	576.9	1.81014e+06	5	4	0	8.3	554	13391
>Cre07.g356350.t1.1	1484	20.47	8.06	513	5.41192e+06	9	5	0	8.44	735	8737
>Cre16.g661050.t1.2	1485	20.41	5.63	530.6	1.04103e+07	12	7	0	44.44	117	18600
>Cre12.g504950.t1.2	1486	20.41	11.36	613.8	1.12399e+06	3	3	0	15.59	295	9901
>Cre17.g746647.t2.1	1487	20.39	6.44	527.3	3.36266e+06	10	8	4	15.31	1398	486
>Cre17.g746647.t1.1	1487
>Cre04.g215150.t1.2	1488	20.39	10.99	625	1.27219e+06	3	3	0	9.18	599	5438
>Cre04.g215150.t2.1	1488
>Cre13.g591951.t1.1	1489	20.39	8	538.5	1.36336e+06	6	5	2	13.59	434	14721
>Cre04.g217932.t1.1	1490	20.37	8.65	536.5	9.35642e+06	4	4	1	22.81	114	2036
>Cre01.g062172.t1.1	1491	20.35	12.56	758.9	3.95479e+06	4	4	2	35.54	121	1248
>Cre11.g467759.t1.1	1492	20.28	11.59	738.6	1.12794e+06	8	4	3	17.91	296	7515
>Cre07.g313500.t1.2	1493	20.26	7.53	564.1	1640987	8	7	0	8.31	3106	10820
>Cre10.g425700.t1.2	1494	20.23	10.77	618.1	1.36564e+06	6	5	1	16.61	873	7955
>Cre12.g514500.t1.2	1495	20.19	8.5	595.7	9.24893e+06	10	8	3	39.1	156	18856
>Cre02.g083065.t1.2	1496	20.17	8	470.1	2.7006e+06	7	6	1	15.24	571	6136
>Cre15.g635067.t1.1	1497	20.16	12.11	675.5	1324356	5	4	1	9.33	857	6873
>Cre12.g509650.t1.2	1498	20.13	7.58	563	3.8383e+06	7	7	1	20.57	564	4709
>Cre10.g461000.t1.2	1499	20.12	13.52	759.9	1.0917e+06	7	5	0	2.79	3723	318
>Cre13.g567100.t1.1	1500	20.11	8.16	545.6	1.16726e+06	4	4	1	11.29	638	2228
>Cre06.g281050.t1.2	1501	20.11	11.72	691.4	1.74566e+06	4	3	1	9.27	410	2410
>Cre01.g025250.t1.1	1502	20.05	10.99	646	3.30432e+06	6	4	1	13.33	390	2981
>Cre07.g357200.t1.2	1503	20.02	11.93	679.2	1.12043e+06	5	5	2	18.45	477	18896
>Cre08.g382350.t1.2	1504	20	10.84	677.7	3.60977e+06	7	3	0	14.22	422	6956
>Cre11.g474800.t1.2	1505	19.99	9.14	542.8	2.2602e+06	8	6	1	14.8	446	19102
>Cre16.g675550.t3.1	1506	19.98	7.57	431.5	4.06358e+06	4	4	0	35.06	154	6105
>Cre26.g756797.t1.1	1507	19.98	6.48	433	2.91829e+06	6	5	0	29.67	246	19112
>Cre16.g673700.t1.2	1508	19.98	9.86	596	3.22083e+06	7	6	0	10.53	902	8448
>Cre09.g404650.t1.2	1509	19.95	9.01	550.2	1.26656e+06	5	4	0	9.2	946	8131
>Cre10.g422600.t1.1	1510	19.93	7.61	520	7.96133e+06	12	7	0	17.36	484	2625
>Cre14.g620350.t1.2	1511	19.93	10.95	711.9	890352	6	3	0	11.75	502	11322
>Cre12.g555250.t1.2	1512	19.93	7.54	463	926834	4	3	0	33.33	138	10092
>Cre05.g233305.t1.1	1513	19.91	9.03	596.7	4.29353e+06	6	5	0	14.36	390	11724
>Cre05.g233305.t2.1	1513
>Cre06.g298100.t1.2	1514	19.9	12.59	732.5	3.13568e+06	4	4	0	50.42	119	7476
>Cre09.g396500.t1.1	1515	19.88	11.65	662.6	2.0517e+06	4	3	0	15.92	289	1473
>Cre03.g158050.t1.1	1516	19.88	10.45	640	1.26227e+06	5	4	0	5.59	1663	15515
>Cre03.g146507.t1.1	1517	19.87	11.67	707.1	164202	4	2	0	5.37	559	10411
>Cre16.g680900.t1.2	1518	19.86	8.62	601.3	1.43035e+06	6	4	0	4.97	1812	3003
>Cre16.g668800.t1.1	1519	19.85	9.05	541.4	1431976	3	3	0	6.82	880	1044
>Cre11.g467550.t1.2	1520	19.85	7.75	544.8	3.79029e+06	9	7	2	29.49	390	6682
>Cre03.g190850.t1.2	1521	19.79	9.42	582	1.04018e+06	4	4	2	25.18	282	5704
>Cre08.g368400.t1.2	1522	19.79	9.6	666.8	2.32863e+06	5	5	1	13.32	503	3207
>Cre12.g522550.t1.2	1523	19.78	9.03	569.7	6.77357e+06	12	9	1	15.72	725	12031
>Cre03.g199423.t1.1	1524	19.77	8.72	530.2	2.8711e+06	4	3	1	11.08	415	1054
>Cre04.g214502.t1.1	1525	19.77	9.39	571.5	3.29397e+06	7	6	2	31.23	349	8257
>Cre03.g177900.t1.2	1526	19.75	11.98	677.4	493901	5	2	0	14.45	346	1705
>Cre01.g034451.t1.1	1527	19.75	13.11	730.1	425021	3	2	0	11.45	297	16383
>Cre08.g358539.t1.1	1528	19.74	10.89	670.1	373420	2	2	0	27.75	173	11005
>Cre09.g407110.t1.1	1529	19.74	11.35	622.9	387540	2	2	1	1.69	945	13103
>Cre02.g120150.t1.2	1530	19.72	6.74	509.3	1.52473e+07	12	8	3	30.81	185	17891
>Cre06.g252450.t1.1	1531	19.71	9.08	546.3	5.2619e+06	8	4	0	13.62	345	2295
>Cre06.g292000.t1.1	1532	19.7	6.82	480.3	1.95076e+06	4	4	0	11.04	770	2846
>Cre12.g538700.t1.2	1533	19.7	7.11	588	4079759	11	8	2	19.96	902	17476
>Cre11.g480060.t1.2	1534	19.66	10.72	611.9	4.51913e+06	5	4	0	15.72	579	9615
>Cre01.g014350.t1.2	1535	19.61	8.27	513.6	5.36996e+06	6	4	0	22.16	194	9525
>Cre01.g030200.t1.2	1536	19.59	10.42	721.7	729800	6	6	3	21.93	424	12451
>Cre10.g439550.t1.1	1537	19.52	11.35	636.8	1.52986e+06	4	4	0	20.75	453	1991
>Cre10.g439550.t2.1	1537
>Cre06.g257450.t1.2	1538	19.46	8.36	490.8	6.28879e+06	15	8	6	17.05	176	9440
>Cre06.g265800.t1.2	1539	19.43	7.26	436.1	6.90235e+06	8	6	0	28.2	195	18588
>Cre09.g411100.t1.2	1540	19.42	8.58	597.8	1.11835e+07	8	6	1	44.51	173	5838
>Cre09.g411100.t2.1	1540
>Cre02.g119000.t1.1	1541	19.36	6.47	485.4	1242394	5	4	1	23.06	529	12255
>Cre12.g484200.t1.2	1542	19.32	8.14	577.5	4154287	9	7	1	24.64	345	11278
>Cre06.g278211.t1.1	1543	19.29	9.8	599.2	1.4407e+06	3	2	0	12.38	202	971
>Cre07.g328900.t1.2	1544	19.28	8.27	509.2	4.00004e+06	7	5	0	13.22	484	4056
>Cre01.g054150.t1.2	1545	19.24	8.96	552.7	3.61602e+06	5	4	0	9.51	536	9111
>Cre01.g037850.t1.1	1546	19.23	13.7	757.4	1.11542e+06	4	2	0	35.06	231	15603
>Cre02.g083900.t2.1	1547	19.22	10.53	616.7	1.29105e+06	5	5	0	5.52	1650	2618
>Cre09.g390986.t1.1	1548	19.18	11.5	706.5	543785	3	2	0	8.45	639	14560
>Cre06.g251650.t1.1	1549	19.18	13.23	787.5	988194	3	2	0	5.72	804	7211
>Cre06.g250250.t1.2	1550	19.17	8.14	498.4	10380387	10	7	0	20.38	373	2635
>Cre02.g088850.t1.2	1551	19.17	6.3	441.8	2.01703e+06	4	4	2	17.86	224	16830
>Cre06.g308100.t1.2	1552	19.12	13.78	822.6	610260	3	2	0	17.03	370	10108
>Cre04.g229948.t1.1	1553	19.03	11.23	632.5	1.21167e+06	5	3	0	16.17	798	10080
>Cre07.g335200.t1.1	1554	19.02	6.61	541.7	2.32006e+06	8	7	3	10.4	683	18074
>Cre01.g018800.t1.2	1555	19.01	6.58	477.4	3245773	6	4	2	7.94	340	6732
>Cre06.g310000.t1.2	1556	19.01	14.4	820	2.14304e+06	5	5	0	8.89	1069	10460
>Cre01.g029450.t1.1	1557	18.96	11.24	654.5	3.77314e+06	5	3	0	4.87	698	17661
>Cre06.g262050.t1.2	1558	18.92	14.59	822.5	582705	2	2	0	16.75	388	16572
>Cre16.g679800.t1.2	1559	18.91	6.64	507.3	1.63208e+06	4	4	0	21.54	246	12947
>Cre16.g679600.t1.2	1560	18.89	8.83	583.2	1.84111e+06	8	5	2	23.73	295	15452
>Cre06.g296600.t1.2	1561	18.85	10.74	683.5	449673	3	2	0	22.33	215	11910
>Cre02.g081350.t1.1	1562	18.83	7.2	534.5	2.65063e+06	4	3	0	4.64	970	17380
>Cre13.g577450.t1.1	1563	18.78	12.26	738.3	3.56852e+06	3	3	0	6.64	708	13828
>Cre02.g085900.t1.2	1564	18.74	10.68	618	2.27635e+06	4	3	0	10.64	329	17830
>Cre05.g234850.t1.1	1565	18.67	11.52	651.8	1139594	5	4	1	3.96	2047	18968
>Cre07.g349300.t1.2	1566	18.66	6.04	538	1.93818e+06	9	4	0	11.28	878	15873
>Cre05.g234661.t1.1	1567	18.66	8.6	552.9	810222	4	4	0	12.34	640	5532
>Cre06.g260950.t1.2	1568	18.65	11.11	641.5	2.09304e+06	3	3	0	7.97	590	6297
>Cre14.g629300.t1.1	1569	18.62	8.61	533.7	1.50118e+06	4	4	0	4.77	1216	9142
>Cre01.g045902.t1.1	1570	18.6	8.5	560.6	883976	3	3	0	9.46	560	5335
>Cre16.g691900.t1.2	1571	18.6	9.98	597.1	608448	3	3	0	7.17	642	19459
>Cre10.g466250.t1.2	1572	18.6	8.69	535.4	1487811	6	5	0	10.11	1088	14515
>Cre03.g202113.t1.1	1573	18.6	7.67	572.6	4.39622e+06	7	5	0	19.89	372	5257
>Cre09.g416850.t1.2	1574	18.55	10.99	638.9	1.63528e+06	6	5	0	7.4	1690	15358
>Cre07.g317300.t1.1	1575	18.54	13.82	785.2	456737	3	2	0	7.79	770	18233
>Cre15.g640400.t1.1	1576	18.53	9.22	587.9	402032	3	3	2	4.57	832	14906
>Cre03.g176700.t1.1	1577	18.49	11.49	717.9	1.03426e+06	3	3	0	15.88	485	1081
>Cre11.g474950.t1.1	1578	18.46	7.07	458.5	1.6598e+06	5	3	0	8.72	470	1892
>Cre11.g467612.t1.1	1579	18.39	6.97	508.4	2.23132e+06	4	4	1	15.07	418	1753
>Cre02.g114850.t1.2	1580	18.35	8.13	532.8	414314	3	3	1	9.6	958	6803
>Cre16.g665250.t1.2	1581	18.32	8.29	519	2.7437e+06	5	4	0	20.65	276	5224
>Cre05.g234652.t1.1	1582	18.31	8.53	643.7	3.48909e+06	6	5	1	14.12	432	13729
>Cre09.g415700.t1.2	1583	18.27	11.17	667.6	905193	4	3	0	21.29	310	16222
>Cre10.g420150.t1.1	1584	18.24	13.59	753.9	1.04084e+06	4	4	1	11.02	889	2477
>Cre05.g247550.t1.2	1585	18.21	9.97	615.9	643913	2	2	0	12.67	300	9052
>Cre17.g696350.t1.2	1586	18.2	12.99	702.1	1.2178e+06	3	3	1	18.97	348	13319
>Cre08.g382800.t1.2	1587	18.19	9.8	601.6	2.99024e+06	7	4	0	12.68	686	3075
>Cre07.g338900.t1.1	1588	18.14	8.08	448.4	928669	4	4	1	10.23	665	13045
>Cre09.g389450.t1.2	1589	18.13	5.49	454.6	2.72676e+06	7	7	1	5.13	2241	2612
>gi|28269733|tpg|DAA00911.1| TPA_inf: cytochrome b6 (chloroplast) [Chlamydomonas reinhardtii]	1590	18.12	11.86	688.6	2.26484e+06	5	3	1	21.4	215	71
>Cre16.g661350.t1.2	1591	18.1	9.07	634.6	891182	3	3	0	17.81	483	14682
>Cre10.g466650.t1.2	1592	18.1	10.71	619.3	2.99258e+06	6	4	0	15.34	352	16648
>Cre09.g387875.t1.1	1593	18.08	6.01	375.2	6.34446e+06	8	5	1	20.83	192	8455
>Cre08.g372000.t1.2	1594	18.07	18.1	1016.3	1.69384e+06	3	2	1	11.95	318	8635
>Cre03.g161400.t1.2	1595	18	12.11	651.8	1.46599e+06	4	4	0	14.51	448	14714
>Cre13.g605200.t1.1	1596	17.99	10.26	584.4	1.82175e+06	5	4	1	7.72	712	7203
>Cre13.g605200.t2.1	1596
>Cre07.g326800.t1.1	1597	17.99	7.85	478.4	1.33024e+06	3	3	0	8.09	507	11066
>Cre03.g172600.t1.2	1598	17.98	8.64	536.9	1.78236e+06	8	7	2	25.27	562	809
>Cre01.g031750.t1.2	1599	17.91	9.15	577.2	1.11758e+06	5	5	0	14.43	603	16306
>Cre01.g037400.t1.1	1600	17.89	7.42	467.7	269299	3	3	1	5.68	563	19369
>Cre09.g405850.t1.1	1601	17.89	5.6	400.5	6051657	8	7	0	19.91	467	13074
>Cre10.g421200.t1.1	1602	17.86	9.8	594	1.70967e+06	5	3	0	11.24	267	6598
>Cre06.g285250.t1.2	1603	17.86	8.6	558.8	6.07883e+06	10	5	2	34.78	253	19447
>Cre16.g687518.t1.1	1604	17.86	7.92	495.3	1.94703e+06	4	4	0	23.28	335	6191
>Cre16.g684100.t1.2	1605	17.85	7.69	553.1	833402	5	4	0	4.34	2648	18676
>Cre05.g234700.t1.1	1606	17.83	8.83	581.6	2.73146e+06	8	8	1	7.16	2306	1278
>Cre06.g251350.t1.1	1607	17.81	12.6	788.9	575727	7	4	2	25.78	516	6399
>Cre10.g451950.t1.2	1608	17.78	9.03	572.6	2.46873e+06	6	4	1	15.55	521	4639
>Cre10.g438700.t1.1	1609	17.77	10.51	608.9	2.61454e+06	6	4	1	5.09	963	3658
>Cre06.g298600.t1.2	1610	17.76	11.12	726.5	1.92348e+06	6	4	2	8.22	657	13188
>Cre08.g377200.t1.1	1611	17.75	10.44	629.7	3.55987e+06	6	5	0	4.46	2130	17159
>Cre17.g715300.t1.2	1612	17.71	7.1	486.9	2.7378e+06	5	4	0	3.1	1644	4991
>Cre16.g671000.t1.2	1613	17.66	10.08	597.6	968932	5	4	2	20.48	547	17099
>Cre16.g690767.t1.1	1614	17.63	8.9	566.8	1.27193e+06	6	4	0	17.75	400	124
>Cre09.g411200.t1.2	1615	17.61	8.32	488.6	3.8877e+06	7	6	1	32.35	306	12045
>Cre14.g619550.t2.1	1616	17.6	6.8	492	6.24948e+06	7	5	0	24.7	247	8438
>Cre14.g619550.t1.2	1616
>Cre09.g392500.t1.2	1617	17.58	5.97	568.8	1.70533e+06	7	6	2	31.47	340	6048
>Cre16.g652550.t1.2	1618	17.54	6.18	467.9	3024563	4	4	1	18.82	170	17970
>Cre17.g706600.t1.2	1619	17.54	11.36	633.1	504226	2	2	0	18.07	166	6937
>Cre17.g737050.t1.2	1620	17.52	11.22	637.8	2.96725e+06	4	3	0	9.65	404	4517
>Cre12.g485900.t1.2	1621	17.5	11.65	673.5	2.41067e+06	4	3	0	15.53	380	9384
>gi|28269757|tpg|DAA00935.1| TPA_inf: ribosomal protein S2 (chloroplast) [Chlamydomonas reinhardtii]	1622	17.49	6.54	499.4	6.7884e+06	6	5	3	24.04	208	47
>Cre06.g296250.t1.1	1623	17.44	8.97	541.9	2.14293e+06	4	4	0	9.12	614	2486
>Cre17.g728100.t1.2	1624	17.44	7.41	449	3.91388e+06	6	5	3	16.77	477	2482
>Cre12.g541800.t1.2	1625	17.44	8.21	489.1	5.27576e+06	11	8	3	18.71	882	6978
>Cre17.g721650.t1.2	1626	17.42	10.23	649.9	277334	2	2	0	7.03	782	1197
>Cre07.g353700.t1.2	1627	17.39	10.77	647.5	1.24471e+06	6	4	0	17.47	584	16600
>Cre16.g673617.t1.1	1628	17.36	9.15	550.3	863625	4	3	1	10.53	361	3671
>Cre13.g563850.t1.1	1629	17.35	8.97	572.9	272387	3	2	0	7.06	666	15657
>Cre12.g556600.t1.2	1630	17.35	8.47	552.9	614664	3	3	0	10.24	498	15302
>Cre07.g328200.t1.2	1631	17.3	6.85	468.5	3.32846e+06	5	4	0	18.09	304	16244
>Cre03.g145547.t1.1	1632	17.29	11.5	749.6	2.46183e+06	6	4	0	23.61	288	14727
>Cre03.g155850.t1.1	1633	17.27	8.15	597.2	1.68479e+06	6	4	0	12.52	615	14044
>Cre08.g384750.t1.1	1634	17.25	8.02	655.7	1894667	7	7	3	23.55	501	5053
>Cre12.g560950.t1.2	1635	17.25	10.19	584.1	3.12909e+06	3	2	0	18.25	126	14989
>Cre12.g501200.t1.2	1636	17.23	13.86	763.1	2.05515e+06	5	2	0	18.47	157	844
>Cre06.g274500.t1.2	1637	17.23	17.22	1263.7	741970	4	1	0	17.2	250	13151
>Cre01.g036850.t1.2	1638	17.19	8.77	551.5	662318	4	3	1	8.15	601	1160
>Cre09.g387393.t1.1	1639	17.17	6.33	415.5	1.523e+06	5	5	2	12.35	575	740
>Cre17.g742300.t1.1	1640	17.17	8.73	524.7	1199514	4	3	0	22.83	219	10615
>Cre04.g213905.t2.1	1641	17.15	9.44	669.7	2.2409e+06	6	4	2	15.3	621	10311
>Cre04.g213905.t1.1	1641
>Cre01.g038600.t1.2	1642	17.13	10.22	590.9	2.26096e+06	6	5	1	19.38	418	14458
>Cre13.g579566.t1.1	1643	17.13	8.63	571.3	879642	4	3	0	12.22	679	8912
>Cre09.g397900.t1.2	1644	17.11	8.72	591.4	2.19703e+06	3	3	0	10.53	655	8015
>Cre07.g334250.t1.1	1645	17.1	11.75	727.8	667993	2	2	0	9.31	741	6006
>Cre09.g399030.t1.1	1646	17.08	8.14	469.7	2.00736e+06	5	5	0	17.59	432	5772
>Cre12.g489153.t1.1	1647	17.04	6.26	486	9.82072e+06	11	6	1	22.7	163	17988
>Cre16.g687182.t1.1	1648	17.03	14.65	846	1.50854e+06	5	4	1	10.58	586	10447
>Cre06.g300550.t1.2	1649	16.99	6.68	532.8	1.49052e+06	6	3	0	6.18	955	644
>Cre08.g368950.t1.2	1650	16.99	8.49	556.4	1.23429e+06	3	3	1	9.87	476	3411
>Cre05.g248500.t1.2	1651	16.98	6.13	527.1	1562600	4	4	0	44.67	150	18443
>Cre05.g243450.t1.1	1652	16.95	8.75	531.9	1.70221e+06	7	4	2	11.48	967	11873
>Cre05.g243450.t2.1	1652
>Cre01.g055400.t1.2	1653	16.94	7.26	477.3	1.51288e+06	3	3	0	12.78	360	15141
>Cre17.g705550.t1.2	1654	16.92	8.96	601	306041	5	3	1	10.49	858	4201
>Cre07.g323650.t1.2	1655	16.92	10.13	595.7	1.52701e+06	5	4	0	5.1	1274	15003
>Cre12.g522850.t1.2	1656	16.89	13.59	780.6	1.72645e+06	6	4	0	11.78	1036	7024
>Cre04.g215950.t1.1	1657	16.89	9.46	588.6	1.57486e+06	4	2	0	5.65	619	8954
>Cre14.g621000.t1.2	1658	16.86	8.65	527	4.62277e+06	6	6	0	8.86	835	8250
>Cre07.g325722.t1.1	1659	16.85	6.97	542.7	1.25191e+06	6	4	0	24.34	456	9157
>Cre07.g325722.t2.1	1659
>Cre07.g325722.t3.1	1659
>Cre17.g726150.t1.1	1660	16.84	7.75	436.1	1.34879e+06	6	4	1	9.96	743	18962
>Cre02.g079400.t1.2	1661	16.83	6.88	515.5	2.4644e+06	5	3	0	33.56	146	11038
>Cre17.g721900.t1.2	1662	16.81	10.86	604.3	129696	2	2	0	6.6	818	1273
>Cre07.g351300.t1.2	1663	16.78	6.87	495	308098	4	3	0	16.81	470	8652
>Cre10.g422450.t1.2	1664	16.77	16.86	973.9	357210	2	1	0	6.69	553	10943
>Cre02.g110750.t1.2	1665	16.76	9.09	601	290719	3	2	0	14.43	388	5922
>Cre02.g114450.t1.2	1666	16.76	12.89	813.9	756056	3	2	0	23.2	181	7654
>Cre09.g396100.t1.2	1667	16.75	12.25	674.9	3643843	4	3	0	20	175	2888
>Cre13.g586200.t1.2	1668	16.73	6.15	492.3	1.81506e+06	3	3	0	14.89	450	6646
>Cre06.g279250.t1.2	1669	16.73	11.21	620.4	863296	3	3	1	38.42	190	18997
>Cre09.g387800.t1.2	1670	16.71	10.82	792.4	3.79513e+06	5	4	0	29.32	249	1829
>Cre12.g555803.t1.1	1671	16.7	10.33	629.3	2281635	5	4	1	13.49	504	9561
>Cre02.g104350.t1.2	1672	16.67	9.06	630.2	1.25388e+06	4	4	1	13.87	476	4361
>Cre02.g104350.t2.1	1672
>Cre12.g522600.t1.2	1673	16.67	6.6	485.7	8020131	7	4	1	39.29	112	18117
>gi|28269736|tpg|DAA00914.1| TPA_inf: ribosomal protein L23 (chloroplast) [Chlamydomonas reinhardtii]	1674	16.6	7.67	527.2	4.71738e+06	7	5	1	47.37	95	68
>Cre12.g544752.t1.1	1675	16.6	8.07	558.7	1.81922e+06	6	5	1	29.58	355	13173
>Cre01.g023150.t1.2	1676	16.58	8.22	482.3	2.9629e+06	7	6	1	11.72	751	1572
>Cre03.g162150.t1.1	1677	16.55	11.58	746.5	781027	5	4	0	6.27	2041	18764
>Cre06.g286000.t1.2	1678	16.54	8.89	542.2	1.51749e+06	5	5	0	18.81	638	8384
>Cre06.g300650.t1.2	1679	16.53	8.45	611.8	591564	3	3	1	6.39	814	3223
>Cre12.g561500.t1.2	1680	16.5	7.71	559.9	865515	3	3	1	18.01	311	4239
>Cre06.g278195.t1.1	1681	16.47	9.12	555.2	4.64215e+06	6	3	0	33.85	130	10224
>Cre13.g569750.t1.2	1682	16.47	8.48	610.7	1.32153e+06	5	2	0	29.52	210	18895
>Cre03.g201900.t1.1	1683	16.39	9.11	541.8	1.0269e+06	4	2	0	4.55	814	17290
>Cre04.g217934.t1.1	1684	16.38	10.35	640.7	1.97651e+06	3	2	0	17.19	221	218
>Cre15.g644051.t1.1	1685	16.38	8.42	514.8	2.35711e+06	4	4	1	3.72	698	14605
>Cre06.g262850.t1.2	1686	16.35	10.42	657.6	1.16083e+06	3	2	0	19.14	256	8416
>Cre02.g141706.t1.1	1687	16.34	8.99	550.4	1.16866e+06	4	3	0	12.85	467	12883
>Cre02.g141706.t2.1	1687
>Cre16.g652100.t1.2	1688	16.33	7.7	511.6	1.5598e+06	5	4	1	10.98	510	17093
>Cre10.g425675.t1.1	1689	16.32	8.13	460.1	361129	3	3	0	22.83	381	5671
>Cre02.g092550.t1.1	1690	16.31	8.27	472.4	610599	6	4	3	6.32	791	18765
>Cre06.g290150.t1.1	1691	16.31	10.99	642.4	554973	2	2	0	11.95	343	16452
>Cre07.g325762.t1.1	1692	16.29	8.3	509.4	605082	3	2	0	3.95	836	15501
>Cre01.g007651.t1.1	1693	16.28	7.83	530.2	959000	4	4	0	5.81	1101	18918
>Cre10.g458500.t1.2	1694	16.28	8.15	563.7	2.69595e+06	5	4	0	13.53	569	14646
>Cre01.g041855.t1.2	1695	16.27	8.37	522.1	285847	3	3	2	6.8	309	13584
>Cre10.g453350.t1.2	1696	16.25	8.36	493.5	832034	4	4	1	13.01	715	7762
>Cre01.g068377.t1.1	1697	16.25	9.99	592.8	739881	3	3	0	7.65	680	8936
>Cre10.g455000.t2.1	1698	16.23	11.86	662.8	1.51168e+06	4	2	0	7.26	565	3712
>Cre10.g455000.t1.2	1698
>Cre12.g498150.t1.2	1699	16.23	5.44	461	689677	5	5	1	8.43	2075	2596
>Cre16.g651350.t1.1	1700	16.23	6.03	405.1	1.41115e+06	4	4	0	3.74	1443	18816
>Cre10.g452200.t1.1	1701	16.21	8.43	551.1	982640	5	4	0	2.97	2556	5812
>Cre16.g680700.t1.2	1702	16.19	8.41	523.3	3.92705e+06	7	5	1	19.1	288	6947
>Cre05.g234651.t1.1	1703	16.19	10.19	697.4	1.31931e+06	5	3	1	14.81	648	4398
>Cre05.g234651.t2.1	1703
>Cre10.g433950.t1.1	1704	16.19	8.75	520.3	683047	6	2	0	11.92	151	16910
>Cre13.g577900.t1.2	1705	16.18	8.09	495.2	1.54677e+06	4	3	0	18.01	161	18927
>Cre06.g278097.t1.1	1706	16.15	8.75	533.1	771967	4	4	1	22.73	352	2847
>Cre13.g592450.t1.2	1707	16.14	5.51	432.9	1.06787e+06	6	4	2	16.67	288	18376
>Cre08.g358540.t1.1	1708	16.13	8.39	504.4	2.57444e+06	4	4	0	23.89	247	1627
>Cre11.g481900.t1.2	1709	16.02	8.18	520.9	962412	4	2	0	5.27	702	2810
>Cre10.g447300.t1.2	1710	16.01	7.12	479.4	1249546	4	4	1	14.62	472	8879
>Cre17.g724850.t1.2	1711	15.99	8.97	545.7	1.81285e+06	5	4	0	9.9	495	13830
>Cre12.g499800.t1.2	1712	15.98	8.07	510.1	5.98835e+06	10	5	3	51.58	95	11939
>Cre09.g395362.t1.1	1713	15.97	8.08	460.5	818314	3	3	1	8.18	1064	12946
>Cre03.g148950.t1.2	1714	15.96	9.11	556.3	3.48987e+06	5	5	0	28.06	360	12356
>Cre09.g386731.t1.1	1715	15.95	8.79	526.8	3.70368e+06	7	4	1	10.66	891	17836
>Cre16.g688850.t1.1	1716	15.92	15.99	851.3	1.15543e+06	2	2	0	4.11	608	4080
>Cre07.g344350.t1.2	1717	15.88	8.22	574.2	474972	2	2	0	13.31	293	15605
>Cre07.g313302.t1.1	1718	15.87	11.11	605.5	1.33897e+06	2	2	0	6.74	386	13713
>Cre07.g352251.t1.1	1719	15.87	8.21	480.1	490738	3	3	0	3.04	1577	10522
>Cre17.g707250.t1.2	1720	15.84	14.65	839	524832	3	3	0	5.86	1315	467
>Cre08.g368450.t1.2	1721	15.79	8.33	495.8	589881	4	2	0	13.09	298	173
>Cre08.g368450.t2.1	1721
>Cre07.g324550.t1.1	1722	15.79	9.56	615.9	601250	2	2	0	12.11	421	14122
>Cre02.g079600.t1.2	1723	15.77	8.12	548	766555	5	3	1	11.75	434	10643
>Cre16.g673001.t2.1	1724	15.76	8.35	513.3	1.08096e+06	3	2	0	28.24	131	4982
>Cre16.g673001.t1.1	1724
>Cre13.g566850.t1.2	1725	15.76	9.25	593.8	114118	2	2	0	20	235	6343
>Cre12.g552650.t1.2	1726	15.75	8.4	584.5	834318	4	4	0	3.04	3386	5760
>Cre12.g543100.t1.2	1727	15.71	8.96	577.6	2.0104e+06	5	3	0	9.73	565	1350
>Cre05.g247950.t1.2	1728	15.71	8.03	556.9	522593	2	2	0	5.8	207	5177
>Cre12.g560300.t1.2	1729	15.7	9.31	560.9	2.63103e+06	5	3	0	15.31	307	1796
>Cre12.g560300.t3.1	1729
>Cre12.g560300.t2.1	1729
>Cre07.g313143.t1.1	1730	15.7	8.83	536.8	1.70499e+06	4	4	1	8.16	833	17860
>Cre01.g014000.t1.2	1731	15.67	15.42	921.3	541180	2	2	0	24.38	201	19026
>Cre12.g537450.t1.2	1732	15.66	6.39	465.3	5.4812e+06	9	3	1	49.6	125	5104
>Cre06.g278236.t1.1	1733	15.65	7.96	429.3	1.85884e+06	3	3	1	10.15	266	1746
>Cre16.g662450.t1.2	1734	15.64	9.27	570.2	414155	3	2	0	7.22	803	13787
>Cre02.g142800.t1.2	1735	15.63	8.38	549.8	1.78719e+06	8	4	1	29.51	183	12454
>Cre01.g004950.t1.1	1736	15.61	8.39	515.1	2.36759e+06	6	5	2	41.05	229	2931
>Cre06.g304300.t1.2	1737	15.6	6.37	462.1	6.18904e+06	5	3	1	8.24	255	14977
>Cre10.g421850.t1.2	1738	15.58	8.27	551.8	2.4175e+06	5	3	0	28.49	179	9987
>Cre03.g181150.t1.1	1739	15.57	8.16	514.8	1.36966e+06	3	2	0	14.29	91	2965
>Cre08.g367300.t1.1	1740	15.56	7.77	468.5	3.68984e+06	7	4	1	7.29	837	19519
>Cre06.g283800.t1.2	1741	15.54	6.5	415.3	949441	3	3	0	5.05	971	8520
>Cre10.g459950.t2.1	1742	15.54	15.65	878.9	203666	2	1	0	4.15	651	686
>Cre10.g459950.t1.1	1742
>sp|TRYP_PIG|(Common contaminant protein)	1743	15.54	7.96	480.1	9.02918e+06	12	8	5	25.11	231	19650
>Cre03.g186550.t1.1	1744	15.54	8.66	536.8	1.4327e+06	4	4	1	6.76	1421	14880
>Cre12.g548900.t1.1	1745	15.51	6.85	525.1	1.87362e+06	7	5	0	13.94	531	10091
>Cre06.g278169.t1.1	1746	15.5	9.18	541	292182	5	3	1	8.51	505	12666
>gi|28269738|tpg|DAA00916.1| TPA_inf: ribosomal protein S19 (chloroplast) [Chlamydomonas reinhardtii]	1747	15.48	5.28	477.7	8.74757e+06	7	5	3	57.61	92	66
>Cre06.g287250.t1.2	1748	15.48	8.52	526.9	1.13601e+06	5	4	0	8.57	840	1966
>Cre12.g524600.t1.2	1749	15.46	8.24	479.6	2.27562e+06	7	3	0	10.93	485	13235
>Cre16.g677950.t1.1	1750	15.45	11.36	618.5	3223746	4	4	0	6.38	690	18343
>Cre16.g688550.t1.2	1751	15.45	5.37	427.9	5.65439e+06	7	4	0	20.64	218	11445
>Cre15.g640652.t1.1	1752	15.44	10.79	667.2	804663	2	2	0	11.48	392	5516
>Cre15.g640250.t1.2	1752
>Cre15.g640250.t2.1	1752
>Cre16.g674950.t1.2	1753	15.43	8.3	467.8	2.13712e+06	4	2	0	4.66	558	14843
>Cre01.g030800.t1.2	1754	15.42	6.22	424.7	1.91028e+06	5	4	1	13.57	442	9640
>Cre06.g310100.t1.2	1755	15.41	7.35	487.6	2392325	6	4	1	7.37	1018	6506
>Cre06.g278259.t1.1	1756	15.35	15.52	859.9	264526	2	2	1	3.92	970	19302
>Cre02.g095110.t2.1	1757	15.33	8.14	614.6	1.39034e+06	6	4	2	65.08	63	11590
>Cre02.g095110.t1.1	1757
>Cre06.g293150.t1.2	1758	15.32	6.11	439	4.69077e+06	6	4	0	15.14	350	18909
>Cre12.g515250.t1.1	1759	15.32	15.58	971.5	1.16824e+06	3	2	0	4.57	1511	10043
>Cre02.g078507.t1.2	1760	15.31	8.22	489	814633	3	3	1	20.26	227	6636
>Cre03.g152450.t1.2	1761	15.23	10.04	587.4	1.11021e+06	4	3	1	4.37	961	3769
>Cre16.g664050.t2.1	1762	15.22	11.48	674.5	917773	5	3	0	8.05	733	10171
>Cre16.g664050.t1.2	1762
>Cre13.g566700.t1.1	1763	15.19	5.84	481	5.56047e+06	11	7	4	30.8	224	10026
>Cre04.g213450.t1.2	1764	15.16	10.25	624.2	617186	5	2	1	13.4	209	12440
>Cre05.g244800.t1.2	1765	15.15	7.85	507.4	2693014	5	5	1	16.98	642	4616
>Cre12.g495300.t1.2	1766	15.13	8.41	500.9	1.14147e+06	4	2	0	10.82	305	13886
>Cre02.g081100.t1.2	1767	15.12	8.75	523.5	1.14257e+06	4	2	0	8.21	341	15119
>Cre05.g243550.t1.2	1768	15.1	6.31	535.3	503585	3	3	0	39.17	217	4874
>Cre05.g243650.t1.2	1768
>Cre03.g149150.t1.2	1769	15.09	7.51	461.7	1.68892e+06	5	3	0	16.32	429	5328
>Cre13.g606850.t1.2	1770	15.08	7.07	489.6	788442	3	3	0	10.69	851	9369
>Cre04.g211800.t1.2	1771	15.06	6.62	540.8	1.09174e+07	8	6	0	25	140	18935
>Cre01.g030850.t1.2	1772	15.05	5.96	442.7	7.64929e+06	6	6	0	22.05	254	13428
>Cre13.g562750.t1.2	1773	15.03	6.16	390.5	1277195	4	4	2	10.46	593	7995
>Cre06.g302750.t1.2	1774	15.02	8.14	467.7	846169	2	2	0	9.45	307	2169
>Cre06.g276550.t1.2	1775	14.99	11.93	730.4	1.41502e+06	4	2	0	15.03	153	4810
>Cre06.g276900.t1.2	1775
>Cre03.g199550.t1.2	1776	14.99	9.37	571.5	1.06071e+06	4	3	0	3.95	1416	8449
>Cre17.g731850.t1.2	1777	14.97	9.79	591.5	1.264e+06	4	4	1	19.93	301	8501
>Cre09.g401293.t1.1	1778	14.96	8.43	509.3	442838	3	3	1	3.53	1162	3533
>Cre10.g467100.t1.1	1779	14.93	10.22	585	1.77335e+06	4	3	0	8.92	695	1899
>Cre06.g261500.t1.2	1780	14.92	8.3	484.9	907561	4	4	0	16.05	324	18988
>Cre01.g005850.t1.2	1781	14.88	8.39	601.3	853308	2	2	0	28.88	187	14020
>Cre06.g269350.t1.2	1782	14.88	8.08	489.5	976306	4	3	0	5.57	1060	18912
>Cre11.g467590.t1.1	1783	14.84	7.72	515.3	162749	4	2	1	10.67	225	4890
>Cre17.g735350.t1.1	1784	14.83	13.46	785.9	2.136e+06	3	3	1	20.49	371	16480
>Cre04.g226950.t1.2	1785	14.83	9.37	568.3	1.47245e+06	4	4	1	23.44	273	15587
>Cre12.g526850.t1.2	1786	14.82	5.18	462.2	2.65429e+06	6	5	0	14.17	713	4793
>Cre11.g480350.t1.1	1787	14.8	9.21	561.2	218248	2	2	0	3.95	962	18512
>Cre09.g392692.t1.1	1788	14.76	8.7	568.8	985397	5	2	0	23.65	148	15953
>Cre02.g087100.t1.2	1789	14.76	10.25	600.3	436030	3	2	0	5.19	655	8108
>Cre06.g307100.t1.1	1790	14.75	14.77	820.6	5.58167e+06	2	2	0	6	617	9232
>Cre01.g033350.t1.2	1791	14.73	8.72	538.4	1.57377e+06	4	4	1	13.2	629	9233
>Cre14.g630400.t1.2	1792	14.72	6.39	483.9	2159669	8	5	2	28.33	353	6089
>Cre17.g699600.t1.2	1793	14.71	8.44	517.5	1.67741e+06	4	2	0	6.67	360	2388
>Cre09.g415400.t1.1	1794	14.71	9.13	561.6	486603	4	4	0	2.97	2596	10007
>Cre10.g466450.t1.1	1795	14.69	8.76	557.2	2.41935e+06	5	4	0	10.82	776	8817
>Cre12.g535400.t1.1	1796	14.63	6.97	480.8	1988142	7	5	2	14.3	1000	17492
>Cre08.g358751.t1.1	1797	14.6	7.5	478.6	1424383	4	3	0	6.07	824	12259
>Cre02.g096100.t1.2	1798	14.55	14.62	896.7	510675	2	1	0	10.04	468	9826
>Cre17.g707100.t1.1	1799	14.52	6.88	624.4	1.28299e+06	6	4	0	8.37	1828	14596
>Cre06.g299000.t1.2	1800	14.51	5.92	479.4	3.28045e+06	7	6	1	31.28	179	6587
>Cre14.g626500.t1.2	1801	14.51	8.26	482.9	2.30186e+06	5	3	0	7.73	634	16776
>Cre17.g746597.t2.1	1802	14.5	5.52	474.1	3.65623e+06	10	4	1	11.09	532	3099
>Cre17.g746597.t1.1	1802
>Cre01.g010700.t1.2	1803	14.49	8.53	573.4	709159	3	3	0	22.93	314	5470
>Cre14.g631900.t1.2	1804	14.48	7.7	484.6	4759083	6	4	0	17.47	292	16354
>Cre13.g581450.t1.2	1805	14.47	4.25	512.5	5.57173e+06	7	6	0	20	385	8616
>Cre04.g217800.t1.1	1806	14.47	9.27	543.5	1.26754e+06	3	2	0	6.95	446	15800
>Cre02.g095102.t1.1	1807	14.47	8.01	479.6	1.43558e+06	7	4	1	4.31	835	13941
>Cre01.g070567.t1.1	1808	14.46	8.29	575	433104	3	2	0	7.19	487	1258
>Cre06.g304500.t1.2	1809	14.46	9.51	589.8	3.98702e+06	7	6	1	30.42	355	10362
>Cre12.g549852.t1.1	1810	14.41	8.2	545.5	1.53797e+06	6	3	1	27.38	263	5646
>Cre09.g398650.t1.2	1811	14.4	7.72	500	428736	2	2	0	4.27	797	5902
>Cre10.g449550.t1.2	1812	14.38	9.09	547.1	1.34937e+06	3	3	1	25.47	161	2668
>Cre10.g420400.t1.1	1813	14.36	6.53	565.9	1.00474e+06	5	4	2	4.7	1297	11060
>Cre13.g566200.t1.2	1814	14.36	8.48	524.4	861254	3	2	0	6.97	732	4794
>Cre12.g487100.t1.2	1815	14.35	9.42	574.5	979506	4	3	0	6.57	654	1154
>Cre11.g467749.t1.1	1816	14.33	8.24	594.3	1.89422e+06	3	3	1	14.24	295	12607
>Cre03.g202250.t1.2	1817	14.33	8.26	487	478838	4	3	0	17.42	488	10514
>Cre16.g694208.t1.1	1818	14.32	11.16	723.5	828256	4	3	0	4.82	2553	13037
>Cre01.g034950.t1.2	1819	14.27	8.59	576.5	609485	2	2	2	4.19	740	2212
>Cre08.g379050.t1.1	1820	14.27	10.65	609.1	523345	2	2	0	6.33	664	15214
>Cre17.g741200.t1.2	1821	14.26	8.39	497.3	1.54725e+06	5	4	1	17.5	280	7639
>Cre01.g038550.t1.1	1822	14.22	14.29	831.2	319352	3	1	0	7.59	553	7080
>Cre06.g257850.t1.2	1823	14.22	6.6	378.9	942075	5	4	1	17.38	374	7128
>Cre06.g303300.t1.2	1824	14.21	8.21	475.5	592798	3	2	0	9.05	398	13846
>Cre12.g492350.t1.2	1825	14.15	9.1	577.2	1.74476e+06	4	3	0	6.64	678	14465
>Cre17.g713850.t1.1	1826	14.14	8.65	520.7	1.79432e+06	3	2	0	5.62	480	14984
>Cre17.g704850.t1.2	1827	14.14	7.45	451.4	3.99813e+06	8	4	0	41.44	181	13301
>Cre11.g467576.t3.1	1828	14.11	7.93	478.4	1.39268e+06	7	4	0	28.71	310	1965
>Cre11.g468356.t1.1	1829	14.08	12.48	721.6	3.6039e+06	7	6	1	3.03	2705	7507
>Cre11.g468356.t2.1	1829
>Cre09.g395350.t1.1	1830	14.07	7.63	478.3	1.38567e+06	3	2	0	12.61	111	17912
>Cre05.g234665.t1.1	1831	14.06	5.41	502.4	586394	4	3	0	6.74	1023	5848
>Cre12.g520350.t1.2	1832	14.04	12.65	733.9	1.47428e+06	5	4	2	13.14	548	510
>Cre12.g509050.t1.1	1833	14.03	6.81	527.9	2405963	7	5	0	29.82	218	1489
>Cre17.g744447.t1.1	1834	14.02	10.36	585.6	1.09239e+06	3	3	0	3.27	1285	5608
>Cre05.g248100.t1.2	1835	14	8.6	524.2	281899	2	2	0	6.39	438	17961
>Cre16.g662702.t1.1	1836	14	7.59	472.6	810285	4	3	1	4.27	702	9872
>Cre09.g400478.t1.1	1837	13.99	8.01	497.5	336468	2	2	0	3.46	953	10978
[truncated: 1,696 more rows]

## Sheet: MS7_Proteins
Description	Protein Rank	|Log Prob|	Best |Log Prob|	Best score	Total Intensity	# of spectra	# of unique peptides	# of mod peptides	Coverage %	# AA's in protein	Protein DB number
>Cre06.g250100.t1.2	1	478.81	17.19	1081.5	181985264	277	95	33	73.2	679	1828
>Cre11.g477950.t1.1	2	470.48	18.35	1081.9	6.81534e+07	120	63	8	84.27	1011	8705
>Cre06.g263450.t1.2	3	421.53	14.91	864.7	2.00089e+08	218	87	39	75.81	463	14935
>Cre12.g498600.t1.2	3
>Cre02.g090850.t1.1	4	401.9	13.21	759.5	128622307	145	80	15	64.82	1012	17109
>Cre07.g352800.t1.2	5	396.11	22.47	1267.9	7.723e+07	150	67	13	51.86	1396	7874
>Cre01.g042750.t1.2	6	395.26	17.47	1028.3	1.2617e+08	171	83	27	65.46	828	15305
>Cre17.g746997.t1.1	7	369.02	17.29	1039.7	7.6517e+07	120	69	23	57.65	954	6690
>Cre08.g372100.t1.2	8	368.18	13.74	897.5	1.79975e+08	209	77	23	65.28	651	17485
>Cre12.g516200.t1.2	9	353.84	13.77	871.6	1.26395e+08	183	73	33	60.12	845	18563
>Cre01.g020918.t1.1	10	333.31	13.66	871	5.94243e+07	96	58	13	54.41	1088	11261
>Cre17.g698000.t1.2	11	327.16	15.42	936.5	6.85124e+07	122	44	15	67.25	574	3999
>gi|28269780|tpg|DAA00958.1| TPA_inf: CF1 ATP synthase beta subunit (chloroplast) [Chlamydomonas reinhardtii]	12	315.7	15.61	1029.6	9.40447e+07	200	59	25	72.71	491	25
>Cre06.g269950.t1.2	13	308.88	19.47	1115.8	8.06001e+07	94	58	18	62.3	817	17734
>Cre06.g309100.t1.2	14	308.21	12.23	773.5	71262795	99	61	21	71.28	571	18298
>Cre09.g386750.t1.2	15	288.79	10.42	646.2	9.47457e+07	133	66	22	52.06	705	10733
>Cre13.g592200.t1.2	16	284.05	11.42	752.9	4.80698e+07	96	66	13	36.96	2251	2675
>Cre12.g498500.t1.2	17	276.67	17.31	1003.2	5.83093e+07	101	44	10	77.06	462	16060
>Cre01.g044800.t1.2	18	274.98	12.21	752.7	75088242	120	59	19	65.18	830	2152
>Cre17.g726850.t1.2	19	272.49	16.24	972.9	5.28765e+07	84	48	19	59.25	805	5819
>Cre03.g144807.t1.1	20	270.32	18.42	1060.8	7.07912e+07	113	55	26	57.14	546	9230
>Cre12.g483950.t1.2	21	265.25	19.07	1141.3	7.11308e+07	88	49	26	83.87	341	10724
>Cre10.g452450.t1.2	22	263.56	18.12	1078.4	5.00269e+07	82	54	10	51.24	1046	15363
>Cre13.g564250.t1.2	23	256.21	22.12	1253.8	3.57244e+07	73	48	8	47.82	1033	13683
>gi|28269730|tpg|DAA00908.1| TPA_inf: elongation factor Tu (chloroplast) [Chlamydomonas reinhardtii]	24	255.45	13.21	758.3	100003824	169	56	25	72.49	418	74
>Cre04.g222700.t1.2	25	254.81	9.93	632.6	8.55192e+07	99	57	11	48.62	1053	2189
>Cre08.g358580.t1.1	26	252.82	13.47	805.8	60882004	86	54	15	42.74	1177	1669
>Cre10.g441400.t1.2	27	252.73	13.77	838.7	5.31857e+07	84	42	6	64.57	508	3548
>Cre13.g583550.t1.2	28	251.44	17.47	1042.4	51870136	99	49	22	71.18	288	11960
>Cre04.g217550.t1.1	29	247.27	14.11	859.2	52681684	88	54	16	41.4	1198	13569
>Cre03.g194850.t1.2	30	246.49	15.47	907.2	4.17248e+07	84	48	23	70.99	355	4483
>Cre02.g101400.t1.2	31	246.4	15.03	854.5	3.93078e+07	84	57	10	37.64	1711	9757
>Cre02.g143200.t1.1	32	242.4	13.66	887.3	51301367	73	45	9	44.16	1164	5418
>Cre07.g339150.t1.1	33	241.72	14.12	893.2	3.51539e+07	78	46	15	68.63	577	1667
>Cre12.g549550.t1.2	34	237.85	14.59	898.6	6.7159e+07	104	45	24	59.82	443	11884
>Cre12.g542250.t1.1	34
>Cre03.g206600.t1.2	35	237.35	10.66	744.9	6.70667e+07	118	56	25	61.09	604	15414
>Cre01.g054500.t1.2	36	233.65	15.12	914.7	4.04738e+07	64	41	14	36.11	1094	19390
>Cre12.g514850.t1.2	37	229.95	12.22	728.1	4.96602e+07	76	45	6	51.23	810	8894
>Cre02.g088200.t1.2	38	228.89	12.72	751.6	5.0222e+07	77	41	7	64.66	532	17181
>gi|28269773|tpg|DAA00951.1| TPA_inf: CF1 ATP synthase alpha subunit (chloroplast) [Chlamydomonas reinhardtii]	39	225.24	17.42	1064.3	5.683e+07	122	41	12	62.4	508	32
>Cre06.g282800.t1.2	40	219.14	18.32	1008.6	5.62089e+07	75	38	12	79.86	417	9415
>Cre06.g280050.t1.2	41	217.22	14.15	926.6	3.49506e+07	80	51	15	32.35	1861	5643
>Cre09.g417150.t1.2	42	212.26	19.31	1067.6	6.2368e+07	77	43	18	64.3	493	17683
>Cre09.g393200.t1.2	43	209.56	19.31	1121	4.92471e+07	77	38	9	53.39	663	9288
>Cre09.g397697.t1.1	44	205.3	14.72	877.7	7.11679e+07	85	40	12	59.76	410	11234
>Cre02.g078100.t1.1	45	203.9	15.47	941.4	1.9645e+07	61	33	4	32.43	1659	4096
>Cre07.g344550.t1.2	46	201.23	15.72	908.9	2.81482e+07	47	30	9	60.04	513	17888
>Cre16.g677000.t1.2	47	198.74	13.12	842	6.50673e+07	97	48	8	51.55	774	11387
>Cre06.g272050.t1.2	48	190.25	18.47	1088.7	3.39737e+07	62	34	12	53.04	626	9466
>Cre02.g116750.t2.1	49	190.03	12.03	720.3	7.34574e+07	98	44	16	46.92	569	4962
>Cre02.g116750.t1.1	49
>Cre11.g467547.t1.1	50	189.21	12.03	732.4	4.83915e+07	64	42	11	46.13	763	13136
>Cre06.g255100.t1.1	51	188.9	17.47	1016.9	2.17886e+07	48	34	7	54.09	917	17501
>Cre12.g537100.t1.2	52	188.26	14.31	870.7	3.36022e+07	60	42	7	38.11	1299	18130
>Cre03.g204250.t1.2	53	186.58	13.03	776.8	8.41356e+07	80	44	13	53.42	483	17308
>Cre12.g525200.t1.2	54	185.71	12.22	723	4.51126e+07	64	39	10	63.22	503	14687
>Cre12.g526800.t1.2	55	184.4	11.72	725.6	3.94956e+07	59	39	13	60.95	566	1171
>Cre13.g589450.t1.2	56	183.48	13.03	794.5	5.0779e+07	67	32	7	35.6	1042	16032
>Cre04.g231222.t2.1	57	183.36	11.71	724.7	3.03905e+07	60	36	7	40.98	937	7098
>Cre07.g340350.t1.1	58	182.91	12.03	713.1	4.95919e+07	65	42	5	62.96	575	8137
>Cre09.g415550.t1.2	59	182.43	13.11	800.2	3.03349e+07	82	31	3	75.91	494	1709
>Cre18.g749847.t2.1	60	182.15	17.31	1040.5	4.19962e+07	58	36	10	60.36	502	4850
>Cre18.g749847.t1.1	60
>Cre12.g537200.t1.2	61	181.83	11.21	677.5	4.43463e+07	66	39	11	33.69	1042	18484
>Cre02.g076350.t1.2	62	180.99	15.18	906.8	3.57897e+07	59	36	10	62.7	504	9679
>Cre12.g514050.t1.2	63	180.08	12.21	744.6	3.31809e+07	58	37	6	26.89	1629	19186
>Cre12.g513200.t1.2	64	179.49	12.85	829	6.15018e+07	87	38	15	67.51	477	13064
>Cre05.g245950.t1.1	65	179.26	12.03	734.8	3.329e+07	56	41	9	65.92	628	14683
>Cre07.g319300.t1.1	66	178.18	14.61	898.4	3.90412e+07	64	43	5	31.41	1522	6387
>Cre03.g145967.t1.1	67	177.69	12.31	791.5	3.55429e+07	56	26	6	53.27	443	1894
>Cre03.g208100.t1.1	68	177.2	12.29	799.6	2.46598e+07	49	29	6	35.65	1136	18475
>Cre06.g258733.t2.1	69	176.33	11.23	683.6	3.87358e+07	62	32	10	51.17	686	1265
>Cre06.g258733.t1.1	69
>Cre03.g152150.t1.2	70	174.48	18.29	1083.5	1.36882e+07	51	27	6	69.49	413	12228
>Cre04.g225350.t2.1	71	173.82	11.77	741.8	2.72407e+07	62	36	8	40.47	1505	10984
>Cre04.g225350.t1.1	71
>Cre09.g386400.t1.2	72	173.41	11.03	691.7	3.8108e+07	60	37	5	45.52	1061	16156
>Cre08.g364800.t1.2	73	172.93	15.77	905.4	3.86624e+07	65	42	11	30.01	1403	18910
>Cre06.g263250.t1.1	74	172.6	13.31	830.5	1.73074e+07	33	24	0	17.79	3721	10957
>Cre03.g144967.t1.1	75	172.12	11.67	738.6	4.40712e+07	53	37	8	44.93	621	5415
>Cre16.g676350.t1.1	76	171.79	19.47	1142.7	2.4566e+07	46	30	3	34.73	1290	15036
>Cre17.g696250.t1.1	77	171.36	11.08	693.7	2.59277e+07	62	40	10	28.41	1774	5534
>Cre03.g177053.t1.1	78	171.2	18.06	1062.9	3.47106e+07	48	29	2	32.17	1343	19120
>gi|28269772|tpg|DAA00950.1| TPA_inf: ribulose bisphosphate carboxylase large subunit (chloroplast) [Chlamydomonas reinhardtii]	79	170.44	11.55	701.4	9.68147e+07	76	41	17	52.84	475	33
>Cre14.g617450.t1.2	80	169.65	12.47	769.4	4.80368e+07	77	32	13	63.9	241	12523
>Cre16.g659950.t1.1	81	169	12.22	798.5	2.79528e+07	77	32	11	61.22	673	5591
>Cre01.g013700.t2.1	82	168.84	13.47	804.6	2.28814e+07	47	23	1	79.29	280	4208
>Cre01.g013700.t1.2	82
>Cre09.g386650.t2.1	83	168.35	10.72	649.1	7.30917e+07	107	39	16	49.68	308	7192
>Cre09.g386650.t1.2	83
>Cre16.g672650.t1.2	84	166.93	13.72	818.3	4.51754e+07	68	43	23	55.27	275	8401
>Cre12.g519180.t2.1	85	166.45	17.02	1014.4	2.72947e+07	46	34	4	33.66	1013	12028
>Cre06.g298650.t1.2	86	164.81	12.39	770	4.30505e+07	50	32	8	49.14	464	17236
>Cre14.g633750.t1.1	87	163.43	11.46	674.8	1.7421e+07	48	35	10	34.99	1129	9171
>Cre02.g080700.t1.2	88	161.6	10.22	649.2	5.00936e+07	66	38	8	41.62	656	13485
>Cre09.g396213.t1.1	89	160.64	13.81	852.4	3.5628e+07	45	26	4	72.85	291	11290
>Cre03.g149100.t1.2	90	159.85	21.42	1232.1	4.366e+07	59	28	5	48.48	495	1898
>Cre07.g331550.t1.2	91	159.75	11.71	745.1	4.00743e+07	62	30	8	68.64	405	7187
>Cre02.g142352.t1.1	92	159.28	11.47	743.3	1.58399e+07	39	26	2	42.98	912	12027
>Cre07.g312900.t1.1	93	158.95	11.33	722.3	9.65132e+06	44	32	8	27.64	2109	19144
>Cre12.g485800.t1.2	94	157.59	16.17	964.4	2.77455e+07	59	33	9	53.65	727	4745
>Cre12.g552200.t1.2	95	156.84	15.66	949	2.34108e+07	46	27	5	30.4	1010	281
>Cre16.g664550.t1.2	96	152.09	11.47	729.1	5.63558e+07	63	37	9	57.31	520	15998
>Cre12.g508250.t1.1	97	151.26	10.21	635.8	25402344	54	40	5	25.19	2580	15187
>Cre03.g180750.t1.2	98	151.14	17.14	1007.5	2.81246e+07	48	26	1	45.77	815	7300
>Cre04.g216850.t1.2	99	150.89	10.73	689.1	4.42974e+07	68	37	18	57.65	451	10503
>Cre03.g190950.t1.2	99
>Cre02.g080200.t1.2	100	150.7	13.83	868.1	4.38324e+07	63	36	14	41.23	718	12708
>Cre09.g415800.t1.2	101	150.55	13.08	836.3	2.42444e+07	53	29	6	54.08	760	16929
>Cre01.g012350.t1.2	102	150.38	10.39	694.2	2.01838e+07	43	28	0	28.35	1513	18244
>Cre07.g336950.t1.1	103	150.23	11.03	745.2	2.35789e+07	54	32	9	37.39	872	8892
>Cre06.g250902.t1.1	104	149.37	10.11	751.7	27926005	45	33	4	21.48	2453	16002
>Cre10.g451900.t1.1	105	148.69	11.21	674.4	3.0831e+07	46	31	12	44.98	498	15732
>Cre07.g314650.t1.2	106	146.3	12.21	738.7	3.17876e+07	56	28	4	52.77	415	4269
>Cre15.g639150.t1.1	107	146.12	11.95	787.4	2.35196e+07	45	29	4	46.78	932	2977
>Cre12.g509750.t1.2	108	145.79	13.03	770.9	3.83842e+07	57	33	6	78.97	485	19133
>Cre17.g723650.t1.2	109	144.82	11.71	727.4	4.38042e+07	62	30	11	63.34	461	4920
>Cre10.g428750.t1.1	110	144.67	12.82	812.8	2.43936e+07	43	30	1	20.89	2183	12622
>Cre06.g261800.t1.2	111	144.17	10.72	657.5	1.9062e+07	41	24	8	58.29	374	18408
>Cre12.g539100.t1.1	112	143.68	12.21	746.3	3.0672e+07	41	28	2	54.09	623	16007
>Cre16.g695050.t1.2	113	142.64	11.21	690.3	3.64857e+07	48	28	5	35.56	734	13031
>Cre06.g275100.t1.2	114	142.61	11.82	757.7	3.95698e+07	61	31	3	44.32	519	16333
>Cre07.g353450.t1.2	115	142.5	10.01	630.4	5.49087e+07	51	36	9	38.98	667	5609
>Cre10.g459200.t1.2	116	142.46	14.12	855.9	2.33558e+07	42	30	9	27.66	1081	7747
>Cre01.g010900.t1.2	117	142.39	11.21	696.5	42255977	48	26	1	61.5	374	3627
>Cre02.g076250.t1.1	118	141.5	13.29	836.2	2.09537e+07	48	32	11	39.18	776	5834
>Cre12.g520500.t1.1	119	140.65	14.03	837.7	2.58418e+07	43	22	6	65.94	320	8393
>Cre06.g250200.t1.2	120	140.63	17.72	1053.6	5.07933e+07	56	22	6	56.41	390	14924
>Cre16.g676197.t1.1	121	140.51	14.22	800.1	1.83437e+07	36	30	7	33.89	900	4170
>Cre12.g490350.t1.1	122	139.81	12.21	731	1.86675e+07	37	25	2	47.72	681	19165
>Cre01.g015600.t1.1	123	139.6	12.03	740.9	1.73614e+07	37	29	0	18.94	2709	9259
>Cre13.g565850.t1.1	124	139.33	11.32	715.2	45440147	66	42	8	31.89	1245	3232
>Cre12.g528000.t1.2	125	139.09	10.77	655.9	3.82319e+07	48	25	6	64.06	409	6213
>Cre11.g468050.t1.2	126	138.56	13.21	790.9	1.90894e+07	33	25	10	51.78	394	12895
>Cre03.g149250.t1.2	127	138.29	17.47	1047.2	1.43073e+07	44	23	5	55.35	542	19457
>gi|28269755|tpg|DAA00933.1| TPA_inf: photosystem II P680 chlorophyll A apoprotein (chloroplast) [Chlamydomonas reinhardtii]	128	138.08	10.42	644.7	3.30818e+07	53	29	7	35.24	508	49
>Cre09.g396326.t1.1	129	138.04	11.03	689.7	1.73685e+07	41	25	3	35.89	1173	13721
>Cre06.g271200.t1.2	130	137.41	13.29	820.6	2.31745e+07	44	28	6	57.22	589	12686
>Cre12.g528950.t1.1	131	137.36	16.12	977.5	1.30616e+07	41	24	2	40.45	796	15815
>Cre12.g535950.t1.2	132	136.01	11.77	739	3.58236e+07	44	29	7	48.7	733	9166
>Cre05.g233050.t1.2	133	135.16	12.4	827.3	47434744	78	29	17	88.33	180	10772
>Cre02.g077300.t1.2	134	134.96	11.18	749.9	4.87058e+07	60	28	12	59.05	315	15913
>Cre16.g683793.t1.1	135	134.27	16.42	914.1	1.88282e+07	41	21	4	35.92	838	12346
>Cre02.g104650.t1.1	136	134.22	9.98	638.7	1.79377e+07	43	29	4	32.57	1185	8656
>Cre02.g104650.t2.1	136
>Cre17.g725750.t1.2	137	133.91	16.56	991	2.74118e+07	37	21	4	33.33	744	7093
>Cre11.g467770.t1.1	138	133.5	9.42	638.2	4.3064e+07	56	34	10	70.56	462	12184
>Cre15.g643550.t1.2	139	133.1	11.91	710.9	4.43921e+07	50	30	14	65.2	296	12182
>Cre05.g241950.t1.2	140	132.03	11.22	661.6	25462023	43	21	1	80.43	276	17463
>Cre09.g386735.t1.1	141	131.8	16.35	966.9	1.75825e+07	39	22	6	54.9	623	8158
>Cre17.g719900.t1.2	142	131.47	10.77	667.1	9.30058e+06	34	24	4	30.79	1244	18307
>Cre01.g021600.t1.2	143	131.12	12.72	789.2	1.33063e+07	35	22	6	43.66	623	18061
>Cre13.g603700.t1.2	144	131.02	15.59	1018.4	2.80234e+07	45	27	10	52.25	377	262
>Cre08.g362450.t1.2	145	130.79	17.31	1050	2.55231e+07	39	28	7	41.78	706	739
>Cre01.g004500.t1.2	146	130.34	9.84	636.5	2.83245e+07	56	36	14	59.55	487	17817
>Cre09.g387726.t1.1	147	129.28	13.47	754.2	31453453	47	22	3	48.27	433	9838
>Cre03.g189800.t1.2	148	129.23	12.29	794.5	2.38917e+07	39	25	4	60.53	413	16957
>Cre10.g417700.t1.2	149	128.91	10.34	644.2	6.17513e+07	57	38	8	60.88	386	1847
>gi|28269769|tpg|DAA00947.1| TPA_inf: ribosomal protein S3 (chloroplast) [Chlamydomonas reinhardtii]	150	128.75	10.91	646.9	4.63358e+07	53	38	6	39.04	712	35
>Cre10.g434750.t1.2	151	128.34	12.77	826.3	3.4172e+07	44	30	9	40.54	555	15877
>Cre16.g651750.t1.2	152	127.82	9.08	606.7	4.54435e+07	60	30	2	31.44	1177	13667
>Cre03.g193800.t1.1	153	127.73	10.01	661.5	4.82288e+07	52	32	5	55.6	500	8068
>Cre03.g199000.t1.2	154	127.52	12.84	772.5	2.04844e+07	36	25	3	37.92	749	12647
>Cre11.g477850.t1.1	155	127.44	12.87	838.7	1.36109e+07	39	29	4	40.47	1060	13079
>Cre16.g696000.t1.2	156	126.24	14.77	886.4	16613221	25	20	1	19.69	1493	5311
>Cre06.g310750.t1.2	157	125.84	13.77	808.4	1.76396e+07	28	18	3	26.03	899	6083
>Cre17.g703700.t1.1	158	125.25	13.03	771.5	23380541	43	27	9	56.77	421	4537
>Cre01.g001100.t1.2	159	125.21	12.31	753.5	1.84503e+07	34	23	2	47.14	681	8640
>Cre12.g517900.t1.1	160	124.54	17.47	1044.3	1.2858e+07	33	26	4	33.82	1029	7584
>Cre12.g533050.t1.2	161	123.81	16.47	973.8	2.24821e+07	32	22	0	40.53	676	13993
>Cre13.g572900.t1.1	162	123.75	14.47	867.6	1.96338e+07	30	24	3	39.59	778	3463
>Cre09.g394399.t1.1	163	122.83	13.77	868.5	1.79432e+07	36	23	2	42.68	792	144
>Cre12.g485150.t1.2	164	122.64	12.21	709.7	4.05926e+07	54	33	14	58.22	371	18597
>Cre06.g288700.t1.2	165	122.02	9.96	636.3	2.16458e+07	37	26	2	31.05	1095	7385
>Cre12.g548000.t1.2	166	121.93	13.77	812.3	1.24812e+07	37	28	5	21.45	2536	599
>Cre06.g258700.t1.1	167	120.74	17.03	950.2	1.74468e+07	41	27	7	39.53	946	6017
>Cre02.g087950.t1.2	168	120.65	10.21	641.5	22820151	44	27	5	39.65	976	18925
>Cre12.g550850.t1.2	169	120.63	13.83	871.5	2.90436e+07	48	19	2	65.71	245	17771
>Cre02.g081250.t1.2	170	120.42	11.21	695.3	2.58702e+07	42	28	5	43.77	763	507
>Cre09.g397200.t1.2	171	120.05	11.14	670	2.01924e+07	45	26	8	42.78	547	16426
>Cre05.g245158.t1.1	172	119.18	11.72	715.7	1.73357e+07	37	25	3	47.79	724	15030
>Cre16.g673650.t1.1	173	119.04	15.31	931.9	1.64033e+07	44	20	6	54.33	289	11270
>Cre12.g546700.t1.1	174	118.94	11.21	694.6	1.5628e+07	39	27	7	37.25	969	17802
>Cre11.g481500.t1.2	175	118.39	10.18	651	1.74638e+07	35	18	0	51.97	483	19017
>Cre12.g558650.t1.1	176	117.33	11.39	731.7	1.73043e+07	36	22	4	50.8	691	12692
>Cre01.g023350.t1.1	177	117.25	10.95	660.3	1.28477e+07	32	25	7	41.41	669	14177
>Cre05.g233800.t1.2	178	117.25	10.54	662.3	2.62058e+07	35	27	4	39.31	692	6594
>Cre06.g306300.t1.2	179	116.7	15.27	946.4	1.74042e+07	27	19	2	47.72	417	16470
>Cre17.g744147.t1.1	180	116.62	14.77	888.7	2.62034e+07	45	30	0	18.59	2168	9760
>Cre18.g749447.t1.1	181	116.31	8.29	575.7	2.98798e+07	51	30	6	34.13	923	2273
>Cre18.g749447.t2.1	181
>Cre02.g091050.t1.2	182	116.04	13.61	835.3	9.08256e+06	32	21	8	48.21	390	13144
>Cre09.g411900.t1.1	183	115.88	11.96	704.7	2.37109e+07	33	21	1	42.3	487	4320
>Cre03.g182050.t1.2	184	115.34	12.03	732.5	15196893	28	21	7	28.04	667	10018
>Cre10.g423250.t1.2	185	114.96	15.07	910.3	1.25146e+07	28	18	5	48.44	353	3598
>Cre16.g676600.t1.1	186	114.91	14.21	819.2	23282358	31	20	1	53.61	457	7397
>Cre17.g720050.t1.2	187	114.85	10.46	682.8	2.4292e+07	36	25	7	34.25	689	11081
>Cre01.g034400.t1.1	188	113.92	12.08	711	4.80352e+07	39	18	5	56.76	370	11479
>Cre17.g720250.t1.2	189	113.22	14.29	870.5	2.28382e+07	42	24	8	65.71	280	6622
>Cre15.g635650.t1.2	190	112.13	11.27	704.9	1.28487e+07	36	26	3	19.83	2794	10931
>Cre12.g494100.t1.1	191	112.04	11.04	723.3	1.16689e+07	35	26	6	31.11	1321	2382
>Cre10.g427700.t1.2	192	111.67	11.21	660.4	1.82164e+07	34	21	1	43.81	646	8468
>Cre03.g158900.t1.2	193	111.2	13.85	896.2	2.18674e+07	39	20	3	51.21	494	15200
>Cre02.g141400.t1.2	194	110.95	17.42	1003.5	28780618	34	17	3	30.16	610	12855
>Cre01.g004300.t1.2	195	110.49	9.21	607.1	3.9325e+07	65	32	11	46.89	578	8765
>Cre07.g332300.t1.2	196	110.21	12.72	766.7	2.6512e+07	40	25	2	34.69	1176	9076
>Cre19.g751197.t1.1	197	110.18	9.21	595.2	1.49418e+07	34	20	2	19.28	1546	3029
>Cre12.g500150.t1.1	198	109.38	12.72	787.5	1.7032e+07	29	20	1	53	534	11505
>Cre43.g760497.t1.1	199	108.98	16.17	961.8	1.27411e+07	31	22	8	46.86	271	14500
>Cre03.g192850.t1.2	200	108.84	11.84	663.7	1.2465e+07	35	20	2	29.28	1093	6159
>Cre09.g416050.t1.2	201	108.69	12.42	710.9	1.42303e+07	35	21	4	52.83	441	3250
>Cre10.g461050.t1.2	202	108.27	10.03	600.4	3.88405e+07	41	25	2	48.21	616	3609
>Cre10.g439900.t1.2	203	107.9	12.54	797.7	3.51333e+07	46	31	7	32.12	1124	14281
>Cre12.g559250.t1.2	204	107.9	16.47	961.3	4.12427e+07	59	26	9	67.95	259	14263
>Cre07.g323450.t1.2	205	107.54	11.03	742.4	1.24833e+07	41	23	3	43.31	972	1509
>Cre07.g325736.t1.1	206	107.38	12.47	772.8	1.18814e+07	29	23	4	49.25	530	8116
>gi|28269726|tpg|DAA00904.1| TPA_inf: cytochrome f (chloroplast) [Chlamydomonas reinhardtii]	207	106.94	10.21	605.3	2.90183e+07	60	22	5	62.46	317	78
>Cre08.g370601.t1.1	208	106.55	10.59	684.1	1.19934e+07	33	22	3	35.66	858	9518
>Cre11.g468450.t1.2	209	106.34	18.31	1084	1.06782e+07	28	16	5	76.92	169	18779
>Cre03.g168450.t1.2	210	105.37	11.46	740.7	1.12336e+07	26	18	0	35.85	544	8016
>Cre12.g538500.t1.1	211	105.15	11.59	736.7	1.42845e+07	27	17	2	34.12	724	14495
>Cre12.g504400.t1.2	212	104.91	12.47	755.5	8.71696e+06	26	19	3	35.07	1172	4388
>Cre03.g189950.t1.2	213	104.68	11.21	666.2	2.26541e+07	34	22	2	42.63	577	12748
>Cre13.g604650.t2.1	214	104.59	10.51	656.3	29595786	44	25	9	54.78	387	16284
>Cre13.g604650.t1.2	214
>Cre03.g197500.t2.1	215	104.15	10.99	669.6	1.66327e+07	29	19	5	46.49	456	6073
>Cre03.g197500.t1.2	215
>Cre05.g234550.t2.1	216	104.11	11.77	706.4	3.79591e+07	47	23	4	43.24	377	4138
>Cre05.g234550.t1.2	216
>Cre06.g273413.t1.1	217	104.08	13.47	831.2	1.89702e+07	38	22	2	32.89	900	16637
>Cre12.g553100.t2.1	218	104.08	10.67	714.6	1.515e+07	31	23	2	33.82	1502	1385
>Cre10.g461250.t1.1	219	103.84	12.21	719.6	1.76849e+07	28	21	1	41.17	719	15179
>Cre08.g365692.t1.1	220	102.88	12.21	702.7	2.16633e+07	39	27	8	57.55	490	13279
>Cre09.g416350.t1.2	221	102.69	9.57	618.7	2.57956e+07	27	18	3	44.61	334	327
>Cre16.g657200.t1.1	222	101.89	13.42	846.7	1.65903e+07	30	20	8	32.8	561	2170
>Cre06.g254400.t1.1	223	101.68	12.31	754.3	1.23061e+07	26	19	3	44.99	589	19538
>Cre11.g478156.t1.1	224	101.54	17.29	1024.8	8.52612e+06	20	14	1	32.36	859	13292
>Cre11.g478156.t2.1	224
>Cre10.g443250.t1.2	225	101.11	7.63	624.1	2.10482e+07	31	23	5	45.04	555	16184
>Cre03.g190100.t1.1	226	100.7	10.91	653	2.22717e+07	35	21	2	33.29	718	3710
>Cre02.g143250.t1.2	227	100.43	12.21	708.1	2.29794e+07	39	22	2	52.49	341	9454
>Cre17.g710150.t1.2	228	100.19	14.58	915.8	1.33639e+07	23	17	3	51.38	399	12037
>Cre12.g523850.t1.2	229	100.18	7.88	561.6	2.98075e+07	44	26	7	52.93	495	3103
>Cre03.g143887.t1.1	230	100.07	8.66	580.5	34667821	43	28	5	43.7	595	2042
>Cre03.g185550.t1.2	231	99.53	10.97	661.8	1.5873e+07	26	19	4	35.06	385	10917
>Cre14.g632775.t1.1	232	99.41	13.07	809.6	2.27359e+07	40	21	2	57.49	494	11457
>Cre10.g439150.t1.2	233	99.37	13.72	826	1.29756e+07	27	19	2	53.27	428	14000
>Cre07.g333150.t1.2	234	99.09	13.22	792.9	1.64745e+07	39	22	7	86.51	252	1508
>Cre06.g269050.t1.2	235	98.94	13.22	783.3	1.52568e+07	34	22	1	44.21	898	18504
>Cre06.g293582.t1.1	236	98.43	15.72	941.3	2.39017e+07	47	23	8	45.85	482	8827
>Cre13.g581600.t1.2	237	98.13	12.29	724.7	2.73953e+07	33	20	2	73.85	325	10229
>Cre12.g508050.t1.2	238	97.85	12.32	808	7.51018e+06	26	17	3	17.56	1663	17288
>Cre03.g172950.t1.2	239	97.57	11.51	764.3	2.46808e+07	41	24	6	33.52	525	14208
>Cre16.g690431.t1.1	240	97.34	17.42	1022.2	2.21354e+07	31	20	7	33	494	4771
>Cre16.g690431.t2.1	240
>Cre12.g524400.t1.2	241	97.29	16.47	968.9	5.29058e+06	27	18	2	70.08	391	1845
>Cre02.g080650.t1.2	242	97.06	8.39	566.7	1.97538e+07	35	25	2	33.7	819	17339
>Cre07.g356600.t1.2	243	96.37	10.65	694	1.87867e+07	29	21	7	33.59	774	13580
>Cre06.g279150.t1.2	244	95.68	10.03	667.4	1.39134e+07	40	24	9	36.33	545	1139
>Cre10.g439100.t1.2	245	95.57	9.17	584	1.29304e+07	29	24	8	44.1	551	8392
>Cre04.g213250.t1.2	246	94.89	11.46	716.8	1.23842e+07	27	18	7	44.58	332	413
>Cre17.g724200.t1.2	247	94.79	7.96	547.6	2.00671e+07	34	24	3	55.77	468	15050
>Cre04.g232104.t1.1	248	94.39	18.31	1160.4	8.91865e+06	23	12	5	49.81	257	10666
>Cre02.g088000.t1.2	249	93.37	16.31	991.2	2.26496e+07	28	18	1	55.7	307	4731
>Cre09.g417200.t1.2	250	93.19	13.59	803.8	1.21157e+07	31	12	0	55	420	1653
>Cre09.g401886.t1.1	251	93.18	10.86	669.6	14348672	28	15	3	49.19	372	9429
>Cre06.g273300.t1.2	252	92.59	11.72	700.1	2.909e+07	32	25	1	36.14	700	6929
>Cre06.g300750.t1.1	253	92.48	10.03	646.1	1.19395e+07	27	19	2	16.21	1844	5891
>Cre14.g625400.t1.1	254	92.29	9.96	689.3	1.57615e+07	32	19	3	40.28	427	17060
>Cre16.g669550.t1.2	255	92.12	13.77	834.8	9.72684e+06	25	17	4	33.29	721	16458
>Cre02.g111800.t1.2	256	92.03	15.15	903.5	7.98107e+06	29	16	2	52.05	438	18213
>Cre03.g179860.t1.1	257	91.69	12.72	774.4	1.07355e+07	25	17	4	32.35	918	5318
>Cre06.g278222.t1.1	258	91.46	11.21	643.8	1.74198e+07	30	17	3	44.65	318	12499
>Cre01.g039900.t1.2	259	91.36	12.03	736.6	15617924	35	24	3	36.61	956	11659
>Cre01.g039300.t1.2	260	91.31	7.59	525.5	3.96205e+07	46	28	6	45.81	657	10694
>Cre07.g338451.t1.1	261	91.29	12.21	736	1.44817e+07	27	15	3	45.54	404	15537
>Cre07.g332800.t1.2	262	91.21	13.89	852.4	1.30697e+07	28	21	2	21.87	1463	7485
>Cre06.g308850.t1.2	263	90.83	17.74	1120.6	6.4357e+06	19	14	6	59.32	236	10983
>Cre10.g429100.t1.2	264	90.58	10.47	674.3	1.88259e+07	38	22	6	37.55	546	5701
>Cre01.g026550.t1.1	265	90.44	10.5	629	1.07108e+07	22	16	1	37.92	567	1078
>Cre15.g635850.t2.1	266	90.21	12.21	708.4	18076428	38	20	7	52.78	324	3010
>Cre12.g519350.t1.2	267	90.05	11.23	712.6	1.40396e+07	28	23	11	57.09	282	8891
>Cre07.g321200.t1.2	268	90.03	12.72	750.1	1.05095e+07	23	16	0	28.4	771	10363
>Cre07.g321200.t2.1	268
>Cre12.g498550.t1.1	269	89.59	15.29	932.5	1.26936e+07	20	13	3	37.73	326	2078
>Cre06.g278148.t1.1	270	88.88	15.77	947.4	8.45337e+06	18	12	1	47.93	386	6609
>Cre06.g257500.t1.2	271	88.88	10.72	675.7	2.15212e+07	31	18	4	63.56	247	17941
>Cre05.g242350.t1.2	272	88.8	9.42	586.8	1.15989e+07	28	20	7	19.36	1064	7641
>gi|28269788|tpg|DAA00966.1| TPA_inf: photosystem II 44 kDa reaction center protein (chloroplast) [Chlamydomonas reinhardtii]	273	88.78	12.21	718	19294873	32	18	4	33.62	461	18
>Cre06.g306400.t1.2	274	88.24	14.21	833.3	1.73767e+07	18	13	3	26.3	422	1437
>Cre05.g234638.t1.1	275	88.2	15.21	873.2	1.1299e+07	22	17	6	27.26	598	2687
>Cre16.g670300.t1.2	276	88.07	10.21	618.1	1.09963e+07	26	20	5	30.84	801	13556
>Cre16.g670300.t2.1	276
>Cre17.g738200.t1.2	277	88.02	10.84	720	7.97956e+06	38	25	11	47.26	548	18375
>Cre01.g038400.t1.2	278	87.91	11.21	691.7	2.52647e+07	29	19	3	48.33	420	14504
>Cre17.g726750.t1.2	279	87.73	13.29	810.9	1.62759e+07	32	18	6	33.47	502	19474
>Cre13.g566650.t2.1	280	87.38	10.84	621.3	28434938	40	23	6	41.37	672	11906
>Cre16.g656400.t1.2	281	87.38	13.72	820.1	1.1781e+07	17	15	4	36.95	479	6788
>Cre07.g313700.t1.1	282	87.28	11.61	735.6	9.12454e+06	24	16	2	32.32	560	1464
>Cre17.g719000.t1.2	283	87.11	9.08	583	2.76807e+07	33	22	8	37.24	435	14763
>Cre11.g478800.t1.2	284	87.06	8.4	584.1	1.8737e+07	34	24	2	41.74	678	1406
>Cre09.g388467.t1.1	285	86.73	9.23	616.5	1.89678e+07	30	18	3	40.5	442	2087
>Cre08.g364650.t1.1	286	86.33	12.92	806.6	8.85538e+06	21	16	2	64.53	344	273
>Cre12.g497300.t1.2	287	86.3	13.03	773	1.57848e+07	34	18	3	56.61	378	3958
>Cre12.g497300.t2.1	287
>Cre01.g051100.t1.2	288	86.06	10.77	664.7	8.2554e+06	24	14	1	34.06	684	12000
>Cre12.g529600.t1.2	289	86.05	9.84	673.5	6.21907e+06	24	16	0	15.03	1909	1841
>Cre12.g534800.t1.1	290	85.64	11.21	663.4	1.67291e+07	31	15	1	21.08	1039	11156
>Cre16.g675350.t1.1	291	85.56	12.82	834.1	1.27496e+07	26	18	1	18.7	1492	4811
>Cre06.g308250.t1.2	292	85.54	8.38	568.4	3.83693e+07	36	23	4	62.84	261	5071
>Cre07.g343700.t1.2	293	85.44	13.63	826.3	2.13573e+07	29	21	1	55.33	450	8335
>Cre10.g462250.t1.2	294	85.41	9.48	641.7	2.13705e+07	31	20	5	54.9	337	5752
>Cre10.g441200.t1.2	295	85.26	10.07	620.3	1.03101e+07	31	18	5	22.3	1018	2697
>Cre09.g402500.t1.2	296	84.69	13.75	850.1	1.14656e+07	25	20	3	29.47	862	17177
>Cre03.g182950.t1.2	297	84.48	15.59	909.8	1.11057e+07	26	16	3	25.57	704	19007
>Cre09.g386758.t1.1	298	84.42	10.21	619.3	2.52692e+07	43	24	4	40.56	683	11159
>Cre16.g659150.t1.1	299	84.37	9.59	603.9	1.01004e+07	27	14	2	16.22	925	13636
>Cre06.g278210.t1.1	300	84.28	15.66	904.8	1.08501e+07	23	16	6	35.17	600	10358
>Cre09.g402775.t1.1	301	84.26	11.77	713.8	22074674	35	20	1	31.49	778	10415
>Cre04.g214500.t1.1	302	83.53	9.71	624.6	2.41643e+07	33	20	3	47.63	443	9452
>Cre09.g389689.t1.1	303	83.39	13.36	800.1	1.95641e+07	54	18	6	48.11	370	13412
>Cre07.g318750.t1.2	304	83.33	10.14	658.6	2.6444e+07	41	28	11	53.35	373	17102
>Cre19.g750547.t1.1	305	83.33	9.31	627.8	1.01834e+07	24	16	2	38.74	635	851
>Cre19.g750547.t2.1	305
>Cre19.g750547.t4.1	305
>Cre19.g750547.t3.1	305
>Cre06.g278163.t1.1	306	83	12.07	758.9	3.02157e+07	27	17	4	35.87	460	208
>Cre01.g013600.t1.1	307	82.98	18.47	1061.6	8.41903e+06	29	17	3	18.14	1599	917
>Cre12.g500550.t1.2	308	82.91	12.77	775	7.37401e+06	20	15	1	31.86	838	9935
>Cre17.g737250.t1.2	309	82.82	11.65	773.6	1.76545e+07	26	18	0	25.58	989	14325
>Cre17.g734548.t1.1	310	82.78	10.17	583.1	1.2224e+07	25	18	1	22.75	967	5453
>Cre12.g483700.t2.1	311	82.44	7.25	560.6	27629033	38	23	0	60.21	382	2547
>Cre12.g483700.t1.2	311
>Cre06.g273850.t1.2	312	82.19	9.69	741.6	3.47352e+07	31	21	8	70.59	153	2962
>Cre06.g275800.t1.2	312
>Cre06.g274250.t1.2	312
>Cre06.g268100.t1.2	312
>Cre06.g265400.t1.2	312
>Cre06.g268250.t1.2	312
>Cre06.g266750.t1.2	312
>Cre06.g274750.t1.2	312
>Cre06.g264800.t1.2	312
>Cre11.g467350.t1.2	313	82.13	12.35	782.7	13214820	27	14	1	31.77	683	1492
>Cre03.g158750.t1.1	314	81.74	10.21	623.6	1.4284e+07	29	19	4	42.46	570	4046
>Cre17.g745697.t1.1	315	81.73	13.47	840.5	8.06886e+06	23	16	4	28.32	925	16831
>Cre10.g445600.t1.1	316	81.64	10.81	739.1	9.16292e+06	25	19	2	20.84	1406	4065
>Cre01.g044600.t1.2	317	81.54	13.12	846.2	4.1456e+06	15	12	0	15.2	1441	16530
>Cre09.g409350.t1.2	318	81.47	14.42	832.8	7.77806e+06	18	13	4	22.98	618	14773
>Cre01.g057061.t1.1	319	81.07	14.27	896.3	3.42593e+06	13	9	1	20.02	999	1325
>Cre09.g400050.t1.1	320	81	11.08	659.1	1.01714e+07	25	18	7	32.48	588	2783
>gi|28269758|tpg|DAA00936.1| TPA_inf: ribosomal protein S2 (chloroplast) [Chlamydomonas reinhardtii]	321	80.87	10.59	665.9	2.18884e+07	39	23	2	37.37	570	46
>Cre03.g196900.t1.2	322	80.8	10.77	739.7	8.45984e+06	29	14	4	56.81	257	806
>Cre02.g118500.t1.1	323	80.63	11.22	652.8	2.04539e+07	36	21	5	26.07	982	12475
>Cre07.g336200.t1.1	324	80.4	11.18	675.1	9223591	22	15	3	22.55	1335	19465
>Cre09.g393358.t1.1	325	80.35	12.03	714.6	24814652	35	16	5	37.4	361	1604
>Cre07.g313122.t1.1	326	80.28	12.12	884.3	9.41008e+06	28	16	4	33.02	1057	6939
>Cre12.g500500.t2.1	327	80.05	8.82	638.8	2.29112e+07	35	19	5	43.67	387	4454
>Cre12.g500500.t1.1	327
>Cre05.g242858.t1.1	328	79.74	8.47	635.6	9.19493e+06	28	22	3	17.98	2475	11136
>Cre01.g035350.t1.2	329	79.71	10.23	674.5	1.02624e+07	22	13	2	44.6	352	8549
>Cre03.g146527.t1.1	330	79.58	10.61	670.1	1.61504e+07	22	14	0	26.96	664	14102
>Cre13.g603225.t1.1	331	79.39	13.47	821.6	7.4481e+06	25	15	4	45.87	412	11138
>Cre03.g174500.t1.1	332	79.06	10.24	742.5	3.33703e+06	19	16	4	19.93	1816	19500
>Cre07.g314900.t1.1	333	78.92	7.97	596.4	2.08711e+07	32	23	3	28.04	731	3080
>Cre03.g160500.t1.2	334	78.85	11.21	688.7	3.04041e+07	40	22	3	40.1	591	1019
>Cre17.g727700.t1.1	335	78.84	8.35	565.6	12376222	26	16	2	27	826	1000
>Cre03.g190500.t1.2	336	78.67	8.43	576.2	13785916	30	20	4	25.47	907	15927
>Cre09.g388750.t1.2	337	78.63	9.46	608.5	1.15353e+07	26	17	3	35.78	640	14011
>Cre12.g498250.t1.2	338	78.42	13.58	827.3	1.40273e+07	26	15	8	57.55	139	3142
>Cre16.g673852.t1.1	339	78.4	11.42	676.3	1.16128e+07	26	17	0	22.18	974	9271
>Cre05.g230850.t1.1	340	77.8	10.84	680.9	1.80302e+07	24	18	2	41.04	636	18425
>Cre05.g232150.t1.2	341	77.55	7.5	528.5	1.40182e+07	24	17	4	35.04	448	7103
>Cre04.g215850.t1.2	342	77.48	11.58	793.5	1.75252e+07	31	17	1	35.86	555	16922
>Cre14.g614300.t1.2	343	77.34	9.89	613.4	1.48258e+07	29	19	4	41.62	507	14185
>Cre16.g689087.t1.1	344	77.26	14.77	1031.9	1.14944e+07	26	13	6	32.29	353	8315
>Cre09.g410700.t1.2	345	77.21	8.77	580	1.19942e+07	29	16	4	39.76	415	3317
>Cre09.g402256.t1.1	346	76.85	17.61	1004	6.59331e+06	18	12	3	11.8	1762	990
>Cre09.g402256.t2.1	346
>Cre09.g387171.t1.1	347	76.83	7.89	554.7	2.13948e+07	35	21	5	49.35	310	5815
>Cre09.g387171.t2.1	347
>Cre17.g697450.t1.2	348	76.77	7.94	568.8	1.15462e+07	23	16	3	33.77	530	426
>Cre01.g036600.t1.2	349	76.76	11.26	710.4	6.64068e+06	19	14	0	31.07	708	8935
>Cre02.g084750.t1.1	350	76.7	14.46	942.6	3.85095e+06	19	14	2	30.55	802	4175
>Cre16.g683050.t1.1	351	76.63	9.14	643.8	7.8737e+06	18	17	1	25.87	920	13879
>Cre13.g578100.t1.1	352	76.39	9.77	649.6	1.15421e+07	34	21	2	16.67	2279	476
>Cre02.g079550.t1.2	353	76.32	11.22	729.6	7.61733e+06	23	18	7	28.23	868	7778
>Cre05.g233900.t1.2	354	76.25	11.54	700.8	11980372	24	13	2	39.19	347	3364
>Cre12.g548950.t1.2	355	76.19	20.31	1193.3	2.55738e+07	36	15	5	52.61	249	10430
>Cre12.g548400.t1.2	355
>Cre17.g734900.t1.2	356	76.17	11.22	681.9	1.15401e+07	20	13	0	29.86	556	2028
>Cre17.g734900.t2.1	356
>Cre07.g313450.t1.2	357	76.13	12.47	773.6	9.46149e+06	24	16	4	49.79	474	8639
>Cre01.g006950.t2.1	358	76.11	12.22	724.3	2.07836e+07	23	15	2	39.39	391	6472
>Cre01.g006950.t1.1	358
>Cre16.g689647.t1.1	359	75.7	11.71	709.9	8727653	18	12	2	19.75	1053	10126
>Cre16.g688050.t1.1	360	75.29	11.47	735	17842360	26	19	3	41.75	503	18679
>Cre12.g556250.t1.2	361	75.04	14.77	903.6	2.07407e+07	37	26	6	49.9	481	15338
>Cre06.g278185.t1.1	362	75.02	11.33	702.3	17375749	21	15	2	36.4	478	10448
>Cre01.g002500.t1.2	363	74.88	8.95	587.2	2.72626e+07	28	21	1	61.32	243	882
>Cre10.g430501.t1.1	364	74.69	16.47	957.3	1.05233e+07	18	13	0	27.97	690	7473
>Cre02.g095146.t1.1	365	74.43	10.03	612.3	1.29933e+07	25	15	4	37.89	285	6603
>Cre04.g229700.t1.2	366	74.42	14.47	890.8	1.02755e+07	16	12	3	33.76	474	4872
>Cre02.g083900.t1.1	367	74.39	15.44	962.3	4.43575e+06	15	14	2	14.93	1735	17832
>Cre03.g204950.t1.2	368	74.32	11.81	792.6	8.20582e+06	25	13	2	31.55	767	7845
>Cre01.g054800.t1.2	369	74.17	13.42	830.7	7.19059e+06	16	11	2	13.92	1272	7594
>Cre01.g048950.t1.2	370	74.04	13.77	831.5	1.89083e+07	34	17	3	35.6	514	14932
>Cre14.g630100.t1.2	371	74	10.21	621.3	3.08359e+07	38	15	2	49.54	218	15117
>Cre12.g554800.t1.2	372	73.89	11.9	710.7	1.45832e+07	20	13	4	25.07	375	3952
>Cre01.g007774.t1.1	373	73.86	9.71	606.4	8.17991e+06	26	12	2	21.12	734	862
>Cre05.g242300.t1.2	374	73.82	9.63	744.9	1.49948e+07	26	17	3	51.85	567	2861
>Cre14.g630847.t1.1	375	73.76	12.21	745.3	9.37182e+06	19	11	3	40.35	399	12103
>Cre12.g529950.t1.2	376	73.69	10.23	547	1.05895e+07	24	16	3	28.42	644	12580
>Cre12.g508150.t1.2	377	73.61	10.99	745.7	1.57291e+07	33	25	3	31.31	1086	9821
>Cre12.g493250.t1.2	378	73.44	12.21	704.1	7.99196e+06	19	17	0	27.08	720	7750
>Cre12.g507400.t1.2	379	73.25	7.82	574	1.03996e+07	25	16	3	34.14	700	15432
>Cre10.g456050.t2.1	380	72.61	10.49	668.2	1.15147e+07	15	12	1	52.74	201	13623
>Cre10.g456050.t1.2	380
>Cre03.g199647.t1.1	381	72.55	9.96	646.3	10640429	25	16	1	47.37	399	4567
>Cre01.g000350.t1.1	382	72.44	10.03	648.1	1.73587e+07	22	14	2	48.45	419	4804
>Cre09.g416750.t1.2	383	72.31	13.72	805.2	1.28814e+07	16	13	2	32.89	526	16961
>Cre13.g569350.t1.2	384	72.29	12.46	754.7	6825679	15	11	2	41.42	367	14527
>Cre02.g080350.t1.1	385	72.21	10.91	679.2	1.32029e+07	23	13	3	21.9	945	860
>Cre07.g340050.t1.1	386	72.17	12.03	721.7	1.50744e+07	27	18	0	31.08	798	8225
>Cre16.g661900.t1.1	387	72.17	13.47	807.9	9.83982e+06	27	15	2	23.29	1447	18669
>Cre12.g537800.t1.2	388	72.13	8	556.4	5.30237e+07	41	26	5	62.76	239	14145
>Cre06.g272800.t1.2	389	72.12	7.9	531.2	1.74604e+07	30	16	2	54.33	208	1404
>Cre10.g423300.t1.1	390	71.95	12.21	700.8	8.57831e+06	20	10	0	31.17	815	7066
>Cre02.g097650.t1.2	391	71.91	11.21	693.4	1.03212e+07	26	15	4	30.17	421	18697
>Cre12.g498900.t1.2	392	71.76	15.72	935.5	2.00745e+07	33	18	2	62.37	194	164
>Cre14.g619133.t1.1	393	71.6	10.22	622.8	21683580	32	21	8	32.13	635	10654
>Cre11.g467751.t1.1	394	71.46	13.61	818.8	8.1963e+06	15	11	0	17.36	1089	7606
>Cre07.g326450.t1.1	395	71.44	15.29	936.7	5.06835e+06	12	10	1	26.83	630	8222
>Cre07.g337650.t1.2	396	71.43	12.03	738.4	10517438	20	15	5	40.91	396	225
>Cre03.g145787.t1.1	397	71.24	12.21	737.1	1.80449e+07	34	14	3	59.79	291	16943
>Cre03.g175750.t1.2	398	71.17	13.13	834.6	5.37385e+06	24	13	4	28.03	503	15991
>Cre08.g359350.t1.2	399	71.17	9.57	638.5	8.19205e+06	19	16	4	35.15	515	4287
>Cre03.g194400.t1.2	400	71.12	16.61	993.8	9.99784e+06	16	10	0	48.77	324	11772
>Cre16.g685550.t1.2	401	71.09	10.84	709.8	5.49163e+06	18	12	2	44.85	359	18052
>Cre09.g400650.t1.2	402	70.79	7.52	553.6	4.2005e+07	39	21	6	68.14	248	13755
>Cre12.g529500.t1.2	403	70.72	12.03	715.3	8.25403e+06	16	13	2	22	882	764
>Cre14.g615950.t1.1	404	70.6	9.21	633.3	1.17904e+07	24	16	0	24.14	1073	3257
>Cre06.g252550.t1.1	405	70.53	19.35	1112.6	5.78934e+06	16	12	1	38.88	643	2744
>Cre12.g521750.t1.2	406	70.52	13.03	771.7	4.81077e+06	15	12	1	16.96	1362	17800
>Cre12.g500950.t1.2	407	70.43	9.96	642.7	9.14908e+06	21	13	5	31.59	345	17956
>Cre09.g394436.t1.1	408	70.32	10.91	696.2	2.13332e+07	29	19	4	20.18	763	7215
>Cre12.g522450.t1.2	409	70.09	7.88	621.5	8.87087e+06	17	15	1	18.58	1313	5250
>Cre06.g278170.t1.1	410	69.95	10.84	684.4	1.42926e+07	24	16	2	20.79	1299	12074
>Cre12.g490850.t1.1	411	69.93	12.07	706.8	5.9613e+06	13	12	3	22.06	1106	8733
>Cre03.g169400.t1.2	412	69.92	13.27	824.2	6.61973e+06	15	12	3	50.91	328	3508
>Cre07.g338050.t1.2	413	69.69	11.72	731.4	1.81329e+07	21	13	2	40.71	366	3088
>Cre01.g053288.t1.2	414	69.66	9.89	600.8	9812410	19	14	3	31.13	453	3727
>Cre01.g053288.t2.1	414
>Cre06.g259150.t1.2	415	69.65	10.1	602.1	15302486	22	15	2	35.73	445	11076
>Cre15.g638500.t1.2	416	69.64	10.32	638.9	4.28162e+06	19	11	6	30.25	314	4519
>Cre17.g741850.t1.2	417	69.54	8.01	545.6	1.19504e+07	24	15	5	45.42	295	900
>Cre11.g467535.t1.1	418	69.52	11.99	712	8695620	18	12	2	26.2	416	8403
>Cre10.g452500.t1.2	419	69.33	12.89	757.5	9.15583e+06	19	14	1	21.25	1059	18544
>Cre17.g734100.t1.2	420	69.31	7.72	576.5	2.44595e+07	29	16	0	40.82	463	11390
>Cre08.g372950.t1.2	421	69.16	8.09	559	1.57407e+07	24	17	4	33.12	465	16487
>Cre12.g541800.t1.2	422	69.05	11.26	832.7	1.09562e+07	22	16	5	29.82	882	6978
>Cre10.g439400.t1.1	423	68.99	12.21	713.1	6.00226e+06	13	11	3	24.39	533	2125
>Cre06.g307450.t1.2	424	68.87	7.55	585.4	1.23029e+07	25	18	2	38.93	858	8110
>Cre16.g675650.t1.2	425	68.84	16.31	993	2.34331e+07	29	19	3	33.45	553	16051
>Cre09.g402450.t1.2	426	68.73	9.91	648.7	17546856	31	19	2	64.49	414	5185
>Cre10.g436550.t1.2	427	68.1	10.06	695.3	1.31278e+07	19	15	9	63.41	317	16965
>Cre06.g267700.t1.2	428	67.98	9.46	635.3	9.98463e+06	21	15	1	32.58	752	2248
>Cre13.g564950.t1.2	429	67.85	10.21	607.3	1.15838e+07	20	13	1	21.47	1160	502
>Cre06.g298350.t1.2	430	67.74	10.18	647.6	9.08702e+06	23	15	3	35.53	425	9388
>Cre11.g467707.t1.1	431	67.4	18.33	1051.2	8.23023e+06	18	10	1	58.42	202	6584
>Cre13.g568650.t1.2	432	67.36	11.42	669.9	4.22647e+07	36	24	5	47.88	259	7374
>Cre06.g270750.t1.1	433	67.28	7.78	548.7	15359081	21	19	3	25.25	887	16690
>Cre14.g616600.t1.2	434	67.2	12.71	818.1	4.13002e+06	18	13	2	19.92	1049	18133
>Cre06.g249750.t1.1	435	67.19	12.93	884.7	9380434	19	16	3	34.02	870	13965
>Cre03.g144847.t1.1	436	67.07	9.83	698.1	8.20959e+06	20	16	1	12.09	2523	19541
>Cre17.g727950.t1.1	437	67.06	14.14	908.4	1.75718e+07	23	17	1	21.47	1034	3405
>Cre17.g741450.t1.2	438	66.73	13.21	778	5.05112e+06	17	13	3	35.63	581	386
>Cre01.g022350.t1.2	439	66.69	9.03	599.3	10296662	17	16	2	16.38	1459	5351
>Cre16.g670100.t1.1	440	66.61	12.77	770.6	7.36411e+06	19	15	1	19.27	1474	7222
>Cre01.g007051.t1.2	441	66.55	9.95	616.9	2.91775e+07	48	11	2	51.56	128	1594
>Cre12.g514750.t1.2	442	66.36	11.77	737.9	20921380	24	16	3	34.54	469	5962
>Cre03.g193850.t1.2	443	65.97	10.03	610.4	1.61544e+07	28	15	4	45.59	329	11645
>Cre01.g011000.t1.2	444	65.9	12.16	691.8	3.67989e+07	40	14	1	46.19	223	12720
>Cre01.g001750.t1.2	445	65.61	13.29	827	6.05205e+06	15	12	1	32.3	548	18087
>Cre11.g481450.t1.2	446	65.33	10.03	618.2	1.59763e+07	21	11	2	45.45	209	14737
>Cre17.g726050.t1.2	447	65.33	12.12	813.4	9276959	18	10	0	31.07	515	10169
>Cre09.g396252.t1.1	448	65.26	14.42	871.7	1.90162e+07	20	15	4	39.88	514	5422
>Cre17.g718500.t1.1	449	65.15	9.21	590.1	8.4122e+06	22	14	2	21.71	677	9786
>Cre02.g087600.t1.1	450	65.14	12.31	725	8.42991e+06	21	14	4	15.92	1162	8471
>Cre01.g029650.t1.1	451	65.12	10.18	638.9	10761048	17	14	2	18.65	933	2750
>Cre08.g372800.t1.1	452	65.1	9.96	613.8	6.66994e+06	16	15	2	20.92	1214	9990
>Cre16.g649600.t1.2	453	65	10.08	652.6	2.15409e+06	13	9	0	19.52	830	13572
>Cre10.g428050.t1.1	454	64.95	9.62	615.5	1.2615e+07	20	15	0	21.42	1144	11075
>Cre06.g273700.t1.2	455	64.63	10.23	630.7	13373129	19	14	2	32.26	403	4907
>Cre08.g372450.t1.2	456	64.47	11.22	699.5	2.99227e+07	34	16	0	58.29	199	14757
>Cre18.g749497.t1.1	457	64.35	12.07	784	9.36956e+06	19	16	7	27.55	461	13568
>Cre01.g053000.t1.2	458	64.31	8.77	585.9	8.60926e+06	14	14	4	26.42	723	637
>Cre12.g533351.t1.1	459	64.02	11.07	695.1	7.39246e+06	19	18	3	28.21	1053	11688
>Cre48.g761197.t1.1	460	63.97	12.12	781.2	1.04895e+07	12	10	0	40.15	259	15564
>Cre08.g366400.t2.1	461	63.83	16.25	1023.8	11245390	19	13	5	32.58	396	4659
>Cre08.g366400.t1.2	461
>Cre06.g308450.t1.2	462	63.72	13.12	836.9	4.16146e+06	13	9	3	33.96	480	12726
>Cre07.g352350.t1.2	463	63.62	12.42	708.2	5.5275e+06	18	11	3	14.65	1058	13380
>Cre06.g294950.t1.1	464	63.48	14.77	852.3	1.51021e+07	19	14	1	35.56	374	12788
>Cre13.g562550.t1.1	465	63.46	22.61	1262.4	6.3573e+06	12	7	0	18.62	537	2484
>Cre12.g529651.t1.1	466	63.43	9.67	607.7	3.51985e+07	37	19	5	60.62	193	18590
>Cre03.g145647.t1.1	467	63.42	11.77	707.4	5.71832e+06	20	16	2	16.3	2804	15781
>Cre07.g331900.t1.2	468	63.23	7.59	518.4	2.03391e+07	23	18	4	58.94	151	16691
>Cre06.g251450.t1.1	469	63.2	10.21	610	9.62266e+06	18	13	1	23.12	731	8763
>Cre13.g605650.t1.2	470	63.13	9.84	600.2	8.79033e+06	16	12	2	24.4	504	15859
>Cre07.g319100.t1.1	471	63.11	10.21	638.6	7.49956e+06	18	13	4	43.5	400	6994
>Cre01.g004350.t1.2	472	63	9.46	715.6	6.92419e+06	21	14	1	25.76	893	5912
>Cre06.g278255.t1.1	473	62.98	10.23	645.3	5.92641e+06	13	12	0	20.72	1033	17460
>Cre16.g653700.t1.1	474	62.92	12.47	791.6	3.61613e+06	16	11	2	21.84	1218	8487
>Cre14.g621751.t1.1	475	62.88	8.37	620.6	8018202	14	12	0	29.09	887	10922
>Cre02.g101950.t1.2	476	62.8	10.18	649.6	1.22541e+07	17	12	1	17.48	824	16075
>Cre12.g519100.t1.2	477	62.61	9.14	595.7	9.65912e+06	20	17	2	42.37	498	8643
>Cre05.g234639.t1.1	478	62.61	8.99	580.6	9.90811e+06	24	16	4	41.83	526	9918
>Cre12.g534900.t1.1	479	62.49	12.01	756.5	5.07129e+06	18	13	4	22.41	937	3883
>Cre04.g226250.t1.1	479
>Cre06.g259900.t1.2	480	62.47	10.08	612.2	3.0263e+07	40	23	7	47.49	358	2240
>Cre16.g685200.t1.1	481	62.45	9.29	659.2	5.07722e+06	17	12	2	23.03	1055	5492
>Cre12.g513500.t1.2	482	62.34	12.93	815.9	8100382	19	13	3	18.59	925	16468
>Cre02.g086887.t1.1	483	62.31	8	562.3	1.0371e+07	28	22	5	17.32	2327	12287
>Cre12.g556100.t1.2	484	62.3	7.37	547	1.03765e+07	22	16	1	20.65	1516	951
>Cre19.g750847.t3.1	485	62.28	13.03	775.9	4.38088e+06	14	9	1	34.42	459	734
>Cre19.g750847.t2.1	485
>Cre19.g750847.t1.1	485
>Cre01.g063997.t1.1	486	62.08	13.17	835.7	9.13023e+06	23	17	4	21.68	1153	12712
>Cre12.g507650.t2.1	487	61.94	10.72	659.9	1.22601e+07	17	11	1	22.97	418	1189
>Cre07.g326950.t1.1	488	61.89	12.61	769.9	6.18267e+06	14	10	1	70.92	251	7457
>Cre03.g201400.t1.2	489	61.78	9.84	623.6	4.57503e+06	17	12	2	16.17	1237	10719
>Cre16.g679550.t1.1	490	61.73	12.77	752.5	6.72704e+06	13	9	3	36.75	332	11372
>Cre12.g561550.t1.2	491	61.35	11.77	732.3	4.76877e+06	16	11	2	13.47	1062	4032
>Cre06.g306850.t1.2	492	61.17	18.47	1069.9	6.51316e+06	19	11	1	30.95	504	11813
>Cre06.g296500.t1.2	493	61.17	11.03	652.1	4.20576e+06	11	9	2	23.47	652	13567
>Cre06.g284550.t1.2	494	61.15	11.54	726.3	2937856	14	11	0	23.15	1093	18931
>Cre12.g502200.t1.2	495	61.01	8.95	585.7	2.05216e+07	23	15	0	20.77	828	14688
>Cre06.g261450.t1.2	496	60.96	9.21	616.1	9.6056e+06	14	11	1	37.99	179	12893
>Cre12.g544600.t1.2	497	60.96	19.42	1132	3.24558e+06	11	6	0	21.5	586	15350
>Cre03.g182500.t1.2	498	60.75	14.03	832	5.70963e+06	12	9	1	23.73	746	10801
>Cre13.g565800.t1.2	499	60.56	10.98	656.5	1.22176e+07	20	13	4	31.69	344	3572
>Cre04.g217921.t1.1	500	60.56	13.08	811.1	9.50428e+06	18	13	0	23.19	966	9498
>Cre02.g083800.t1.2	501	60.53	10.21	609.8	1.25282e+07	19	13	0	41.14	367	2365
>Cre07.g329700.t1.2	502	60.42	8.63	619.2	1.26985e+07	22	14	2	41.99	443	17392
>Cre17.g715350.t2.1	503	60.39	14.71	928.2	7.98764e+06	18	13	2	45.02	442	5288
>Cre17.g705400.t1.2	504	60.31	10.66	730.2	9267199	17	11	1	50.6	249	384
>Cre06.g268750.t1.2	505	60.25	9.08	596.9	1.36438e+07	22	16	1	34.07	637	12789
>Cre17.g734400.t1.1	506	60.18	7.33	512.7	1.12763e+07	19	16	2	25.17	747	19494
>Cre09.g412100.t1.2	507	60.14	9.96	634.5	8.13268e+06	13	8	1	41.41	227	10710
>Cre01.g011500.t1.2	508	60.04	11.01	738	1.05339e+07	23	11	2	41.94	310	10370
>Cre12.g530650.t1.1	509	60.02	9.32	619.8	2.64604e+07	30	20	7	42.37	380	2209
>Cre06.g250800.t1.1	510	59.94	9.32	574.3	1.02975e+07	23	12	2	36.09	399	335
>Cre06.g250800.t2.1	510
>Cre14.g616100.t1.1	511	59.9	10.03	645	1.20287e+07	22	14	3	30.48	420	5938
>Cre02.g088900.t1.2	512	59.9	8.04	578.4	1.66452e+07	27	18	6	45.79	297	3256
>Cre06.g302700.t1.1	513	59.81	10.21	643.5	5.30043e+06	17	12	2	34.47	557	2058
>Cre02.g097900.t1.2	514	59.77	10.18	603.3	1.52213e+07	18	12	0	47.2	428	4077
>Cre02.g114600.t1.2	515	59.59	13.03	763.5	1.64716e+07	18	10	2	46.97	198	5408
>Cre02.g089100.t1.2	516	59.42	12.22	715.2	1.84776e+07	24	16	1	39.33	511	1739
>Cre02.g075700.t1.2	517	59.4	10.21	607.5	35648391	34	17	4	36	200	921
>Cre07.g350500.t1.2	518	59.24	10.03	644.4	7822563	18	12	1	17.97	974	622
>Cre02.g095400.t2.1	519	59.22	8.91	594.5	6.7679e+06	16	12	4	40.62	357	152
>Cre02.g095400.t1.2	519
>Cre16.g662902.t1.1	520	59.11	11.24	741	4.4942e+06	15	11	4	26.02	565	14783
>Cre12.g499750.t1.1	521	59.08	11.47	732.3	4.12298e+06	18	12	1	23.17	1053	9225
>Cre03.g145727.t1.1	522	58.83	10.03	747.9	9.39027e+06	28	15	7	40.21	388	9405
>Cre06.g281150.t1.2	523	58.83	22.35	1253.9	5.07178e+06	9	6	1	21.31	366	4381
>Cre03.g166050.t1.2	524	58.81	10.84	674.8	12893787	20	13	2	25.37	477	111
>Cre12.g538700.t1.2	525	58.76	8.72	646.3	7.83925e+06	19	15	3	29.05	902	17476
>Cre12.g497350.t1.1	526	58.25	10.72	760.9	2.85729e+06	15	10	2	14.05	1801	4373
>Cre03.g146247.t1.1	527	58.15	10.95	655.1	3.85167e+06	9	8	2	52.87	157	7497
>Cre17.g723250.t1.2	528	58.05	9.03	595.9	1.12702e+07	26	18	6	14.03	1319	12178
>Cre17.g724150.t1.1	529	58.04	10.21	642.8	8.29961e+06	21	14	4	28.1	904	16798
>Cre17.g736650.t1.2	530	57.96	8.18	649.4	5.641e+06	20	16	4	19.37	950	789
>Cre03.g210513.t1.1	531	57.65	11.86	838.6	9.30027e+06	24	12	1	51.26	435	13927
>gi|32880376|tpg|DAA01471.1| TPA_inf: photosystem I P700 chlorophyll A apoprotein A1 (chloroplast) [Chlamydomonas reinhardtii]	532	57.54	8.37	562.5	2.94468e+07	24	13	2	11.58	751	11
>Cre17.g707900.t1.2	533	57.52	11.95	711	8.12439e+06	14	9	2	34.93	355	2223
>Cre17.g717800.t1.2	534	57.37	8.35	634.2	5.68131e+06	15	11	1	20.17	952	17704
>Cre12.g513150.t1.2	535	57.37	11.21	694.4	3.39932e+06	13	9	2	20.87	484	2016
>Cre16.g671950.t1.1	536	57.34	10.03	615	3.51683e+06	14	10	3	18.82	473	6785
>Cre04.g216600.t1.2	537	57.23	10.72	668.8	1.22335e+07	22	13	2	42.42	396	13460
>gi|28269786|tpg|DAA00964.1| TPA_inf: photosystem II reaction center protein D2 (chloroplast) [Chlamydomonas reinhardtii]	538	57.18	11.12	667.9	1.6793e+07	15	9	2	23.58	352	19
>Cre11.g479250.t1.2	539	57.16	10.57	666.9	7.21771e+06	16	13	2	40.34	533	10585
>Cre03.g189400.t1.2	540	57.14	7.73	501.4	1.10639e+07	23	15	0	36.02	472	4451
>Cre03.g194350.t1.2	541	56.97	14.42	980.5	1.07271e+07	24	16	1	30.52	652	4389
>Cre11.g477300.t1.1	542	56.94	10.21	625.7	6.67973e+06	19	11	2	19.32	585	14894
>Cre06.g260850.t1.2	543	56.91	10.59	679.5	3.90186e+06	16	9	0	15.39	1137	12990
>Cre14.g628702.t1.1	544	56.75	8.89	587.4	4.88297e+06	19	14	1	13.9	2676	10550
>Cre10.g436050.t1.2	545	56.61	7.56	530	1.23852e+07	26	14	4	34.62	234	16463
>Cre08.g384150.t1.1	546	56.32	12.01	798.3	8.21441e+06	21	13	3	25.96	1067	2792
>Cre06.g280950.t1.2	547	56.17	11.03	667.2	4.23799e+06	13	9	2	18.44	732	16261
>Cre13.g565450.t1.2	548	56.09	14.91	855.8	9.96377e+06	14	10	2	27.34	523	801
>Cre09.g403182.t1.1	549	56.07	14.61	889.6	2962107	15	12	2	11.59	1794	8170
>Cre03.g213537.t1.1	550	56.05	7.72	509.1	1.96188e+07	25	14	4	57.05	163	1783
>Cre14.g614900.t2.1	551	56	12.72	753.1	1.78537e+07	27	16	1	28.7	798	3018
>Cre14.g614900.t1.2	551
>Cre17.g725200.t1.2	552	55.87	9.84	648.7	6.09205e+06	17	12	2	13.88	1419	5921
>Cre06.g257601.t1.2	553	55.82	9.96	642.1	7.96153e+06	16	9	0	35.74	235	1683
>Cre12.g507700.t1.1	554	55.72	9.59	621.6	3.8107e+06	16	12	3	10.86	1870	6658
>Cre12.g560800.t1.2	555	55.61	11.42	673	5999721	12	11	3	34.11	472	10491
>Cre17.g699000.t2.1	556	55.61	8.07	597.3	6.25788e+06	14	11	1	20.77	809	5346
>Cre17.g699000.t1.2	556
>Cre17.g701200.t2.1	557	55.56	7.81	546.4	20892350	21	13	0	64.23	137	5431
>Cre17.g701200.t1.2	557
>Cre08.g360900.t1.2	558	55.48	12.22	733.2	1.5523e+07	18	11	4	33.79	145	4865
>Cre11.g478950.t1.2	559	55.45	10.78	656.5	4.36696e+06	16	12	2	18.36	1209	12736
>Cre05.g245900.t1.2	560	55.3	8.34	555	1.21668e+07	24	17	3	40.15	396	709
>Cre13.g582350.t1.1	561	55.13	16.46	979.7	1.54507e+06	10	6	1	22.44	499	16696
>Cre24.g755497.t1.1	562	55.06	13.23	791	6870787	11	6	1	38.55	358	2961
>Cre16.g657550.t1.1	563	54.91	11.21	680.5	6.70388e+06	16	8	1	29.25	588	4288
>Cre07.g313500.t1.2	564	54.9	12.66	777.9	4.43702e+06	20	14	3	13.52	3106	10820
>Cre08.g375200.t2.1	565	54.77	12.07	720.8	10531711	20	15	1	26.09	828	4873
>Cre08.g375200.t1.2	565
>Cre02.g143050.t1.2	566	54.72	10.91	669.2	24475959	18	10	0	40.37	109	16993
>Cre01.g034000.t1.2	567	54.68	11.03	659.3	1.21418e+07	39	12	1	17.3	896	2304
>Cre12.g488850.t1.1	568	54.67	7.86	509.6	9.96689e+06	18	12	3	10.07	1162	3490
>Cre12.g488850.t2.1	568
>Cre06.g272950.t1.1	569	54.5	9.42	594.2	1.59636e+07	19	15	6	60.13	153	16844
>Cre08.g383650.t1.2	570	54.46	11.77	728.3	1.76607e+06	9	8	1	18.71	898	13137
>Cre06.g273600.t1.2	571	54.38	13.21	764.6	9.82711e+06	10	7	1	28.02	182	8785
>Cre06.g269450.t1.2	572	54.34	14.03	825	3.15245e+06	8	8	0	49.12	283	10033
>Cre03.g146487.t1.1	573	54.33	10.14	605.6	6.04984e+06	15	10	3	10.42	1075	7235
>Cre08.g375450.t1.2	574	54.31	10.21	640.4	9.66596e+06	20	12	1	39.67	484	18169
>Cre03.g156150.t1.1	575	54.27	12.31	779.7	7.25946e+06	14	12	0	18.68	910	17911
>Cre10.g466350.t1.1	576	54.25	11.21	695.6	5.64122e+06	14	11	4	30.43	575	8304
>Cre10.g444800.t1.2	577	54.23	11.93	714.8	6.77276e+06	15	11	0	61	259	13962
>Cre03.g144627.t1.1	578	54.21	7.89	575.6	20744048	22	16	4	30.9	466	4474
>Cre16.g659600.t1.1	579	54.11	10.16	609.3	6.4014e+06	14	11	0	15.88	1064	6752
>Cre07.g324000.t1.2	580	54.09	10.08	601.7	3.05956e+06	13	12	2	9.04	1881	13651
>Cre12.g513950.t1.2	581	54.04	10.77	705.3	3419806	12	10	0	40.66	482	5740
>Cre10.g434450.t1.2	582	54.01	12.47	772.5	1.34661e+07	23	17	5	49.37	397	1449
>Cre17.g705000.t1.2	583	53.99	11.03	651.2	12367744	20	10	0	20.72	613	17423
>Cre06.g274650.t1.1	584	53.87	7.28	627.7	11505206	18	16	2	27.24	646	10704
>Cre03.g176100.t1.2	585	53.76	10.41	770.1	1.0724e+07	22	10	2	56.69	254	19058
>Cre02.g077100.t1.2	586	53.73	14.59	854	6.84212e+06	15	10	0	32.36	479	5941
>Cre15.g635600.t1.2	587	53.71	13.21	779.4	6.048e+06	23	11	6	57.71	201	2332
>Cre10.g448650.t1.1	588	53.71	13.03	755	5.51167e+06	15	10	1	26.79	672	1810
>Cre17.g697650.t1.1	589	53.68	10.03	617.5	6.55394e+06	19	13	1	24.43	839	10045
>Cre01.g007950.t1.1	590	53.65	7.25	516.1	1.31808e+07	22	17	5	45.5	400	15535
>Cre12.g515700.t1.2	591	53.61	11.75	767.2	1.11835e+06	10	7	0	24.62	585	9356
>Cre17.g742200.t1.1	592	53.44	12.03	742.3	8.88108e+06	19	10	1	26.78	463	15366
>Cre10.g421600.t1.2	593	53.32	11.29	745.2	4.86783e+06	12	9	1	21.51	623	17224
>Cre10.g421700.t1.2	594	53.07	7.88	638.8	7.26767e+06	18	11	1	22.27	705	4285
>Cre01.g061077.t1.1	595	52.87	7.65	558.1	6.43902e+06	14	11	0	44.69	273	2685
>Cre12.g533550.t1.1	596	52.85	8.91	613.4	1.27319e+07	12	12	2	25.79	508	1760
>Cre16.g650550.t1.2	597	52.71	9.77	597.4	17027968	17	11	3	46.67	150	3426
>Cre16.g650550.t2.1	597
>Cre12.g486300.t1.2	598	52.66	13.42	841	6.08968e+06	19	9	4	35.2	196	9533
>Cre02.g087150.t1.2	599	52.62	8.94	668.9	4.94445e+06	13	9	1	32.18	578	15319
>Cre01.g016050.t1.2	600	52.48	7.01	460.3	9.6462e+06	24	22	2	13.26	2398	4636
>Cre01.g055453.t1.1	601	52.45	8.34	559.9	1.31289e+07	19	12	1	30.08	492	1782
>Cre10.g441450.t1.2	602	52.12	10.21	626.9	4636797	13	11	1	16	875	4048
>Cre01.g020950.t1.2	603	51.76	10.22	676.4	1.27645e+07	19	14	0	41.87	406	1483
>gi|28269732|tpg|DAA00910.1| TPA_inf: Clp protease proteolytic subunit (chloroplast) [Chlamydomonas reinhardtii]	604	51.71	14.77	866.9	7.85244e+06	18	13	2	27.29	524	72
>Cre06.g267350.t1.2	605	51.57	12.47	768.7	6.18299e+06	11	7	1	24.19	496	15360
>Cre12.g486100.t1.2	606	51.47	13.77	850.5	8.11985e+06	10	7	2	41.41	256	19543
>Cre01.g050850.t1.2	607	51.36	11.03	685.5	6.09765e+06	11	10	1	16.29	890	4109
>Cre01.g050850.t2.1	607
>Cre06.g282500.t1.2	608	51.33	9.41	583.5	2.28542e+07	28	17	3	53.06	147	16757
>Cre07.g352400.t1.2	609	51.25	11.9	728.5	4.65164e+06	9	7	0	14.15	1053	5937
>Cre07.g344400.t1.2	610	51.21	12.71	830.3	5.75178e+06	9	8	0	29.08	509	18837
>Cre02.g095850.t1.1	611	51.16	13.59	822.9	2932603	15	8	0	24.84	463	3165
>Cre17.g707500.t1.2	612	51.14	9.07	586.2	7.00211e+06	16	11	0	19.17	1080	3858
>Cre03.g182551.t1.2	613	51.13	16.33	984.2	3.99261e+06	8	5	0	46.21	145	450
>Cre17.g728800.t1.2	614	51.06	11.23	642.9	4.73992e+06	14	10	1	38.02	384	6222
>Cre06.g268400.t1.2	615	50.96	9.73	605.1	23938435	19	11	1	60.19	103	615
>Cre06.g274300.t1.2	615
>Cre12.g504600.t1.2	615
>Cre17.g714000.t1.2	615
>Cre06.g276800.t1.2	615
>Cre06.g275700.t1.2	615
>Cre17.g714600.t1.2	615
>Cre06.g274150.t1.2	615
>Cre06.g273950.t1.2	615
>Cre06.g271300.t1.2	615
>Cre03.g146187.t1.1	616	50.93	10.16	639.5	8.15203e+06	12	10	1	38.64	383	9739
>Cre10.g419950.t1.1	617	50.92	10.35	702.2	4.73519e+06	14	11	2	31.94	576	2413
>Cre09.g394550.t1.2	618	50.85	7.88	578.6	5829508	15	11	2	44.25	348	4248
>Cre07.g335400.t1.1	619	50.65	9.77	640.5	7.69811e+06	12	12	1	26.58	647	7377
>Cre16.g693202.t1.1	620	50.56	9.21	580.8	4.96991e+06	12	11	1	28.34	621	6457
>Cre03.g197350.t1.2	621	50.38	10.21	634.1	4.43332e+06	12	12	4	25.09	833	7614
>Cre09.g394450.t1.2	622	50	10.03	607.8	1.04554e+07	22	14	3	39.43	246	1996
>Cre11.g480150.t1.2	623	49.88	7.42	498.6	2.25133e+07	25	12	1	49.67	153	1168
>Cre12.g484000.t1.2	624	49.85	12.03	709.6	4.59485e+06	13	9	3	33.85	455	8835
>Cre06.g272900.t1.2	625	49.76	8.43	583.4	9.32359e+06	14	9	0	21.03	504	11513
>Cre15.g641750.t1.1	626	49.73	13.81	836.6	5.34686e+06	11	9	0	33.85	709	3227
>Cre13.g590650.t1.2	627	49.61	10.84	661	7529082	20	11	2	33.09	553	7200
>Cre01.g019200.t1.1	628	49.53	12.03	700.1	7.60795e+06	14	10	1	29.86	643	15829
>Cre10.g424450.t1.2	629	49.47	7.3	568.7	10538904	22	12	2	40.71	339	1734
>Cre09.g398067.t1.1	630	49.46	10.84	670.9	7.18989e+06	21	12	1	30.85	603	16151
>Cre05.g233303.t1.1	631	49.43	13.46	863.5	1.67963e+06	12	7	0	11.77	1852	3900
>Cre05.g233303.t2.1	631
>Cre12.g558100.t1.2	632	49.33	11.21	690.1	5.63865e+06	13	10	2	25.4	378	16662
>Cre09.g394350.t1.2	633	49.28	10.21	611.3	8.75157e+06	16	14	2	12.15	1778	1013
>Cre12.g511900.t1.2	634	49.27	12.66	804.5	8.75467e+06	14	8	0	29.06	265	1904
>Cre17.g708300.t1.2	635	49.24	9.96	640.1	5.57304e+06	10	8	1	32.45	265	17050
>Cre09.g414050.t1.2	636	49.24	10.03	645	5.76335e+06	16	11	1	37.36	455	9158
>Cre07.g352650.t1.2	637	49.16	11.16	659.8	1.03977e+07	15	11	1	23.51	502	9208
>Cre14.g632950.t1.2	638	49.04	9.31	664.9	4.88618e+06	18	11	0	10.03	2314	7277
>Cre15.g635067.t1.1	639	48.96	10.07	648.4	5.04729e+06	12	8	2	12.72	857	6873
>Cre05.g239450.t1.1	640	48.92	9.03	596.5	2355869	11	10	1	9.28	1983	8775
>Cre02.g083950.t1.1	641	48.88	10.77	737.7	4.98096e+06	11	10	2	60.74	298	9298
>Cre12.g517150.t1.1	642	48.85	12.03	709.4	8.93899e+06	15	10	3	37.53	413	626
>Cre09.g391949.t1.1	643	48.75	13.67	862.9	3.98613e+06	18	13	4	34.32	539	3560
>Cre12.g507550.t1.1	644	48.72	9.77	618.5	4126299	13	9	1	18.07	703	3798
>Cre02.g082300.t1.2	645	48.71	12.65	754.7	6.98412e+06	13	11	0	42.65	408	12776
>Cre09.g392350.t1.2	646	48.68	12.22	716.6	9238166	15	7	0	32.94	170	7632
>Cre09.g392350.t2.1	646
>Cre08.g373250.t1.2	647	48.42	12.21	714.3	5.69503e+06	12	7	2	46.38	235	4319
>Cre06.g251500.t1.2	648	48.39	11.21	684	1.42354e+07	17	10	1	40.76	314	3540
>Cre10.g466450.t1.1	649	48.22	9.21	650.5	7615005	20	14	2	32.6	776	8817
>Cre02.g085450.t1.2	650	48.16	9.21	588.4	7.50733e+06	21	13	6	30.41	365	295
>Cre12.g507150.t1.2	651	48.09	9.79	692.2	4.16096e+06	10	10	5	47.06	306	4371
>Cre01.g021251.t1.1	652	48.03	9.57	646.7	7.44041e+06	16	11	1	24.61	508	6397
>Cre17.g712100.t1.2	653	48.02	10.95	662	7.50324e+06	13	11	0	34.83	445	12764
>Cre01.g016528.t1.1	654	48.01	8.81	603.9	7.00383e+06	21	11	2	30.6	500	12521
>Cre16.g671100.t1.2	655	47.99	12.71	786.1	5.31404e+06	15	8	1	28.76	466	11800
>Cre09.g412350.t1.2	656	47.98	11.03	683.4	1.9403e+06	13	9	2	14.42	1269	5407
>Cre03.g148300.t1.2	657	47.92	8.61	628.4	3.03817e+06	12	9	0	23.44	960	7246
>Cre02.g147302.t1.1	658	47.85	9.36	677.3	8.71013e+06	21	14	3	47.76	425	17032
>Cre09.g407700.t1.2	659	47.84	7.59	535.7	2.04176e+07	29	14	5	27.94	501	123
>Cre06.g275650.t1.2	660	47.8	6.08	466.6	1.65708e+07	24	14	2	34.02	488	16822
>gi|28269737|tpg|DAA00915.1| TPA_inf: ribosomal protein L2 (chloroplast) [Chlamydomonas reinhardtii]	661	47.68	11.03	674.7	1.12907e+07	18	11	1	52.16	278	67
>Cre02.g092900.t1.2	662	47.56	7.8	526.8	1.01662e+07	17	12	1	26.73	535	14068
>Cre17.g743897.t1.1	663	47.39	9.93	615.8	7.02359e+06	15	10	0	38.24	387	1910
>Cre16.g689050.t1.1	664	47.37	10.03	632.2	7.53095e+06	15	12	2	22.45	735	16406
>Cre16.g676314.t1.1	665	47.33	12.53	782.8	5.80501e+06	17	12	4	33.33	330	415
>Cre12.g531550.t1.2	666	47.32	13.11	823.7	1.53034e+07	17	9	1	39.49	276	13453
>Cre16.g653300.t1.2	667	47.3	10.46	666.3	7.4766e+06	22	14	8	19.49	867	494
>Cre15.g639400.t1.2	668	47.18	11.41	729.6	8.41093e+06	18	10	0	13.27	1138	9403
>Cre15.g639400.t2.1	668
>Cre03.g175400.t2.1	669	46.97	9.23	582.1	1.0691e+07	17	10	1	19.57	644	19276
>Cre12.g513701.t1.2	670	46.93	11.78	841.8	6.13996e+06	15	8	1	13.78	1009	1167
>Cre04.g217935.t1.1	671	46.92	9.02	690.9	2.84153e+06	13	9	1	12.51	2062	14392
>Cre03.g203850.t1.2	672	46.9	10.22	642.6	1.77268e+07	20	12	4	29.65	462	1764
>Cre11.g476200.t1.2	673	46.85	15.57	972.2	2.1616e+06	11	8	1	16	831	9661
>Cre17.g698850.t1.1	674	46.83	8.39	680	9.74804e+06	13	9	1	19.98	956	1517
>Cre12.g494050.t1.2	675	46.68	10.91	662.2	20067064	27	18	7	59.16	191	14073
>Cre13.g603900.t1.2	676	46.65	8.95	588.4	16492186	17	11	2	20.8	625	11656
>Cre06.g262100.t1.1	677	46.64	7.41	553.5	1.30952e+07	22	11	1	38.54	493	13338
>Cre10.g466250.t1.2	678	46.62	11.59	725.8	4.14737e+06	12	9	0	16.91	1088	14515
>Cre08.g374800.t1.2	679	46.53	13.56	807.4	7.81556e+06	11	8	0	26.04	622	18576
>Cre03.g207713.t1.1	680	46.51	8.06	638.3	6.17836e+06	11	7	0	15.66	760	211
>Cre16.g665364.t1.1	681	46.51	10.73	650.5	7085065	16	8	0	31.83	465	13505
>Cre10.g417950.t1.2	682	46.47	9.18	617.4	7.86696e+06	12	10	1	17.63	794	13206
>Cre06.g285401.t1.1	683	46.42	11.22	653.2	1.1951e+07	18	10	2	51.12	178	7793
>Cre09.g415850.t1.2	684	46.37	8.24	575.4	5.27453e+06	13	8	1	38.78	312	17975
>Cre09.g406050.t1.2	685	46.29	7.56	540.4	9.36678e+06	19	12	2	21.85	595	16602
>Cre10.g423550.t1.1	686	46.22	11.75	750.7	6.50892e+06	12	9	3	38.59	412	3242
>Cre13.g577450.t1.1	687	46.2	12.49	756.8	5.82433e+06	11	7	0	15.68	708	13828
>Cre02.g104900.t1.2	688	46.18	10.42	606.8	9.35621e+06	15	9	1	25.58	391	5804
>Cre01.g033550.t1.2	689	46.05	7.86	580.7	1.26237e+07	17	13	1	50	254	18751
>Cre16.g682750.t1.2	690	46.02	8.83	585.5	4.31113e+06	15	13	5	15.67	1551	5353
>Cre16.g654500.t1.1	691	46.02	8	566.7	5.40513e+06	15	13	4	39.86	291	9539
>Cre08.g359750.t1.2	692	45.97	6.33	514.6	3.06356e+07	23	15	4	62.1	190	8064
>Cre08.g359750.t2.1	692
>Cre07.g313250.t1.2	693	45.93	10.01	688.1	7.01151e+06	17	10	2	25.28	621	2499
>Cre06.g293850.t1.2	694	45.92	7.13	485.8	6.71617e+06	12	10	1	35.13	279	5339
>Cre02.g091550.t1.2	695	45.88	15.47	935.3	5.25287e+06	18	9	3	41.6	238	357
>Cre08.g358562.t1.1	696	45.85	9.16	693.2	1.60281e+07	16	10	1	74.07	216	6514
>Cre12.g500650.t1.2	697	45.82	7.11	521	7.12357e+06	17	13	0	16.34	1083	12353
>Cre03.g181500.t1.2	698	45.78	10.47	678.6	8.9524e+06	20	13	1	27.74	584	10639
>Cre02.g074650.t1.2	699	45.76	10.67	682.7	3.88359e+06	13	9	1	23.11	688	11804
>Cre09.g408464.t1.1	700	45.75	9.34	674.5	5.90063e+06	15	10	2	29.04	644	13265
>Cre05.g238900.t1.1	701	45.66	10.22	608.7	5.3206e+06	11	9	1	17.01	770	6439
>Cre13.g562450.t1.2	702	45.66	7.89	520.3	6.57201e+06	16	11	0	15.93	1042	2263
>Cre03.g172300.t1.2	703	45.64	7.18	516.8	3.82706e+07	24	17	5	37.89	351	11620
>Cre11.g467781.t1.1	704	45.62	10.03	609.8	8.98256e+06	15	8	1	22.81	605	9359
>Cre03.g158000.t1.2	705	45.58	9.95	609.8	6945500	17	12	2	32.61	463	13514
>Cre02.g077750.t1.2	706	45.56	9.21	585	3.93067e+06	10	8	1	11.9	773	5768
>Cre02.g075150.t2.1	707	45.46	7.72	505.9	3.95031e+06	12	9	0	8.29	1616	16098
>Cre02.g075150.t1.2	707
>Cre01.g038850.t1.1	708	45.34	9.3	646.7	7.10592e+06	16	9	2	8.65	1260	8837
>Cre12.g532550.t1.1	709	45.34	7.2	538.9	2.14881e+07	26	11	1	42.77	173	4722
>Cre11.g476750.t1.2	710	45.33	7.54	534.6	2.2936e+07	27	16	8	27.75	346	14804
>Cre03.g205800.t1.2	711	45.25	9.62	602.4	4.17058e+06	13	9	0	20.52	614	14288
>Cre02.g085950.t1.2	712	45.25	9.46	619.8	6.29528e+06	15	11	1	36.44	236	10859
>Cre03.g144947.t1.1	713	45.23	14.96	912.5	989247	8	6	2	13.36	921	19315
>Cre06.g306601.t1.1	714	45.2	11.77	747.8	7.49299e+06	12	10	1	22.2	626	15399
>Cre16.g677765.t1.1	715	45.18	8.82	640.9	8.33475e+06	14	10	0	8.35	2191	1556
>Cre06.g294650.t1.2	716	45.09	9.96	611.1	7.73961e+06	12	10	2	31.04	422	10277
>Cre03.g156100.t1.2	717	44.79	11.22	670.9	3.72614e+06	14	9	1	16.57	851	532
>Cre06.g278256.t1.1	718	44.77	11.23	689.9	8.62821e+06	13	9	0	29.39	330	3754
>Cre12.g540076.t1.1	719	44.6	13.87	892.6	7.3264e+06	17	10	0	16.31	1085	2053
>Cre14.g617900.t1.2	720	44.57	11.59	712.8	1.76609e+07	14	10	1	50	130	13352
>Cre13.g568750.t1.1	721	44.38	8.8	591.3	3.82849e+06	15	10	0	21.85	975	1309
>Cre16.g663200.t1.1	722	44.32	8.01	596.1	6.72961e+06	16	9	0	18.25	707	8585
>Cre17.g708750.t1.2	723	44.24	10.03	647.5	5.61711e+06	10	7	2	32.8	314	11077
>Cre01.g031100.t1.2	724	44.17	8.65	675.2	1.05609e+07	18	11	3	41.92	334	2682
>Cre03.g178400.t1.1	725	44.06	10.47	686.8	7.37487e+06	10	8	0	24.47	519	12445
>Cre06.g284750.t1.2	726	44.04	7.52	537.5	1.69894e+07	17	12	2	19.16	574	17132
>Cre16.g653350.t1.2	727	43.99	7.82	535.3	9.42716e+06	14	10	2	18.55	609	16462
>Cre02.g097400.t1.2	728	43.99	13.29	868.7	9.90899e+06	19	9	3	28.48	165	10252
>Cre01.g007700.t1.1	729	43.96	9.97	659.4	4.35022e+06	16	8	2	18.31	617	18518
>Cre06.g309050.t1.2	730	43.83	13.17	824.9	2736874	12	7	1	24.27	721	4445
>Cre13.g567450.t1.2	731	43.82	9.93	636.7	7.80893e+06	14	9	0	27.95	254	4587
>Cre12.g510650.t1.2	732	43.79	9.23	629.7	1.49353e+07	16	8	1	30.36	415	15352
>Cre06.g304800.t1.2	733	43.76	9.97	683.5	5.99414e+06	16	9	1	18.27	1007	11236
>Cre05.g247450.t1.2	734	43.73	17.17	1015.7	1.07166e+06	13	7	0	17.96	891	7121
>Cre10.g420900.t1.2	735	43.72	14.77	878.4	5.1749e+06	10	7	0	13.35	929	1268
>Cre04.g229300.t1.1	736	43.69	9.72	617.1	5.96894e+06	14	10	2	32.84	408	2271
>Cre12.g549750.t1.2	737	43.63	8.29	575.3	5.00917e+06	10	8	1	21.02	333	16566
>Cre02.g144500.t1.1	738	43.61	12.35	796.4	3471620	14	9	3	16.29	835	13801
>Cre10.g440050.t1.2	739	43.57	8.79	624.1	5.49991e+06	14	9	2	30.3	439	4442
>Cre17.g734500.t1.2	740	43.52	8.39	565.4	7.16754e+06	11	10	0	43.1	232	2866
>Cre09.g389430.t1.1	741	43.5	8.37	579.7	7.93662e+06	17	12	3	28.46	499	7946
>Cre12.g535851.t1.1	742	43.44	7.52	470.9	2.65758e+07	21	14	4	33.45	287	6821
>Cre06.g267100.t1.2	743	43.43	11.96	700.5	5.27515e+06	11	10	0	23.17	682	18926
>Cre03.g175200.t1.2	744	43.39	8.14	555.5	7.68526e+06	15	13	4	20.68	798	15705
>Cre04.g223850.t1.2	745	43.38	8.43	566.1	1.05308e+07	20	14	1	39.75	405	19355
>Cre09.g416150.t1.2	746	43.36	10.23	617.8	8.40403e+06	12	8	0	46.38	207	7592
>Cre03.g156900.t1.2	747	43.25	14.35	865	9522199	13	8	2	40.67	268	7645
>Cre10.g422000.t1.2	748	43.11	7.8	562	4.20444e+06	12	10	1	20.87	599	10865
>Cre01.g042550.t1.1	749	43.08	17.66	1061.9	7.25616e+06	15	10	2	23.97	972	17519
>Cre13.g573351.t1.2	750	42.92	7.17	489.4	1.61782e+07	18	11	1	46.48	142	5674
>Cre12.g522350.t1.2	751	42.87	11.22	681.3	7.86255e+06	11	8	0	25.56	403	5021
>Cre12.g520350.t1.2	752	42.82	7.37	557.5	1.19236e+07	15	12	1	27.01	548	510
>Cre07.g337300.t1.1	753	42.74	14.42	858.4	903456	9	6	1	11.34	1261	8862
>Cre16.g675850.t1.2	754	42.73	8.55	610.4	10376724	19	13	2	18.79	979	1181
>Cre16.g657850.t1.2	755	42.72	11.03	680.5	5.13805e+06	13	7	0	13.45	803	3288
>Cre01.g019850.t1.1	756	42.68	9.7	631.2	6.33246e+06	12	10	1	15.59	911	13805
>Cre01.g026450.t1.2	757	42.59	6.44	492.9	1.05607e+07	17	13	3	35.21	338	1723
>Cre12.g512000.t1.1	758	42.59	11.21	740	1.10662e+07	13	7	1	9.23	1094	10088
>Cre02.g142687.t2.1	759	42.57	8.3	603.5	5.09821e+06	12	7	4	23.76	181	7105
>Cre02.g142687.t1.1	759
>Cre12.g486250.t1.2	759
>Cre16.g672385.t1.1	760	42.56	7.78	525.8	8.59172e+06	19	11	1	28.42	373	13758
>Cre11.g479500.t1.2	761	42.51	11.71	702	1.26109e+07	12	9	1	38.68	243	11843
>Cre01.g002300.t1.2	762	42.5	9.82	651.7	7.41339e+06	16	9	3	44.77	172	127
>Cre07.g324200.t1.2	763	42.47	8	559.6	9.80265e+06	11	11	1	19.67	666	19433
>Cre06.g259600.t1.1	764	42.35	10.16	635.6	2.58998e+06	11	8	2	13.94	1040	7518
>Cre02.g073550.t1.2	765	42.23	10.29	695.6	1.01664e+07	16	10	0	44	350	6727
>Cre14.g630859.t1.1	766	42.22	11.72	685.2	3.92623e+06	13	8	1	49.38	403	9461
>Cre12.g549350.t1.2	767	42.14	11.45	718	2.34203e+06	8	6	0	41.81	287	18945
>Cre02.g102250.t1.2	768	42.14	7.39	534.7	2.65098e+07	26	14	3	54.01	187	13298
>Cre17.g709850.t1.2	769	42.11	11.08	674.9	4.35589e+06	13	5	0	24.64	414	11796
>gi|32880374|tpg|DAA00949.2| TPA_inf: photosystem I P700 chlorophyll A apoprotein A2 (chloroplast) [Chlamydomonas reinhardtii]	770	42	8.17	563.9	1.39052e+07	19	10	2	15.92	735	13
>Cre01.g040000.t1.2	771	41.93	6.04	507.2	2.77496e+07	30	16	6	60	145	5459
>Cre06.g307500.t1.1	772	41.89	9.32	608.3	8276079	17	10	2	27.99	443	9200
>Cre07.g325400.t1.2	773	41.85	7.95	529.6	1.14111e+07	16	9	3	26.75	400	14050
>Cre12.g557600.t1.1	774	41.84	11.21	697.5	6.69578e+06	13	9	0	45.83	240	3972
>Cre03.g185600.t1.1	775	41.77	12.24	785.6	5.00495e+06	17	9	3	66.96	224	17165
>Cre06.g258800.t1.1	776	41.74	7.69	539.3	5557124	12	10	2	11.76	1259	6706
>Cre10.g424100.t1.2	777	41.63	8.06	616.3	1.341e+07	17	10	1	33.57	280	2662
>Cre03.g156750.t1.2	778	41.62	11.82	755.1	1.08655e+07	22	15	2	31.9	536	5167
>Cre04.g226850.t1.2	779	41.6	10.32	629.3	4.84134e+06	9	8	4	17.13	578	6294
>Cre09.g394750.t1.2	780	41.57	7.15	640.5	1.2234e+07	23	15	1	43.81	436	1559
>Cre02.g093750.t1.2	781	41.52	11.21	683.6	2.51849e+06	10	7	2	15.32	470	9351
>Cre13.g568900.t1.2	782	41.51	6.78	579.2	1.80414e+07	21	13	2	46.24	186	4273
>Cre06.g278225.t1.1	783	41.51	8.25	597.6	4.37319e+06	13	9	3	13.73	918	14302
>Cre06.g278125.t1.1	784	41.4	11.47	701.5	4.16677e+06	11	10	0	15.91	1238	15356
>Cre17.g734200.t1.2	785	41.37	12.03	717.4	6.34241e+06	11	8	1	20.86	441	576
>Cre13.g570400.t1.2	786	41.29	9.54	616.8	1.18546e+07	17	12	3	24.15	530	2883
>Cre09.g394200.t1.1	787	41.21	7.38	528.8	1.43375e+07	17	11	3	7.09	1496	2855
>Cre07.g344900.t1.2	788	41.16	7.82	542.1	7.41533e+06	22	12	1	29.07	399	5095
>Cre07.g322176.t1.1	789	41.08	11.22	716.4	3918415	17	10	0	14.52	1047	11347
>Cre12.g540200.t1.2	790	41.06	9.03	591.5	5.92486e+06	11	8	0	12.09	1117	4863
>Cre12.g551800.t1.2	791	41.03	11.03	694.2	6.23858e+06	15	7	1	27.63	304	11192
>Cre12.g526850.t1.2	792	41	7.84	566.7	1.07565e+07	17	11	0	22.44	713	4793
>Cre13.g568400.t1.2	793	40.96	7.07	552	4.87516e+06	10	8	0	17.52	702	1538
>Cre06.g262850.t1.2	794	40.93	14.42	879.2	2.76931e+06	8	6	1	27.73	256	8416
>Cre11.g467569.t1.1	795	40.89	7.42	532	1.58906e+07	17	8	1	35.62	219	15251
>Cre06.g296700.t1.2	796	40.85	7.5	521.6	5481025	12	8	2	22.4	567	3160
>Cre01.g022500.t1.2	797	40.79	8.99	588.4	4.85381e+06	13	8	0	16.14	824	3274
>Cre10.g456200.t1.2	798	40.76	10.22	631.1	7.13858e+06	12	7	2	32.82	131	14928
>Cre10.g418100.t1.1	799	40.75	7.55	533.8	13937930	16	8	1	43.87	253	9056
>Cre03.g193750.t1.1	800	40.74	9.39	627.6	1.95274e+07	17	9	0	26.73	419	8112
>Cre11.g467723.t1.1	801	40.72	10.93	716.4	1.28419e+07	14	8	3	16.74	454	154
>Cre11.g467723.t2.1	801
>Cre10.g422050.t1.2	802	40.68	11.61	742.1	2.2111e+06	9	8	0	17.44	1124	9362
>Cre02.g073650.t1.2	803	40.44	11.03	674.3	1.638e+07	20	14	3	33.8	503	10782
>Cre02.g073650.t2.1	803
>Cre05.g237400.t1.2	804	40.43	12.29	758.1	4.81802e+06	9	6	1	27.02	322	5517
>Cre01.g000900.t1.2	805	40.39	14.47	887.9	3.88572e+06	8	6	1	16.8	488	2110
>Cre11.g478240.t1.1	806	40.39	9.95	642	4.44631e+06	11	8	0	27.48	404	11672
>Cre01.g019250.t1.2	807	40.36	10.21	642	7.96102e+06	13	9	1	25.52	384	17081
>Cre17.g720750.t1.2	808	40.19	10.23	609	4.10636e+06	10	8	0	13.25	1117	1534
>Cre12.g525150.t1.2	809	40.14	19.31	1123.3	2.3844e+06	8	6	0	16.42	670	14383
>Cre07.g326600.t1.2	810	40.13	10.42	666.9	5.70513e+06	13	9	0	23.99	767	6829
>Cre13.g585150.t1.2	811	40.11	14.03	833.8	1.07906e+07	18	9	2	44.9	245	2165
>Cre11.g467682.t1.1	812	40.08	15.77	902.6	2.70432e+06	6	5	1	21.81	353	2706
>Cre06.g296983.t1.1	813	40.08	8.68	598.1	3.66212e+06	9	9	1	20.27	750	10116
>Cre09.g395250.t1.1	814	40.06	9.37	640.3	2.11729e+06	8	7	1	25.98	485	9699
>Cre09.g388850.t1.1	815	40.05	9.21	645.5	1.75709e+06	10	8	3	13.01	1168	12632
>Cre07.g339050.t1.2	816	39.99	9.91	609.2	4.728e+06	17	6	1	43.91	312	9133
>Cre06.g288350.t1.1	817	39.95	10.92	699.7	3161095	11	8	0	29.06	640	1906
>Cre16.g676400.t1.2	818	39.84	11.66	761.7	3.32462e+06	14	10	3	11.58	1425	11157
>Cre17.g735800.t1.2	819	39.75	15.65	917.9	1.0131e+06	8	4	0	8.49	1484	17595
>Cre06.g278098.t1.1	820	39.68	8.39	565.9	6965684	15	11	0	20.38	790	7829
>Cre01.g039250.t1.1	821	39.67	7.95	554.6	1.74496e+07	13	10	2	31.12	286	6908
>Cre01.g039250.t2.1	821
>Cre13.g562501.t1.1	822	39.66	7.06	459.8	3.58402e+06	10	8	1	33.11	450	11007
>Cre11.g468356.t1.1	823	39.63	10.47	689.7	3.08469e+06	11	10	1	8.91	2705	7507
>Cre11.g468356.t2.1	823
>Cre04.g220350.t1.2	824	39.55	12.77	771.3	6.85786e+06	11	8	1	10.33	881	2091
>Cre16.g687350.t1.2	825	39.45	12.21	731.8	3.21326e+06	9	6	0	11.87	632	1640
>Cre07.g340200.t1.1	826	39.27	7.07	539.2	1.63579e+07	22	10	3	22.22	333	15023
>Cre12.g495650.t1.2	827	39.15	9.21	649.2	3715436	12	7	0	25	700	5888
>Cre09.g416000.t1.2	828	39.11	13.66	825.6	3.97545e+06	12	6	0	22.82	758	14539
>Cre11.g474800.t1.2	829	39.08	11.65	781.2	4.26556e+06	17	9	3	23.32	446	19102
>Cre08.g378750.t1.1	830	39.08	10.03	610.2	3.17165e+06	8	5	0	13.46	691	12470
>Cre01.g032300.t1.2	831	39.06	9.99	605.7	2.30589e+07	18	12	2	47.06	221	13598
>Cre10.g442700.t1.2	832	39.04	8	591.2	5116245	11	9	1	21.08	465	4242
>Cre07.g338900.t1.1	833	39.04	7.5	565.8	7.0607e+06	17	10	1	23.76	665	13045
>Cre12.g498100.t1.2	834	39.03	7.49	533.4	7.13358e+06	16	9	2	20.33	428	12405
>Cre03.g199759.t1.1	835	38.99	12.21	708.8	5.12051e+06	10	9	0	28.73	463	13883
>Cre03.g199759.t2.1	835
>Cre06.g277050.t1.1	836	38.98	7.2	454.9	1.34123e+07	19	15	1	27.01	885	10751
>Cre09.g388726.t1.1	837	38.98	7.84	545.7	3.11282e+06	10	7	0	38.11	370	15011
>Cre12.g508500.t1.2	838	38.92	15.97	981.1	5.42463e+06	11	9	1	38.17	537	4290
>Cre16.g687950.t1.2	839	38.89	8.06	549.4	2.55911e+06	11	8	1	49.31	363	14377
>Cre08.g370450.t1.2	840	38.88	9.95	621.2	9.12081e+06	13	10	2	51.89	264	13742
>Cre01.g012450.t1.1	841	38.87	10.08	626	2.89676e+06	12	12	3	4.06	5547	11132
>Cre16.g680000.t1.2	842	38.85	9.73	626.2	5.29797e+06	10	6	0	39.48	233	18524
>Cre06.g259100.t1.1	843	38.81	11.16	674.4	2.64627e+06	10	6	0	7.21	1304	2453
>Cre08.g368400.t1.2	844	38.76	10.83	740.2	4426783	6	6	0	19.28	503	3207
>Cre03.g178150.t1.1	845	38.74	13.11	849.8	2.45319e+06	14	9	6	77.91	163	8811
>Cre11.g467617.t1.1	846	38.66	10.21	620.1	7.13421e+06	6	6	1	24.23	293	19357
>Cre10.g459500.t1.1	847	38.61	7.34	441.5	1.24903e+07	18	11	1	21.56	691	9724
>Cre05.g233300.t1.2	848	38.6	10.96	695.6	1.78932e+06	5	4	0	20.67	300	9319
>Cre03.g175000.t1.2	849	38.43	12.07	790.8	2.48531e+06	9	7	2	22.29	507	5232
>Cre16.g660800.t1.2	850	38.25	8.76	590.1	7.97288e+06	18	12	0	45.95	407	15894
>gi|1373325|gb|AAB08064.1| Enhanced Green Fluorescent Protein [Cloning vector pEGFP-N3](Common contaminant protein)	851	38.21	6.96	553.1	1.37917e+07	18	11	3	30.96	239	19664
>Cre12.g558600.t1.2	852	38.12	11.03	674.6	1.37905e+07	19	11	0	28.54	480	10230
>Cre12.g559450.t1.1	853	38	10.03	620.1	4.8737e+06	13	10	2	19.97	701	18371
>Cre17.g726000.t1.2	854	37.99	11.72	661.5	2.61206e+06	8	4	1	21.23	292	3680
>Cre10.g450850.t1.1	855	37.96	12.03	733.8	5.69421e+06	10	7	0	17.32	843	2353
>Cre10.g434200.t1.1	856	37.94	11.42	653	6.49999e+06	9	8	0	43.93	173	8198
>Cre08.g384750.t1.1	857	37.9	13.61	846	4.61205e+06	11	7	1	22.16	501	5053
>Cre09.g395880.t1.1	858	37.79	8.28	577.3	4935347	13	8	0	18.4	788	4044
>Cre13.g581650.t1.2	859	37.76	11.21	692	1.11947e+07	19	8	2	51.85	162	12741
>Cre12.g554929.t1.2	860	37.73	12.66	802.2	2.43109e+06	16	8	2	27.29	656	8052
>Cre16.g664700.t1.2	861	37.71	10.31	664.2	2.13599e+06	7	6	0	38.92	388	2677
>Cre03.g187450.t1.2	862	37.61	13.35	817.1	5.10499e+06	11	6	2	47.21	269	9776
>Cre09.g411100.t1.2	863	37.6	11.57	781.9	1.00927e+07	15	8	1	48.55	173	5838
>Cre09.g411100.t2.1	863
>Cre09.g386550.t1.2	864	37.56	7.31	572.1	3.3114e+06	11	9	0	35.15	495	12563
>Cre01.g025500.t1.1	865	37.56	7.83	547.6	2.30538e+06	14	8	1	27.93	666	693
>Cre16.g670850.t1.2	866	37.54	16.12	955.8	1195102	7	5	0	4.64	2780	19239
>Cre06.g257000.t1.2	867	37.5	7.49	512.3	4786788	12	10	1	25.91	467	18448
>Cre03.g169850.t1.2	868	37.44	8.08	577.5	4.83568e+06	12	9	2	16.61	861	6469
>Cre16.g676550.t1.2	869	37.43	7.41	508.1	2.75536e+06	9	9	0	31.29	326	1755
>Cre06.g284000.t1.2	870	37.42	12.03	717.2	3.14929e+06	10	7	1	25.42	602	16568
>Cre09.g388800.t1.2	871	37.4	8.2	569.9	6.80702e+06	11	9	2	22.54	448	356
>Cre17.g701500.t1.2	872	37.36	8.43	563.1	1.15247e+07	12	9	1	19.78	450	8682
>Cre03.g213313.t1.1	873	37.36	12.21	704	4.34011e+06	7	6	0	31.46	321	6576
>Cre09.g397549.t1.1	874	37.32	8.72	689.3	2341742	19	10	1	40.31	970	15558
>Cre02.g142351.t1.1	875	37.2	7.2	491.7	5.41257e+06	11	9	1	19.7	858	19189
>Cre04.g226050.t1.1	876	37.19	16.16	983.5	6.861e+06	13	8	3	14.17	734	17749
>Cre17.g722750.t1.2	877	37.19	7.37	512.4	4.41178e+06	11	8	1	29.75	363	4948
>gi|28269746|tpg|DAA00924.1| TPA_inf: CF1 ATP synthase epsilon subunit (chloroplast) [Chlamydomonas reinhardtii]	878	37.18	17.47	1019.3	5.65652e+06	10	9	5	89.36	141	58
>Cre01.g066917.t1.1	879	37.17	12.31	765.9	6.51253e+06	18	7	3	23.83	256	15403
>Cre12.g560150.t1.2	880	37.15	7.25	490.1	6.60572e+06	10	8	0	40.89	203	2886
>Cre02.g077401.t1.1	881	37.09	10.45	655.3	4.88357e+06	14	9	1	25.59	594	18721
>Cre05.g237450.t1.2	882	37.09	8.07	567.7	1.88982e+07	26	14	4	38.6	285	18762
>Cre03.g163700.t1.2	883	36.97	13.59	803	2.53702e+06	6	5	0	10.57	880	8754
>Cre17.g716400.t1.2	884	36.9	8.95	583.5	5.08051e+06	14	9	1	29.96	484	11140
>Cre11.g478100.t1.2	885	36.81	11.03	682.1	7.28245e+06	14	7	2	61.25	160	12463
>Cre07.g344050.t1.1	886	36.79	8.15	593.1	3.55726e+06	13	10	0	12.18	1453	2336
>Cre10.g461900.t1.2	887	36.76	11.03	698.2	8.22782e+06	13	9	1	27.64	398	13110
>Cre10.g425900.t1.2	888	36.75	10.84	651.4	2.9319e+06	8	6	1	22.96	257	6813
>Cre09.g389912.t1.1	889	36.73	9.57	636	5.44843e+06	14	8	2	26.36	884	8317
>Cre12.g538100.t1.2	890	36.7	5.69	486.7	5.44701e+06	11	10	1	37.36	348	15773
>Cre06.g281350.t1.2	891	36.62	7.19	633.5	1.95834e+06	14	12	2	25.4	1051	10135
>Cre12.g508000.t1.1	892	36.53	15.31	926	5155218	9	4	0	42.48	412	4026
>Cre12.g558450.t1.2	893	36.52	8.1	579.5	3.61365e+06	10	7	2	28.3	318	3363
>Cre02.g118300.t1.2	894	36.5	9.59	634.7	3.15333e+06	10	8	1	16.42	737	5372
>Cre12.g498450.t1.2	895	36.42	10.84	667.1	7.90198e+06	16	9	2	32.51	606	7916
>Cre03.g173350.t1.2	896	36.4	7.89	572.7	3.24335e+06	10	9	5	20.38	373	1047
>Cre03.g173350.t2.1	896
>Cre09.g397512.t1.1	897	36.28	10.21	629.5	5644796	12	10	3	28.57	448	5893
>Cre17.g734300.t1.1	898	36.27	7.73	503.9	8.99204e+06	15	11	0	18.2	967	12306
>Cre17.g734300.t2.1	898
>Cre11.g467757.t1.1	899	36.17	9.95	622.5	2.11713e+06	10	8	1	6.93	2943	6411
>Cre11.g467610.t1.1	900	36.15	9.01	636	3.71593e+06	9	7	2	15.76	806	10701
>Cre02.g097250.t1.1	901	36.15	7.27	502.9	4.90146e+06	13	7	0	11.56	1151	4906
>Cre12.g558900.t1.2	902	36.11	10.16	641.2	6.34481e+06	16	9	0	52.02	198	9416
>Cre16.g691800.t1.1	903	36.04	11.47	705.8	5.25936e+06	9	6	0	15.43	635	5518
>Cre02.g119550.t1.2	904	36.03	6.01	506.1	1.61343e+07	15	10	1	79.31	87	19403
>Cre03.g180800.t1.1	905	35.93	7	490.1	1.22365e+07	21	14	0	13.83	1186	197
>Cre02.g146250.t1.2	906	35.77	6.9	573.8	3.90701e+06	10	9	1	26.94	464	11275
>Cre12.g510950.t1.2	907	35.67	7.87	548.8	3072651	16	8	0	14.08	1179	2155
>gi|28269779|tpg|DAA00957.1| TPA_inf: photosystem II reaction center protein D1 (chloroplast) [Chlamydomonas reinhardtii]	908	35.55	9.11	586.1	2.08452e+07	18	11	4	20.74	352	26
>Cre09.g400553.t1.1	909	35.53	11.08	652.8	3.06654e+06	11	9	2	5.2	2691	4706
>Cre09.g400553.t2.1	909
>Cre04.g218250.t1.2	910	35.41	10.21	620.5	6.95748e+06	11	8	0	54.24	177	2958
>Cre17.g708800.t1.1	911	35.41	8.15	539.5	2.47063e+06	7	6	0	24.09	494	1354
>Cre10.g433000.t1.1	912	35.4	7.07	527.1	3.69102e+06	9	7	1	15.96	1109	10519
>Cre02.g106600.t1.2	913	35.38	6.79	459	1.55446e+07	17	11	2	71.33	150	7926
>Cre12.g524100.t1.2	914	35.21	10.31	703.1	4.32978e+06	12	8	2	13.71	1196	4120
>Cre09.g388500.t1.2	915	35.19	10.03	613.8	3054919	10	6	0	14.39	834	5688
>Cre16.g687518.t1.1	916	35.16	8.93	606.9	2.79644e+06	9	8	2	32.24	335	6191
>Cre13.g575900.t1.2	917	35.14	16.77	971.1	3.34488e+06	6	6	0	11.74	673	10059
>Cre02.g112600.t1.2	918	35.03	10.04	613.6	1.82214e+06	7	5	0	24.43	442	14922
>Cre05.g232750.t1.2	919	35.02	13.47	836.9	2.06383e+06	7	4	0	16.95	525	4520
>Cre17.g734516.t1.1	920	35	7.08	586.6	7.92278e+06	15	8	2	23.88	402	2950
>Cre12.g498950.t1.2	921	34.94	7.9	529.4	3.09102e+06	12	10	0	35	240	15308
>Cre03.g199900.t1.2	922	34.93	8.45	598.7	8.99188e+06	13	9	1	44.06	202	8606
>Cre10.g425950.t1.2	923	34.92	13.25	861.7	6.11076e+06	13	8	0	50.3	330	4867
>Cre17.g700250.t1.2	924	34.91	11.78	770.4	7.39389e+06	14	11	2	19.37	1053	3555
>Cre09.g393800.t1.1	925	34.86	10.43	654.5	1.87925e+06	7	5	1	11.8	466	7552
>Cre12.g545300.t1.2	926	34.82	10.17	681.4	2.34117e+06	11	10	2	17.49	972	19422
>Cre04.g221350.t1.2	927	34.81	9.91	663.2	2.30991e+06	10	8	0	31.83	556	18608
>Cre02.g088600.t1.2	928	34.81	7.9	534.6	4.23654e+06	11	9	0	25.66	608	6328
>Cre06.g262700.t1.1	929	34.8	10.21	618.4	6241229	14	9	0	60.16	123	17142
>Cre06.g287050.t1.2	930	34.8	7.16	512.9	3.84557e+06	17	11	2	25.03	987	10150
>Cre14.g621450.t1.2	931	34.73	7.65	559.8	1.91089e+07	28	15	3	38.23	293	7387
>Cre16.g685901.t1.1	932	34.65	8.67	646.1	6.56109e+06	13	9	2	10.5	943	11931
>Cre10.g438700.t1.1	933	34.64	7.59	608.6	5.39625e+06	13	10	1	19.52	963	3658
>Cre17.g730950.t1.2	934	34.59	11.21	662.4	3.77603e+06	9	9	0	18.19	786	15946
>Cre13.g581900.t1.1	935	34.56	15.46	919.7	1.33696e+06	7	5	0	13.4	776	1854
>Cre02.g147650.t1.2	936	34.55	16.42	1008.4	1.42086e+06	4	3	0	17.11	450	14980
>Cre07.g330250.t1.2	937	34.45	10.08	660.5	4.01883e+06	8	7	4	43.85	130	17589
>Cre11.g467550.t1.2	938	34.31	7.69	596	5.93108e+06	10	8	2	33.33	390	6682
>Cre03.g176250.t1.2	939	34.31	11.77	700.2	6.77273e+06	10	7	0	29.34	351	8436
>Cre13.g565750.t1.2	940	34.24	8.86	622.1	2.68763e+06	9	6	1	12.64	728	15422
>Cre10.g457700.t1.2	941	34.14	12.03	706.9	1.11863e+07	19	9	0	27.3	370	15568
>Cre08.g381450.t1.2	942	34.13	11.77	711.9	2.39286e+06	9	6	0	22.22	531	8338
>Cre08.g381450.t2.1	942
>Cre03.g185500.t1.1	943	34.12	8.91	587.3	1.67343e+06	8	8	0	8.72	1583	7158
>Cre02.g101350.t1.2	944	34.08	7.76	597.1	2.5457e+07	23	11	2	39.25	214	4008
>Cre03.g206929.t1.1	945	34.08	11.6	792.8	1.90162e+06	5	5	2	17.17	600	9979
>Cre12.g495951.t2.1	946	34.07	12.03	720.4	7.13184e+06	13	8	2	35.5	200	14292
>Cre12.g495951.t1.1	946
>Cre05.g241850.t1.2	947	34.05	15.61	930	1.34962e+06	6	5	1	24.7	417	1842
>Cre12.g515850.t1.2	948	34.05	11.21	685.6	7.05815e+06	10	10	2	41.79	268	2759
>Cre13.g577900.t1.2	949	33.99	7.06	624.6	2.03438e+06	8	6	1	35.4	161	18927
>Cre10.g439550.t2.1	950	33.98	10.21	612.3	4.16918e+06	8	7	0	30.88	421	6097
>Cre12.g511400.t1.1	951	33.97	9.9	637	2.00287e+06	6	5	1	7	1043	6062
>Cre17.g730650.t1.2	952	33.96	9.17	599.2	2032689	8	6	1	7.41	1686	6905
>Cre06.g255950.t1.1	953	33.96	12.61	797.6	2.81659e+06	8	6	0	16.85	647	12802
>Cre14.g614100.t1.2	954	33.93	12.99	814.8	6.89328e+06	10	7	0	31.84	424	18908
>Cre02.g082450.t1.2	955	33.9	10.5	768.8	5.44611e+06	11	7	0	22.91	886	13614
>Cre09.g410650.t1.2	956	33.89	11.46	747.7	4.71239e+06	12	9	6	26.68	431	10283
>Cre02.g113200.t1.1	957	33.88	12.42	803.3	5862106	15	8	2	22.27	503	8657
>Cre06.g252650.t1.2	958	33.86	9.84	602.4	3.69164e+06	7	6	1	51.4	214	1499
>Cre06.g254150.t1.2	959	33.86	7.1	532.2	2.71645e+06	9	7	0	10.24	996	15107
>Cre06.g291150.t1.1	960	33.82	8.97	596.3	4.08838e+06	10	8	0	22.86	818	1477
>Cre08.g380201.t1.1	961	33.76	9.08	586.3	5.8175e+06	11	7	1	18.02	566	10697
>Cre07.g344950.t1.2	962	33.75	7.62	504.3	2.17597e+06	9	6	2	30.05	213	11503
>Cre11.g468550.t1.2	963	33.73	9.96	604.7	6.49394e+06	12	6	1	46.36	110	10555
>Cre07.g325500.t1.1	964	33.72	7.78	509.9	3.23552e+06	10	9	1	9.44	1399	19204
>Cre02.g084650.t1.2	965	33.65	11.97	772	3.23028e+06	9	6	0	8.71	1377	3914
>Cre05.g247550.t1.2	966	33.65	9.74	641.5	1.88328e+06	8	6	1	28.67	300	9052
>Cre11.g480060.t1.2	967	33.64	9.67	611.9	3.24039e+06	11	9	1	23.66	579	9615
>Cre17.g718650.t1.2	968	33.61	9.18	583.2	5.38137e+06	13	9	1	31.39	462	9511
>Cre09.g390763.t1.1	969	33.57	7.6	506.2	1.9458e+06	6	6	0	36.62	213	8557
>Cre08.g381702.t1.1	970	33.46	10.14	662.3	4.29162e+06	10	6	2	17.82	679	17684
>Cre03.g199423.t1.1	971	33.42	7.53	533.5	5.69459e+06	9	8	1	27.47	415	1054
>Cre01.g042800.t1.2	972	33.39	10.72	694.4	3.24902e+06	9	6	0	20	415	9645
>Cre02.g092400.t1.1	973	33.36	7.06	597	5.67008e+06	8	7	0	17.88	537	3539
>Cre17.g724350.t1.2	974	33.36	14.31	882.9	2.49688e+06	7	5	1	28.22	241	12409
>Cre07.g319550.t1.1	975	33.32	13.59	815.5	2.08344e+06	6	6	0	11.61	646	11367
>Cre06.g278135.t1.1	976	33.32	4.85	454.7	1.56294e+07	15	9	2	24.89	229	11958
>Cre10.g432000.t1.2	977	33.31	8.24	575	5.01583e+06	14	10	1	13.77	1242	5045
>Cre02.g115200.t1.2	978	33.31	9.59	602.6	1.17427e+07	14	10	2	51.02	147	17065
>Cre10.g458500.t1.2	979	33.29	14.31	855.8	2.01932e+06	7	6	1	23.2	569	14646
>Cre04.g215350.t1.1	980	33.27	11.71	761.4	2.34628e+06	9	4	0	10.23	909	15084
>Cre02.g095101.t1.1	981	33.26	9.42	607.5	1.47952e+06	9	5	0	6.26	1949	3915
>Cre12.g495850.t1.2	982	33.24	13.21	756.9	9.48081e+06	11	9	1	37.22	266	17839
>Cre14.g633400.t1.1	983	33.24	10.95	678.6	1.80242e+06	7	7	1	10.12	1463	15381
>Cre12.g537581.t1.1	984	33.24	9.84	624.4	6.50744e+06	11	8	2	22.75	523	15329
>Cre12.g485550.t1.2	985	33.18	12.03	712.5	3929138	7	7	1	22.93	362	3141
>Cre16.g682800.t1.2	986	33.12	7.82	609	2.12998e+06	9	6	2	23.7	443	4484
>Cre03.g189500.t1.2	987	33.11	8.34	698.2	3.10053e+06	8	5	1	31.65	218	5444
>Cre06.g302850.t1.2	988	33.05	13.61	835.9	691509	5	4	0	12.25	947	1563
>Cre07.g325722.t1.1	989	33.03	12.41	859.8	2.19194e+06	8	6	0	30.04	456	9157
>Cre07.g325722.t2.1	989
>Cre07.g325722.t3.1	989
>Cre15.g638400.t1.2	990	32.97	11.13	744.4	1.99525e+06	9	4	0	46.24	173	10568
>Cre10.g425700.t1.2	991	32.97	8.96	637.9	3.36579e+06	8	7	1	16.15	873	7955
>Cre03.g199300.t1.2	992	32.96	11.21	686	3.74606e+06	8	6	0	28.45	355	881
>Cre14.g621650.t1.1	993	32.95	8.14	578	5.15541e+06	11	8	1	38.4	349	15797
>Cre13.g579901.t1.1	994	32.95	8.4	559	3.57578e+06	12	6	1	10	680	2737
>Cre01.g016514.t1.1	995	32.92	14.21	827.4	4.46471e+06	7	6	0	15.9	585	9006
>Cre06.g264350.t1.2	996	32.89	10.11	603.5	3.5017e+06	9	5	0	30.67	225	4725
>Cre08.g361850.t1.2	997	32.87	12.22	705.4	6321966	7	7	0	22.95	244	845
>Cre03.g146447.t1.1	998	32.85	9.89	606.5	4.50594e+06	8	6	0	21.73	359	6326
>Cre17.g729800.t1.2	999	32.81	9.73	634.8	3.7554e+06	8	6	0	19.19	422	11868
>Cre13.g571500.t1.2	1000	32.8	17.35	1027.1	2.60583e+06	9	2	0	18.58	226	113
>gi|28269756|tpg|DAA00934.1| TPA_inf: RNA polymerase alpha subunit (chloroplast) [Chlamydomonas reinhardtii]	1001	32.8	8.57	587.7	7.91842e+06	15	12	2	18.73	550	48
>Cre02.g075650.t1.2	1002	32.76	12.72	821.4	530189	4	3	1	11.99	417	13106
>Cre17.g722800.t1.2	1003	32.73	10.97	704.9	3.85129e+06	12	6	1	21.3	507	10082
>Cre07.g333950.t1.2	1004	32.72	7.82	547.8	4.58666e+06	13	11	1	28.43	626	2011
>Cre16.g691850.t1.2	1005	32.72	10.47	687.5	3.34887e+06	5	5	1	47.62	105	4272
>Cre09.g408200.t1.2	1006	32.62	7.81	536.7	1.05629e+07	11	8	3	35.5	200	11354
>Cre06.g278203.t1.1	1007	32.61	12.19	819.6	2.28168e+06	7	5	0	8.95	1173	1999
>Cre17.g731850.t1.2	1008	32.48	11.17	659	2.16585e+06	7	6	2	19.93	301	8501
>Cre05.g232002.t2.1	1009	32.47	7.91	536.2	6.26435e+06	12	10	2	18.1	674	3260
>Cre13.g567850.t1.2	1010	32.39	8.1	562	3.32642e+06	7	6	1	27.73	220	13388
>Cre07.g356350.t1.1	1011	32.36	9.23	584.6	7.03781e+06	10	8	0	14.29	735	8737
>Cre14.g613350.t1.1	1012	32.36	13.02	845.3	3.58073e+06	9	5	0	32.03	359	18333
>Cre02.g105500.t1.2	1013	32.18	9.91	621.6	1.99754e+06	7	6	1	24.94	437	373
>Cre01.g034451.t1.1	1014	32.18	10.21	641.8	594878	6	4	1	37.71	297	16383
>Cre17.g732300.t1.2	1015	32.16	9.72	638	4.44253e+06	10	8	0	19.69	518	2338
>Cre08.g382500.t1.2	1016	32.15	6.32	486.5	1.68141e+07	15	9	2	42.99	107	10868
>Cre01.g027000.t1.2	1017	32.15	8.96	586.2	7.7948e+06	11	6	0	35.95	178	13427
>Cre10.g456700.t1.2	1018	32.14	8.24	658.7	1.9844e+06	9	6	1	11.11	720	9099
>Cre06.g300550.t1.2	1019	32.1	7.88	586.8	2.79178e+06	10	8	1	12.67	955	644
>Cre07.g315350.t1.2	1020	32.09	7.97	621.4	3.79567e+06	9	8	1	16.12	1005	19174
>Cre12.g503300.t1.2	1021	32.08	8.06	557.6	3.3952e+06	8	7	1	11.37	651	1655
>Cre14.g618150.t1.2	1022	32.05	15.42	919.6	545248	4	4	1	10.9	835	9747
>Cre16.g680944.t1.1	1023	32.05	9.77	634.4	1.81425e+06	7	6	0	14.04	684	18038
>Cre14.g612450.t1.2	1024	32.02	9.87	601.2	7.64102e+06	11	9	3	54.47	246	14403
>Cre13.g586050.t1.1	1025	31.96	10.42	615.9	2330039	8	6	0	15.33	783	2323
>Cre02.g110350.t1.2	1026	31.92	14.47	872.6	1.13697e+07	28	8	2	32.73	278	10236
>Cre09.g405050.t1.2	1027	31.87	6.68	503.9	1.62284e+07	15	10	0	35.32	269	4220
>Cre09.g391900.t1.1	1028	31.86	7.02	535.1	1.31772e+07	11	7	1	68.14	113	9797
>Cre06.g249250.t1.2	1029	31.81	13.03	766.6	3.93216e+06	18	5	3	44.09	127	909
>Cre16.g651650.t1.1	1030	31.81	7.62	516.7	3.17031e+06	9	6	2	14.77	237	4230
>Cre03.g176400.t1.1	1031	31.75	9.29	618	1.95543e+06	8	5	0	12.02	774	5362
>Cre15.g638954.t1.1	1032	31.72	9.5	644.1	1.38653e+06	8	5	0	7	1428	557
>Cre15.g638954.t2.1	1032
>Cre13.g578451.t1.1	1033	31.7	10.4	661.9	4.4784e+06	10	7	0	12.92	960	8644
>Cre12.g515650.t1.2	1034	31.69	8.63	632.8	2.83841e+06	5	5	1	34.25	219	2434
>Cre16.g673700.t1.2	1035	31.68	8.84	582.7	6.50548e+06	11	9	0	16.3	902	8448
>Cre13.g592150.t1.2	1036	31.66	11.21	669	3.24077e+06	12	9	1	14	907	12688
>Cre02.g146050.t1.2	1037	31.65	8.84	585.4	2.65438e+06	9	5	0	19.59	490	5545
>Cre03.g173600.t1.2	1038	31.61	8.58	599.8	3.49368e+06	12	7	1	10.3	1378	6634
>Cre01.g015350.t1.1	1039	31.57	12.21	707.8	1.51339e+07	17	12	2	36.02	397	12483
>Cre12.g494000.t1.2	1040	31.55	6.8	467	2.6731e+06	11	9	3	15.28	1106	12989
>Cre05.g235550.t1.1	1041	31.54	10.98	741.8	1.58773e+06	9	6	1	4.35	3034	7599
>Cre13.g577100.t1.2	1042	31.53	12.22	707.1	4.25782e+06	6	3	0	31.62	117	5503
>Cre03.g181200.t1.2	1043	31.53	7.99	567.2	6.28768e+06	9	7	1	15.08	610	12700
>Cre07.g357850.t1.2	1044	31.51	7.04	514.2	8.56712e+06	9	8	0	48.82	127	16733
>Cre09.g400367.t1.1	1045	31.5	11.47	713.1	2.60771e+06	7	6	1	21.89	370	11874
>Cre12.g544752.t1.1	1046	31.42	8.78	584.1	3.52224e+06	10	7	1	22.54	355	13173
>Cre12.g544114.t1.1	1047	31.41	7.81	536.5	6.11655e+06	9	7	2	31.28	243	3206
>Cre12.g544150.t1.2	1047
>Cre12.g556911.t1.1	1048	31.36	10.66	667.6	1.29436e+06	5	4	0	9.24	974	4918
>Cre03.g194150.t1.1	1049	31.3	11.08	742	2.7863e+06	9	7	1	31.44	404	18407
>Cre10.g426292.t1.1	1050	31.28	11.61	718.1	1.3147e+06	10	7	1	15.02	1278	13122
>Cre05.g238332.t1.1	1051	31.27	6.58	523.2	1.60318e+07	14	12	7	46.94	196	17521
>Cre10.g459600.t1.1	1052	31.21	9.31	638.5	2.05808e+06	6	6	1	9.39	1374	13799
>Cre11.g467400.t1.2	1053	31.2	9.24	628.9	1.87915e+06	7	6	1	25.25	602	8838
>Cre08.g378000.t1.2	1054	31.13	10.03	693	7.14113e+06	13	7	2	22.93	423	14807
>Cre08.g382800.t1.2	1055	31.11	7.96	526.9	3.34227e+06	7	7	0	16.33	686	3075
>Cre17.g696300.t1.1	1056	31.07	10.03	641.3	2.21026e+06	11	7	1	10.87	1214	224
>Cre06.g279400.t1.2	1057	31.05	7.82	545.2	6.35691e+06	9	6	0	16.29	571	18005
>Cre10.g428678.t1.1	1058	31.02	10.42	604.2	1.11506e+06	4	4	0	8.68	749	11776
>Cre03.g177200.t1.2	1059	31.01	9.03	586.8	5.95267e+06	10	8	0	23.62	436	8840
>Cre01.g055408.t1.1	1060	31	10.21	626.3	7.06953e+06	12	6	0	10.87	699	15961
>Cre12.g524600.t1.2	1061	30.99	8.29	566.4	4.05817e+06	10	5	0	16.91	485	13235
>Cre09.g393543.t1.1	1062	30.96	10.64	650.2	2.17756e+06	6	4	0	12.23	654	13254
>Cre10.g442000.t1.2	1063	30.93	10.03	646	3.41896e+06	10	7	0	18.03	671	7381
>Cre14.g619100.t1.2	1064	30.91	7.81	531.4	4456650	12	9	2	36.74	411	13724
>Cre10.g435300.t1.2	1065	30.89	7.71	557	2.49078e+06	9	7	0	25.7	537	2766
>Cre10.g435300.t2.1	1065
>Cre02.g079800.t1.2	1066	30.86	10.42	620.9	5.66558e+06	10	6	2	31.33	150	10238
>Cre02.g096150.t1.2	1067	30.84	10.21	632.3	1.11878e+07	14	10	4	36.24	218	17678
>Cre02.g112150.t1.2	1068	30.82	7.37	491.9	5.53272e+06	11	9	2	10.27	789	9328
>Cre05.g234850.t1.1	1069	30.77	11.22	744.3	1.90587e+06	11	11	6	14.02	2047	18968
>Cre12.g510300.t1.1	1070	30.76	10.22	642.1	1.97393e+06	8	5	0	5.73	1430	4544
>Cre10.g447300.t1.2	1071	30.7	7.9	550.4	3.11248e+06	8	6	1	16.74	472	8879
>Cre03.g164650.t1.2	1072	30.62	11.94	754.7	7.81113e+06	13	9	2	18.42	749	17022
>Cre03.g178450.t1.2	1073	30.6	7.66	509.5	8.99025e+06	11	6	0	67.68	99	1964
>Cre06.g271700.t1.1	1074	30.59	7.16	472.8	4.40665e+06	11	7	1	20.79	534	11674
>Cre16.g694208.t1.1	1075	30.57	10.21	636.9	1.83133e+06	9	7	2	7.32	2553	13037
>Cre01.g047750.t1.2	1076	30.55	7.9	553.8	2.18404e+07	22	19	8	63.19	182	5668
>Cre12.g560450.t1.1	1077	30.54	13.4	873.2	3.51162e+06	11	9	1	11.14	2396	13647
>Cre02.g117900.t1.1	1078	30.53	7.82	629.3	2.64368e+06	10	7	0	10.71	1130	8101
>Cre17.g701050.t1.2	1079	30.52	10.45	677.6	2.42385e+06	7	6	0	16.13	595	19545
>Cre12.g514450.t1.2	1080	30.5	7.97	523.2	4053903	12	9	2	18.11	657	4174
>Cre03.g180850.t1.2	1081	30.49	10.31	666.2	4.75074e+06	8	6	2	12.07	762	7962
>Cre01.g047700.t1.2	1082	30.49	6.95	484.4	5.57436e+06	15	8	2	30.77	377	12636
>Cre06.g304500.t1.2	1083	30.49	9.96	602.6	7.33473e+06	14	9	2	30.99	355	10362
>Cre01.g010700.t1.2	1084	30.46	10.03	643.8	2.3225e+06	8	4	0	27.07	314	5470
>Cre09.g393728.t1.1	1085	30.45	7.72	530.3	5.33931e+06	12	9	1	17.46	710	18941
>Cre12.g536900.t1.1	1086	30.44	9.84	623.1	1.57105e+06	6	5	0	5.77	1784	7208
>Cre16.g672750.t1.2	1087	30.41	11.22	661.4	6.56903e+06	11	6	0	25.15	338	3313
>Cre06.g250250.t1.2	1088	30.39	10.78	653.3	2.93683e+06	8	7	1	24.4	373	2635
>Cre16.g663500.t1.2	1089	30.35	10.72	651.1	6.97864e+06	10	6	0	16.32	386	11852
>Cre11.g476650.t1.1	1090	30.28	7.63	586.5	3972182	7	7	1	10.8	1120	8931
>Cre03.g154550.t1.1	1091	30.28	11.21	691.2	5225705	8	5	0	17.87	347	17905
>Cre09.g386200.t1.1	1092	30.25	12.42	715.7	1.39512e+06	5	4	1	9.14	689	6036
>gi|28269765|tpg|DAA00943.1| TPA_inf: RNA polymerase beta subunit I (chloroplast) [Chlamydomonas reinhardtii]	1093	30.24	8.1	566.6	7.01781e+06	10	8	1	15.21	822	39
>Cre10.g456000.t1.2	1094	30.24	10.08	625.1	5.42637e+06	10	7	1	49.1	279	8311
>Cre12.g556050.t1.2	1095	30.23	9.89	643	4.97655e+06	8	6	0	37.5	200	1656
>Cre12.g528700.t1.2	1096	30.19	14.77	850.1	1.86272e+06	5	3	0	23.65	296	13132
>Cre06.g278239.t1.1	1097	30.16	5.58	494	1.00115e+07	12	8	1	26.56	320	1900
>Cre06.g278239.t2.1	1097
>Cre11.g481126.t1.1	1098	30.15	8.3	619.4	7.12199e+06	13	6	0	26.51	249	9554
>Cre06.g283634.t1.1	1099	30.1	9.95	632.3	3.48502e+06	8	7	1	7.14	1989	10209
>Cre06.g283634.t2.1	1099
>Cre09.g391097.t2.1	1100	30.1	9.99	633.2	2.73875e+07	16	10	0	33.56	149	14268
>Cre09.g391097.t1.1	1100
>Cre02.g103050.t1.2	1101	30.05	7.73	549.5	1.21419e+06	6	6	0	36.88	385	10094
>Cre15.g644051.t1.1	1102	30.05	6.18	460.2	4.0897e+06	8	7	3	8.02	698	14605
>Cre06.g256250.t1.2	1103	30.04	14.35	882.2	3.09438e+06	6	3	0	37.75	196	16650
>Cre06.g261000.t1.2	1104	30.03	8.07	647.9	6.48125e+06	11	8	4	43.26	141	17008
>Cre09.g388200.t1.1	1105	29.95	7.56	490	2.22791e+07	20	12	2	40	230	5494
>Cre02.g076100.t1.1	1106	29.89	9.73	618.4	2.27075e+06	6	6	0	4.9	2488	1059
>Cre05.g232200.t1.2	1107	29.83	9.07	595.1	3.06827e+06	9	6	1	10.32	717	3867
>Cre02.g083300.t1.1	1108	29.78	11.37	701.4	297942	5	4	0	19.22	541	13621
>Cre10.g436650.t1.1	1109	29.76	8.35	572.4	3.79868e+06	7	7	0	13.77	719	7826
>Cre06.g272650.t1.2	1110	29.76	12.21	749	2.54028e+06	5	4	1	20.58	243	899
>Cre06.g286850.t1.1	1111	29.73	13.42	833.4	1.30944e+06	6	4	1	25.39	256	3199
>Cre12.g540550.t1.1	1112	29.73	11.03	663.8	3.28405e+06	6	4	0	15.71	490	17128
>Cre06.g251400.t1.2	1113	29.7	8.21	597.2	6830011	12	7	0	16.21	617	7683
>Cre16.g690767.t1.1	1114	29.68	10.53	695.6	2.59001e+06	10	6	0	23.5	400	124
>Cre03.g182450.t1.2	1115	29.61	7.37	502.5	5.01843e+06	12	8	1	27.65	340	14526
>Cre12.g510450.t1.2	1116	29.59	11.08	687.3	1.25934e+07	13	9	1	63.64	55	1137
>Cre17.g735950.t1.2	1117	29.57	7.94	574.1	5.82445e+06	14	8	0	38.41	315	9372
>Cre06.g278122.t1.1	1118	29.51	8.83	635.4	5.18613e+06	8	7	1	11.89	597	14460
>Cre02.g103400.t1.2	1119	29.5	12.61	785.8	1.33057e+06	8	7	2	10.93	1884	545
>Cre12.g517400.t1.2	1120	29.47	10.22	635	2.8474e+06	6	6	1	45.05	202	13179
>Cre03.g192350.t1.1	1121	29.43	7.81	528.8	1.51772e+07	17	8	1	19.78	455	13269
>Cre01.g034380.t1.2	1122	29.36	9.17	606.2	5.71428e+06	15	9	0	30.34	712	18111
>Cre13.g605200.t1.1	1123	29.36	10.23	616.1	2858500	10	6	1	15.45	712	7203
>Cre13.g605200.t2.1	1123
>Cre16.g681238.t1.1	1124	29.34	10.84	673.7	5.16137e+06	7	5	0	11.81	669	6743
>Cre17.g702800.t1.2	1125	29.34	13.77	822.7	852374	4	3	0	14.79	480	1955
>Cre14.g621000.t1.2	1126	29.29	8.1	548.5	9.51838e+06	15	12	1	20.72	835	8250
>Cre04.g215800.t1.1	1127	29.25	11.04	714.9	1.64494e+06	12	7	2	8.08	2365	17518
>Cre12.g552500.t1.2	1128	29.18	13.66	865.1	1.16123e+06	5	3	0	26.45	310	14343
>Cre06.g283050.t1.2	1129	29.17	9.78	700.5	4.28614e+06	6	5	0	30.26	228	8761
>Cre02.g145800.t1.2	1130	29.09	7.96	554	7.51499e+06	9	6	1	34.72	360	3745
>Cre05.g246300.t1.2	1131	29.02	12.47	760.3	1.45349e+06	7	5	0	19.71	685	3518
>Cre02.g077200.t1.2	1132	29	13.66	820.8	582570	7	6	2	40.29	273	15778
>Cre07.g334250.t1.1	1133	28.94	9.96	722.5	951083	6	6	0	26.05	741	6006
>Cre13.g566450.t1.2	1134	28.9	7.6	575	1.43263e+06	9	6	1	17.81	539	12938
>Cre03.g145947.t1.1	1135	28.89	9.84	746.5	1.07606e+06	11	5	1	19.09	634	5734
>Cre03.g156250.t1.2	1136	28.83	10.23	690.4	3.40449e+06	9	7	3	39.91	213	2827
>Cre03.g167101.t1.1	1137	28.83	10.77	653.5	1.82948e+06	9	5	1	29.09	519	1383
>Cre10.g456100.t1.2	1138	28.68	17.47	1008.6	1.89793e+06	4	2	0	23.38	201	2229
>Cre10.g443300.t1.2	1139	28.61	7.07	596.8	2.9357e+06	7	6	1	14.41	812	7129
>Cre26.g756797.t1.1	1140	28.59	8.37	577.6	3.42634e+06	11	5	0	28.86	246	19112
>Cre14.g632000.t1.1	1141	28.57	5.57	528.8	6.43887e+06	17	12	1	14.63	1442	780
>Cre09.g389250.t1.2	1142	28.56	10.07	615.6	3.50048e+06	7	6	0	20.97	453	19550
>Cre03.g155250.t1.2	1143	28.54	8.4	608.1	1.53521e+06	7	6	1	14.7	837	6730
>Cre08.g384000.t1.1	1144	28.5	8.93	639.4	2.54428e+06	9	6	1	6.37	1869	8579
>Cre17.g725350.t1.1	1145	28.48	7.73	512.3	3.38473e+06	13	8	0	19.06	593	8793
>Cre09.g387393.t1.1	1146	28.46	8.06	510.3	3.9464e+06	12	10	5	37.74	575	740
>Cre03.g191050.t1.2	1147	28.44	5.47	447.2	1.13812e+07	13	8	0	44.84	223	6371
>Cre09.g411300.t1.1	1148	28.41	8.93	606.4	1.43593e+06	8	7	1	37.67	369	1421
>Cre06.g308900.t1.2	1149	28.4	9.21	600.9	4.17004e+06	9	7	1	16.27	541	4283
>Cre07.g348250.t1.2	1150	28.4	8.43	568.9	3.50098e+06	10	6	1	15.3	575	1989
>Cre13.g587050.t1.2	1151	28.32	10.08	628	2926434	10	5	1	12.79	438	18252
>Cre05.g234651.t1.1	1152	28.24	12.35	779	1.55295e+06	7	5	0	26.08	648	4398
>Cre05.g234651.t2.1	1152
>Cre01.g027800.t1.2	1153	28.14	6.16	544.8	8.33157e+06	14	8	0	22.03	463	9983
>Cre07.g340900.t1.2	1154	28.13	9.03	588.5	6.3099e+06	11	6	0	30.41	296	14266
>Cre13.g580650.t1.2	1155	28.13	10.21	624.4	1.40123e+06	6	5	0	13.91	575	10198
>Cre11.g478128.t1.1	1156	28.08	8.39	584.1	5.14546e+06	9	6	0	12.75	761	11657
>Cre12.g554103.t1.1	1157	28.06	11.53	783.9	1.36471e+06	7	6	2	17.2	593	10487
>Cre12.g502050.t1.2	1158	28.05	8.88	593.7	919863	6	4	1	22.92	240	10337
>Cre10.g428200.t1.2	1159	28.04	8.43	576.3	3.03751e+06	7	4	0	15.45	356	4523
>Cre02.g095077.t1.1	1160	28.02	7.8	502.6	2822954	8	6	0	20.51	395	6306
>Cre02.g077800.t1.2	1161	27.99	8.08	551.6	2.86038e+06	6	4	0	6.15	813	991
>Cre09.g409801.t1.1	1162	27.99	15.45	930.9	2.17179e+06	7	6	1	15.15	924	16069
>Cre12.g549852.t1.1	1163	27.96	7.48	556.9	2101338	10	6	2	37.26	263	5646
>Cre03.g189300.t1.1	1164	27.96	13.98	891.7	1.09851e+06	6	4	2	39.81	314	4215
>Cre13.g568800.t1.2	1165	27.93	15.66	981.2	1.36715e+06	6	3	1	30.3	165	5675
>Cre09.g415950.t1.2	1166	27.91	8.05	565.3	5.23855e+06	10	8	1	46.86	207	12032
>Cre11.g467556.t1.1	1167	27.88	7.89	583.4	2866202	11	7	1	13.38	1472	3789
>Cre06.g278087.t1.1	1168	27.78	8.89	597.1	7.25313e+06	9	7	2	5.63	1438	5275
>Cre17.g737050.t1.2	1169	27.77	11.21	690	8.05501e+06	11	7	0	22.03	404	4517
>Cre01.g002050.t1.1	1170	27.72	7.75	529.3	3.791e+06	8	6	0	12.03	748	3148
>Cre13.g585100.t1.2	1171	27.7	7.8	578.4	3.4843e+06	9	6	1	14.62	554	13391
>Cre12.g508200.t1.2	1172	27.69	7.7	547.7	2.67537e+06	13	8	3	19.67	427	8518
>Cre12.g518900.t1.2	1173	27.67	10.21	606.8	4.56014e+06	10	4	0	12.66	379	17804
>Cre09.g409100.t1.2	1174	27.66	10.03	645.8	4.31909e+06	10	5	0	29.15	295	6173
>Cre03.g156050.t1.2	1175	27.66	8	554.7	2.63008e+06	6	6	0	30.48	269	10955
>Cre15.g641200.t1.2	1176	27.63	11.03	677.2	3.61138e+06	5	4	0	21.59	315	17063
>Cre04.g213905.t2.1	1177	27.6	14.66	869.9	2.40579e+06	9	8	3	28.34	621	10311
>Cre04.g213905.t1.1	1177
>Cre12.g512600.t1.2	1178	27.6	11.23	652.4	8.50861e+06	8	5	0	27.81	187	3294
>Cre12.g542950.t1.1	1179	27.59	7.17	483.2	4.85938e+06	8	8	0	20.98	467	16706
>Cre02.g147900.t2.1	1180	27.58	6.6	569.1	2.20689e+06	8	6	1	16.64	601	1017
>Cre02.g147900.t1.1	1180
>Cre02.g147900.t4.1	1180
>Cre02.g147900.t3.1	1180
>Cre02.g095200.t1.2	1181	27.57	10.08	701.3	1.21821e+06	5	4	1	8.68	818	3275
>Cre15.g643600.t1.2	1182	27.53	5.62	490.1	5266149	12	10	0	25.66	530	13554
>Cre06.g274700.t1.1	1183	27.48	9.22	603.8	1.98468e+06	6	6	1	17.86	448	6477
>Cre03.g198950.t1.2	1184	27.47	8.97	589.1	1.77503e+06	5	4	0	25.19	262	3830
>Cre06.g278126.t1.1	1185	27.46	7.62	522	1.74897e+06	8	7	1	10.37	1244	17834
>Cre13.g566000.t1.2	1186	27.45	7.88	550	5.69795e+06	13	8	0	24.65	637	11762
>Cre16.g658650.t1.1	1187	27.43	8.99	590.3	2484462	7	6	1	4.93	1663	14438
>Cre02.g092350.t1.2	1188	27.39	8.24	567.8	7.85887e+06	12	11	2	25.45	495	2402
>Cre12.g510900.t1.2	1189	27.38	10.59	695.2	2.4064e+06	6	4	0	11.77	620	9493
>Cre14.g619550.t2.1	1190	27.38	7.45	509.6	8.15292e+06	7	6	0	29.15	247	8438
>Cre14.g619550.t1.2	1190
>Cre07.g332450.t1.2	1191	27.38	6.76	468.6	1.24815e+07	13	8	1	47.62	357	16999
>Cre01.g009350.t1.2	1192	27.36	9.04	599.3	2891645	8	7	0	20.7	430	18990
>Cre01.g049500.t1.2	1193	27.35	4.94	463.1	7.96374e+06	10	7	1	59.48	153	527
>Cre09.g410600.t1.1	1194	27.33	9.69	628.4	5.05543e+06	10	8	3	35.46	361	8029
>Cre02.g147800.t1.2	1195	27.25	11.98	782.2	1.769e+06	8	6	3	32.61	555	14025
>Cre12.g484050.t1.2	1196	27.25	7.62	560.8	1.92035e+07	19	12	2	63.26	98	6238
>Cre17.g721650.t1.2	1197	27.24	10.95	660.2	632264	5	4	0	13.81	782	1197
>Cre10.g441000.t1.2	1198	27.2	7.58	622.8	1415530	7	7	2	13.04	529	10266
>Cre06.g310000.t1.2	1199	27.14	14.67	916.2	1.13714e+06	4	3	0	7.76	1069	10460
>Cre06.g270200.t1.1	1200	27.12	6.49	387.4	5.33891e+06	13	10	3	22.36	501	16208
>Cre17.g738850.t1.2	1201	27.09	10.77	690	519231	5	4	0	8.17	1052	19425
>Cre12.g557250.t2.1	1202	27.04	10.21	644.6	5.97131e+06	11	8	0	19.91	452	6199
>Cre12.g557250.t1.2	1202
>Cre07.g341600.t2.1	1203	26.95	9.19	613.8	3.14633e+06	10	7	1	42.64	258	12434
>Cre03.g144164.t1.1	1204	26.93	15.77	923.4	1.74426e+06	8	3	0	13.69	504	1618
>Cre07.g322000.t1.2	1205	26.93	11.42	707.5	5.08584e+06	10	8	2	31.16	491	14175
>Cre02.g107450.t1.2	1206	26.92	14.08	865.9	4.77202e+06	10	6	2	20.28	429	9367
>Cre05.g234652.t1.1	1207	26.9	12.04	767.1	5.52797e+06	8	6	1	17.82	432	13729
>Cre15.g637216.t1.1	1208	26.89	14.42	897.6	1.98672e+06	6	5	1	24.48	384	19386
>Cre07.g325715.t1.1	1209	26.85	15.59	904.8	1.16487e+06	7	5	1	16.76	692	17298
>Cre16.g677026.t1.1	1210	26.82	9.77	645.7	7.11051e+06	15	9	2	32.58	353	11658
>Cre02.g114250.t1.2	1211	26.79	15.61	907.5	4158506	8	3	0	20.11	358	16590
>Cre06.g306800.t1.2	1212	26.79	9.77	611.5	1.72741e+06	7	4	0	45.42	240	11115
>Cre16.g694400.t1.2	1213	26.77	7.81	515.4	2.65316e+06	7	6	0	31.1	328	5411
>Cre06.g260350.t1.2	1214	26.74	7.83	629.3	2.94181e+06	9	7	1	27	563	14490
>Cre01.g051900.t1.2	1215	26.74	7.85	551.8	3.41346e+06	6	5	0	20.99	262	11102
>Cre06.g290950.t1.2	1216	26.69	6.17	469	1.96453e+07	13	10	1	38.34	193	11922
>Cre03.g181300.t1.2	1217	26.67	6.61	546	6.87066e+06	10	9	0	17.97	512	18416
>Cre12.g511100.t1.1	1218	26.66	14.19	888.1	440403	7	3	0	17.49	463	15520
>Cre07.g326100.t2.1	1219	26.64	13.65	866.9	632263	5	3	0	19.59	439	15293
>Cre07.g326100.t1.2	1219
>Cre02.g088400.t1.2	1220	26.62	7.73	557.1	4.05708e+06	6	5	0	16.2	432	18041
>Cre08.g373100.t1.1	1221	26.62	6.7	504.3	2.70633e+06	10	6	0	16.55	586	12860
>Cre08.g378850.t1.2	1222	26.6	7.72	528.5	1.89567e+06	6	5	0	18.27	416	17048
>Cre03.g203450.t1.2	1223	26.54	8.63	573.6	2.35575e+06	7	5	4	36.58	82	1605
>Cre13.g591951.t1.1	1224	26.51	7.58	497.5	1.35663e+06	6	4	1	12.44	434	14721
>Cre10.g420750.t1.2	1225	26.49	10.07	633.8	6.16079e+06	10	5	1	33.64	110	7655
>Cre05.g245550.t1.1	1226	26.48	7.37	523.3	2.9186e+06	8	7	0	4.34	2328	4949
>Cre12.g556600.t1.2	1227	26.48	9.72	647.9	1.56219e+06	6	6	1	17.27	498	15302
>Cre17.g701700.t1.2	1228	26.45	11.03	668.6	3.77489e+06	6	4	0	13.22	401	4994
>Cre01.g054700.t1.2	1229	26.4	15.12	919	1.81314e+06	7	5	1	32.05	337	15121
>Cre06.g262050.t1.2	1230	26.4	11.66	739.1	3.41252e+06	9	6	2	27.32	388	16572
>Cre01.g014350.t1.2	1231	26.4	9.91	639.1	2.25984e+06	6	5	0	27.83	194	9525
>gi|28269741|tpg|DAA00919.1| TPA_inf: ribosomal protein L5 (chloroplast) [Chlamydomonas reinhardtii]	1232	26.39	8.12	563.7	6.1611e+06	9	7	0	37.97	187	63
>Cre06.g304350.t1.2	1233	26.32	7.6	574.7	3.36829e+06	8	5	0	47.3	148	5528
>Cre17.g746597.t1.1	1234	26.29	5.64	539.6	6.06119e+06	15	8	2	24.14	551	13746
>Cre16.g657350.t1.2	1235	26.2	5.86	437.3	5.07346e+06	8	6	2	17.79	416	2700
>Cre02.g098450.t1.2	1236	26.17	6.96	595	1.55646e+07	24	13	4	33.33	462	6394
>Cre04.g221000.t1.2	1237	26.17	6.53	631.7	2.93567e+06	14	7	2	28.94	781	2840
>Cre06.g270100.t1.1	1238	26.16	8.31	641.6	2.11706e+06	8	8	2	15.88	869	7646
>Cre14.g617826.t1.1	1239	26.15	10.2	664.1	1.10976e+06	5	4	0	18.26	219	9462
>Cre14.g619166.t1.1	1240	26.14	7.53	516.4	4180515	7	6	0	28.88	322	10408
>Cre12.g528750.t1.2	1241	26.09	12.16	702.7	5475268	9	6	1	37.35	166	8922
>Cre07.g351300.t1.2	1242	26.09	10.74	652	1.61292e+06	6	6	0	19.57	470	8652
>Cre09.g397900.t1.2	1243	26.07	7.56	549.5	4.48497e+06	8	5	0	17.86	655	8015
>Cre05.g247400.t1.2	1244	26.07	9.72	611.5	3.90089e+06	6	4	0	38.46	169	18386
>Cre01.g016300.t1.1	1245	26.04	7.56	487.2	9.78054e+06	13	8	0	27.13	328	5571
>Cre07.g342350.t1.2	1246	26.02	8.25	577.2	1431267	5	5	0	10.7	785	19249
>Cre01.g004250.t1.2	1247	26.02	13.35	819	173564	4	2	1	34.21	114	19328
>Cre03.g148950.t1.2	1248	26.01	5.9	474.4	2.99507e+06	9	7	0	26.11	360	12356
>Cre08.g358526.t1.1	1249	26	7.39	517.3	2.56484e+06	6	5	1	11.61	577	12360
>Cre06.g293950.t1.2	1250	26	7.1	531	4081039	7	6	1	14.75	488	18509
>Cre09.g416800.t1.2	1251	25.99	8.39	568.9	5.65912e+06	12	8	1	43.66	213	16955
>Cre17.g722150.t1.2	1252	25.98	8.84	589.9	4059957	8	4	1	10.9	532	4061
>Cre01.g032600.t1.1	1253	25.96	11.72	715.2	1.55755e+06	7	4	1	10.02	569	871
>Cre06.g269350.t1.2	1254	25.95	7.57	529.9	1510229	7	4	0	7.36	1060	18912
>Cre06.g269650.t1.2	1255	25.83	7.19	560.4	4.43932e+06	7	7	0	29.61	331	5474
>Cre01.g030250.t1.2	1256	25.82	8.58	682	1.47188e+06	5	4	0	24.21	347	11621
>Cre02.g106850.t1.2	1257	25.8	7.13	531.8	7.34357e+06	13	6	0	34.08	314	15481
>Cre02.g117050.t1.1	1258	25.77	5.87	438.8	6.0309e+06	11	10	1	11.31	1539	17597
>Cre06.g275050.t1.1	1259	25.77	8.76	693.8	4.32609e+06	10	9	4	42.48	379	4552
>Cre07.g325450.t1.1	1260	25.76	7.48	516.5	611481	4	4	0	13.15	631	5319
>Cre10.g447100.t1.2	1261	25.75	8.27	580.6	3630004	9	6	2	42.29	253	14606
>Cre10.g459250.t1.2	1262	25.64	7.8	514.1	10579332	11	6	0	43.52	108	2463
>Cre03.g189250.t1.2	1263	25.57	5.75	514.1	4.6329e+06	7	6	0	32.41	216	8813
>Cre15.g641000.t2.1	1264	25.56	11.66	710	1.41761e+06	7	4	1	22.2	473	18502
>Cre08.g358950.t1.1	1265	25.53	6.71	543.5	7.70632e+06	12	9	1	19.97	791	2440
>Cre08.g358950.t2.1	1265
>Cre07.g314100.t1.2	1266	25.5	10.21	613.2	4.14503e+06	8	7	0	34.62	286	15068
>Cre01.g029300.t1.2	1267	25.5	8.35	571.3	6055001	7	5	0	21.28	282	6077
>Cre16.g647602.t1.1	1268	25.47	15.61	933.6	1.34458e+06	6	4	0	5.79	1676	7494
>Cre08.g371450.t2.1	1269	25.46	6.79	499.3	4.53973e+06	8	6	1	39.13	184	15220
>Cre03.g192550.t1.1	1270	25.46	8.8	580.9	2.81575e+06	7	6	0	7.41	1350	6274
>Cre12.g554400.t1.1	1271	25.38	6.61	513	2.89834e+06	10	7	1	22.63	358	4106
>Cre07.g329000.t1.2	1272	25.36	12.59	750.4	1.02628e+06	4	3	0	20.41	147	13189
>Cre06.g252200.t1.2	1273	25.22	12.22	743.5	3.31912e+06	9	6	0	23.43	397	912
>Cre06.g289550.t1.2	1274	25.18	7.15	477.2	1.33765e+07	15	7	1	33.83	133	9390
>Cre04.g221550.t1.2	1275	25.18	8.16	642.6	3.59696e+06	16	6	2	10.05	876	4759
>Cre07.g316000.t1.2	1276	25.17	17.47	1026.1	2.7645e+06	6	3	2	52.85	123	6546
>Cre03.g155850.t1.1	1277	25.12	8	557.7	3.541e+06	8	5	0	17.56	615	14044
>Cre12.g493550.t1.2	1278	25.07	7.25	473	3.41901e+06	11	10	1	8.03	2330	10602
>Cre12.g523300.t1.2	1279	24.99	7.64	508.8	2.49622e+06	11	7	2	17.97	601	13111
>Cre16.g695100.t1.1	1280	24.95	14.42	808.6	4.68497e+06	11	5	0	18.63	483	14056
>Cre16.g685400.t1.2	1281	24.95	9.84	646.9	6.20126e+06	7	5	0	22.25	355	5485
>Cre10.g425675.t1.1	1282	24.91	10.21	617.2	1.4194e+06	5	3	0	12.86	381	5671
>Cre06.g264200.t1.2	1283	24.83	7.45	513	1.47671e+07	15	9	1	29.21	291	10812
>Cre16.g676650.t1.2	1284	24.83	9.59	613.5	1.31389e+06	9	8	3	11.3	876	7883
>Cre03.g171461.t1.1	1285	24.79	14.13	882.9	505308	3	3	0	10.37	656	18096
>Cre06.g272850.t1.2	1286	24.76	7.49	583.2	7.22859e+06	9	5	0	17.87	235	9897
>Cre16.g690500.t1.2	1287	24.7	7.89	538.5	1.01976e+06	4	4	0	30.25	162	12830
>Cre04.g215150.t1.2	1288	24.57	10.42	612.9	1.59742e+06	5	3	0	8.85	599	5438
>Cre04.g215150.t2.1	1288
>Cre10.g432900.t1.2	1289	24.52	6.64	489.9	1.23321e+07	15	10	1	23.36	411	7458
>Cre11.g467575.t2.1	1290	24.51	11.84	721.5	5.33235e+06	9	6	0	11.27	1065	12005
>Cre11.g467575.t1.1	1290
>Cre07.g339700.t1.2	1291	24.49	8.35	555.7	2.79431e+06	8	6	0	32.04	284	3699
>Cre06.g251350.t1.1	1292	24.44	12.85	837.4	1.6637e+06	14	6	2	27.52	516	6399
>Cre07.g325748.t1.1	1293	24.43	7.12	524.7	3.05441e+06	8	7	0	8.67	1441	5239
>Cre14.g628100.t1.2	1294	24.41	11.03	673.2	1.74083e+06	7	3	0	12.27	546	6144
>Cre11.g467759.t1.1	1295	24.38	10.84	841.1	1.10866e+06	6	5	3	17.91	296	7515
>Cre11.g482450.t1.2	1296	24.37	12.13	764.4	4.19169e+06	8	4	1	19.92	497	10175
>Cre03.g197000.t1.2	1297	24.37	9.97	622.5	2.44408e+06	6	5	3	7.58	330	7465
>Cre04.g222950.t1.2	1298	24.31	13.47	830.1	2.4293e+06	7	4	1	14.85	431	16408
>Cre17.g722700.t1.2	1299	24.29	15.1	910.3	537888	7	3	2	12.29	415	18622
>Cre10.g419050.t1.1	1300	24.28	7.02	505.6	1.68347e+06	6	6	1	12.7	803	12835
>Cre02.g078300.t1.1	1301	24.26	8.95	581.8	4.5733e+06	8	4	0	71.64	67	6042
>Cre09.g404650.t1.2	1302	24.24	12.03	746.2	2633770	8	8	1	18.08	946	8131
>Cre11.g476550.t1.2	1303	24.24	7.01	473.6	6.82292e+06	9	8	1	32.28	347	15672
>Cre06.g308350.t1.2	1304	24.22	8.15	536.6	782196	5	5	3	7.82	307	1819
>Cre14.g630895.t2.1	1305	24.21	8.45	658.1	3.47452e+06	11	9	1	19.93	1159	13843
>Cre14.g630895.t1.1	1305
>Cre04.g232602.t1.1	1306	24.15	10.77	691.6	871038	5	3	0	14.18	388	2095
>Cre12.g508550.t1.1	1307	24.14	8	551.9	4.46992e+06	7	4	0	11.9	605	2891
>Cre03.g188800.t1.1	1308	24.11	11.84	719.1	1.48601e+06	4	4	0	12.34	543	1225
>Cre01.g048150.t1.2	1309	24.08	10.16	644	6818461	11	6	2	27.24	290	188
>Cre06.g278260.t1.1	1310	24.03	9.59	619.4	2.47127e+06	7	6	0	19.51	692	1785
>Cre02.g095074.t1.1	1311	24.01	7.3	456.3	1.35434e+06	8	5	1	5.48	1332	15710
>Cre01.g030550.t1.2	1312	23.99	13.07	809.5	1.85979e+06	6	4	2	14.38	459	12759
>Cre14.g629300.t1.1	1313	23.97	5.62	443.3	3.85882e+06	8	6	0	7.15	1216	9142
>Cre17.g728100.t1.2	1314	23.93	7.39	503.9	4.47871e+06	10	8	3	21.38	477	2482
>Cre03.g172000.t1.2	1315	23.9	10.04	673	2.67421e+06	10	4	0	29.5	322	15591
>Cre16.g674050.t1.2	1316	23.85	10.42	621.2	2.90628e+06	7	4	0	23.24	340	18516
>Cre02.g077850.t1.2	1317	23.81	7.48	504	2.43573e+06	11	7	3	15.07	783	760
>Cre07.g318702.t1.1	1318	23.8	10.03	610.5	2.20466e+06	7	5	0	15.59	449	12317
>Cre17.g701650.t1.2	1319	23.79	7.79	529.5	6.35405e+06	10	5	0	43.7	135	7720
>Cre06.g262900.t1.2	1320	23.72	7.06	455.7	6.53882e+06	10	6	1	15.12	529	8577
>Cre16.g692901.t1.1	1321	23.71	6.73	589.6	8776723	12	8	1	21.62	518	315
>Cre12.g531100.t2.1	1322	23.71	7.3	495.3	3406996	8	6	1	28.22	241	4028
>Cre12.g531100.t1.2	1322
>Cre14.g615050.t1.2	1323	23.69	7.7	556.8	2.97434e+06	5	4	0	13.31	308	19368
>Cre03.g199150.t1.2	1324	23.66	9.23	588.5	2.17572e+06	7	3	1	15.36	293	1275
>Cre12.g515250.t1.1	1325	23.59	15.96	998.1	363045	2	2	0	4.77	1511	10043
>Cre01.g030850.t1.2	1326	23.54	6.58	557.6	8.57534e+06	8	6	1	27.17	254	13428
>Cre09.g388282.t1.1	1327	23.53	16.77	951.1	554176	4	3	0	20.51	356	6362
>Cre03.g186200.t1.2	1328	23.52	6.89	464.1	4.40207e+06	9	5	1	10.09	456	9149
>Cre10.g439600.t1.1	1329	23.51	7.88	541.6	528443	4	4	0	8.16	882	9153
>Cre10.g462300.t1.1	1330	23.48	10.59	672.5	4.57214e+06	7	6	0	11.95	887	4488
>Cre16.g679800.t1.2	1331	23.48	7.72	510.5	4.71402e+06	9	4	0	21.54	246	12947
>Cre12.g494400.t1.2	1332	23.48	15.89	987	898910	6	3	0	14.6	404	4306
>Cre06.g307850.t1.2	1333	23.45	7.44	466.2	1.38162e+06	7	7	1	10.41	1134	12861
>Cre02.g103350.t1.1	1334	23.44	8.12	616.5	3.16616e+06	8	4	0	12.75	745	3837
>Cre10.g423400.t1.1	1335	23.39	9.03	581.4	2.46109e+06	6	6	1	17.7	514	2438
>Cre17.g726150.t1.1	1336	23.34	7.66	575.9	5.19498e+06	11	7	0	15.61	743	18962
>Cre15.g639056.t1.1	1337	23.32	10.66	713.7	958672	6	4	1	6.79	1737	9589
>Cre03.g177900.t1.2	1338	23.3	7.95	579.6	1986936	6	4	0	18.79	346	1705
>Cre04.g214501.t1.1	1339	23.29	7.31	485.4	4.08668e+06	7	4	0	7.49	788	15060
>Cre05.g238200.t1.2	1340	23.25	8.11	590.9	2.74286e+06	9	5	1	35.74	333	9576
>Cre07.g353700.t1.2	1341	23.2	7.76	599.3	1.66983e+06	7	5	0	22.95	584	16600
>gi|28269743|tpg|DAA00921.1| TPA_inf: ribosomal protein S4 (chloroplast) [Chlamydomonas reinhardtii]	1342	23.13	5.73	413.5	1.34299e+07	18	9	1	36.19	257	61
>Cre06.g289850.t1.1	1343	23.13	8.63	568.3	2.15723e+06	8	5	0	14.04	769	18884
>Cre10.g450400.t1.2	1344	23.12	9.13	644.9	3007457	5	4	0	21.28	282	16587
>Cre01.g032650.t2.1	1345	23.09	9.73	611.2	5421532	9	7	0	20.94	382	16716
>Cre26.g756597.t1.1	1346	23.09	8.84	595.3	499354	3	3	0	3.8	1528	11357
>Cre14.g617400.t1.2	1347	23.08	9.35	627.5	4.7761e+06	20	10	4	24.48	241	2326
>Cre10.g424850.t1.2	1348	23.06	10.01	663.5	1.11646e+06	3	3	0	11.07	488	1592
>Cre01.g007651.t1.1	1349	23.05	7.65	499.2	4.51192e+06	7	7	0	8.81	1101	18918
>Cre03.g149650.t1.1	1350	23.04	12.34	830.5	2.53998e+06	7	4	1	11.26	613	13712
>Cre10.g444700.t1.1	1351	23.03	7.28	525.7	7.13807e+06	13	8	1	11.29	868	16124
>Cre03.g155001.t1.1	1352	23.02	7.53	513.9	2.01771e+06	9	5	0	9.19	1077	1420
>Cre09.g394843.t1.1	1353	23.01	9.21	709.4	1.98666e+06	5	4	0	12.29	708	17333
>Cre02.g092550.t1.1	1354	23	6.79	559.6	2.07304e+06	8	6	1	13.91	791	18765
>Cre12.g510050.t1.2	1355	22.99	7.25	452.8	2133423	7	7	0	15.84	404	3114
>Cre13.g563150.t1.2	1356	22.98	11.12	711.4	758238	4	3	0	28.57	371	5794
>Cre02.g141200.t1.2	1357	22.95	7.26	508	2657400	7	7	0	40.31	320	14269
>Cre01.g039350.t1.2	1358	22.91	9.96	613.4	6.13154e+06	13	10	4	24.12	655	7084
>Cre17.g741550.t1.2	1359	22.9	9.99	641.3	1.26557e+06	6	5	0	12.74	1099	11408
>Cre03.g200991.t1.1	1360	22.86	7.31	500	6.72413e+06	10	6	2	12.93	464	17732
>Cre03.g196850.t1.2	1361	22.82	10.21	627.9	1.83991e+06	5	4	0	14.5	524	16516
>Cre13.g606850.t1.2	1362	22.81	10.03	628	1.37332e+06	7	5	1	12.57	851	9369
>Cre09.g396100.t1.2	1363	22.78	9.16	580.7	2.56873e+06	5	3	1	22.86	175	2888
>Cre07.g323650.t1.2	1364	22.77	8.16	557	3.61313e+06	7	4	0	5.26	1274	15003
>Cre14.g633650.t1.1	1365	22.73	8.78	639.9	7.72547e+06	9	8	1	9.7	948	1209
>gi|28269764|tpg|DAA00942.1| TPA_inf: RNA polymerase beta subunit II (chloroplast) [Chlamydomonas reinhardtii]	1366	22.71	6.39	430.2	3.61853e+06	7	7	0	15.81	626	40
>Cre02.g081350.t1.1	1367	22.69	9.83	670.4	1.97233e+06	5	5	0	11.86	970	17380
>Cre02.g107300.t1.2	1368	22.65	8.99	580.9	2.34525e+06	7	6	1	17.48	349	1956
>Cre01.g068377.t1.1	1369	22.64	9.95	628.3	877622	5	5	2	16.47	680	8936
>Cre16.g692800.t1.1	1370	22.61	7.59	491.2	2893129	6	4	0	24.45	274	9581
>Cre07.g330100.t1.2	1371	22.61	7.58	498.1	1.32908e+06	6	4	0	7.33	737	913
>Cre02.g079300.t1.2	1372	22.55	6.96	511	3.7824e+06	10	6	1	22.94	436	4766
>Cre09.g394102.t1.1	1373	22.54	10.47	684.4	2.80605e+06	6	6	0	15.71	592	9117
>Cre12.g537671.t1.1	1374	22.51	8.24	571	1.97064e+06	8	7	1	5.25	3660	2195
>Cre13.g567600.t1.2	1375	22.51	8.43	579.7	2767915	5	5	0	40.57	175	14991
>Cre15.g639750.t1.1	1376	22.48	11.03	653.3	2.352e+06	7	5	1	13.59	758	17025
>Cre08.g385850.t1.2	1377	22.45	14.63	899.8	2.25903e+06	7	5	0	21.31	549	14058
>Cre01.g049550.t1.2	1378	22.41	10.03	645	1.63896e+06	5	4	0	14.16	572	15554
>Cre04.g214502.t1.1	1379	22.39	7.62	525.3	4.18005e+06	7	7	1	29.8	349	8257
>Cre02.g077350.t1.2	1380	22.36	9.9	607.5	2.46798e+06	8	5	1	17.28	434	11482
>Cre17.g746647.t2.1	1381	22.34	9.7	617.5	3714199	10	8	1	9.66	1398	486
>Cre17.g746647.t1.1	1381
>Cre17.g729150.t1.2	1382	22.31	7.62	573.4	5.05996e+06	10	6	1	26.28	293	11298
>Cre05.g230900.t1.1	1383	22.31	14.72	925.5	971999	4	2	1	14.2	338	18190
>Cre16.g680700.t1.2	1384	22.31	8.12	560.6	5.39649e+06	11	7	0	23.26	288	6947
>Cre06.g257950.t1.2	1385	22.3	11.35	777.7	4.94185e+06	10	6	0	21.05	437	8221
>Cre18.g750047.t1.1	1386	22.3	7.46	555.1	1.37719e+06	10	10	5	4.74	4534	14787
>Cre06.g267300.t1.2	1387	22.27	11.83	784	804750	7	4	1	15.65	524	9672
>Cre11.g468300.t1.2	1388	22.27	7.46	564	5.36956e+06	10	6	0	41.15	192	14421
>Cre17.g708350.t1.2	1389	22.27	10.22	641.5	1.1543e+06	4	4	0	20.9	354	2661
>Cre17.g710100.t1.1	1390	22.26	8.89	596.3	5.55305e+06	9	5	0	18.34	458	8483
>Cre06.g296400.t1.2	1391	22.26	7.82	523.5	4.03766e+06	10	7	2	22.38	429	4159
>Cre08.g365600.t1.2	1392	22.26	9.06	605.6	2.29506e+06	6	5	1	7.32	1175	7495
>Cre07.g339250.t1.2	1393	22.22	8.59	595.8	4.72429e+06	9	5	1	21.8	399	12383
>Cre07.g335200.t1.1	1394	22.21	7.11	516.2	2.90211e+06	13	9	2	16.25	683	18074
>gi|28269777|tpg|DAA00955.1| TPA_inf: CF0 ATP synthase subunit I (chloroplast) [Chlamydomonas reinhardtii]	1395	22.19	7.12	458.6	10879543	11	6	0	42.29	175	28
>Cre02.g086500.t1.2	1396	22.16	6.86	514.5	2.55286e+06	5	4	0	28.07	285	19078
>Cre09.g406983.t1.1	1397	22.11	10.03	621.6	2896377	7	5	1	22.66	278	13210
>Cre08.g375084.t1.1	1398	22.05	11.97	779.3	885185	5	3	0	8.67	761	6878
>Cre08.g375084.t2.1	1398
>Cre10.g452200.t1.1	1399	22	7.62	572.3	2.09525e+06	9	7	0	5.56	2556	5812
>Cre06.g308100.t1.2	1400	21.99	13.97	851.1	1.0489e+06	4	3	0	23.51	370	10108
>Cre02.g093450.t1.2	1401	21.97	6.68	541.6	1.71048e+06	5	5	1	23.24	370	17394
>Cre07.g314150.t1.2	1402	21.96	8.47	587.4	6.26022e+06	10	6	0	14.95	582	10873
>Cre02.g099650.t1.2	1403	21.95	15.47	904.5	677658	6	3	1	16.18	346	5041
>Cre10.g435800.t1.2	1404	21.94	7.88	515.7	6.00469e+06	10	7	1	24.94	401	19064
>Cre17.g742300.t1.1	1405	21.93	8.89	596.4	2.04271e+06	5	5	0	31.05	219	10615
>Cre03.g191150.t1.2	1406	21.86	9.05	568.3	2729646	8	5	1	20.27	523	15335
>Cre04.g227350.t1.1	1407	21.84	6.04	549.6	2.09143e+06	10	6	2	12.61	769	5745
>Cre10.g440900.t1.2	1408	21.81	7.83	536.1	461287	3	3	0	17.7	339	12919
>Cre12.g503650.t1.2	1409	21.79	9.42	590.5	2.69345e+06	7	4	0	17.53	308	13175
>Cre07.g326050.t1.1	1410	21.78	6.54	578.6	1.54311e+06	6	6	0	6.1	2034	3247
>Cre07.g324050.t1.2	1411	21.73	4.96	394.5	8.81316e+06	11	9	0	14.27	736	12240
>Cre10.g439850.t1.2	1412	21.7	6.16	482.1	4986487	9	8	2	16.28	639	17021
>Cre05.g238322.t1.1	1413	21.68	9.9	722.6	2.64271e+06	8	6	1	23.43	414	7168
>Cre10.g423800.t1.1	1414	21.66	7.16	510.8	2.01322e+06	5	5	0	10.78	1076	11128
>Cre05.g240650.t1.2	1415	21.62	7.62	520.3	3726600	8	4	0	10.72	774	13698
>Cre02.g076300.t1.1	1416	21.58	6.89	551.1	2.16983e+06	7	5	1	19.19	344	4074
>Cre09.g396500.t1.1	1417	21.58	6.66	542.3	3.85615e+06	7	4	0	26.3	289	1473
>Cre12.g508750.t1.2	1418	21.56	9.14	593.1	2.113e+06	4	4	1	15.85	246	15902
>Cre03.g158150.t1.1	1419	21.55	9.07	670.6	1.1026e+06	7	5	2	9.85	1066	148
>Cre15.g637282.t1.1	1420	21.55	8.1	581.6	1.27576e+06	6	6	2	30.5	377	5427
>Cre12.g535350.t1.2	1421	21.49	14.24	856.3	179900	3	2	0	6.28	1243	18251
>Cre07.g328900.t1.2	1422	21.48	7.06	500.6	3.42484e+06	6	6	0	16.32	484	4056
>Cre06.g265800.t1.2	1423	21.47	7.2	485.6	5.39327e+06	8	5	0	22.56	195	18588
>Cre11.g482700.t1.2	1424	21.45	7.43	561.9	1173079	6	5	0	16.97	542	13533
>Cre07.g317300.t1.1	1425	21.38	13.29	891.6	925384	4	4	1	12.73	770	18233
>Cre12.g544700.t1.1	1426	21.35	6.04	571.7	4.00057e+06	8	8	1	15.41	824	661
>Cre06.g281050.t1.2	1427	21.33	9.47	633	3.43273e+06	8	4	0	14.39	410	2410
>Cre02.g076900.t1.1	1428	21.33	7.26	535.2	4.05718e+06	9	7	1	11	1027	8044
>Cre17.g744897.t1.1	1429	21.25	7	417.4	4562021	8	5	1	15.89	453	17735
>Cre12.g539750.t1.2	1430	21.24	8	553.2	3.69254e+06	8	6	0	18.88	482	17914
>Cre14.g625750.t1.2	1431	21.23	10.21	634.4	2.69335e+06	4	3	0	12.65	332	7173
>Cre14.g625750.t2.1	1431
>Cre10.g453100.t1.2	1432	21.18	7.9	548.2	1115585	5	5	0	11.35	740	3422
>Cre10.g453100.t2.1	1432
>Cre03.g178600.t1.1	1433	21.15	8.16	571.3	1.74502e+06	5	4	0	8.58	676	17922
>Cre13.g585301.t1.1	1434	21.08	11.82	763.5	1.04952e+06	4	3	1	12.93	549	10884
>Cre10.g436500.t1.2	1435	21.04	7.42	500.2	2.16402e+06	7	7	4	18.33	311	18094
>Cre01.g028200.t1.1	1436	21.02	8.31	591.9	2.8384e+06	9	6	2	10.4	750	2038
>Cre16.g651923.t1.2	1437	21.01	8.08	541.3	1.75484e+06	6	4	1	12.7	614	12438
>Cre07.g312050.t1.1	1438	21	7.09	549	2.82091e+06	8	7	2	15.06	631	409
>Cre05.g234637.t1.1	1439	20.97	6.55	555.6	1.01686e+07	12	9	3	58.46	130	6005
>Cre06.g260950.t1.2	1440	20.92	9.2	636	1.3681e+06	5	4	0	10.68	590	6297
>Cre12.g490000.t1.2	1441	20.89	7.89	539.1	2.49516e+06	7	6	1	21.62	333	9763
>Cre13.g586300.t1.2	1442	20.87	10.91	660	3.57353e+06	5	3	0	46.3	108	2784
>Cre17.g715250.t1.2	1443	20.87	9.89	645.7	1.00931e+06	3	3	1	10.96	228	1215
>Cre14.g629550.t1.2	1444	20.82	7.1	556	2367435	8	5	2	17.01	388	8977
>Cre09.g389245.t1.1	1445	20.81	14.59	853.7	358501	3	3	0	4.33	1432	18330
>Cre12.g553550.t1.2	1446	20.77	15.42	936.4	1020535	6	5	3	15.35	671	12936
>Cre12.g489700.t1.2	1447	20.72	8	553.3	706269	5	5	2	14.29	364	6287
>Cre13.g588100.t1.2	1448	20.71	7.69	594.6	2.04293e+06	7	4	1	31.79	280	1372
>Cre04.g213985.t1.1	1449	20.69	6.08	488.8	2.16011e+06	6	4	0	25.11	227	14069
>Cre12.g543350.t2.1	1450	20.69	7.11	496.3	6362784	9	4	0	13.26	377	1072
>Cre12.g543350.t3.1	1450
>Cre12.g543350.t1.1	1450
>Cre12.g532050.t1.2	1451	20.67	8.28	568.6	678680	4	3	0	5.71	929	15340
>Cre48.g761147.t1.1	1452	20.66	7.79	560.8	2.02333e+06	7	3	0	51.14	131	11407
>Cre10.g458450.t1.1	1453	20.63	8.89	542	531085	3	3	1	25.93	162	4063
>Cre06.g288500.t1.2	1454	20.6	7.6	503.8	1.28751e+06	5	4	1	14.4	368	14219
>Cre12.g553250.t1.2	1455	20.55	8.43	579.5	3.17232e+06	6	6	0	19.34	512	3947
>Cre03.g198850.t1.2	1456	20.54	12.46	771.4	1.90988e+06	7	4	0	31.85	248	17474
>Cre07.g352550.t1.2	1457	20.51	6.81	489.6	4104427	7	5	0	31.97	147	18675
>Cre09.g392655.t1.1	1458	20.5	7.82	550.8	3.28252e+06	10	7	0	5.52	2172	16878
>Cre12.g520200.t1.1	1459	20.48	9.57	610.2	6.58942e+06	12	8	2	26.22	370	14780
>Cre02.g087700.t1.2	1460	20.47	6.22	549.1	2.73427e+06	7	4	0	19.57	327	17581
>Cre12.g492950.t1.2	1461	20.38	17.77	1028.9	763010	4	3	2	7.97	878	12361
>Cre06.g257450.t1.2	1462	20.38	9.95	627.8	6.63289e+06	7	5	4	10.23	176	9440
>Cre03.g171050.t1.1	1463	20.36	10.21	634.8	3.00254e+06	5	4	0	11.61	508	805
>Cre01.g049950.t1.1	1464	20.35	7.18	487.1	2.36615e+06	6	5	0	6.89	1117	12541
>Cre03.g169150.t1.2	1465	20.33	11.45	770.9	5.85069e+06	9	5	1	9.49	811	10822
>Cre03.g169150.t2.1	1465
>Cre16.g648350.t1.1	1466	20.31	11.31	748.3	889260	4	2	0	5.79	846	18204
>Cre08.g364700.t2.1	1467	20.3	7.35	452.1	8.4971e+06	14	6	1	22.44	352	14551
>Cre08.g364700.t1.2	1467
>gi|28269770|tpg|DAA00948.1| TPA_inf: RNA polymerase beta' subunit (chloroplast) [Chlamydomonas reinhardtii]	1468	20.29	7.8	512.2	2.01823e+06	8	7	1	3.72	3120	34
>Cre04.g220200.t2.1	1469	20.29	10.71	654.1	1.56602e+06	4	3	0	4.98	1064	162
>Cre04.g220200.t1.2	1469
>Cre04.g220200.t3.1	1469
>Cre14.g625802.t1.1	1470	20.27	6.66	510.6	1.65554e+06	6	5	1	8.94	917	18574
>Cre17.g734250.t1.1	1471	20.26	7.82	512.7	2.73775e+06	8	5	0	5.93	1502	19596
>Cre09.g414200.t1.2	1472	20.24	10.02	673.6	6.76302e+06	10	5	1	16.25	320	5333
>Cre03.g190850.t1.2	1473	20.17	9.03	591.9	1.64614e+06	6	3	1	23.4	282	5704
>Cre09.g407110.t1.1	1474	20.17	10.84	600.8	199676	3	2	1	1.69	945	13103
>Cre01.g050550.t1.2	1475	20.16	7.31	544.6	2.88444e+06	6	4	0	45.83	96	16246
>Cre06.g251000.t1.2	1476	20.16	9.23	582.7	3.26819e+06	6	5	1	11.99	317	16593
>Cre12.g500400.t1.2	1477	20.13	9.08	590.9	1.49773e+06	8	5	0	9.99	881	2473
>Cre02.g079700.t1.2	1478	20.13	7.36	556.2	1.34369e+06	4	4	0	19.62	372	9678
>Cre03.g172600.t1.2	1479	20.1	10.03	615.6	2996535	5	4	0	11.92	562	809
>Cre04.g217929.t1.1	1480	20.08	5.78	441.9	5.38013e+06	9	6	1	16.86	605	10208
>Cre12.g496750.t1.2	1481	20.06	5.72	528.6	2.35934e+06	7	5	1	25.54	231	14884
>Cre16.g668350.t1.2	1482	20.05	6.26	475.7	1.55706e+06	5	5	1	23.72	371	14978
>Cre09.g411200.t1.2	1483	20.05	6.19	546.7	2.88748e+06	6	4	1	24.51	306	12045
>Cre12.g504950.t1.2	1484	20.01	11.03	666.6	2535463	5	4	0	19.66	295	9901
>Cre15.g637761.t2.1	1485	19.98	8.16	574.7	2.61024e+06	7	6	1	12.34	770	2239
>Cre01.g032700.t1.2	1486	19.97	11.61	706	839976	3	3	1	12.86	381	4634
>Cre06.g300900.t1.1	1487	19.95	10.17	601.9	775548	3	3	0	8.49	601	1935
>Cre03.g207825.t2.1	1488	19.95	5.92	497.7	4.51279e+06	12	6	1	9.04	509	3321
>Cre03.g207825.t1.1	1488
>Cre03.g207825.t3.1	1488
>Cre17.g696850.t1.2	1489	19.93	7.57	538.5	386054	7	4	1	31.08	222	573
>Cre12.g547300.t1.1	1490	19.93	9.16	617.7	1.09662e+06	3	3	0	9.77	727	1987
>Cre16.g673617.t1.1	1491	19.91	8.09	559.2	1.62716e+06	7	4	1	11.63	361	3671
>gi|28269792|tpg|DAA00970.1| TPA_inf: chloroplast RNA polymerase beta' chain (chloroplast) [Chlamydomonas reinhardtii]	1492	19.89	7.31	538.9	2.07496e+06	5	5	1	13.43	603	14
>Cre16.g677950.t1.1	1493	19.89	9.96	611.2	3.52335e+06	7	6	0	10.87	690	18343
>Cre02.g146000.t1.2	1494	19.88	7.35	503.9	1.69258e+06	9	8	3	20.23	870	10688
>Cre02.g093300.t1.1	1495	19.85	11.83	760	1.07798e+06	4	4	0	12.99	762	19382
>Cre02.g107400.t3.1	1496	19.85	6.21	489.4	4840687	8	7	1	8.56	1296	13678
>Cre02.g107400.t2.1	1496
>Cre02.g107400.t1.1	1496
>Cre02.g116500.t1.1	1497	19.84	5.76	503.7	1.48633e+06	6	5	0	16.11	509	11056
>Cre01.g063267.t1.1	1498	19.84	9.31	652.5	812576	6	4	1	24.63	540	3267
>Cre09.g406200.t1.2	1499	19.83	8.34	545.8	4.35046e+06	10	6	2	19.25	561	16575
>Cre10.g454100.t1.2	1500	19.8	7.12	441.4	4.62674e+06	7	5	1	17.98	356	11859
>Cre08.g377200.t1.1	1501	19.74	10.07	622.9	1.91593e+06	8	7	1	6.62	2130	17159
>Cre17.g712300.t1.1	1502	19.74	7.01	457.9	2.62633e+06	5	4	0	6.43	995	14389
>Cre01.g018800.t1.2	1503	19.73	6.95	493.3	3.33461e+06	6	4	2	7.94	340	6732
>Cre07.g334100.t1.1	1504	19.69	7.95	535.8	2.14232e+06	6	3	0	3.19	1506	18363
>Cre12.g505650.t1.2	1505	19.68	6.2	592.4	933304	4	4	2	11.96	694	16762
>Cre01.g023150.t1.2	1506	19.67	7.01	468.9	1.50782e+06	6	5	1	10.25	751	1572
>Cre12.g551250.t1.2	1507	19.64	5.82	474.8	1.05919e+06	7	6	1	13.93	1271	18196
>Cre05.g244800.t1.2	1508	19.63	9.58	718.6	2.29974e+06	9	5	0	18.07	642	4616
>Cre06.g259800.t1.2	1509	19.61	11.07	681.1	501923	3	3	0	3.56	928	16368
>Cre12.g499800.t1.2	1510	19.49	7.85	554.8	3599123	8	4	1	51.58	95	11939
>Cre15.g638304.t1.1	1511	19.48	9.42	582.3	1.83912e+06	5	3	0	5.24	1011	14792
>Cre16.g649350.t1.1	1512	19.47	7.62	528.9	1.93405e+06	6	4	1	17.59	381	3711
>Cre13.g587100.t1.2	1513	19.45	10.23	618.4	933405	3	3	0	7.91	556	3248
>Cre03.g202113.t1.1	1514	19.45	11.35	706.9	3.92719e+06	6	5	0	26.08	372	5257
>Cre11.g467576.t3.1	1515	19.44	9.61	661.8	1615833	8	6	3	33.23	310	1965
>Cre11.g467576.t2.1	1515
>Cre11.g467576.t1.1	1515
>Cre01.g050950.t1.2	1516	19.43	6.18	493.7	6.46766e+06	14	7	1	17.26	504	17648
>Cre17.g721300.t1.2	1517	19.41	5.12	443.6	5.06241e+06	12	7	1	39.02	123	19179
>Cre08.g365400.t1.2	1518	19.37	6.86	578	1.51894e+06	4	3	0	27.94	136	17097
>Cre04.g215950.t1.1	1519	19.36	8.41	591.8	1.00857e+06	4	3	0	11.31	619	8954
>Cre02.g114850.t1.2	1520	19.35	5.98	533.7	2.58047e+06	8	7	1	17.64	958	6803
>Cre03.g159950.t1.1	1521	19.33	7.71	520	2.58029e+06	5	4	0	8.21	792	1254
>Cre12.g520650.t1.2	1522	19.32	7.38	482.8	3.15964e+06	6	4	0	12.86	451	6388
>Cre06.g278221.t1.1	1523	19.28	7.26	597.8	1891565	7	4	0	9.32	912	17383
>Cre02.g096100.t1.2	1524	19.27	11.96	771.7	1.18144e+06	5	4	2	19.66	468	9826
>Cre12.g485900.t1.2	1525	19.26	8.23	592.7	1.26243e+06	5	4	0	17.89	380	9384
>Cre10.g423650.t1.2	1526	19.24	6.6	466.9	1.64017e+06	5	4	0	30.11	176	10056
>Cre13.g589167.t1.2	1527	19.22	6.58	579	1.59832e+06	6	5	1	7.98	1303	7586
>Cre04.g214503.t1.1	1528	19.22	8.61	683.2	1.01467e+06	4	4	3	22.86	140	7315
>Cre04.g214503.t2.1	1528
>Cre09.g392867.t1.1	1529	19.17	8.99	580.2	3.87563e+06	10	8	4	4.85	4389	18395
>Cre06.g308500.t1.2	1530	19.15	8.1	575.1	2.10887e+06	12	7	5	8.89	461	5499
>Cre09.g401330.t1.1	1531	19.15	8.41	657.8	683000	4	3	0	40.33	243	2549
>Cre13.g604150.t1.2	1532	19.11	7.88	514.5	1.46011e+06	6	5	2	5.69	966	16960
>Cre05.g248500.t1.2	1533	19.11	12.77	756.9	1.85493e+06	5	3	0	38	150	18443
>Cre07.g330300.t1.2	1534	19.02	9.96	627.4	1.48275e+06	4	4	2	20.26	454	521
>Cre12.g548900.t1.1	1535	19.02	6.1	511.9	3.20193e+06	8	5	1	17.51	531	10091
>Cre10.g449550.t1.2	1536	19.02	8.08	557	4.2964e+06	7	5	1	52.17	161	2668
>Cre13.g592450.t1.2	1537	19	7.24	523.7	1.9154e+06	8	5	2	19.44	288	18376
>Cre07.g318350.t1.2	1538	18.97	7.83	574.4	1.41172e+06	5	5	1	6.82	645	12333
>Cre03.g172850.t1.2	1539	18.96	6.98	551.7	1.30001e+06	7	4	1	18.94	396	1339
>Cre13.g566700.t1.1	1540	18.96	7.99	588.2	1445456	9	7	3	49.11	224	10026
>Cre16.g675400.t1.1	1541	18.95	7.04	559.8	1.32708e+06	8	5	1	9.62	884	954
>Cre10.g461000.t1.2	1542	18.91	12.59	783.5	877928	5	5	2	2.87	3723	318
>Cre14.g623900.t1.1	1543	18.87	7.31	483.4	1.69083e+06	7	4	0	13.18	713	11462
>Cre13.g562850.t1.2	1544	18.87	7.15	516.9	4.13191e+06	9	6	2	26.32	266	6368
>Cre12.g509050.t1.1	1545	18.86	12.47	780.5	829360	3	2	0	18.81	218	1489
>Cre10.g422600.t1.1	1546	18.86	6.56	538.2	1.53532e+07	16	9	0	21.07	484	2625
>Cre04.g218300.t1.2	1547	18.85	7.5	532.8	1.31046e+06	6	4	0	6.98	1174	18845
>Cre07.g319500.t1.1	1548	18.83	9.57	620.8	3.50348e+06	6	4	0	7.73	776	13896
>Cre16.g668150.t1.2	1549	18.8	12.42	753.5	2.25382e+06	7	6	1	17.51	634	2390
>Cre07.g352251.t1.1	1550	18.79	7.73	540.5	1.74009e+06	6	6	0	8.43	1577	10522
>Cre02.g084600.t1.2	1551	18.78	7.55	484.4	1.01016e+06	7	6	3	19.88	327	1321
>Cre02.g108100.t1.1	1552	18.78	7.38	473.5	1406354	6	6	1	16.15	1009	16603
>Cre06.g293700.t1.2	1553	18.74	7.26	539.5	1813919	4	3	0	22.4	192	15079
>Cre01.g055400.t1.2	1554	18.72	6.63	485.8	3.82367e+06	8	5	1	20	360	15141
>Cre13.g585900.t1.2	1555	18.72	8.81	660.2	1.25302e+06	7	5	1	20.03	649	6712
>Cre09.g396650.t1.2	1556	18.72	7.2	541.4	1.29813e+06	5	5	2	12.25	792	10598
>Cre10.g451950.t1.2	1557	18.7	9.7	616.6	1.53622e+06	3	3	0	11.32	521	4639
>Cre01.g020350.t1.2	1558	18.7	6.94	503.5	4.37314e+06	5	5	0	32.02	203	10384
>Cre03.g188550.t1.1	1559	18.68	7.76	600.7	1.59378e+06	6	6	1	11.17	913	6835
>Cre02.g088700.t1.2	1560	18.64	6.39	525.6	1.41177e+06	6	5	3	19.62	474	18848
>Cre03.g145747.t1.1	1561	18.64	8.17	571.6	5052789	7	5	0	18.98	411	15394
>Cre06.g308950.t1.2	1562	18.62	9.25	629	2460259	5	3	0	25.36	209	5737
>Cre08.g363874.t2.1	1563	18.58	11.86	720	640280	3	3	1	4.32	1318	3210
>Cre08.g363874.t1.1	1563
>Cre04.g229494.t1.1	1564	18.55	8.01	593.3	3.36621e+06	8	5	2	8.94	805	9588
>gi|28269759|tpg|DAA00937.1| TPA_inf: ribosomal protein S18 (chloroplast) [Chlamydomonas reinhardtii]	1565	18.53	11.01	690.1	3.18353e+06	5	5	0	34.31	137	45
>Cre03.g180300.t1.2	1566	18.53	10.42	622.9	1.06391e+06	5	4	1	13.41	716	2406
>Cre02.g118900.t1.2	1567	18.52	8.43	577.4	4.45049e+06	7	7	1	27.83	327	8140
>Cre16.g677205.t3.1	1568	18.51	7.72	506.8	1.30697e+06	4	4	0	2.36	2287	3920
>Cre16.g677205.t1.1	1568
>Cre16.g677205.t2.1	1568
>Cre09.g393136.t1.1	1569	18.51	6.31	501.1	6.4654e+06	8	7	0	12.72	731	14840
>Cre06.g282000.t1.1	1570	18.49	8.76	599.7	2614942	6	6	0	9.64	1255	3855
>Cre06.g282000.t2.1	1570
>Cre13.g563850.t1.1	1571	18.47	7.51	550.7	469414	4	3	0	10.36	666	15657
>Cre03.g162150.t1.1	1572	18.47	5.23	536.2	2.22338e+06	10	8	2	5.93	2041	18764
>Cre12.g484200.t1.2	1573	18.39	13.49	800.1	2.89544e+06	5	4	0	22.32	345	11278
>Cre14.g621100.t1.1	1574	18.37	11.46	731.1	290097	3	2	0	6.35	1055	9833
>Cre12.g522600.t1.2	1575	18.35	8.32	577.4	7.07309e+06	5	4	0	39.29	112	18117
>Cre03.g148000.t1.2	1576	18.32	10.2	704.6	542701	4	2	0	13.16	471	4613
>Cre04.g217933.t1.1	1577	18.29	9.75	671.6	1.40541e+06	6	4	1	18.77	357	15226
>Cre17.g696350.t1.2	1578	18.19	10.16	616.6	2.63611e+06	5	4	1	22.41	348	13319
>Cre01.g013300.t1.1	1579	18.18	12.46	796.1	779657	3	2	0	5.95	739	7089
>Cre17.g726650.t1.2	1580	18.15	7.66	587.7	1.14682e+06	4	4	1	32.14	196	17806
>Cre10.g455000.t2.1	1581	18.13	8.43	572.5	3.40688e+06	7	3	0	9.03	565	3712
>Cre10.g455000.t1.2	1581
>Cre08.g367300.t1.1	1582	18.12	5.96	482.9	3.12606e+06	8	6	1	10.87	837	19519
>Cre02.g086600.t1.2	1583	18.11	7.18	469.5	4.17818e+06	9	8	2	29.18	490	5577
>Cre02.g083065.t1.2	1584	18.11	7.7	533.8	1.67252e+06	5	5	0	13.49	571	6136
>Cre17.g743847.t1.1	1585	18.1	9.97	666.4	972886	6	4	0	17.32	560	506
>Cre12.g555250.t1.2	1586	18.09	6.58	475.3	1.20409e+06	5	4	0	39.13	138	10092
>Cre06.g252450.t1.1	1587	18.09	7.26	461.5	1755193	4	3	0	11.59	345	2295
>Cre12.g511850.t1.2	1588	18.07	8.63	575.3	6.06057e+06	11	9	3	18.9	492	14308
>Cre13.g567100.t1.1	1589	17.94	8.24	576.8	2.43966e+06	5	4	0	11.13	638	2228
>Cre12.g544112.t1.1	1590	17.9	9.77	641.7	1.08414e+06	6	6	3	14.78	927	14311
>Cre12.g494850.t1.2	1591	17.9	4.87	415.3	3.19299e+06	5	5	0	27.65	264	15713
>Cre01.g005150.t1.1	1592	17.88	10.77	669.2	2.50043e+06	3	2	0	6.7	448	2420
>Cre12.g539000.t1.2	1593	17.87	7.89	521.4	4.81116e+06	15	8	1	27.09	443	16003
>Cre16.g679600.t1.2	1594	17.81	6.93	528.7	1.73488e+06	9	5	2	38.64	295	15452
>Cre13.g574650.t1.1	1595	17.75	7.68	533.6	964887	5	5	0	12.24	784	5975
>Cre07.g313143.t1.1	1596	17.72	7.02	491.2	445164	3	3	0	7.08	833	17860
>Cre09.g386731.t1.1	1597	17.65	8.74	616.9	4.49142e+06	9	6	0	11.45	891	17836
>Cre03.g211745.t1.1	1598	17.61	7.06	429.2	1.85647e+06	4	3	0	10.35	599	15380
>Cre05.g233305.t1.1	1599	17.55	9.14	595.8	3.24024e+06	4	4	1	13.33	390	11724
>Cre05.g233305.t2.1	1599
>Cre06.g304300.t1.2	1600	17.54	5.66	468.6	3.30584e+06	4	4	2	17.25	255	14977
>Cre12.g496200.t1.2	1601	17.54	7.83	538.5	1.42695e+06	8	6	2	13.75	1200	16211
>Cre03.g164600.t1.2	1602	17.52	6.98	479.5	2.85814e+06	9	7	0	8.88	1081	15528
>Cre13.g567800.t1.2	1603	17.48	7.42	474.5	3.52612e+06	8	6	1	15.54	502	15371
>Cre01.g043000.t1.1	1604	17.43	7.01	569.9	4.49524e+06	8	7	2	21.06	793	14167
>Cre17.g739550.t1.1	1605	17.43	12.29	774.4	2.34374e+06	8	5	2	23.99	371	16551
>Cre09.g398650.t1.2	1606	17.42	7.36	596.1	1.35183e+06	4	3	0	6.02	797	5902
>Cre10.g438200.t1.2	1607	17.41	10.08	630.8	839721	2	2	0	2.24	1073	18104
>Cre03.g212753.t1.1	1608	17.4	16.42	964.5	161116	3	2	1	15.53	438	3902
>Cre01.g016570.t1.1	1609	17.38	8.07	543.5	1.10462e+06	6	5	0	9.71	1524	9136
>Cre02.g095071.t1.1	1610	17.37	15.47	950.5	1.17438e+06	6	3	1	9.63	945	6154
>Cre09.g387949.t1.1	1611	17.35	10.03	607.2	609349	2	2	0	8.66	439	11816
>Cre11.g474900.t1.2	1612	17.35	6.95	493.5	989193	4	3	0	27.72	184	11087
>Cre01.g028250.t1.2	1613	17.34	9.28	656.6	2034286	4	4	1	23.37	338	6543
>Cre09.g400950.t1.2	1614	17.34	17.31	1009.9	3.34351e+06	4	2	0	6.94	648	4605
>Cre10.g429350.t1.2	1615	17.31	11.29	733.4	777754	2	2	0	5.95	773	165
>Cre01.g004950.t1.1	1616	17.31	8.28	560.5	1.30984e+06	4	4	0	19.65	229	2931
>Cre13.g575750.t1.2	1617	17.27	6.41	505	1.74688e+06	6	5	2	24.6	439	18150
>Cre12.g519900.t1.2	1618	17.27	10.16	607.2	648041	2	2	0	4.61	803	3628
>Cre13.g582800.t1.2	1619	17.2	10.03	626	713086	3	2	0	5.6	625	18114
>Cre12.g549450.t1.2	1620	17.2	8.89	585.9	1.74293e+06	4	3	2	21.53	209	8537
>Cre17.g744547.t1.1	1621	17.2	8.86	591.7	1.18875e+06	5	4	1	23.71	194	4702
>Cre06.g278500.t1.1	1622	17.18	6.62	505.1	648861	3	3	0	9.74	431	16145
>Cre01.g050100.t1.2	1623	17.17	7.16	511.4	1.2472e+06	3	3	0	11.21	473	15418
>Cre01.g031050.t1.2	1624	17.14	8.86	581.6	3.98594e+06	10	7	1	9.68	1188	10564
>Cre01.g002350.t1.1	1625	17.07	5.77	494.6	1.7543e+06	6	5	0	12.92	596	3980
>Cre03.g207700.t1.1	1626	17.07	5.22	470.4	4.74969e+06	8	5	0	16.67	360	9009
>Cre09.g407016.t1.1	1627	17.04	7.47	491.8	3.86161e+06	4	3	0	28.89	135	6141
>Cre06.g298850.t1.2	1628	17.01	7.06	561	1.50452e+06	5	4	0	8	1300	7769
>Cre12.g540450.t1.2	1629	16.95	10.16	646.4	740590	3	3	0	7.95	365	646
>Cre10.g452600.t1.2	1630	16.94	9.97	603.9	559318	3	3	0	7.26	744	653
>Cre07.g327079.t1.2	1631	16.94	9.08	598.9	1.32146e+06	5	2	0	8.1	358	17034
>gi|28269762|tpg|DAA00940.1| TPA_inf: ribosomal protein S9 (chloroplast) [Chlamydomonas reinhardtii]	1632	16.92	6.43	481.9	4.84631e+06	8	5	1	42.93	191	42
>Cre17.g698450.t1.2	1633	16.87	7.92	562.1	2.61448e+06	11	3	0	14.09	369	14328
>Cre02.g142206.t1.1	1634	16.86	5.96	502.2	1.48564e+06	5	4	0	19.87	302	17234
>Cre07.g320900.t1.2	1635	16.83	11.21	657.5	1.66968e+06	4	4	0	13.05	475	3277
>Cre04.g218500.t1.2	1636	16.81	12.31	799.4	722664	3	2	0	9.42	499	19503
>Cre03.g164000.t1.2	1637	16.79	7.07	500	4.4264e+06	6	4	0	26.18	233	19224
>Cre06.g275900.t1.2	1638	16.75	8.05	576	2.52325e+06	5	5	0	17.24	232	6177
>Cre16.g682725.t1.1	1639	16.75	10.21	686.5	1.1899e+06	2	2	0	17.97	217	1023
>Cre12.g550400.t1.2	1640	16.72	9.14	623.2	3721748	10	7	2	48.6	107	16940
>Cre02.g141500.t1.2	1641	16.7	9.51	617.5	432372	4	2	1	19.15	94	12905
>Cre12.g531450.t1.2	1642	16.69	9.84	605.1	1.30593e+06	5	4	1	12.22	409	5530
>Cre17.g710800.t1.2	1643	16.69	16.77	971.8	356862	2	1	0	6.37	487	3724
>Cre17.g710800.t2.1	1643
>Cre07.g344350.t1.2	1644	16.69	7.9	555.6	1.0846e+06	3	3	0	17.41	293	15605
>Cre13.g587000.t1.2	1645	16.68	8.15	535.7	4.58039e+06	6	5	1	18.59	608	4854
>Cre09.g389089.t1.2	1646	16.66	7.51	549.9	570258	4	3	0	20.97	329	12238
>Cre16.g685900.t1.2	1647	16.65	11.03	651.4	687989	5	3	0	9.12	658	15550
>Cre16.g650700.t1.1	1648	16.65	6.61	512.1	876169	3	3	0	8.04	883	1762
>Cre16.g683500.t1.2	1649	16.65	6.19	512	2.56323e+06	6	5	1	15.75	546	6814
>Cre10.g424400.t1.2	1650	16.61	5.18	412	7.34193e+06	9	5	1	15.93	270	1751
>Cre09.g399178.t1.1	1651	16.6	10.52	701.6	1.70955e+06	5	4	0	23.06	373	11988
>Cre06.g251650.t1.1	1652	16.6	5.76	501.9	2358145	6	4	1	7.21	804	7211
>Cre09.g390604.t1.1	1653	16.57	6.15	566.6	1.68672e+06	6	4	1	24.8	246	16018
>Cre07.g328200.t1.2	1654	16.52	5.67	434.1	6.01454e+06	10	5	0	19.41	304	16244
>Cre12.g502750.t1.2	1655	16.51	13.08	804	2.32613e+06	3	2	0	29.6	125	7875
>Cre03.g152450.t1.2	1656	16.49	9.89	638.6	560881	2	2	0	3.12	961	3769
>Cre13.g569200.t1.2	1657	16.47	7.3	504.3	1.13417e+06	3	3	0	11.33	503	10811
>Cre10.g442150.t1.1	1658	16.46	9.59	648.4	488694	3	2	0	6.81	690	4270
>Cre02.g118600.t1.2	1659	16.45	7.78	562.9	5.49366e+06	9	6	1	28.6	479	5482
>Cre02.g147850.t1.2	1660	16.45	7.51	530.8	839821	3	3	0	9.05	696	1701
>Cre11.g480800.t1.2	1661	16.45	13.03	758.2	3.5488e+06	4	4	0	19.77	354	4832
>Cre01.g016556.t1.1	1662	16.45	9.58	627.8	1.84716e+06	5	3	1	14.44	284	14809
>Cre12.g484150.t2.1	1663	16.42	11.47	704.1	2.87317e+06	8	3	1	5.76	747	15616
>Cre12.g484150.t1.1	1663
>Cre12.g544109.t1.1	1664	16.38	7.07	427.6	4411855	6	4	0	13.68	380	3259
>Cre06.g274500.t1.2	1665	16.34	15.34	998.4	1.96474e+06	4	2	0	22	250	13151
>Cre01.g058886.t1.1	1666	16.32	7.95	528.8	2.17214e+06	5	3	0	9	400	12081
>Cre02.g093950.t1.2	1667	16.32	4.88	448.5	8.6219e+06	12	8	3	32.6	365	8049
>Cre03.g191850.t1.1	1668	16.31	12.12	756.1	557658	3	3	2	22.73	264	8558
>Cre04.g219950.t1.2	1669	16.3	8.1	577.8	3.39138e+06	4	3	0	11.42	438	14695
>Cre13.g566850.t1.2	1670	16.24	8.84	587.8	844670	4	3	0	22.98	235	6343
>Cre16.g673281.t1.1	1671	16.22	10.72	679	693955	2	2	0	11.19	295	5009
>Cre01.g035000.t1.2	1672	16.21	5.79	580.3	524973	4	3	1	11.93	528	18960
>Cre03.g144564.t1.1	1673	16.2	7.62	536.3	1.13839e+06	4	3	0	5.82	756	13029
>Cre16.g661050.t1.2	1674	16.18	4.73	491.2	9.70326e+06	10	6	0	36.75	117	18600
>Cre17.g723350.t1.2	1675	16.17	8.14	582	233688	4	4	3	12.3	764	11388
>Cre04.g229948.t1.1	1676	16.16	10.22	617.9	3.46526e+06	6	5	1	11.78	798	10080
>Cre12.g523200.t1.1	1677	16.11	5.34	428.5	3.95532e+06	8	4	0	15.31	418	11984
>Cre02.g082250.t1.1	1678	16.11	6.42	461.1	6.09313e+06	9	7	3	27.37	358	1322
>Cre05.g234661.t1.1	1679	16.09	7.34	458.3	1.95934e+06	5	5	0	10.31	640	5532
>Cre16.g690655.t1.1	1680	16.08	11.42	705.7	793967	5	5	1	6.54	2050	9093
>Cre01.g005050.t1.1	1681	16.07	9.03	589.3	6.83099e+06	8	5	1	5.98	870	4192
>Cre19.g750147.t1.1	1682	16.03	6.97	429.6	1.69332e+06	4	3	0	10.45	708	678
>Cre05.g243550.t1.2	1683	16.03	5.36	435.2	1.39762e+06	6	5	1	29.95	217	4874
>Cre05.g243650.t1.2	1683
>Cre03.g158050.t1.1	1684	16.02	7.48	570.8	804733	4	3	0	4.21	1663	15515
>gi|28269740|tpg|DAA00918.1| TPA_inf: ribosomal protein L14 (chloroplast) [Chlamydomonas reinhardtii]	1685	16.02	8.01	550	1.31546e+06	3	3	0	27.87	122	64
>Cre17.g711650.t1.2	1686	16.01	6.84	608.1	1.12934e+06	5	3	0	31.78	343	13520
>Cre12.g498150.t1.2	1687	16	6.87	425.7	1.54346e+06	8	5	1	5.78	2075	2596
>Cre05.g247950.t1.2	1688	15.98	6	478.6	718974	4	3	0	13.04	207	5177
>Cre16.g687900.t1.2	1689	15.93	7.53	489.8	5.05334e+06	4	4	1	11.2	241	7015
>Cre06.g293150.t1.2	1690	15.93	7.46	527.5	4.85787e+06	6	6	0	27.14	350	18909
>Cre06.g310100.t1.2	1691	15.91	7.8	521.6	639000	4	3	0	5.8	1018	6506
>Cre06.g297750.t1.2	1692	15.91	5.5	521.4	6.09749e+06	12	6	0	16.57	543	7970
>Cre06.g271050.t1.1	1693	15.83	7.91	557	1.25116e+06	6	3	1	14.81	324	4572
>Cre07.g328150.t2.1	1694	15.83	8.01	553	3.26169e+06	5	3	0	8.61	453	13796
>Cre07.g328150.t1.1	1694
>Cre09.g392430.t1.1	1695	15.82	7.86	520	2.82869e+06	5	3	0	11.18	322	16624
>Cre03.g164101.t1.1	1696	15.81	15.83	964.8	153431	1	1	0	28.44	109	6137
>Cre01.g024350.t1.2	1697	15.81	4.31	508.3	5.19183e+06	11	6	2	8.76	605	2435
>Cre10.g422450.t1.2	1698	15.8	14.61	890.3	1.6041e+06	3	3	0	12.12	553	10943
>Cre08.g382515.t1.1	1699	15.78	7.64	538.1	2.55014e+06	6	5	0	11.41	736	5174
>Cre01.g027550.t1.1	1700	15.77	5.4	420.9	281741	3	3	0	14.17	381	5092
>Cre04.g217800.t1.1	1701	15.76	7.89	538.2	2137747	4	4	0	16.14	446	15800
>Cre02.g094300.t1.2	1702	15.76	7.49	491	1.85622e+06	6	3	0	7.47	549	1693
>Cre09.g395600.t1.1	1703	15.75	6.45	577.5	554068	3	3	0	8.59	873	16273
>Cre16.g652550.t1.2	1704	15.74	7.57	508.4	4.04881e+06	5	4	1	18.82	170	17970
>Cre12.g522850.t1.2	1705	15.73	15.59	974.2	933706	2	2	0	4.63	1036	7024
>Cre17.g725550.t1.2	1706	15.71	7.8	530.4	4.19858e+06	7	5	0	18.84	499	11728
>Cre06.g292700.t1.2	1707	15.68	7.87	532.9	2661557	5	3	1	10.75	372	16523
>Cre09.g401663.t1.1	1708	15.68	7.04	459.5	1.45589e+06	5	4	0	12.13	371	9001
>Cre03.g145507.t1.1	1709	15.67	7.56	535.8	1.60876e+06	5	4	1	34.1	261	12403
>Cre09.g412150.t1.1	1710	15.64	7.01	431	2.08e+06	7	7	1	10.37	964	6859
>Cre15.g639600.t1.1	1711	15.62	7.2	577.4	1.66899e+06	5	5	1	14.14	771	17818
>Cre17.g738050.t1.2	1712	15.62	7.67	546.8	2.30614e+06	6	4	2	24.09	137	4302
>Cre19.g751347.t1.1	1713	15.61	7.89	533.3	2.1175e+06	7	3	0	8.27	508	7620
>Cre16.g685700.t1.2	1714	15.6	7.35	504.5	1.51305e+06	5	4	1	19.44	216	11628
>Cre06.g298100.t1.2	1715	15.6	12.66	783.8	2.02546e+06	4	3	0	42.02	119	7476
>Cre10.g463150.t1.1	1716	15.58	10.03	679.5	380141	3	3	1	19.68	381	5128
>Cre01.g045550.t1.2	1717	15.56	5.42	465.5	8.07776e+06	10	6	2	12.32	406	10953
>Cre11.g467590.t1.1	1718	15.56	8.84	596.8	386182	5	4	3	10.67	225	4890
>Cre16.g683371.t1.1	1719	15.49	10.42	627.6	1.38591e+06	5	3	1	7.1	535	9551
>Cre06.g254500.t1.1	1720	15.47	7.89	645.4	1.28661e+06	5	4	1	7.32	915	13375
>Cre07.g349850.t1.2	1721	15.46	11.17	654.3	1.64005e+06	3	3	0	11.11	738	15368
>Cre06.g287250.t1.2	1722	15.44	8.28	561.4	595679	2	2	0	3.81	840	1966
>Cre06.g283150.t1.2	1723	15.44	9.84	617.4	423505	4	3	1	16.91	272	4151
>Cre06.g278259.t1.1	1724	15.42	15.61	912.6	132529	2	1	0	3.71	970	19302
>Cre01.g037400.t1.1	1725	15.41	5.69	524.1	421074	4	3	0	5.68	563	19369
>Cre16.g660150.t1.2	1726	15.39	9.96	626.3	1.2607e+07	5	3	0	33.88	121	12236
>Cre13.g607050.t1.2	1727	15.34	7.44	483.3	805954	3	3	0	11.11	342	457
>Cre14.g630500.t1.2	1728	15.34	7.22	484.4	732305	4	3	0	9.98	551	8964
>Cre14.g626500.t1.2	1729	15.32	7.42	518.7	1.99986e+06	7	4	0	15.93	634	16776
>Cre01.g047800.t1.1	1730	15.3	6.12	469	2.20942e+06	5	5	0	26.69	281	7033
>Cre11.g468350.t1.2	1731	15.27	11.42	706.5	1.02345e+06	2	2	0	7.67	613	6098
>Cre06.g278215.t1.1	1732	15.24	7.79	571.7	2.29802e+06	3	2	0	6.18	421	10233
>Cre12.g496950.t1.1	1733	15.23	5.84	546.2	1.52463e+06	6	4	2	4.54	2183	18570
>Cre17.g729450.t1.2	1734	15.18	4.37	511.5	810732	6	6	2	11.11	909	15685
>Cre03.g176651.t1.1	1735	15.13	7.88	549.1	696602	5	4	0	6.57	1126	11914
>Cre17.g726200.t1.2	1736	15.13	10.84	666	949569	4	2	0	4.5	867	7546
>Cre05.g234100.t1.2	1737	15.12	7.5	487.2	4.23827e+06	6	5	1	12.71	543	4913
>Cre05.g234300.t1.2	1738	15.09	8.43	578.9	3.51087e+06	5	4	0	9.01	466	15634
>Cre17.g706600.t1.2	1739	15.08	8.1	567.9	542967	2	2	0	20.48	166	6937
>Cre09.g412300.t1.2	1740	15.08	11.03	697.1	344285	3	3	0	45.45	154	3654
>Cre12.g521350.t1.2	1741	15.07	6.65	535.7	1.02256e+06	4	4	0	13.28	640	12967
>Cre01.g038650.t1.2	1742	15.07	6.84	458.8	8.14163e+06	11	9	1	25.46	271	1720
>Cre09.g407600.t1.2	1743	15.06	10.03	611.9	1.26919e+06	3	3	0	18.72	235	11470
>Cre04.g223000.t1.1	1744	14.97	7.06	545.4	1.78512e+06	4	4	0	2.25	4091	12083
>Cre01.g031750.t1.2	1745	14.97	7.86	577.9	980790	4	4	0	12.11	603	16306
>Cre12.g549300.t1.2	1746	14.96	10.03	616.3	1.45229e+06	3	2	0	11.67	300	14698
>Cre11.g475200.t1.1	1747	14.96	8.08	616.5	637629	3	3	1	7.54	968	897
>Cre01.g004450.t1.2	1748	14.95	5.55	488.2	7.4617e+06	7	5	0	21.85	270	3737
>Cre03.g191950.t1.2	1749	14.94	15.01	904.7	219926	2	1	0	10.59	406	10997
>Cre13.g578750.t1.2	1750	14.94	9.58	637.1	1.39958e+06	3	3	0	7.66	431	8825
>Cre16.g658075.t1.1	1751	14.93	7.67	572	819572	3	2	0	21.05	228	14446
>Cre13.g605150.t1.2	1752	14.93	6.65	488.4	6.03738e+06	5	4	0	19.28	223	15303
>Cre03.g155650.t1.2	1753	14.91	7.37	488.7	4435453	7	5	0	21.05	228	16268
>Cre09.g413650.t1.1	1754	14.88	7.04	483.8	1870962	7	4	1	9.53	1438	684
>Cre03.g145227.t1.1	1755	14.88	5.42	458.9	2.55616e+06	6	5	0	17.46	607	13028
>Cre01.g028101.t1.1	1756	14.87	7.79	590.5	362845	3	3	1	35.33	167	12650
>Cre10.g457000.t1.1	1757	14.86	9.39	646.2	173607	2	2	0	8.49	683	2732
>Cre12.g548200.t1.1	1758	14.85	7.25	571.3	1.06416e+06	4	4	0	5.84	1249	822
>Cre05.g243800.t1.2	1759	14.84	4.56	528.2	3.67332e+06	6	5	1	53.37	178	9021
>Cre17.g726100.t1.2	1760	14.84	6.96	537.4	1.36584e+06	4	4	0	19.88	327	11753
>Cre11.g467639.t1.1	1761	14.83	7.36	571.5	1.0694e+06	5	4	2	15.16	772	19237
>Cre09.g388801.t1.1	1762	14.83	5.22	463.7	850560	5	5	1	7.85	1032	17870
>Cre14.g623200.t1.1	1763	14.81	7.32	522.6	1.05218e+06	5	5	3	16.9	580	13119
>Cre16.g683350.t1.2	1764	14.78	9.01	626.9	1408539	4	3	0	8.09	544	6354
>Cre06.g285850.t1.2	1765	14.77	7.04	478.5	1.29647e+06	7	3	0	15.38	507	10783
>Cre12.g522000.t1.1	1766	14.76	7.44	464.5	2722787	8	8	1	10.72	1679	5796
>Cre16.g686650.t1.2	1767	14.76	14.82	921.6	480042	2	2	0	5.87	886	15854
>Cre01.g025250.t1.1	1768	14.74	11.21	678.6	1.95312e+06	3	2	0	7.18	390	2981
>Cre13.g607450.t1.1	1769	14.74	7.39	477.8	1.13353e+06	3	3	0	8.79	637	9378
>Cre03.g169900.t1.2	1770	14.73	7.1	536.9	2.38166e+06	6	5	1	27.33	300	12649
>Cre16.g691552.t1.1	1771	14.71	7.24	449.5	4.30463e+06	6	4	1	14	543	10183
>Cre12.g517500.t1.1	1772	14.71	14.66	865.6	519084	3	3	1	16.72	867	15766
>Cre01.g022650.t1.2	1773	14.69	10.72	689.2	890146	6	3	1	12.98	393	4407
>Cre13.g569750.t1.2	1774	14.67	7.25	532.8	1524480	4	3	0	33.33	210	18895
>gi|28269747|tpg|DAA00925.1| TPA_inf: ribosomal protein S7 (chloroplast) [Chlamydomonas reinhardtii]	1775	14.66	5.15	410	5.28239e+06	7	6	3	39.88	168	57
>Cre02.g111700.t1.2	1776	14.66	10.76	796.1	868329	4	2	0	34.43	212	12559
>Cre09.g403145.t1.1	1777	14.66	7.62	509.2	457515	2	2	0	9.54	388	10489
>Cre02.g110750.t1.2	1778	14.66	10.21	604.7	285835	2	2	0	14.43	388	5922
>Cre12.g504200.t1.2	1779	14.63	10.42	618.9	6.90593e+06	6	4	0	26.76	142	5124
>Cre10.g418400.t2.1	1780	14.61	10.21	644.4	611144	2	2	0	3.87	776	6919
>Cre10.g418400.t1.1	1780
>Cre10.g465550.t1.1	1781	14.6	7.59	520.2	5.75225e+06	6	3	1	2.42	1033	14242
>Cre16.g651350.t1.1	1782	14.59	7.56	571.5	814108	4	4	0	4.44	1443	18816
>Cre02.g084050.t1.2	1783	14.59	6.61	440.3	2.42936e+06	6	3	0	13.55	332	15106
>Cre08.g368450.t1.2	1784	14.56	7.58	490.4	1.29795e+06	3	2	0	11.41	298	173
>Cre08.g368450.t2.1	1784
>Cre06.g292000.t1.1	1785	14.56	7.69	555.1	1.34907e+06	5	4	0	16.23	770	2846
>Cre05.g232752.t1.1	1786	14.55	9.52	659.6	1.42521e+06	3	2	0	7.05	610	13475
>Cre01.g065822.t1.1	1787	14.55	7.5	649	283515	2	2	0	3.63	1239	11734
>Cre03.g184700.t2.1	1788	14.54	8.1	556.9	929861	3	3	0	14.47	380	2431
>Cre03.g184700.t1.2	1788
>Cre02.g120100.t1.2	1789	14.53	6.64	458	1.14799e+07	10	5	2	20	185	3372
>Cre17.g715900.t1.2	1790	14.52	7.68	532.7	524967	5	2	0	7.81	525	6242
>Cre03.g204601.t1.1	1791	14.51	6.28	479.6	1.77676e+06	4	4	1	16.79	262	12524
>Cre06.g296750.t1.2	1792	14.5	12.49	806.5	697604	3	3	1	4.08	1151	3228
>Cre12.g549100.t2.1	1793	14.48	8.1	548.4	5.44382e+06	6	3	1	17.32	462	6597
>Cre12.g549100.t1.1	1793
>Cre12.g549100.t3.1	1793
>Cre13.g589050.t1.2	1794	14.48	14.61	891.6	219526	1	1	0	5.95	622	14973
>Cre06.g285250.t1.2	1795	14.46	6.97	575	4.40365e+06	7	4	1	17	253	19447
>Cre12.g531900.t1.2	1796	14.45	6.79	440.8	821443	3	3	0	8.59	722	2568
>Cre13.g592400.t1.1	1797	14.44	7.43	516.1	1.48911e+06	7	5	1	10.91	880	13370
>Cre03.g206000.t1.2	1798	14.43	9.61	639.1	555528	4	3	1	21.45	317	12404
>Cre06.g278261.t1.1	1799	14.43	9.23	642.6	2.62539e+06	5	4	0	15.3	366	7601
>Cre06.g278750.t1.2	1800	14.42	7.41	487.2	717174	2	2	0	12.75	298	16269
>Cre06.g261500.t1.2	1801	14.4	7.31	482.6	1.67523e+06	4	3	0	12.35	324	18988
>Cre11.g480650.t1.2	1802	14.4	8.07	559.1	708831	2	2	0	7.89	380	1988
>Cre16.g687182.t1.1	1803	14.39	13.46	836	1237833	4	3	0	10.07	586	10447
>Cre12.g514500.t1.2	1804	14.37	5.47	549.6	8.2978e+06	15	8	1	29.49	156	18856
>Cre16.g664450.t1.1	1805	14.36	8.21	588.5	727233	3	2	0	6.9	739	7010
>Cre05.g242178.t1.2	1806	14.33	10.42	641.5	517578	3	2	0	8.75	526	8658
>Cre16.g656150.t1.2	1807	14.3	14.42	861.2	294891	2	1	0	5.01	678	7492
>Cre09.g409050.t1.2	1808	14.29	14.37	866.2	18024.6	1	1	0	12.41	411	8219
>Cre07.g351000.t1.1	1809	14.27	5.21	468.1	3.935e+06	8	7	0	11.49	975	3090
>Cre01.g041855.t1.2	1810	14.27	7.18	510.9	483766	3	3	1	12.94	309	13584
>Cre09.g388097.t1.1	1811	14.26	5.59	521.8	1121381	5	3	1	8.14	651	270
>Cre10.g420700.t1.2	1812	14.25	4.87	351.6	3.44008e+06	5	5	1	48	75	6434
>Cre16.g688850.t1.1	1813	14.23	14.21	813.9	724225	3	2	0	4.93	608	4080
>Cre03.g193350.t1.1	1814	14.22	7.68	521.2	474345	5	2	1	5.98	301	17574
>Cre09.g392692.t1.1	1815	14.21	7.11	509.2	1.41924e+06	7	4	1	28.38	148	15953
>Cre09.g402300.t1.2	1816	14.2	7.52	514.5	5.9848e+06	6	2	0	20.22	89	4206
>Cre36.g759647.t1.1	1817	14.18	6.94	453.3	1.39943e+06	5	4	1	12.18	427	15033
>Cre01.g014000.t1.2	1818	14.16	14.21	921.5	264024	1	1	0	17.91	201	19026
>Cre02.g088100.t1.2	1819	14.13	9.97	620.3	354621	3	3	1	12.02	549	559
>Cre06.g311900.t1.2	1820	14.11	4.83	440.1	3.25509e+06	6	4	0	33.01	206	1793
>Cre12.g520250.t1.2	1821	14.1	8.53	582.3	2.63131e+06	6	5	1	22.18	541	1695
>Cre09.g405850.t1.1	1822	14.09	4.96	461.8	4.52579e+06	6	6	0	14.56	467	13074
>Cre03.g185300.t1.2	1823	14.09	7.82	513.2	1.90707e+06	6	3	0	9.43	509	1138
>Cre12.g553750.t1.1	1824	14.08	9.33	646.9	1.19206e+06	3	3	0	4.49	1538	9902
>Cre02.g099150.t1.2	1825	14.05	4.94	454	1.79186e+06	6	5	0	27.39	303	187
>Cre16.g671000.t1.2	1826	14.03	9.19	747.9	1.94305e+06	5	3	0	15.54	547	17099
>Cre03.g189605.t1.2	1827	14	7.43	511.4	1.1302e+06	4	3	0	3.81	1285	5502
>Cre06.g300650.t1.2	1828	13.99	7.87	533.1	1.24649e+06	4	3	1	8.11	814	3223
>Cre11.g467749.t1.1	1829	13.98	10.83	731.7	2.56714e+06	4	3	0	16.61	295	12607
>Cre08.g358540.t1.1	1830	13.97	8.89	593.1	623142	2	2	0	14.57	247	1627
>Cre03.g200100.t1.1	1831	13.95	6.85	537.3	693152	5	3	0	13.15	517	19015
>Cre15.g640450.t1.2	1832	13.95	7.28	560.7	4.79602e+06	6	3	0	5.29	832	5280
>Cre03.g207400.t1.2	1833	13.94	8.2	565.3	1.5065e+06	3	3	0	5.04	674	10312
>Cre12.g505850.t1.2	1834	13.88	7.35	438.6	2.70411e+06	8	3	0	23.95	238	7796
>Cre12.g535400.t1.1	1835	13.88	8.12	573	3.40002e+06	6	5	0	13.2	1000	17492
>Cre13.g562150.t1.2	1836	13.87	6.13	486.6	4.657e+06	7	7	0	20.35	403	19603
>Cre02.g099850.t1.1	1837	13.86	6.59	503.4	1.90748e+06	4	4	0	11.37	466	5600
>Cre09.g387245.t1.1	1838	13.86	11.03	682.2	596361	2	2	0	1.96	765	4264
>Cre12.g518300.t1.2	1839	13.85	12.03	705	420526	2	2	0	32.84	134	16026
>Cre12.g532100.t1.2	1840	13.85	5.96	490.8	1.48459e+06	5	3	0	13	477	12631
>Cre07.g345500.t1.2	1841	13.85	7.43	523.6	518602	4	2	0	14.18	275	5254
>Cre16.g675550.t3.1	1842	13.78	7.03	473.9	3587277	4	4	0	35.06	154	6105
>Cre01.g045902.t1.1	1843	13.75	9.16	583.7	2.03889e+06	7	5	0	16.61	560	5335
>Cre01.g054850.t1.2	1844	13.75	7.61	558.5	2.2984e+06	4	4	0	21.49	228	12863
>Cre01.g049600.t1.2	1845	13.73	8.22	654.1	458967	4	3	1	13.92	388	1767
>Cre12.g519300.t1.2	1846	13.73	6.97	457.9	2.81429e+06	5	3	0	14.73	258	13245
>Cre03.g145867.t1.1	1847	13.73	8.47	623.8	1085276	4	3	0	9.82	876	6054
>Cre06.g307100.t1.1	1848	13.72	13.66	832	2900792	3	2	0	7.62	617	9232
>Cre09.g387300.t1.1	1849	13.71	5.85	413.9	732407	3	3	0	9.12	603	7596
>Cre16.g670617.t1.1	1850	13.71	7.51	558.7	1.32724e+06	7	5	2	25.25	396	1407
>Cre09.g402997.t1.1	1851	13.69	4.4	504.3	4014215	5	5	0	12.19	689	19235
>Cre07.g318800.t1.2	1852	13.68	7.14	483.4	1.07423e+06	3	3	1	25.48	157	10234
>Cre05.g241650.t1.1	1853	13.68	6.61	451.2	1.02899e+06	6	6	2	9.92	907	17601
>Cre07.g349200.t1.2	1854	13.65	10.41	666.6	1.32629e+06	2	2	0	9.21	152	3670
>Cre01.g012150.t1.2	1855	13.63	8.63	579	2.18916e+06	4	2	0	8.61	337	16450
>sp|TRYP_PIG|(Common contaminant protein)	1856	13.62	6.08	441.7	6.12918e+06	9	7	4	20.78	231	19650
>Cre06.g255400.t1.2	1857	13.62	7.29	498.2	1.61235e+06	3	3	1	7.73	362	9025
>Cre07.g326800.t1.1	1858	13.59	7.06	452.8	813380	4	4	0	15.19	507	11066
>Cre01.g018600.t1.2	1859	13.59	7.85	555.6	4652441	8	4	1	22.87	188	4961
>Cre14.g626900.t1.2	1860	13.57	7.38	535.6	666823	3	2	0	9.43	244	11169
>Cre10.g466750.t2.1	1861	13.56	11.59	720.1	1259810	2	2	0	9.95	392	1876
>Cre10.g466750.t1.1	1861
>Cre14.g625550.t1.2	1862	13.55	7.78	508.8	802241	6	4	1	33.33	246	10177
>Cre14.g625550.t2.1	1862
>Cre13.g579734.t1.1	1863	13.51	7.97	549.6	538972	3	2	0	4.21	902	18758
>Cre04.g214250.t2.1	1864	13.49	7.41	472.6	746167	3	3	0	4.78	1066	2647
[truncated: 1,908 more rows]

## Sheet: MS9_Proteins
Description	Protein Rank	|Log Prob|	Best |Log Prob|	Best score	Total Intensity	# of spectra	# of unique peptides	# of mod peptides	Coverage %	# AA's in protein	Protein DB number
>Cre06.g250100.t1.2	1	432.57	17.41	952.8	1.30363e+08	300	102	40	76.14	679	1828
>Cre11.g477950.t1.1	2	396.69	24.16	1391.2	3.94601e+07	98	56	8	73.29	1011	8705
>Cre07.g352800.t1.2	3	386.07	19.47	1104.7	5.42867e+07	128	63	9	56.38	1396	7874
>Cre17.g746997.t1.1	4	369.42	18.28	1065.7	5.25257e+07	134	71	24	54.93	954	6690
>Cre06.g263450.t1.2	5	367.8	12.96	823.3	1.34843e+08	200	78	34	71.71	463	14935
>Cre12.g498600.t1.2	5
>Cre01.g042750.t1.2	6	359.84	17.28	1009.1	8.12353e+07	189	80	33	70.41	828	15305
>Cre08.g372100.t1.2	7	328.38	11.83	756.9	1.58633e+08	222	76	25	69.74	651	17485
>Cre02.g090850.t1.1	8	321.76	12.01	710.7	6.98903e+07	131	66	13	60.67	1012	17109
>Cre12.g516200.t1.2	9	300.26	12.01	789.5	7.91171e+07	166	65	31	53.73	845	18563
>Cre09.g386750.t1.2	10	276.62	11.01	668.7	8.72831e+07	143	65	26	54.18	705	10733
>Cre17.g698000.t1.2	11	275.81	16.43	994	4.7058e+07	127	45	14	67.94	574	3999
>Cre01.g020918.t1.1	12	272.25	10.77	696.5	3.52424e+07	82	53	9	55.61	1088	11261
>gi|28269780|tpg|DAA00958.1| TPA_inf: CF1 ATP synthase beta subunit (chloroplast) [Chlamydomonas reinhardtii]	13	255.22	14.43	1017.4	6.65021e+07	200	53	19	72.71	491	25
>Cre13.g592200.t1.2	14	249.72	10.53	775	3.31214e+07	94	63	13	33.72	2251	2675
>Cre12.g498500.t1.2	15	249.52	12.28	847.7	4.35227e+07	102	39	8	72.73	462	16060
[truncated: 3,799 more rows]

## Sheet: MS2_Proteins
Description	Protein Rank	|Log Prob|	Best |Log Prob|	Best score	Total Intensity	# of spectra	# of unique peptides	# of mod peptides	Coverage %	# AA's in protein	Protein DB number
[truncated: 3,466 more rows]

[truncated: 8 more sheets: MS8_Proteins, MS10_Proteins, MS1_PSMs, MS7_PSMs, MS9_PSMs, MS2_PSMs, MS8_PSMs, MS10_PSMs]
